# Supplementary material for: Microbiota-mediated nitrogen fixation and microhabitat homeostasis in aerial root-mucilage
Source: Microbiome. 2023 Apr 21;11:85. doi: 10.1186/s40168-023-01525-x (PMC10120241; doi:10.1186/s40168-023-01525-x)
Supplement: Supplementary file 2 — Additional file 1: Figure S1. Aerial root mucilage (ARM) and underground root exudate (URE) compound of H. rotundifolia. Figure S2. Fungal diversity and community of aerial root mucilage (mucilage) and underground rhizosphere soil (rhizosphere). Figure S3. Differentiate analysis, function and phenotypic prediction of mucilage and rhizosphere bacteria. Figure S4. Cultured bacteria and their nitrogen-fixing capacity. Figure S5. Cultured bacteria and their nitrogen-fixing capacity. Figure S6. Estimated genome size of H. rotundifolia by flow cytometry. Figure S7. Resistance of mucilage compound to environmental microbes. Figure S8. Resistance of F-XTBG8 to pathogenic and environmental fungi. Figure S9. A candidate in mucilage microhabitat and its defense against environmental microbes but not mucilage bacteria. Figure S10. Genome, transcriptome and metabolome analysis of C. raphigera (Cr). [file 40168_2023_1525_MOESM1_ESM.zip]

Archive with 2 entries (2 files):
- Fig. S1-10.pdf
- Fig. S1-10.pptx
