# Supplementary material for: Microbiota-mediated nitrogen fixation and microhabitat homeostasis in aerial root-mucilage
Source: Microbiome. 2023 Apr 21;11:85. doi: 10.1186/s40168-023-01525-x (PMC10120241; doi:10.1186/s40168-023-01525-x)
Supplement: Supplementary file 3 — Additional file 2: Table S1. Relative content of different compounds and carbohydrates of aerial root mucilage (ARM) and underground root exudate (URE) Table S2. Fungal and bacterial OTU of different samples. Table S3. Differentially bacterial and fungal genera of rhizosphere and mucilage. Table S4. Cultured bacteria and their nitrogen-fixing capacity. Table S5. Plant nitrogen enrichment, natural abundance, nitrogencontent, length and dry weight analysis. Table S6. Results of plant genome sequencing, assembly, and annotation. Table S7. GO and KEGG enrichment of differential sample. Table S8. Candidates for follow-up experiments in mucilage compounds. Table S9. The mucilage compounds for anti-microbe activity test. Table S10. Antagonism of F-XTBG8 against different fungi and bacteria. Table S11. Fungal genome was detected and expressed (reads FPKM>10) in different tissues of the plant. Table S12. Different metabolites analysis for monocultivation of C. raphigera (Cr) and cocultivation with environmental fungi. Table S13. Record of mucilage production and meteorological factors. [file 40168_2023_1525_MOESM2_ESM.zip › Table. S1.xlsx]

## Sheet: Table. S1-1
Table. S1-1 Relative content of different compounds of aerial root mucilage (ARM) and underground root exudate (URE)
Index	Formula	Compounds	Class I	Class II	CAS	Level	URE-1	URE-2	URE-3	ARM-1	ARM-2	ARM-3	VIP	Fold_Change	Log2FC	Type	Note
pmp001198	C6H13NO2	6-Deoxyfagomine	Alkaloids	Piperidine alkaloids	197449-09-5	3	62168	48203	59913	3003200	3218300	2910800	1.29265	53.6298	5.74496	up	‘up’ and ‘down’ refer to the higher or lower content of substances in the aerial root mucilage compared to underground root exudates.
pme2433	C4H11NO2	Diethanolamine	Alkaloids	Alkaloids	111-42-2	3	61770	53439	66694	711890	804500	782440	1.29178	12.6377	3.65966	up
pme2122	C5H9N3	Histamine	Alkaloids	Alkaloids	51-45-6	3	23824	33733	24920	228270	247920	260720	1.28578	8.93473	3.15942	up
pme1841	C5H14N2	Cadaverine	Alkaloids	Alkaloids	462-94-2	3	4286.4	4916.7	5130.1	206620	206520	201090	1.29307	42.8537	5.42135	up
pme1691	C7H16NO2	Acetylcholine	Alkaloids	Alkaloids	60-31-1	3	58351	54165	70193	617030	539890	533070	1.28998	9.24963	3.2094	up
pmb1754	C5H15NO4P+	O-Phosphocholine	Alkaloids	Alkaloids	107-73-3	3	64775	28352	48488	1058500	1253300	1141500	1.27971	24.3851	4.60793	up
pmb0484	C5H13NO	Choline	Alkaloids	Alkaloids	62-49-7	3	336670	375160	344810	25819000	25573000	24913000	1.2933	72.2148	6.17422	up
mws2218	C8H10N4O2	Caffeine	Alkaloids	Alkaloids	21399	1	51002	51551	46586	315010	342670	309760	1.29168	6.48683	2.69751	up
mws1346	C6H11NO4	DL-2-Aminoadipic acid	Alkaloids	Alkaloids	542-32-5	3	79440	96942	105170	868900	944760	959550	1.28989	9.84973	3.30008	up
mws0983	C20H39NO2	N-Oleoylethanolamine	Alkaloids	Alkaloids	111-58-0	3	79205	79252	80601	427520	439260	415160	1.29328	5.36246	2.4229	up
mws0191	C5H11NO2	Betaine	Alkaloids	Alkaloids	107-43-7	2	4070000	3272500	3578700	7333600	7738800	7543900	1.27414	2.07086	1.05023	up
Lmrn003201	C11H11NO3	Indole-3-lactic acid	Alkaloids	Plumerane	1821-52-9	2	26156	26259	26236	91338	103450	88548	1.28971	3.60245	1.84898	up
HJKP000649	C8H9NO	N-benzylformamide	Alkaloids	Alkaloids	6343-54-0	2	31093	36516	36844	962860	919500	970300	1.29285	27.3105	4.77138	up
pmb1096	C8H7N	Indole	Alkaloids	Plumerane	120-72-9	3	59870	65719	45069	39522	55679	42802	0.739404	0.808652	-0.306408	insig
mws0146	C7H7NO2	Nicotinic Acid Methyl Ester(Methyl Nicotinate)	Alkaloids	Pyridine alkaloids	93-60-7	3	38224	47799	35664	24402	20312	20755	1.22575	0.538011	-0.894291	insig
mws0018	C10H26N4	Spermine	Alkaloids	Alkaloids	71-44-3	3	21547000	20225000	22332000	16798000	17489000	15386000	1.21136	0.774881	-0.367953	insig
pmb0782	C5H11N	Piperidine	Alkaloids	Alkaloids	110-89-4	B	2850900	9	9	9	2985500	3124800	0.434367	2.14328	1.09982	insig
pme2292	C4H12N2	Putrescine	Alkaloids	Phenolamine	110-60-1	B	182270	9	9	9	163960	177460	0.427396	1.87302	0.905366	insig
pmp001287	C8H9N	N-Benzylmethylene isomethylamine	Alkaloids	Alkaloids	-	B	4064900	9	9	9	4211700	4309700	0.433317	2.09633	1.06787	insig
pme2693	C6H14N2O	N-Acetylputrescine	Alkaloids	Phenolamine	18233-70-0	B	45814	9	9	9	53310	53456	0.441392	2.3297	1.22015	insig
pmb0501	C5H14N4	Agmatine	Alkaloids	Phenolamine	306-60-5	B	57970	9	9	9	58938	61122	0.433525	2.07058	1.05004	insig
pmb0374	C5H5N5	2-Aminopurine	Alkaloids	Alkaloids	452-06-2	B	200950	9	9	9	186170	163910	0.423065	1.74201	0.800756	insig
pme1137	C6H5NO3	6-Hydroxynicotinic acid	Alkaloids	Alkaloids	5006-66-6	B	984930	9	9	9	981620	957540	0.430456	1.9688	0.977319	insig
mws0704	C2H8NO4P	O-Phosphorylethanolamine	Alkaloids	Alkaloids	1071-23-4	B	187720	9	9	9	189600	195830	0.432759	2.05307	1.03778	insig
mws0017	C7H19N3	Spermidine	Alkaloids	Phenolamine	124-20-9	B	66211	9	9	9	51403	46930	0.411378	1.48488	0.570345	insig
pmb0818	C11H11NO3	Methoxyindoleacetic acid	Alkaloids	Plumerane	3471-31-6	B	190560	9	9	9	228520	209870	0.439152	2.30037	1.20186	insig
pmb0490	C13H18N2O2	p-Coumaroylputrescine	Alkaloids	Phenolamine	34136-53-3	B	65940	9	9	9	73414	49201	0.424942	1.85912	0.894622	insig
mws1383	C12H10N4O2	Lumichrome	Alkaloids	Alkaloids	1086-80-2	B	35253	9	9	9	27584	26271	0.411968	1.52715	0.610839	insig
pmb0323	C13H18N2O3	N-Caffeoylputrescine	Alkaloids	Phenolamine	29554-26-5	B	24256	9	9	9	21957	23629	0.426656	1.87835	0.909464	insig
Lmlp003161	C14H20N2O3	N-Feruloylputrescine	Alkaloids	Phenolamine	501-13-3	B	174750	9	9	9	177240	164880	0.42994	1.95762	0.969099	insig
pmb2211	C19H38N2O3	Cocamidopropyl betaine	Alkaloids	Alkaloids	873943	A	1044700	9	9	9	1042300	1073600	0.431866	2.02534	1.01816	insig
pmb1912	C20H23N7O7	10-Formyltetrahydrofuran	Alkaloids	Alkaloids	2800-34-2	B	154290	9	9	9	166420	154160	0.43342	2.07759	1.05491	insig
Lmqn000780	C17H27N3O17P2	Uridine 5'-diphospho-N-acetylglucosamine	Alkaloids	Alkaloids	528-04-1	B	312860	9	9	9	308050	335360	0.432741	2.05645	1.04016	insig
pme1651	C10H9NO2	Indole 3-acetic acid (IAA)	Alkaloids	Plumerane	87-51-4	3	2921400	3101000	3077400	71905	82887	104380	1.291	0.0284811	-5.13385	down
pmb0130	C12H14N2O	Acetryptine	Alkaloids	Plumerane	3551-18-6	3	140970	173220	154410	22437	26339	24970	1.28967	0.157375	-2.66772	down
pma2987	C6H11N3O	Histidinol	Alkaloids	Alkaloids	501-28-0	3	37448000	38868000	38290000	4028200	5613400	4833100	1.28829	0.1263	-2.98508	down
pma0948	C8H11NO	Phenylethanolamine	Alkaloids	Alkaloids	7568-93-6	3	240410	240470	234000	23496	20582	20024	1.29255	0.0896682	-3.47926	down
mws1320	C10H11NO	Tryptophol	Alkaloids	Plumerane	526-55-6	1	26511	37615	31372	2798.8	2641.4	3686.5	1.28403	0.0955695	-3.38731	down
mws0005	C10H12N2	Tryptamine	Alkaloids	Plumerane	61-54-1	3	966030	986700	919170	52397	49137	47637	1.29337	0.0519416	-4.26697	down
MA10074217	C9H7NO	4-Hydroxyquinoline	Alkaloids	Quinoline alkaloids	611-36-9	2	369860	359200	389640	23169	26155	25433	1.29279	0.0668249	-3.90347	down
pma6298	C5H5NO	3-Hydroxypyridine	Alkaloids	Pyridine alkaloids	109-00-2	3	56565	62367	64514	9	9	9	1.29352	0.000147182	-12.7301	down
MWSmce460	C5H9NO	2-Piperidone	Alkaloids	Piperidine alkaloids	675-20-7	1	370020	376090	368890	9	9	9	1.2936	2.42152e-05	-15.3337	down
MWS2076	C6H7NO	2-Aminophenol*	Alkaloids	Phenolamine	95-55-6	2	18852	23722	24639	9	9	9	1.29327	0.000401708	-11.2816	down
Zmzp000616	C6H7NO	4-Aminophenol*	Alkaloids	Phenolamine	123-30-8	2	23395	24434	23257	9	9	9	1.29361	0.000379822	-11.3624	down
pme0066	C3H7N3O2	Guanidinoacetate	Alkaloids	Alkaloids	352-97-6	3	5347.1	8095.1	7141.2	9	9	9	1.29281	0.00131174	-9.57431	down
pmb0785	C9H7N	Isoquinoline	Alkaloids	Isoquinoline alkaloids	119-65-3	1	387570	424310	443500	9	9	9	1.29353	2.15074e-05	-15.5048	down
pme2831	C4H11N5	1,1-Dimethylbiguanide	Alkaloids	Alkaloids	657-24-9	3	21803	35291	19020	9	9	9	1.29255	0.000354731	-11.461	down
pmc0682	C8H8N2	4-Aminoindole	Alkaloids	Plumerane	5192-23-4	3	78649	50222	89716	9	9	9	1.29225	0.000123521	-12.983	down
MWSmce314	C8H7NO	Oxindole	Alkaloids	Plumerane	59-48-3	1	184980	241880	240360	9	9	9	1.2934	4.04664e-05	-14.5929	down
pme0489	C7H8N2O	N-Methylnicotinamide	Alkaloids	Pyridine alkaloids	114-33-0	3	12093	8538.5	9406.4	9	9	9	1.29294	0.000898864	-10.1196	down
pme2268	C7H7NO2	Trigonelline	Alkaloids	Pyridine alkaloids	535-83-1	3	878270	623470	750370	9	9	9	1.2933	1.19888e-05	-16.348	down
Lmqp002784	C7H7NO2	Salicylamide	Alkaloids	Phenolamine	65-45-2	2	119070	117530	107100	9	9	9	1.29361	7.85569e-05	-13.6359	down
mws0103	C9H7NO	Indole-3-carboxaldehyde	Alkaloids	Plumerane	487-89-8	1	176790	156750	158720	9	9	9	1.29354	5.48491e-05	-14.1542	down
Lmgp000796	C8H7NO2	4-Hydroxymandelonitrile	Alkaloids	Phenolamine	13093-65-7	3	12932	20956	17878	9	9	9	1.2928	0.000521578	-10.9048	down
mws0102	C9H7NO2	Indole-5-carboxylic acid*	Alkaloids	Plumerane	1670-81-1	1	302640	408170	303340	9	9	9	1.29351	2.66233e-05	-15.197	down
mws1417	C9H7NO2	Indole-3-carboxylic acid*	Alkaloids	Plumerane	771-50-6	1	664800	837010	845660	9	9	9	1.29347	1.15017e-05	-16.4078	down
MWSmce315	C7H5NS2	2-Mercaptobenzothiazole	Alkaloids	Alkaloids	149-30-4	2	66659	61339	65170	9	9	9	1.29353	0.000139775	-12.8046	down
MWS5169	C10H7NO2	Quinoline-4-carboxylic acid	Alkaloids	Quinoline alkaloids	486-74-8	3	4146.9	4260.4	3784.8	9	9	9	1.2936	0.00221455	-8.81877	down
pme2024	C10H12N2O	Serotonin	Alkaloids	Plumerane	50-67-9	3	15536	14936	11903	9	9	9	1.29342	0.000637168	-10.616	down
MWStz070	C9H11NO3	N-(2-Hydroxy-4-methoxyphenyl)acetamide	Alkaloids	Phenolamine	58469-06-0	3	166640	206490	192420	9	9	9	1.29353	4.77411e-05	-14.3544	down
Hmmp001310	C11H9NO2	3-Indoleacrylic acid	Alkaloids	Plumerane	1204-06-4	1	83030	61198	70350	9	9	9	1.29325	0.000125828	-12.9563	down
Hmgp002327	C11H9O2N	3-amino-2-naphthoic acid	Alkaloids	Alkaloids	-	1	26391	38395	29213	9	9	9	1.29328	0.000287237	-11.7655	down
MWStz157	C13H15NO	1-Cinnamoylpyrrolidine	Alkaloids	Pyrrole alkaloids	52438-21-8	2	18320	18571	21586	9	9	9	1.29337	0.00046172	-11.0807	down
Zmzp005934	C18H37NO	Stearamide	Alkaloids	Alkaloids	124-26-5	1	725460	590320	559020	9	9	9	1.29348	1.44015e-05	-16.0834	down
Hmtp001118	C14H19NO7	Ehretioside	Alkaloids	Alkaloids	-	3	32522	29037	33643	9	9	9	1.29341	0.000283607	-11.7838	down
pme2914	C6H10O5	3-Hydroxy-3-methylpentane-1,5-dioic acid	Amino acids and derivatives	Amino acids and derivatives	503-49-1	1	22985	20604	16964	264970	292880	277200	1.28991	13.7904	3.78559	up
pme1210	C5H11NO2S	L-Methionine	Amino acids and derivatives	Amino acids and derivatives	63-68-3	1	23385	16886	17843	254840	283390	230770	1.2883	13.2326	3.72603	up
pme0021	C9H11NO2	L-Phenylalanine	Amino acids and derivatives	Amino acids and derivatives	63-91-2	1	1634400	1537200	1582900	4802100	4682700	4734500	1.29298	2.9907	1.58048	up
pme0014	C5H9NO4	L-Glutamic acid	Amino acids and derivatives	Amino acids and derivatives	56-86-0	1	170170	108710	103560	324980	340090	349180	1.23246	2.65205	1.40711	up
pme0006	C5H9NO2	L-Proline	Amino acids and derivatives	Amino acids and derivatives	147-85-3	1	811330	688900	834070	10022000	10757000	10229000	1.29239	13.2836	3.73158	up
pmb0962	C10H22N2O4	L-Lysine-Butanoic Acid	Amino acids and derivatives	Amino acids and derivatives	80407-71-2	3	254340	263930	170060	2777800	3649800	3577000	1.28296	14.5346	3.86142	up
NK10251888	C8H18N4O2	NG,NG-Dimethyl-L-arginine	Amino acids and derivatives	Amino acids and derivatives	30315-93-6	3	130290	73833	89473	195970	200390	218020	1.18398	2.0926	1.0653	up
mws1050	C5H9NO4	O-Acetylserine	Amino acids and derivatives	Amino acids and derivatives	5147-00-2	3	76094	84062	67294	341060	394480	389910	1.28649	4.94812	2.30688	up
mws0671	C4H9NO3	L-Homoserine	Amino acids and derivatives	Amino acids and derivatives	672-15-1	3	74167	29171	52405	7861700	8614300	9011100	1.28695	163.648	7.35446	up
mws0282	C11H12N2O2	L-Tryptophan	Amino acids and derivatives	Amino acids and derivatives	73-22-3	1	27827	29742	56953	7536500	7396500	7326900	1.28947	194.372	7.60268	up
mws0260	C6H14N4O2	L-Arginine	Amino acids and derivatives	Amino acids and derivatives	74-79-3	3	36884	35852	24698	210510	217610	251770	1.27966	6.97795	2.8028	up
mws0254	C6H9N3O2	L-Histidine	Amino acids and derivatives	Amino acids and derivatives	71-00-1	3	64689	81879	94720	288990	308620	302480	1.2758	3.73036	1.89931	up
mws0250	C9H11NO3	L-Tyrosine	Amino acids and derivatives	Amino acids and derivatives	60-18-4	1	327390	221250	297600	11997000	12875000	10872000	1.29092	42.2386	5.40049	up
mws0230	C4H9NO3	L-Threonine	Amino acids and derivatives	Amino acids and derivatives	72-19-5	1	76752	84359	46185	7778200	8529400	9190500	1.28888	123.003	6.94255	up
mws0219	C4H7NO4	L-Aspartic Acid	Amino acids and derivatives	Amino acids and derivatives	56-84-8	1	36432	43544	49322	2677100	2535000	2561900	1.29252	60.1247	5.90989	up
mws0216	C5H9NO3	Trans-4-Hydroxy-L-proline	Amino acids and derivatives	Amino acids and derivatives	51-35-4	3	570290	481090	589510	2604000	2840900	2892700	1.28941	5.08114	2.34515	up
ML10181668	C6H11NO2	Cycloleucine	Amino acids and derivatives	Amino acids and derivatives	52-52-8	1	1607200	1393800	1664200	4198700	4647100	4533000	1.28551	2.86779	1.51994	up
Lmhp002031	C12H24N2O3	L-Leucyl-L-Leucine	Amino acids and derivatives	Amino acids and derivatives	3303-31-9	3	20732	17694	20126	523130	491500	563750	1.29297	26.9569	4.75258	up
Zmgn002106	C11H13NO3	N-Acetyl-L-phenylalanine	Amino acids and derivatives	Amino acids and derivatives	2018-61-3	3	64298	55193	48517	71327	48305	51799	0.0520325	1.02037	0.0290981	insig
pme3388	C7H16N4O2	Homoarginine	Amino acids and derivatives	Amino acids and derivatives	156-86-5	3	23046	18882	26502	13087	11999	13626	1.20767	0.565717	-0.821848	insig
pme3382	C6H11NO4	N-Acetyl-L-threonine	Amino acids and derivatives	Amino acids and derivatives	17093-74-2	3	34496	34712	26861	33896	34225	30560	0.216268	1.02719	0.0387014	insig
pme0122	C8H16N2O3	N6-Acetyl-L-lysine	Amino acids and derivatives	Amino acids and derivatives	692-04-6	3	122060	110430	102260	70068	142400	101090	0.312826	0.936693	-0.0943517	insig
mws0258	C6H13NO2	L-Isoleucine*	Amino acids and derivatives	Amino acids and derivatives	73-32-5	1	1327400	1415600	1011400	1177700	1264400	1124100	0.256791	0.949872	-0.0741948	insig
mws0256	C5H11NO2	L-Valine	Amino acids and derivatives	Amino acids and derivatives	72-18-4	1	3531200	3520500	3978500	3755400	3775700	3881700	0.517535	1.03469	0.0491938	insig
mws0227	C6H13NO2	L-Leucine*	Amino acids and derivatives	Amino acids and derivatives	61-90-5	1	823780	682670	752670	1073900	1196500	1116100	1.23685	1.49904	0.584034	insig
pme1987	C3H7NO2	L-Alanine	Amino acids and derivatives	Amino acids and derivatives	56-41-7	A	1280.6	9	9	9	2806.2	3205.4	0.517091	4.63622	2.21295	insig
pme0010	C3H7NO3	L-Serine	Amino acids and derivatives	Amino acids and derivatives	56-45-1	A	6867300	9	9	9	6051800	6948300	0.428821	1.89304	0.920705	insig
mws0263	C5H7NO3	5-Oxo-L-Proline	Amino acids and derivatives	Amino acids and derivatives	98-79-3	A	55669	9	9	9	60605	64733	0.438937	2.25092	1.17051	insig
mws0001	C4H8N2O3	L-Asparagine	Amino acids and derivatives	Amino acids and derivatives	70-47-3	A	748560	9	9	9	639670	732720	0.426705	1.83334	0.874475	insig
pme2527	C5H12N2O2	L-Ornithine	Amino acids and derivatives	Amino acids and derivatives	70-26-8	B	105150	9	9	9	114220	114100	0.436254	2.17109	1.11842	insig
Rfmb318	C7H14NO2+	D-Proline betaine	Amino acids and derivatives	Amino acids and derivatives	1195-94-4	A	964090	9	9	9	1045800	1089000	0.436258	2.21428	1.14684	insig
pme0193	C5H10N2O3	L-Glutamine	Amino acids and derivatives	Amino acids and derivatives	56-85-9	A	277200	9	9	9	272590	275160	0.430575	1.97591	0.98252	insig
pme0026	C6H14N2O2	L-Lysine	Amino acids and derivatives	Amino acids and derivatives	56-87-1	A	323460	9	9	9	311030	321970	0.43005	1.95688	0.968558	insig
Zmzn000113	C5H9NO4	L-threo-3-Methylaspartate	Amino acids and derivatives	Amino acids and derivatives	6061-13-8	A	1034600	9	9	9	1011900	979800	0.429343	1.92507	0.944909	insig
Lmbn001365	C6H13NO3	N-Hydroxy-L-isoleucine	Amino acids and derivatives	Amino acids and derivatives	-	B	12289	9	9	9	12313	13879	0.436155	2.12895	1.09014	insig
pme0128	C6H12N2O3	L-Alanyl-L-Alanine	Amino acids and derivatives	Amino acids and derivatives	1948-31-8	B	14557	9	9	9	8135.8	8552.7	0.385104	1.14563	0.196136	insig
pme2758	C5H9NO5	4-Hydroxy-L-glutamic acid	Amino acids and derivatives	Amino acids and derivatives	3913-68-6	B	25271	9	9	9	22984	23524	0.425172	1.83942	0.879248	insig
Lmbp000123	C6H13NO2S	L-Homomethionine	Amino acids and derivatives	Amino acids and derivatives	25148-30-5	B	193180	9	9	9	192810	202320	0.43253	2.04525	1.03228	insig
pme0181	C7H11N3O2	3-Methyl-L-Histidine	Amino acids and derivatives	Amino acids and derivatives	368-16-1	B	30584	9	9	9	24239	20780	0.408579	1.47141	0.557196	insig
pme0124	C7H12N2O3	L-Glycyl-L-proline	Amino acids and derivatives	Amino acids and derivatives	704-15-4	B	6862.9	9	9	9	3843.6	8085.4	0.41215	1.73495	0.794892	insig
Zmyn000155	C7H14N2O3	N-α-Acetyl-L-ornithine	Amino acids and derivatives	Amino acids and derivatives	1572591	B	12003	9	9	9	8487.3	14052	0.42344	1.87574	0.907462	insig
pme2559	C6H9NO5	N-Acetyl-L-Aspartic Acid	Amino acids and derivatives	Amino acids and derivatives	997-55-7	B	26410	9	9	9	22346	20569	0.415865	1.62419	0.699717	insig
pme0008	C6H13N3O3	L-Citrulline	Amino acids and derivatives	Amino acids and derivatives	372-75-8	A	1249900	9	9	9	1239800	1209700	0.430248	1.95974	0.970659	insig
pme2602	C3H8NO6P	O-Phospho-L-serine	Amino acids and derivatives	Amino acids and derivatives	407-41-0	B	10611	9	9	9	17006	17574	0.468732	3.25421	1.70231	insig
pme0137	C7H12N2O4	N-Acetyl-L-Glutamine	Amino acids and derivatives	Amino acids and derivatives	2490-97-3	B	137870	9	9	9	149010	151240	0.43629	2.17756	1.12271	insig
mws0736	C8H16N2O3	N-Glycyl-L-leucine	Amino acids and derivatives	Amino acids and derivatives	869-19-2	A	339790	9	9	9	443880	370530	0.440697	2.3967	1.26105	insig
pme0075	C7H11NO5	N-Acetyl-L-glutamic acid	Amino acids and derivatives	Amino acids and derivatives	1188-37-0	A	381330	9	9	9	606530	493880	0.450125	2.8856	1.52887	insig
mws0193	C7H15N3O3	L-Homocitrulline	Amino acids and derivatives	Amino acids and derivatives	1190-49-4	B	36281	9	9	9	44251	36924	0.438559	2.23654	1.16127	insig
pme3827	C9H11NO4	3,4-Dihydroxy-L-phenylalanine	Amino acids and derivatives	Amino acids and derivatives	59-92-7	B	64822	9	9	9	112900	89789	0.458486	3.12613	1.64438	insig
mws5042	C11H14N2O3	L-Glycyl-L-phenylalanine	Amino acids and derivatives	Amino acids and derivatives	721-66-4	A	292750	9	9	9	303190	290110	0.431951	2.02655	1.01903	insig
mws0520	C11H13NO4	N-Acetyl-L-tyrosine	Amino acids and derivatives	Amino acids and derivatives	537-55-3	B	15007	9	9	9	15292	17781	0.43849	2.2018	1.13868	insig
Lmhp001461	C11H20N2O3	L-Prolyl-L-Leucine	Amino acids and derivatives	Amino acids and derivatives	52899-07-7	B	192820	9	9	9	191730	191020	0.43081	1.98487	0.989047	insig
Lmhp001670	C11H22N2O3	L-Valyl-L-Leucine	Amino acids and derivatives	Amino acids and derivatives	3989-97-7	A	669260	9	9	9	789960	744240	0.438129	2.29233	1.19682	insig
mws4176	C12H16N2O3	L-Alanyl-L-Phenylalanine	Amino acids and derivatives	Amino acids and derivatives	3061-90-3	A	125580	9	9	9	158600	145950	0.442584	2.42487	1.27791	insig
mws0221	C6H12N2O4S2	L-Cystine	Amino acids and derivatives	Amino acids and derivatives	56-89-3	B	27553	9	9	9	38812	41568	0.457226	2.91571	1.54385	insig
Lmrj002087	C10H18N2O5	L-Isoleucyl-L-Aspartate	Amino acids and derivatives	Amino acids and derivatives	-	B	147400	9	9	9	157860	185920	0.44006	2.33207	1.22161	insig
Lmhp001732	C14H18N2O3	L-Prolyl-L-Phenylalanine	Amino acids and derivatives	Amino acids and derivatives	13589-02-1	B	86264	9	9	9	89870	94774	0.435465	2.14011	1.09769	insig
mws0715	C13H16N2O4	Phenylacetyl-L-glutamine	Amino acids and derivatives	Amino acids and derivatives	28047-15-6	B	22555	9	9	9	27368	22309	0.437766	2.20113	1.13824	insig
Lmhp002001	C14H20N2O3	L-Valyl-L-Phenylalanine	Amino acids and derivatives	Amino acids and derivatives	3918-92-1	A	256610	9	9	9	260350	274260	0.433518	2.08325	1.05883	insig
pme2890	C8H16N2O4S2	L-Homocystine	Amino acids and derivatives	Amino acids and derivatives	626-72-2	B	39380	9	9	9	42050	32201	0.426408	1.88487	0.914463	insig
pme1712	C11H20N2O6	L-Saccharopine	Amino acids and derivatives	Amino acids and derivatives	997-68-2	B	343500	9	9	9	353360	353930	0.432828	2.05899	1.04193	insig
mws5035	C15H22N2O3	L-Leucyl-L-phenylalanine	Amino acids and derivatives	Amino acids and derivatives	56217-82-4	A	624800	9	9	9	573430	594030	0.42772	1.86849	0.901876	insig
mws0629	C13H16N2O5	L-Aspartyl-L-Phenylalanine	Amino acids and derivatives	Amino acids and derivatives	13433-09-5	B	80859	9	9	9	70277	71274	0.422733	1.75031	0.807612	insig
mws1375	C12H21N3O6	Nicotianamine	Amino acids and derivatives	Amino acids and derivatives	34441-14-0	B	24091	9	9	9	29796	29833	0.446427	2.47368	1.30666	insig
pmb2855	C11H20N2O8	L-Glutamine-O-glycoside	Amino acids and derivatives	Amino acids and derivatives	-	B	23542	9	9	9	26372	17520	0.424208	1.86337	0.897914	insig
pmb2857	C11H19NO9	L-Glutamic acid-O-glycoside	Amino acids and derivatives	Amino acids and derivatives	-	B	33595	9	9	9	40057	36382	0.440024	2.27436	1.18546	insig
mws0636	C18H20N2O3	L-Phenylalanyl-L-phenylalanine	Amino acids and derivatives	Amino acids and derivatives	2577-40-4	A	32636	9	9	9	41757	41910	0.448228	2.5625	1.35755	insig
mws0582	C11H19N3O6S	S-(Methyl)glutathione	Amino acids and derivatives	Amino acids and derivatives	2922-56-7	A	3241300	9	9	9	3382300	3177100	0.431738	2.02369	1.01699	insig
pme1286	C14H20N6O5S	S-(5'-Adenosy)-L-homocysteine	Amino acids and derivatives	Amino acids and derivatives	979-92-0	A	21320	9	9	9	21144	25871	0.438045	2.20377	1.13997	insig
pme2735	C15H22N6O5S	S-Adenosyl-L-methionine	Amino acids and derivatives	Amino acids and derivatives	29908-03-0	A	28018	9	9	9	18677	24884	0.411997	1.55407	0.636055	insig
pmb0464	C16H27NO14	L-Aspartic acid-O-diglucoside	Amino acids and derivatives	Amino acids and derivatives	-	B	219320	9	9	9	236460	280520	0.440291	2.35704	1.23698	insig
mws4134	C20H32N6O12S2	Oxiglutatione	Amino acids and derivatives	Amino acids and derivatives	27025-41-8	A	31330	9	9	9	25591	22806	0.412375	1.54415	0.626812	insig
Zmjp000182	C7H16N4O2	N-Monomethyl-L-arginine	Amino acids and derivatives	Amino acids and derivatives	17035-90-4	2	151970	146330	197300	50903	49971	63509	1.26127	0.331685	-1.59212	down
pme3033	C4H9NO2	N,N-Dimethylglycine	Amino acids and derivatives	Amino acids and derivatives	1118-68-9	3	3085300	2706000	2827100	1214000	1223100	1285100	1.28654	0.43189	-1.21126	down
pme2617	C5H11NO3S	L-Methionine Sulfoxide	Amino acids and derivatives	Amino acids and derivatives	3226-65-1	1	3218900	3372300	3005000	411380	474810	422030	1.29206	0.136327	-2.87486	down
pme1002	C8H11NO	L-Tyramine	Amino acids and derivatives	Amino acids and derivatives	51-67-2	3	537170	553090	541110	38881	43610	30875	1.29022	0.0694913	-3.84702	down
pme0253	C8H15NO3	N-Acetyl-L-leucine	Amino acids and derivatives	Amino acids and derivatives	1188-21-2	2	114160	80294	96889	44453	36642	34956	1.24656	0.398331	-1.32796	down
MWSmce461	C4H7NO2	L-Azetidine-2-carboxylic acid	Amino acids and derivatives	Amino acids and derivatives	2133-34-8	3	140710	121730	97289	9	9	9	1.29338	7.50565e-05	-13.7017	down
pme3193	C4H7NO3	N-Acetyl-L-glycine	Amino acids and derivatives	Amino acids and derivatives	543-24-8	3	25528	23178	16456	9	9	9	1.29305	0.000414352	-11.2369	down
MWS5209	C5H11NO2	N-Methyl-α-aminoisobutyric acid	Amino acids and derivatives	Amino acids and derivatives	2566-34-9	3	191020	189280	93866	9	9	9	1.29245	5.69421e-05	-14.1001	down
pme0195	C3H7NO2S	L-Cysteine	Amino acids and derivatives	Amino acids and derivatives	52-90-4	3	114480	202720	133850	9	9	9	1.29302	5.98603e-05	-14.028	down
MWS2413	C5H9NO3	N-acetyl-beta-alanine	Amino acids and derivatives	Amino acids and derivatives	3025-95-4	3	19071	20422	21717	9	9	9	1.29349	0.000441104	-11.1466	down
mws1587	C6H13NO2	L-Norleucine*	Amino acids and derivatives	Amino acids and derivatives	327-57-1	1	1369200	1322800	1522200	9	9	9	1.29349	6.40691e-06	-17.2519	down
Zmdp000972	C4H9NO2S	S-Methyl-L-cysteine	Amino acids and derivatives	Amino acids and derivatives	1187-84-4	2	21410	23826	19619	9	9	9	1.29359	0.000416313	-11.23	down
pme0057	C4H9NO2S	L-Homocysteine	Amino acids and derivatives	Amino acids and derivatives	6027-13-0	3	44505	21525	54879	9	9	9	1.29	0.000223308	-12.1287	down
MWSmce585	C4H9NO2	Methyl 3-aminopropanoate	Amino acids and derivatives	Amino acids and derivatives	3196-73-4	3	47254	56629	51356	9	9	9	1.29356	0.000173925	-12.4892	down
Hmsp000364	C7H13NO2	L-Cyclopentylglycine	Amino acids and derivatives	Amino acids and derivatives	2521-84-8	3	513700	436190	498500	9	9	9	1.29347	1.86414e-05	-15.7111	down
pme3351	C6H11NO3	Allysine(6-Oxo DL-Norleucine)	Amino acids and derivatives	Amino acids and derivatives	1962-83-0	3	28641	27194	49211	9	9	9	1.29184	0.00025703	-11.9258	down
Lmqp000427	C6H11NO3	N-Methyl-Trans-4-Hydroxy-L-Proline	Amino acids and derivatives	Amino acids and derivatives	4252-82-8	3	177070	137570	167620	9	9	9	1.29332	5.59864e-05	-14.1246	down
MWSmce608	C6H13NO3	4-Hydoxy-L-Isoleucine	Amino acids and derivatives	Amino acids and derivatives	781658-23-9	3	40491	27520	51924	9	9	9	1.29192	0.000225122	-12.117	down
mws0224	C5H11NO2S	DL-Methionine	Amino acids and derivatives	Amino acids and derivatives	59-51-8	3	27471	14992	24693	9	9	9	1.29175	0.000402049	-11.2803	down
Zmdp000292	C7H16N4O2	Arginine methyl ester	Amino acids and derivatives	Amino acids and derivatives	-	2	144300	128310	190610	9	9	9	1.293	5.82876e-05	-14.0665	down
Zmzp000145	C9H20N2O2	Trimethyllysine	Amino acids and derivatives	Amino acids and derivatives	23284-33-5	3	316740	250110	224810	9	9	9	1.29338	3.41056e-05	-14.8396	down
MWS5164	C8H18N4O2	N,N'-Dimethylarginine;SDMA	Amino acids and derivatives	Amino acids and derivatives	30344-00-4	3	113140	118090	119410	9	9	9	1.29358	7.70021e-05	-13.6647	down
MWSslk120	C11H13NO3	N-Acetyl-DL-phenylalanine	Amino acids and derivatives	Amino acids and derivatives	2901-75-9	3	58780	53340	61788	9	9	9	1.29344	0.000155255	-12.6531	down
pme0170	C8H16N4O3	N-Acetyl-L-Arginine	Amino acids and derivatives	Amino acids and derivatives	155-84-0	3	46144	45300	32690	9	9	9	1.29333	0.000217507	-12.1667	down
pmp001127	C16H12O6	Chrysoeriol*	Flavonoids	Flavones	491-71-4	3	4465.9	4994.7	3684.1	11193	8208.6	11776	1.22614	2.37188	1.24603	up
pmp000001	C16H12O6	Hispidulin (5,7,4'-Trihydroxy-6-methoxyflavone)*	Flavonoids	Flavones	1447-88-7	3	4204.8	3361.4	2042.6	44676	44631	42021	1.27609	13.6675	3.77267	up
pme0376	C15H12O5	Naringenin (5,7,4'-Trihydroxyflavanone)*	Flavonoids	Flavanones	480-41-1	3	41041	40528	41670	232190	222310	227920	1.29352	5.53737	2.4692	up
mws0914	C15H12O5	Pinobanksin*	Flavonoids	Flavanonols	548-82-3	3	43064	37006	40350	236080	214620	226050	1.29163	5.61991	2.49055	up
mws0058	C16H12O6	Diosmetin (5,7,3'-Trihydroxy-4'-methoxyflavone)	Flavonoids	Flavanones	520-34-3	3	9338.2	10747	10300	45456	47356	44471	1.29097	4.51809	2.17571	up
mws0046	C27H32O14	Naringenin-7-O-Neohesperidoside(Naringin)	Flavonoids	Flavanones	10236-47-2	2	24989	27625	25056	1311500	1160800	1077300	1.29263	45.701	5.51416	up
Lmyp004318	C30H26O13	Kaempferol-3-O-(6''-p-Coumaroyl)galactoside	Flavonoids	Flavonols	-	3	3286.5	5213.1	3403.2	26359	34031	36052	1.27469	8.10246	3.01836	up
pmp000113	C20H20O8	5-Hydroxy-6,7,8,3',4'-pentamethoxyflavone	Flavonoids	Flavones	2174-59-6	3	2913.2	2987.6	1992.2	4546.7	4868.7	4917.4	1.18282	1.81589	0.860675	insig
pme2960	C15H12O5	Naringenin chalcone	Flavonoids	Chalcones	73692-50-9	3	19107	18507	17068	7483.8	11191	10294	1.20539	0.529768	-0.916566	insig
mws1731	C15H12O	Chalcone	Flavonoids	Chalcones	94-41-7	B	7663.8	9	9	9	4429	8575.9	0.411734	1.69412	0.760537	insig
mws0789	C15H12O4	Pinocembrin (Dihydrochrysin)	Flavonoids	Dihydroflavone	480-39-7	B	30278	9	9	9	46531	36818	0.452549	2.75145	1.46019	insig
Lmmp007480	C15H12O4	2,4,4'-trihydroxychalcone	Flavonoids	Flavonoid	-	B	21458	9	9	9	18167	23529	0.428491	1.94194	0.957495	insig
mws0041	C15H10O5	Baicalein	Flavonoids	Flavonoid	491-67-8	B	49568	9	9	9	48795	48452	0.429956	1.96136	0.971854	insig
Lmgp003779	C15H11O5+	Luteolinidin	Flavonoids	Flavonoid	-	B	13218	9	9	9	13423	12890	0.430844	1.98867	0.991802	insig
pme3475	C15H12O5	Butin*	Flavonoids	Dihydroflavone	492-14-8	B	12336	9	9	9	10885	10111	0.418072	1.70026	0.765755	insig
pme1201	C15H14O5	Phloretin	Flavonoids	Chalcones	60-82-2	B	21640	9	9	9	26103	23420	0.440898	2.28701	1.19346	insig
Lmgp004784	C15H14O5	Apiferol	Flavonoids	Flavonoid	55167-29-8	B	16952	9	9	9	18321	24029	0.447123	2.49611	1.31968	insig
mws1422	C15H14O5	Epiafzelechin	Flavonoids	Flavanols	24808-04-6	B	5007	9	9	9	2859.7	6463.7	0.416247	1.85719	0.893125	insig
mws0918	C16H12O5	Prunetin (5,4'-Dihydroxy-7-methoxyisoflavone)	Flavonoids	Isoflavones	552-59-0	B	9326.6	9	9	9	6427	6101.8	0.396615	1.34172	0.424079	insig
mws1068	C15H10O6	Kaempferol (3,5,7,4'-Tetrahydroxyflavone)	Flavonoids	Flavonols	520-18-3	A	15921	9	9	9	17220	15935	0.434246	2.08068	1.05706	insig
pme0088	C15H10O6	Luteolin (5,7,3',4'-Tetrahydroxyflavone)	Flavonoids	Flavonoid	491-70-3	B	8604.9	9	9	9	7636.5	9292.8	0.429475	1.96434	0.974044	insig
mws1094	C15H12O6	Dihydrokaempferol	Flavonoids	Dihydroflavonol	480-20-6	A	51219	9	9	9	45922	57084	0.431239	2.01056	1.0076	insig
mws1000	C15H12O6	Fustin	Flavonoids	Dihydroflavonol	20725-03-5	B	47541	9	9	9	56254	55917	0.442151	2.35875	1.23803	insig
Zmpn002440	C15H12O6	3,4,2',4',6'-Pentahydroxychalcone	Flavonoids	Chalcones	14917-41-0	A	166810	9	9	9	164280	167190	0.430869	1.98695	0.990556	insig
mws0064	C15H12O6	Eriodictyol (5,7,3',4'-Tetrahydroxyflavanone)	Flavonoids	Dihydroflavone	552-58-9	A	123940	9	9	9	121390	125330	0.430962	1.99042	0.993076	insig
mws0054	C15H14O6	Catechin	Flavonoids	Flavanols	154-23-4	A	614940	9	9	9	690580	680380	0.436802	2.22937	1.15664	insig
pme0460	C15H14O6	Epicatechin	Flavonoids	Flavanols	490-46-0	A	6073400	9	9	9	6598900	6071500	0.432992	2.08621	1.06088	insig
pmp001204	C17H14O5	Apigenin-7,4'-dimethyl ether	Flavonoids	Flavonoid	5128-44-9	B	4010.3	9	9	9	2803.8	3271.7	0.403764	1.51044	0.594968	insig
Lmjp004941	C16H12O6	Rhamnocitrin (7-Methylkaempferol)*	Flavonoids	Flavonoid	569-92-6	A	47178	9	9	9	43434	40229	0.422997	1.77286	0.82608	insig
Zmhp003514	C16H12O6	6,7,8-Tetrahydroxy-5-methoxyflavone*	Flavonoids	Flavonoid	-	B	7879.8	9	9	9	8548	8512.4	0.437908	2.16129	1.11189	insig
pmc1990	C17H16O5	4'-Hydroxy-5,7-dimethoxyflavanone	Flavonoids	Flavanols	-	B	2531200	9	9	9	3201200	2636600	0.437445	2.30632	1.2056	insig
pme2954	C15H10O7	Quercetin	Flavonoids	Flavonols	117-39-5	B	16092	9	9	9	12421	10903	0.405379	1.44836	0.534415	insig
Zmpp002571	C15H10O7	Robinetin	Flavonoids	Flavonoid	490-31-3	A	273580	9	9	9	302190	313730	0.437773	2.25122	1.17071	insig
mws0920	C15H10O7	Tricetin (5,7,3',4',5'-Pentahydroxyflavone)	Flavonoids	Flavonoid	520-31-0	B	110910	9	9	9	108530	98858	0.427015	1.86965	0.902771	insig
Cmsp004086	C16H14O6	Dihydrokaempferide	Flavonoids	Flavonols	137225-59-3	B	350260	9	9	9	358200	274410	0.425054	1.80605	0.852837	insig
mws0044	C15H12O7	Dihydroquercetin(Taxifolin)	Flavonoids	Dihydroflavonol	480-18-2	A	462990	9	9	9	464620	502610	0.433521	2.08903	1.06284	insig
Hmqn003268	C15H12O7	5,7,3',4',5'-Pentahydroxydihydroflavone	Flavonoids	Dihydroflavone	-	B	173800	9	9	9	161100	167830	0.428011	1.89243	0.920243	insig
mws0042	C15H14O7	Epigallocatechin	Flavonoids	Flavanols	970-74-1	A	767070	9	9	9	762320	735240	0.430004	1.95228	0.965158	insig
mws0049	C15H14O7	Gallocatechin	Flavonoids	Flavanols	970-73-0	A	1230300	9	9	9	1310900	1248100	0.433119	2.07996	1.05655	insig
pmp000106	C18H16O5	5,7,4'-Trimethoxyflavone	Flavonoids	Flavonoid	5631-70-9	B	2841.5	9	9	9	2437.8	2727.3	0.421426	1.80944	0.855545	insig
Lmmn004912	C16H12O7	Quercetin-3-O-methyl ether	Flavonoids	Flavonols	1486-70-0	B	10839	9	9	9	6198.9	3904.2	0.360455	0.93139	-0.102543	insig
mws2627	C16H12O7	Tamarixetin (3,3',5,7-Tetrahydroxy-4'-Methoxyflavone)	Flavonoids	Flavonoid	603-61-2	B	7402.9	9	9	9	4037.7	5335	0.38884	1.26423	0.338255	insig
mws0988	C16H12O7	Rhamnetin (7-O-Methxyl Quercetin)	Flavonoids	Flavonols	90-19-7	B	4114.3	9	9	9	3040	3480.9	0.4085	1.58021	0.660116	insig
mws0066	C16H12O7	Isorhamnetin	Flavonoids	Flavonols	480-19-3	B	12155	9	9	9	10288	10805	0.419726	1.73351	0.793695	insig
pmp000003	C16H12O7	Nepetin (5,7,3',4'-Tetrahydroxy-6-methoxyflavone)	Flavonoids	Flavonoid	520-11-6	B	21040	9	9	9	19225	17482	0.420842	1.74357	0.80204	insig
mws0032	C15H10O8	Myricetin	Flavonoids	Flavonols	529-44-2	B	32609	9	9	9	32159	32484	0.430625	1.98155	0.986629	insig
Cmsp006026	C16H14O7	Dihydrorhamnetin	Flavonoids	Flavonols	-	B	4158.7	9	9	9	3381.7	2701.4	0.399817	1.45859	0.544576	insig
Lmjp007790	C18H16O6	5-Hydroxy-3,7,4'-trimethoxyflavone	Flavonoids	Flavonoid	-	B	40144	9	9	9	40969	38267	0.430276	1.97313	0.980489	insig
Lmzp004885	C17H14O7	Tricin (5,7,4'-Trihydroxy-3',5'-dimethoxyflavone)	Flavonoids	Flavonoid	520-32-1	B	19611	9	9	9	20369	24324	0.440608	2.27734	1.18735	insig
pmp000004	C17H14O7	4',5,7-Trihydroxy-3',6-dimethoxyflavone (Jaceosidin)	Flavonoids	Flavonoid	18085-97-7	B	24557	9	9	9	25282	22576	0.429189	1.94779	0.96184	insig
mws1002	C17H14O8	Syringetin	Flavonoids	Flavonoid	4423-37-4	A	8789.5	9	9	9	8099.8	8387.3	0.425846	1.87296	0.905321	insig
pmb0681	C20H18O9	Apigenin-8-C-Arabinoside	Flavonoids	Flavonoid	-	B	6863.4	9	9	9	7862.3	2905.3	0.396435	1.56605	0.647128	insig
Hmgp003664	C21H20O9	Apigenin-6-C-rhamnoside	Flavonoids	Flavonoid	-	B	55659	9	9	9	68406	48257	0.433113	2.09552	1.0673	insig
Lmbp003668	C20H18O10	Kaempferol-3-O-arabinoside	Flavonoids	Flavonoid	-	B	25302	9	9	9	27614	28975	0.439235	2.23531	1.16047	insig
Lmyp004617	C21H22O9	Pinocembrin-7-O-glucoside (Pinocembroside)	Flavonoids	Flavonoid	75829-43-5	B	7525.3	9	9	9	7705.8	8869.1	0.439205	2.19849	1.13652	insig
mws0048	C21H20O10	Apigenin-8-C-Glucoside (Vitexin)	Flavonoids	Flavonoid carbonoside	3681-93-4	B	9050000	9	9	9	9510800	8584800	0.431157	1.99951	0.999647	insig
pme0321	C21H20O10	Kaempferol-7-O-rhamnoside	Flavonoids	Flavonols	20196-89-8	A	204360	9	9	9	196510	219620	0.432204	2.03612	1.02583	insig
Lmgp004731	C21H20O10	5,7,4'-Trihydroxyisoflavone-7-O-galactoside	Flavonoids	Isoflavones	-	B	18258	9	9	9	18320	25621	0.443894	2.40479	1.26591	insig
mws0072	C21H20O10	Apigenin-5-O-glucoside	Flavonoids	Flavonoid	28757-27-9	B	151130	9	9	9	141780	167000	0.432329	2.04296	1.03066	insig
pmp000413	C21H20O10	Genistein-8-C-glucoside	Flavonoids	Isoflavones	66026-80-0	B	3975900	9	9	9	4061800	4320600	0.433559	2.1083	1.07608	insig
mws1434	C21H20O10	Apigenin-6-C-glucoside (Isovitexin)	Flavonoids	Flavonoid carbonoside	29702-25-8	A	8722700	9	9	9	10356000	9764300	0.437113	2.30666	1.2058	insig
pmb3006	C21H20O10	Apigenin-7-O-glucoside(Cosmosiin)	Flavonoids	Flavonoid	578-74-5	B	357560	9	9	9	401500	417130	0.438504	2.2894	1.19497	insig
mws0895	C21H20O10	Genistein-7-O-Glucoside (Genistin)	Flavonoids	Isoflavones	529-59-9	B	9429.1	9	9	9	9606.8	7987.5	0.424986	1.86335	0.897902	insig
mws0919	C21H20O10	Kaempferol-3-O-rhamnoside (Afzelin)(Kaempferin)	Flavonoids	Flavonols	482-39-3	A	163960	9	9	9	160380	162500	0.430338	1.9691	0.977536	insig
mws2186	C20H18O11	Avicularin	Flavonoids	Flavonols	572-30-5	A	7368.8	9	9	9	20429	15433	0.498731	4.85609	2.2798	insig
Lmdp003509	C20H18O11	Quercetin-3-O-xyloside (Reynoutrin)	Flavonoids	Flavonols	549-32-6	B	147480	9	9	9	136090	134950	0.426196	1.83765	0.877858	insig
mws4183	C20H18O11	Quercetin-3-O-arabinoside (Guaijaverin)	Flavonoids	Flavonols	22255-13-6	B	111480	9	9	9	113360	133860	0.437303	2.21734	1.14883	insig
pme1611	C21H22O10	Isohemiphloin	Flavonoids	Flavonoid carbonoside	650903	B	69894	9	9	9	98632	75467	0.444358	2.49039	1.31637	insig
mws1179	C21H22O10	Naringenin-7-O-glucoside (Prunin)	Flavonoids	Dihydroflavone	529-55-5	B	519260	9	9	9	503510	437460	0.425858	1.81209	0.857655	insig
HJN090	C21H22O10	Butin-7-O-glucoside	Flavonoids	Flavonoid	-	A	544470	9	9	9	502660	457310	0.424514	1.76309	0.818103	insig
HJN087	C21H22O10	Naringenin-4'-O-glucoside	Flavonoids	Flavonoid	-	A	533870	9	9	9	498480	471340	0.426142	1.81654	0.861193	insig
mws2118	C21H24O10	Phloretin-2'-O-glucoside (Phlorizin)	Flavonoids	Chalcones	60-81-1	A	69981	9	9	9	73025	74347	0.434542	2.10547	1.07414	insig
mws1397	C22H18O10	Epicatechin gallate	Flavonoids	Flavanols	1257-08-5	A	10577000	9	9	9	10390000	10698000	0.431117	1.99376	0.99549	insig
mws0355	C22H18O10	Catechin gallate	Flavonoids	Flavanols	130405-40-2	A	10570000	9	9	9	10109000	11013000	0.431185	1.99829	0.998769	insig
pmn001697	C21H18O11	Apigenin-7-O-glucuronide	Flavonoids	Flavonoid	29741-09-1	B	24599	9	9	9	31832	32160	0.449827	2.59987	1.37844	insig
mws0045	C21H20O11	Quercetin-3-O-rhamnoside(Quercitrin)	Flavonoids	Flavonols	522-12-3	A	24101000	9	9	9	24678000	23847000	0.431492	2.0134	1.00963	insig
mws1608	C21H20O11	Luteolin-6-C-glucoside (Isoorientin)	Flavonoids	Flavonoid carbonoside	4261-42-1	B	1193000	9	9	9	1228900	1287200	0.433819	2.10903	1.07658	insig
Xmyp005654	C21H20O11	Kaempferol-4'-O-glucoside	Flavonoids	Flavonoid	-	B	314360	9	9	9	362100	300540	0.433816	2.10781	1.07574	insig
mws1299	C21H20O11	Luteolin-8-C-glucoside (Orientin)	Flavonoids	Flavonoid carbonoside	28608-75-5	B	646090	9	9	9	692640	705170	0.435263	2.16344	1.11333	insig
mws0089	C21H20O11	Kaempferol-7-O-glucoside	Flavonoids	Flavonols	16290-07-6	B	845470	9	9	9	881470	841440	0.432159	2.03778	1.027	insig
Lmlp003531	C21H20O11	Luteolin-3'-O-glucoside	Flavonoids	Flavonoid	5154-41-6	B	2947500	9	9	9	3094200	3088000	0.433391	2.09743	1.06862	insig
mws2209	C21H20O11	Kaempferol-3-O-glucoside (Astragalin)	Flavonoids	Flavonols	480-10-4	B	2981400	9	9	9	2927200	2899900	0.4302	1.95448	0.966782	insig
pmb0550	C21H21O11+	Cyanidin-3-O-glucoside (Kuromanin)	Flavonoids	Anthocyanins	47705-70-4	A	513360	9	9	9	454340	432170	0.423421	1.72683	0.78813	insig
Lmmn004625	C21H22O11	Dihydrokaempferol-7-O-glucoside	Flavonoids	Flavonols	-	B	108290	9	9	9	119880	106150	0.433691	2.087	1.06143	insig
HJN086	C21H22O11	Eriodictyol-3'-O-glucoside	Flavonoids	Dihydroflavone	-	B	21248	9	9	9	18269	11308	0.400629	1.39123	0.476366	insig
HJN041	C21H24O11	Epicatechin glucoside	Flavonoids	Flavanols	-	B	67426	9	9	9	81972	69354	0.438299	2.24386	1.16598	insig
mws0034	C22H18O11	Epigallocatechin-3-gallate	Flavonoids	Flavanols	989-51-5	A	14610000	9	9	9	15894000	15541000	0.434163	2.15161	1.10541	insig
mws2220	C22H18O11	Gallocatechin 3-O-gallate	Flavonoids	Flavanols	5127-64-0	A	23117000	9	9	9	24152000	21489000	0.430651	1.97435	0.981375	insig
Lmzn001894	C21H18O12	Kaempferol-3-O-glucuronide	Flavonoids	Flavonols	22688-78-4	B	66080	9	9	9	72511	58035	0.429941	1.97517	0.981979	insig
Hmcp002539	C22H22O11	Isorhamnetin-3-O-rhamnoside	Flavonoids	Flavonols	-	B	343440	9	9	9	339500	377640	0.433528	2.08803	1.06214	insig
mws0061	C21H20O12	Quercetin-3-O-galactoside (Hyperin)	Flavonoids	Flavonols	482-36-0	B	2518800	9	9	9	2587200	2290600	0.429648	1.93655	0.953486	insig
mws0091	C21H20O12	Quercetin-3-O-glucoside (Isoquercitrin)	Flavonoids	Flavonols	482-35-9	B	1803300	9	9	9	1833000	1597800	0.428734	1.9025	0.927895	insig
mws0056	C21H20O12	Myricetin-3-O-rhamnoside (Myricitrin)	Flavonoids	Flavonols	17912-87-7	B	10501000	9	9	9	11407000	10790000	0.433487	2.1138	1.07984	insig
Lmzp002365	C22H24O11	Hesperetin-7-O-glucoside	Flavonoids	Flavonoid	31712-49-9	B	45409	9	9	9	43463	49869	0.432945	2.05475	1.03896	insig
pme1598	C22H24O11	Hesperetin-5-O-glucoside	Flavonoids	Dihydroflavonol	69651-80-5	B	1304100	9	9	9	1384100	1267500	0.431973	2.03326	1.02379	insig
Xmsn002700	C21H22O12	Taxifolin-3'-O-glucoside	Flavonoids	Flavonoid	31106-05-5	B	14051	9	9	9	16401	13456	0.435451	2.12282	1.08598	insig
pmp000583	C22H20O12	Diosmetin-7-O-glucuronide	Flavonoids	Flavonoid	35110-20-4	A	106280	9	9	9	127680	117690	0.439857	2.30841	1.2069	insig
Hmcp002207	C22H22O12	Isorhamnetin-7-O-glucoside (Brassicin)	Flavonoids	Flavonols	6743-96-0	A	345580	9	9	9	339360	352260	0.43128	2.00125	1.0009	insig
Lmjp002906	C22H22O12	Rhamnetin-3-O-Glucoside	Flavonoids	Flavonols	27875-34-9	A	340220	9	9	9	303010	337610	0.427879	1.88288	0.912945	insig
Lmyp004444	C22H22O12	Tricin-4'-methylether-3'-O-glucoside	Flavonoids	Flavonols	-	A	367600	9	9	9	317570	335880	0.424794	1.77755	0.829889	insig
Lmmp003903	C23H22O12	Kaempferol-3-O-(2''-acetyl)glucoside	Flavonoids	Flavonols	-	B	42486	9	9	9	39443	37169	0.424083	1.80268	0.850141	insig
HJAP112	C23H22O12	Quercetin-3-O-(2''-acetyl)rhamnoside	Flavonoids	Flavonols	-	B	38871	9	9	9	43428	38375	0.434541	2.10373	1.07295	insig
pmb0736	C23H24O12	Tricin-7-O-Glucoside	Flavonoids	Flavonoid	32769-01-0	A	27810	9	9	9	27865	27083	0.430357	1.97488	0.981766	insig
pmb3042	C23H24O12	Tricin-5-O-Glucoside	Flavonoids	Flavonoid	32769-00-9	B	29264	9	9	9	44054	37549	0.453791	2.7871	1.47877	insig
pmn001642	C23H20O13	Kaempferol-3-O-(2''-O-acetyl)glucuronide	Flavonoids	Flavonols	-	B	10115	9	9	9	9879.1	14295	0.444118	2.38657	1.25494	insig
Hmln002199	C23H22O13	Quercetin-3-O-(6''-acetyl)galactoside	Flavonoids	Flavonols	-	B	19164	9	9	9	27789	28531	0.458941	2.93656	1.55412	insig
Hmcp002399	C23H24O13	Limocitrin-3-O-glucoside	Flavonoids	Flavonoid	-	A	339940	9	9	9	384470	407070	0.43943	2.32837	1.21932	insig
Hmcp002187	C23H24O13	Limocitrin-3-O-galactoside	Flavonoids	Flavonoid	-	A	368970	9	9	9	377730	409650	0.434708	2.13391	1.0935	insig
pmb0554	C24H23O13+	Pelargonidin-3-O-(6''-O-malonyl)glucoside	Flavonoids	Anthocyanins	165070-68-8	B	80720	9	9	9	73238	75832	0.426172	1.84645	0.884757	insig
Lmtp002942	C25H26O13	Apigenin-6,8-di-C-arabinoside	Flavonoids	Flavonoid carbonoside	-	B	32030	9	9	9	29671	31968	0.428494	1.92361	0.94382	insig
pmb0542	C24H23O14+	Cyanidin-3-O-(6''-O-malonyl)glucoside	Flavonoids	Anthocyanins	171828-62-9	B	161010	9	9	9	168950	169210	0.434104	2.10006	1.07043	insig
HJAP064	C25H24O15	Isorhamnetin-3-O-(6''-malonylglucoside)	Flavonoids	Flavonoid	-	B	6438.9	9	9	9	5676.6	6443.9	0.425747	1.87853	0.909606	insig
Lmtp002474	C26H28O14	Apigenin-6-C-(2''-glucosyl)arabinoside	Flavonoids	Flavonoid carbonoside	-	B	71719	9	9	9	91280	80116	0.442271	2.38935	1.25662	insig
Lmnp102580	C26H28O14	Apigenin-6-C-(2''-xylosyl)glucoside	Flavonoids	Flavonoid carbonoside	-	B	76523	9	9	9	66245	60840	0.419141	1.66047	0.731591	insig
Lmpp003930	C30H26O12	Apigenin-7-O-(6''-p-Coumaryl)glucoside	Flavonoids	Flavonoid	-	B	211090	9	9	9	196580	215110	0.429764	1.95018	0.963609	insig
pme3227	C27H30O14	Vitexin-2''-O-rhamnoside	Flavonoids	Flavonoid carbonoside	64820-99-1	B	27404	9	9	9	26068	23923	0.424485	1.82335	0.866594	insig
Lmyp004963	C27H30O14	Apigenin-6-C-(2''-rhamnosyl)glucoside	Flavonoids	Flavonoid carbonoside	-	B	162860	9	9	9	155520	153710	0.428181	1.89859	0.924931	insig
pme2493	C27H30O14	Kaempferol-3,7-O-dirhamnoside (Kaempferitrin)	Flavonoids	Flavonols	482-38-2	B	64577	9	9	9	50498	71647	0.426605	1.89108	0.919207	insig
HJAP148	C26H28O15	Kaempferol-3-O-sambubioside	Flavonoids	Flavonoid	27661-51-4	B	96993	9	9	9	100880	84323	0.428038	1.90919	0.932957	insig
Hmjn004446	C30H26O13	Luteolin-7-O-(6''-caffeoyl)rhamnoside	Flavonoids	Flavonoid	-	A	27311	9	9	9	28263	29544	0.435279	2.11555	1.08104	insig
Hmcp001829	C27H30O15	Quercetin-3,7-Di-O-rhamnoside	Flavonoids	Flavonols	28638-13-3	B	11637	9	9	9	13274	12169	0.438206	2.18378	1.12683	insig
Lmsn002815	C27H30O15	Kaempferol-3-O-rutinoside(Nicotiflorin)	Flavonoids	Flavonoid	17650-84-9	A	115760	9	9	9	121300	127130	0.435496	2.14582	1.10153	insig
pmp001106	C27H30O15	Vitexin-2''-O-glucoside	Flavonoids	Flavonoid carbonoside	61360-94-9	B	9663.7	9	9	9	11481	7472.7	0.427305	1.95861	0.969832	insig
pmp000593	C27H30O15	Luteolin-7-O-rutinoside	Flavonoids	Flavonoid	3563-98-2	B	341050	9	9	9	316520	344410	0.429489	1.93785	0.954458	insig
Lmjp002867	C27H30O15	Kaempferol-3-O-neohesperidoside	Flavonoids	Flavonols	32602-81-6	A	753930	9	9	9	796590	745470	0.432335	2.04533	1.03233	insig
mws1073	C27H30O15	Apigenin-6,8-di-C-glucoside	Flavonoids	Flavonoid	23666-13-9	B	43431	9	9	9	39918	42891	0.427963	1.9061	0.930621	insig
Lmjp002596	C26H28O16	Quercetin-3-O-xylosyl(1→2)glucoside	Flavonoids	Flavonols	-	B	21194	9	9	9	30574	16463	0.434775	2.2179	1.14919	insig
mws1661	C28H32O15	Diosmetin-7-O-rutinoside (Diosmin)	Flavonoids	Flavonoid	520-27-4	B	224970	9	9	9	213130	208720	0.427557	1.87503	0.906913	insig
Lmmp000897	C30H26O14	Gallocatechin-Gallocatechin	Flavonoids	Flavanols	-	B	16656	9	9	9	12821	15678	0.41873	1.70973	0.773767	insig
mws0059	C27H30O16	Quercetin-3-O-rutinoside (Rutin)	Flavonoids	Flavonols	153-18-4	B	231280	9	9	9	212280	220930	0.427511	1.87299	0.905344	insig
Zmxp003107	C27H30O16	Luteolin-7,3'-di-O-glucoside	Flavonoids	Flavonoid	52187-80-1	B	19780	9	9	9	24172	20814	0.440435	2.2727	1.18441	insig
Lmbp002592	C27H30O16	Kaempferol-3,7-di-O-glucoside	Flavonoids	Flavonoid	-	B	170900	9	9	9	168700	182780	0.43284	2.05648	1.04018	insig
pme1777	C27H31O16+	Cyanidin-3,5-O-diglucoside (Cyanin)	Flavonoids	Anthocyanins	2611-67-8	B	123830	9	9	9	124160	118720	0.430039	1.96119	0.971727	insig
Lmyp003139	C28H24O16	Quercetin-3-O-(6''-galloyl)galactoside	Flavonoids	Flavonols	53171-28-1	A	12881	9	9	9	12719	17305	0.442222	2.32832	1.21929	insig
Lmyp003349	C28H24O16	Quercetin-3-O-(6''-galloyl)glucoside	Flavonoids	Flavonols	56316-75-7	B	12888	9	9	9	16025	22666	0.4608	2.99861	1.58429	insig
Hmlp002975	C28H30O17	Isorhamnetin-3-O-glucuronide-7-O-rhamnoside	Flavonoids	Flavonols	-	A	6031.5	9	9	9	8515.2	11329	0.471709	3.28179	1.71448	insig
pme1786	C29H35O17+	Malvidin-3,5-di-O-glucoside (Malvin)	Flavonoids	Anthocyanins	-	A	1111400	9	9	9	1122500	1136800	0.432044	2.03282	1.02348	insig
pmb2947	C45H38O18	Catechin-catechin-catechin	Flavonoids	Flavanols	-	A	55713	9	9	9	77796	53274	0.440388	2.35199	1.23388	insig
MWSHY0149	C15H10O3	5-Hydroxyflavone	Flavonoids	Flavones	491-78-1	1	114940	110760	116260	9	9	9	1.29355	7.89566e-05	-13.6286	down
mws1662	C16H12O4	Tectochrysin	Flavonoids	Flavones	520-28-5	3	9249.8	7864.8	7765.9	9	9	9	1.29342	0.00108519	-9.84784	down
mws0055	C20H20O7	Tangeretin (4',5,6,7,8-Pentamethoxyflavone)	Flavonoids	Flavones	481-53-8	1	277460	302990	261770	9	9	9	1.29362	3.20581e-05	-14.929	down
mws0043	C21H22O8	Nobiletin (5,6,7,8,3',4'-Hexamethoxyflavone)	Flavonoids	Flavones	478-01-3	3	239950	239680	248340	9	9	9	1.29357	3.70894e-05	-14.7186	down
HJAP012	C20H18O10	Luteolin-8-C-arabinoside	Flavonoids	Flavonoid carbonoside	-	2	57694	51044	74068	9	9	9	1.29297	0.000147698	-12.7251	down
pmp000117	C22H24O9	3,5,6,7,8,3',4'-Heptamethoxyflavone	Flavonoids	Flavonols	1178-24-1	3	4262.8	5656.6	4481.1	9	9	9	1.29329	0.00187493	-9.05894	down
Lmfn004093	C21H24O10	Phloretin-4'-O-glucoside (Trilobatin)	Flavonoids	Chalcones	4192-90-9	2	704440	630960	790030	9	9	9	1.2934	1.27033e-05	-16.2644	down
mws1361	C21H22O11	Taxifolin-3-O-rhamnoside (Astilbin)	Flavonoids	Flavanonols	29838-67-3	3	5422.5	5019	13820	9	9	9	1.28671	0.00111287	-9.81149	down
Lmpn006208	C22H22O11	8-Methoxykaempferol-7-O-rhamnoside	Flavonoids	Flavonols	-	3	303480	280380	315370	9	9	9	1.2935	3.00257e-05	-15.0234	down
pmn001527	C22H32O12	Di-O-galloyl Methyl gallate	Flavonoids	Flavanols	-	3	9002.6	16046	11492	9	9	9	1.29244	0.000738904	-10.4023	down
Lmmn003398	C23H22O12	Kaempferol-3-O-(6''-acetyl)glucoside	Flavonoids	Flavonols	-	3	17879	11279	9119.5	9	9	9	1.29177	0.000705375	-10.4693	down
mws0036	C28H34O15	Hesperetin-7-O-rutinoside (Hesperidin)*	Flavonoids	Flavanones	520-26-3	3	12883	10184	16734	9	9	9	1.29222	0.000678375	-10.5256	down
pme0001	C28H34O15	Hesperetin-7-O-neohesperidoside(Neohesperidin)*	Flavonoids	Flavanones	13241-33-3	3	14190	14692	14853	9	9	9	1.29357	0.000617355	-10.6616	down
mws1012	C9H6O2	Coumarin	Lignans and Coumarins	Coumarins	91-64-5	2	43994	43622	49952	1589000	1577300	1578900	1.29339	34.4935	5.10825	up
mws0097	C20H22O6	Pinoresinol*	Lignans and Coumarins	Lignans	487-36-5	1	74893	68356	62064	206510	194250	195520	1.28572	2.90425	1.53816	up
Lmmn003748	C20H24O6	Isolariciresinol	Lignans and Coumarins	Lignans	548-29-8	3	8859.9	7703.7	7729.1	541620	543070	570200	1.29328	68.1229	6.09007	up
Lmdn004267	C20H22O6	Epipinoresinol*	Lignans and Coumarins	Lignans	24404-50-0	1	67064	67826	69518	182900	158260	174300	1.28821	2.52172	1.33441	up
pmn001663	C22H26O8	Syringaresinol	Lignans and Coumarins	Lignans	21453-69-0	3	2072.9	2199.7	3520.8	3154.1	2528.4	2589.5	0.297992	1.06141	0.0859833	insig
mws1013	C9H6O4	Esculetin	Lignans and Coumarins	Coumarins	305-01-1	B	318400	9	9	9	295790	307530	0.428266	1.89477	0.922023	insig
mws1074	C9H6O4	Daphnetin	Lignans and Coumarins	Coumarins	486-35-1	B	91584	9	9	9	93669	106270	0.436559	2.18279	1.12617	insig
Zmjn003263	C10H8O4	6,8-Dihydroxy-3-methylisocoumarin	Lignans and Coumarins	Coumarins	1204-37-1	B	83349	9	9	9	87058	85689	0.433474	2.07223	1.05119	insig
Cmpp007319	C15H16O4	7-Methoxy-5-Prenyloxycoumarin	Lignans and Coumarins	Coumarins	35590-41-1	A	798640	9	9	9	771050	750350	0.428769	1.90496	0.929758	insig
mws1077	C16H18O9	Scopoletin-7-O-glucoside (Scopolin)	Lignans and Coumarins	Coumarins	531-44-2	B	66436	9	9	9	52236	60218	0.420162	1.69234	0.759022	insig
Lmgp003270	C16H16O10	Scopoletin-7-O-glucuronide	Lignans and Coumarins	Coumarins	132752-65-9	B	25104	9	9	9	18960	24422	0.419904	1.72721	0.788445	insig
pmn001378	C26H32O11	Pinoresinol-4-O-glucoside	Lignans and Coumarins	Lignans	41607-20-9	B	89410	9	9	9	80211	77067	0.423108	1.75881	0.814601	insig
Lmmn002274	C26H34O11	Isolariciresinol-9'-O-glucoside	Lignans and Coumarins	Lignans	63358-12-3	B	79760	9	9	9	83053	57259	0.421694	1.75889	0.814668	insig
Lmbn001181	C22H28O15	Fraxetin-7,8-di-O-glucoside	Lignans and Coumarins	Coumarins	-	B	39042	9	9	9	33080	32827	0.419406	1.68756	0.754937	insig
mws1014	C10H8O5	Fraxetin (7,8-Dihydroxy-6-methoxycoumarin)	Lignans and Coumarins	Coumarins	574-84-5	2	282850	321850	245360	14207	13088	12555	1.29202	0.046879	-4.41491	down
pme2987	C9H8O2	3,4-Dihydrocoumarin	Lignans and Coumarins	Coumarins	119-84-6	3	23133	21793	17821	9	9	9	1.29345	0.000430299	-11.1824	down
pme2996	C9H6O3	4-Hydroxycoumarin*	Lignans and Coumarins	Coumarins	1076-38-6	3	19194	15021	18522	9	9	9	1.29317	0.000511975	-10.9316	down
Hmqn002118	C9H6O3	7-Hydroxycoumarin*	Lignans and Coumarins	Coumarins	93-35-6	3	12116	8113.8	8787.8	9	9	9	1.29271	0.00093047	-10.0698	down
mws1075	C10H8O3	7-Methoxycoumarin	Lignans and Coumarins	Coumarins	531-59-9	3	17698	26420	18288	9	9	9	1.29313	0.000432651	-11.1745	down
mws4173	C11H10O4	5,7-Dimethoxycoumarin (Limettin)(Citropten)	Lignans and Coumarins	Coumarins	487-06-9	3	94040	88789	102550	9	9	9	1.29345	9.4611e-05	-13.3676	down
Zmln002252	C10H8O6	Sideretin (5,7,8-Trihydroxy-6-methoxycoumarin)	Lignans and Coumarins	Coumarins	-	2	84957	47128	54820	9	9	9	1.29244	0.000144458	-12.7571	down
Zmyn005384	C18H36O3	2R-Hydroxyoctadecanoic Acid	Lipids	Free fatty acids	26633-48-7	1	38078	32887	30529	129070	111280	133890	1.28259	3.68731	1.88257	up
Zmyn004714	C18H34O3	Ricinoleic acid	Lipids	Free fatty acids	141-22-0	2	45302	38814	41525	92528	88465	88349	1.28432	2.14374	1.10013	up
Zmpn003368	C18H30O3	13S-Hydroxy-9Z,11E,15Z-octadecatrienoic acid	Lipids	Free fatty acids	87984-82-5	2	10496	10874	9382	70143	69092	67039	1.29161	6.70766	2.74581	up
Zmjn003398	C12H20O4	2-Dodecenedioic acid	Lipids	Free fatty acids	6402-36-4	2	30225	21575	31774	108950	104580	109650	1.27489	3.86699	1.95121	up
YC512118	C18H35NO	Oleamide (9-Octadecenamide)	Lipids	Free fatty acids	301-02-0	1	57285	64443	63522	509970	496790	501010	1.29271	8.13911	3.02487	up
pmp001273	C26H50NO7P	LysoPC 18:2	Lipids	LPC	-	1	935350	916400	790110	3537200	3525900	3512900	1.28926	4.00324	2.00117	up
pmp001251	C26H50NO7P	LysoPC 18:2(2n isomer)	Lipids	LPC	-	1	414140	410310	413220	10625000	10691000	10513000	1.29358	25.7169	4.68464	up
pmn001691	C18H32O5	9,12,13-Trihydroxy-10,15-octadecadienoic acid	Lipids	Free fatty acids	-	1	14305	11524	16430	29016	26574	29478	1.24024	2.01301	1.00936	up
pmd0136	C26H54NO7P	LysoPC 18:0(2n isomer)	Lipids	LPC	-	1	43296	24418	51912	78374	90833	88429	1.12808	2.15368	1.1068	up
pmd0132	C24H50NO7P	LysoPC 16:0(2n isomer)	Lipids	LPC	-	1	52567	52978	48849	452970	463710	497270	1.29271	9.15806	3.19504	up
pmd0130	C22H46NO7P	LysoPC 14:0	Lipids	LPC	20559-16-4	3	14893	10627	14880	32278	34750	36681	1.25749	2.56705	1.36011	up
pmb0889	C18H30O2	Punicic acid (9Z,11E,13Z-octadecatrienoic acid)	Lipids	Free fatty acids	544-72-9	1	299220	332440	337240	3123100	3088100	3212800	1.29287	9.72649	3.28192	up
pmb0883	C23H48NO7P	LysoPE 18:0	Lipids	LPE	69747-55-3	3	31619	34341	33744	462210	463190	474020	1.29331	14.0357	3.81103	up
pmb0881	C23H44NO7P	LysoPE 18:2	Lipids	LPE	-	1	372330	409220	418130	905880	818770	903200	1.28416	2.19046	1.13123	up
pmb0865	C26H48NO7P	LysoPC 18:3(2n isomer)	Lipids	LPC	-	1	58595	66038	64182	616970	609450	630450	1.29286	9.83434	3.29783	up
pmb0855	C24H50NO7P	LysoPC 16:0	Lipids	LPC	17364-16-8	1	754740	740640	781130	3530200	3930400	3831700	1.29241	4.96036	2.31044	up
pmb0854	C26H48NO7P	LysoPC 18:3	Lipids	LPC	-	1	17470	17460	17505	590550	600100	646020	1.29349	35.0276	5.13042	up
mws5045	C12H24O3	12-Hydroxydodecanoic acid	Lipids	Free fatty acids	505-95-3	2	9793.2	14226	12561	27765	29552	27705	1.25046	2.32426	1.21677	up
mws1491	C18H32O2	Linoleic acid	Lipids	Free fatty acids	60-33-3	1	14508000	11005000	12791000	39547000	39573000	42846000	1.28114	3.18416	1.67091	up
mws1436	C18H38O2	1,18-Octadecanediol	Lipids	Free fatty acids	3155-43-9	2	11928	10734	13582	29857	32342	27061	1.27194	2.46275	1.30027	up
mws0383	C17H32O2	10-Heptadecenoic Acid	Lipids	Free fatty acids	29743-97-3	1	7193200	7475700	7093900	16900000	16081000	16181000	1.29137	2.25899	1.17568	up
mws0369	C20H32O2	Arachidonic Acid	Lipids	Free fatty acids	506-32-1	3	28732	30082	26866	177260	162620	185790	1.29141	6.13527	2.61713	up
mws0367	C18H30O2	α-Linolenic Acid*	Lipids	Free fatty acids	463-40-1	1	11867000	11370000	11292000	23367000	24012000	24120000	1.29191	2.07069	1.05011	up
mws0366	C18H30O2	γ-Linolenic Acid*	Lipids	Free fatty acids	506-26-3	1	9816300	10787000	10690000	23278000	22979000	23773000	1.28964	2.23786	1.16212	up
mws0362	C17H34O2	Heptadecanoic acid	Lipids	Free fatty acids	506-12-7	2	58491	51986	49959	467730	466250	400930	1.29056	8.32051	3.05667	up
mws0126	C26H54NO7P	LysoPC 18:0	Lipids	LPC	19420-57-6	1	96855	85332	90743	376110	469660	398870	1.28708	4.56029	2.18913	up
mws0120	C8H20NO6P	Choline Alfoscerate	Lipids	PC	28319-77-9	3	5024.9	6700.7	4998.7	2352900	2340600	2240600	1.29263	414.612	8.69562	up
Lmsn004901	C24H48O2	Tetracosanoic Acid (Lignoceric acid)	Lipids	Free fatty acids	557-59-5	3	15810	12287	12419	25846	25371	34477	1.22366	2.11507	1.0807	up
Lmhp112042	C21H38O4	1-Linoleoylglycerol	Lipids	Glycerol ester	2277-28-3	2	16051	13600	18040	120810	134910	131530	1.28969	8.11998	3.02148	up
Lmhp012042	C21H38O4	2-Linoleoylglycerol	Lipids	Glycerol ester	3443-82-1	2	23929	23329	23048	319020	344880	333480	1.2933	14.1863	3.82642	up
Lmhp011562	C21H36O4	1-α-Linolenoyl-glycerol	Lipids	Glycerol ester	-	3	14790	14049	15964	43986	49368	46311	1.28906	3.11731	1.6403	up
Lmhp011388	C21H36O4	2-α-Linolenoyl-glycerol	Lipids	Glycerol ester	55268-58-1	3	5441.6	5491.2	5294.9	120330	118070	113840	1.29339	21.7061	4.44003	up
Lmhp010757	C25H48NO7P	LysoPE 20:2	Lipids	LPE	-	3	4450.1	4258.8	5761.8	30313	36105	35840	1.28626	7.06656	2.82101	up
Lmhp010514	C25H48NO7P	LysoPE 20:2(2n isomer)	Lipids	LPE	-	3	1760.5	1143.4	1312.1	104340	109010	115160	1.29151	77.9198	6.28392	up
Lmhp010190	C26H52NO7P	LysoPC 18:1(2n isomer)	Lipids	LPC	-	1	654330	627330	691460	3673700	3500300	3374800	1.29256	5.34625	2.41853	up
Lmhp010040	C25H46NO7P	LysoPE 20:3	Lipids	LPE	-	3	7800.2	9276.5	5803.8	273910	289970	298890	1.28917	37.7077	5.23679	up
Lmhp009802	C25H46NO7P	LysoPE 20:3(2n isomer)	Lipids	LPE	-	3	5429.6	3658.1	4485.8	173820	177190	213970	1.29081	41.6238	5.37934	up
Lmhp009497	C25H44NO7P	LysoPE 20:4	Lipids	LPE	-	2	115830	122550	122150	1200600	1157900	1142200	1.29329	9.70987	3.27945	up
Lmhp009464	C22H44NO7P	LysoPE 17:1(2n isomer)	Lipids	LPE	-	1	392940	359210	367970	794880	809550	804910	1.29047	2.15097	1.10498	up
Lmhp009384	C33H58O14	1-Linoleoylglycerol-2,3-di-O-glucoside	Lipids	Glycerol ester	-	3	10554	7066.3	11732	18963	18588	21560	1.18464	2.01385	1.00995	up
Lmhp008688	C25H42NO7P	LysoPE 20:5	Lipids	LPE	-	2	11351	9146.9	11015	151820	129650	126600	1.29091	12.9493	3.6948	up
Lmhp007595	C24H42NO7P	LysoPC 16:4	Lipids	LPC	-	3	5934.7	4696.2	7834.3	13004	15012	13549	1.21582	2.25099	1.17056	up
Lmbn005662	C18H32O3	9(10)-EpOME;(9R,10S)-(12Z)-9,10-Epoxyoctadecenoic acid*	Lipids	Free fatty acids	16833-56-0	1	20432	21632	19509	83414	76988	81295	1.2913	3.92537	1.97283	up
Lmbn005369	C18H32O3	13(S)-HODE;13(S)-Hydroxyoctadeca-9Z,11E-dienoic acid*	Lipids	Free fatty acids	10219-69-9	1	208500	210440	216770	1356900	1342800	1369000	1.29357	6.40025	2.67813	up
pmp001284	C19H38O4	Monopalmitin	Lipids	Glycerol ester	542-44-9	1	214520	199510	226330	108710	106000	107260	1.28501	0.502795	-0.991957	insig
pmn001694	C18H34O5	9,10,13-Trihydroxy-11-Octadecenoic Acid*	Lipids	Free fatty acids	29907-57-1	1	473900	478950	496080	944870	918640	897500	1.29123	1.90555	0.930208	insig
pmn001686	C16H32O4	10,16-Dihydroxypalmitic acid	Lipids	Free fatty acids	3233-90-7	1	5910.2	6779.4	6373.3	5604.7	6080.5	6040.4	0.783448	0.929848	-0.104933	insig
pmf0297	C20H42O	1-Eicosanol	Lipids	Free fatty acids	629-96-9	3	51196	44667	42119	78242	85133	85275	1.26349	1.80205	0.849636	insig
pme2827	C16H32O	Palmitaldehyde	Lipids	Free fatty acids	629-80-1	1	17818000	18946000	18150000	21838000	21126000	22386000	1.24378	1.19004	0.251013	insig
pmb2792	C18H30O3	13-Hydroxy-6,9,11-octadecatrienoic acid	Lipids	Free fatty acids	74784-20-6	3	148620	144320	161730	184110	186190	177050	1.20296	1.20384	0.267644	insig
pmb2791	C18H30O4	9-Hydroperoxy-10E,12,15Z-octadecatrienoic acid	Lipids	Free fatty acids	111004-08-1	3	69579	66918	73175	103000	92131	92281	1.24509	1.37077	0.454986	insig
pmb2643	C14H26O2	Myristoleic acid	Lipids	Free fatty acids	544-64-9	1	59420	59299	55787	83247	69701	73274	1.18278	1.29636	0.374463	insig
pmb2260	C23H46NO7P	LysoPC 15:1	Lipids	LPC	-	3	11847	15859	14364	13598	14385	11257	0.376002	0.932731	-0.100467	insig
pmb0876	C21H44NO7P	LysoPE 16:0	Lipids	LPE	53862-35-4	1	1890100	1923600	2000600	2567200	2481200	2479200	1.27861	1.29467	0.372584	insig
mws0752	C11H22O2	Undecylic Acid	Lipids	Free fatty acids	112-37-8	1	8625900	8869500	9029300	5240600	5458800	5304500	1.29031	0.603358	-0.728913	insig
mws0751	C13H26O2	Tridecanoic Acid	Lipids	Free fatty acids	638-53-9	1	30295	30551	31785	35310	36141	36547	1.2611	1.16589	0.221438	insig
mws0474	C12H22O4	Dodecanedioic aicd	Lipids	Free fatty acids	693-23-2	1	19341	6982	6121.9	9522	7918.8	7965.5	0.185483	0.78306	-0.352805	insig
mws0397	C20H30O2	Cis-5,8,11,14,17-Eicosapentaenoic Acid	Lipids	Free fatty acids	10417-94-4	3	17372	17945	18143	12263	11649	11080	1.27923	0.654545	-0.611435	insig
mws0396	C18H34O2	Elaidic Acid*	Lipids	Free fatty acids	112-79-8	1	21863000	23269000	22673000	41112000	40817000	46162000	1.2817	1.88911	0.917706	insig
mws0371	C22H32O2	Cis-4,7,10,13,16,19-Docosahexaenoic Acid	Lipids	Free fatty acids	6217-54-5	2	18886	23130	18290	23669	27749	25254	1.04818	1.27138	0.346398	insig
mws0361	C16H30O2	Palmitoleic Acid	Lipids	Free fatty acids	373-49-9	1	91919	82892	73999	60771	43729	36904	1.13661	0.568321	-0.815222	insig
Lmhp010099	C30H52NO7P	LysoPC 22:5	Lipids	LPC	-	3	40848	38710	45847	35927	36493	28975	0.993235	0.80854	-0.306608	insig
Lmhp010041	C27H46NO7P	LysoPE 22:5	Lipids	LPE	-	3	16410	16880	19525	29730	31875	26893	1.2454	1.67562	0.744697	insig
Lmhp009769	C22H44NO7P	LysoPE 17:1	Lipids	LPE	-	1	604910	618330	572740	778580	808150	796250	1.272	1.32684	0.407996	insig
Lmhp009590	C25H50NO7P	LysoPC 17:1	Lipids	LPC	-	1	145380	138060	160480	77192	71890	80117	1.27477	0.516307	-0.953699	insig
Lmhp008833	C24H48NO7P	LysoPC 16:1(2n isomer)	Lipids	LPC	-	1	232850	247990	252180	470590	469370	434390	1.2851	1.87491	0.906825	insig
Lmbn006152	C18H32O2	(9Z,11E)-Octadecadienoic acid	Lipids	Free fatty acids	2540-56-9	3	46340	41248	43106	31483	27371	35532	1.15399	0.722191	-0.469548	insig
Lmbn005923	C18H30O2	Crepenynic acid	Lipids	Free fatty acids	2277-31-8	1	87347	81696	77318	121590	127540	124220	1.27193	1.51546	0.599755	insig
Zmgn003633	C12H20O3	12-Oxo-10E-Dodecenoic Acid	Lipids	Free fatty acids	65410-38-0	B	6463.8	9	9	9	5274.8	5838.7	0.417677	1.71596	0.779015	insig
Hmsn000210	C17H30O2	Methyl 7,10-hexadecadienoate	Lipids	Free fatty acids	-	A	326540	9	9	9	286100	328830	0.427821	1.88309	0.913104	insig
pmf0293	C18H38O	1-Octadecanol	Lipids	Free fatty acids	112-92-5	B	59997	9	9	9	62052	67783	0.436308	2.16353	1.11338	insig
YC512117	C18H28O2	Stearidonic acid	Lipids	Free fatty acids	20290-75-9	B	4748.4	9	9	9	5451.6	4847.8	0.438379	2.16272	1.11285	insig
pmf0395	C18H34O2	Oleic acid	Lipids	Glycerol ester	112-80-1	B	13194	9	9	9	14706	13096	0.435147	2.10498	1.07381	insig
mws1489	C18H36O2	Stearic Acid	Lipids	Free fatty acids	21128	B	61413000	9	9	9	22599000	52351000	0.409343	1.22043	0.287384	insig
Zmyn005026	C18H36O2	16-Methylheptadecanoic acid	Lipids	Free fatty acids	2724-58-5	B	206640	9	9	9	76922	278730	0.410111	1.72101	0.783258	insig
pmb2787	C18H30O3	9-Oxo-10E,12Z-octadecadienoic acid	Lipids	Free fatty acids	54232-59-6	B	16681	9	9	9	14553	14374	0.420167	1.7328	0.793104	insig
Zmgn005057	C18H34O3	9,10-Epoxyoctadecanoic Acid	Lipids	Free fatty acids	2443-39-2	B	2874.5	9	9	9	3231.9	1870.4	0.414416	1.76709	0.821373	insig
pmn001606	C20H38O2	Eicosenoic acid	Lipids	Free fatty acids	26764-41-0	B	482080	9	9	9	631110	591260	0.443502	2.53554	1.34229	insig
Lmbn004685	C18H32O4	5S,8R-DiHODE; (5S,8R,9Z,12Z)-5,8-Dihydroxyoctadeca-9,12-dienoate	Lipids	Free fatty acids	-	B	15996	9	9	9	14778	13903	0.422686	1.79156	0.841214	insig
pmn001689	C18H32O4	9-Hydroxy-12-oxo-15(Z)-octadecenoic acid	Lipids	Free fatty acids	-	B	17631	9	9	9	16805	13413	0.418698	1.71267	0.776251	insig
mws0945	C20H30O3	15-Oxo-5Z,8Z,11Z,13E-eicosatetraenoic acid	Lipids	Free fatty acids	81416-72-0	B	9575.3	9	9	9	10479	7800.3	0.426238	1.90636	0.930822	insig
mws0954	C20H32O3	5-Hydroxy-6,8,11,14-eicosatetraenoic acid	Lipids	Free fatty acids	70608-72-9	B	5073	9	9	9	5775.6	4232.3	0.428602	1.96757	0.976415	insig
Lmbn004240	C18H34O5	9,10-Dihydroxy-12,13-epoxyoctadecanoic acid	Lipids	Free fatty acids	-	A	81446	9	9	9	78995	78926	0.429284	1.93865	0.955051	insig
pmb2165	C18H38NO7P	LysoPC 10:0	Lipids	LPC	22248-63-1	B	6937.1	9	9	9	7996.1	8966.6	0.448083	2.44018	1.28699	insig
Cmbn007148	C22H22O9	1-O-Feruloyl-3-O-caffeoylglycerol	Lipids	Glycerol ester	-	B	12863	9	9	9	12395	6709.4	0.402193	1.48384	0.56934	insig
pmb0862	C20H42NO7P	LysoPC 12:0	Lipids	LPC	20559-18-6	B	3740.5	9	9	9	4537.8	3995.4	0.443296	2.27277	1.18445	insig
Lmhp008233	C23H40NO7P	LysoPE 18:4	Lipids	LPE	-	B	7676.1	9	9	9	4835.8	6165.8	0.40098	1.43104	0.517069	insig
Lmhp008801	C23H42NO7P	LysoPE 18:3	Lipids	LPE	-	A	330710	9	9	9	336730	335030	0.432091	2.03118	1.02232	insig
Lmhp008589	C23H42NO7P	LysoPE 18:3(2n isomer)	Lipids	LPE	-	A	329450	9	9	9	341770	331460	0.432405	2.04341	1.03098	insig
pma1303	C24H46NO7P	LysoPC 16:2	Lipids	LPC	-	B	128560	9	9	9	132760	133900	0.433429	2.07399	1.05241	insig
Lmhp008718	C25H48NO7P	LysoPC 17:2	Lipids	LPC	-	B	26518	9	9	9	24780	27197	0.429732	1.95907	0.970172	insig
Lmhp009526	C27H46O9	2-α-Linolenoyl-glycerol-1-O-glucoside*	Lipids	Glycerol ester	-	B	6911.1	9	9	9	6871.9	7668.3	0.435493	2.09972	1.0702	insig
Lmhp009773	C27H46O9	1-α-Linolenoyl-glycerol-3-O-glucoside*	Lipids	Glycerol ester	-	B	2651	9	9	9	2937	3309.5	0.44728	2.34376	1.22883	insig
Hmqp006235	C21H46N3O9P	LysoPC 18:4	Lipids	LPC	-	B	22509	9	9	9	22385	24133	0.433611	2.06539	1.04641	insig
Lmhp010334	C27H48O9	2-Linoleoylglycerol-1-O-glucoside*	Lipids	Glycerol ester	-	B	2284.3	9	9	9	3144	2464.3	0.450922	2.43986	1.2868	insig
Lmhp010573	C27H48O9	1-Linoleoylglycerol-3-O-glucoside*	Lipids	Glycerol ester	-	B	1406.9	9	9	9	2837.9	2863.6	0.502942	4.00765	2.00276	insig
Lmhp010908	C27H54NO7P	LysoPC 19:1	Lipids	LPC	-	B	200670	9	9	9	202340	199660	0.431334	2.00315	1.00227	insig
pmb2228	C27H56NO7P	LysoPC 19:0	Lipids	LPC	108273-88-7	B	11028	9	9	9	10520	12866	0.435557	2.11796	1.08268	insig
Lmhp008742	C28H48NO7P	LysoPC 20:5	Lipids	LPC	162440-04-2	B	167110	9	9	9	175660	176050	0.434216	2.10449	1.07347	insig
pmc0960	C28H50NO7P	LysoPC 20:4	Lipids	LPC	-	A	650820	9	9	9	680310	658840	0.432687	2.05759	1.04096	insig
Lmhp009890	C28H52NO7P	LysoPC 20:3	Lipids	LPC	1199257-41-4	A	267060	9	9	9	281870	273640	0.433416	2.07999	1.05658	insig
pmd0147	C28H54NO7P	LysoPC 20:2	Lipids	LPC	-	B	312070	9	9	9	325480	317530	0.432868	2.06038	1.04291	insig
Lmhp011549	C28H56NO7P	LysoPC 20:1	Lipids	LPC	-	B	18884	9	9	9	21837	22176	0.442559	2.32896	1.21969	insig
Hmyn007087	C25H49O11P	LysoPI 16:0	Lipids	Glycerol ester	-	B	943.64	9	9	9	850.83	1301	0.444065	2.24703	1.16802	insig
Lmhp010394	C30H54NO7P	LysoPC 22:4	Lipids	LPC	-	B	178540	9	9	9	184060	191270	0.434127	2.10206	1.0718	insig
Hmyn006303	C27H47O12P	LysoPI 18:3	Lipids	Glycerol ester	-	B	1374.3	9	9	9	1428	1248.6	0.427817	1.92889	0.947774	insig
Zmyn005015	C18H37NO2	Palmitoylethanolamide	Lipids	Free fatty acids	544-31-0	3	20161	20203	20742	3857.1	4560.2	5599.4	1.27965	0.229383	-2.12417	down
Rfmb087	C18H32O4	9-Hydroxy-13-oxo-10-octadecenoic Acid	Lipids	Free fatty acids	-	1	1543800	1467700	1546500	259020	287680	247420	1.29172	0.174226	-2.52097	down
pmp001281	C26H52NO7P	LysoPC 18:1	Lipids	LPC	-	1	1412300	1448700	1436100	481550	621290	565130	1.27828	0.388162	-1.36527	down
pmp001270	C24H48NO7P	LysoPC 16:1	Lipids	LPC	76790-27-7	1	630290	599000	630180	81568	75205	53090	1.2845	0.112862	-3.14737	down
pmn001610	C20H36O2	Eicosadienoic acid	Lipids	Free fatty acids	5598-38-9	1	631730	658870	639300	205850	238500	100050	1.20109	0.282087	-1.82579	down
pmb2799	C18H32O3	12,13-Epoxy-9-Octadecenoic Acid*	Lipids	Free fatty acids	6799-85-5	1	23679	23922	23688	12079	8092.1	9786.3	1.25052	0.420225	-1.25077	down
pmb2640	C12H24O2	Dodecanoic acid (Lauric acid)	Lipids	Free fatty acids	143-07-7	1	9126300	9525100	9497300	197920	194530	182610	1.2935	0.0204294	-5.61321	down
pmb2406	C25H52NO7P	LysoPC 17:0	Lipids	LPC	50930-23-9	1	990110	1061800	1095000	75957	75398	83216	1.29271	0.0745401	-3.74584	down
pmb2319	C23H48NO7P	LysoPC 15:0	Lipids	LPC	108273-89-8	3	234830	244030	239430	73693	83304	78772	1.29097	0.328237	-1.60719	down
pmb0864	C19H40NO7P	LysoPE 14:0	Lipids	LPE	-	1	183440	174020	206060	24589	28898	26651	1.29009	0.14221	-2.81391	down
pmb0296	C21H40O4	1-Oleoyl-Sn-Glycerol	Lipids	Glycerol ester	129784-87-8	3	105240	126320	118350	47486	49997	50365	1.28296	0.422532	-1.24287	down
mws2623	C18H34O2	11-Octadecanoic acid(Vaccenic acid)	Lipids	Free fatty acids	506-17-2	1	35992000	37757000	36934000	11247000	10726000	12220000	1.29035	0.308927	-1.69466	down
mws0359	C15H30O2	Pentadecanoic Acid	Lipids	Free fatty acids	1002-84-2	1	7458200	6800000	6028500	2455100	2163400	2645000	1.27626	0.358042	-1.4818	down
mws0289	C23H46NO7P	LysoPE 18:1	Lipids	LPE	89576-29-4	1	1119600	1087000	1100900	499730	494710	552820	1.28723	0.467803	-1.09603	down
mws0119	C14H28O2	Myristic Acid	Lipids	Free fatty acids	544-63-8	1	34555000	36233000	39627000	9920100	9763900	10581000	1.28967	0.274102	-1.86721	down
Lmqn008288	C18H36O3	3-Hydroxyoctadecanoic Acid	Lipids	Free fatty acids	45261-96-9	2	6229300	6295300	6314300	1166500	1154000	1164200	1.29354	0.184974	-2.43461	down
Lmhp010162	C22H46NO7P	LysoPE 17:0	Lipids	LPE	-	2	291100	289130	327190	41183	36335	34712	1.29083	0.12368	-3.01531	down
Lmhp009368	C30H50NO7P	LysoPC 22:6	Lipids	LPC	-	1	194470	231890	202980	35496	38459	37216	1.29119	0.176647	-2.50106	down
Lmhp009187	C20H42NO7P	LysoPE 15:0	Lipids	LPE	-	1	67901	88953	72541	24871	28854	22152	1.26959	0.33077	-1.5961	down
Lmhp009034	C21H42NO7P	LysoPE 16:1	Lipids	LPE	-	1	4408600	4561600	4890500	68828	70735	60281	1.29311	0.014418	-6.11598	down
Lmhp008440	C20H40NO7P	LysoPE 15:1	Lipids	LPE	-	2	120210	123800	106200	26937	24002	22813	1.28927	0.210594	-2.24747	down
Lmhp008337	C19H40NO7P	LysoPE 14:0(2n isomer)	Lipids	LPE	-	1	83753	82032	85662	21613	21981	19661	1.29178	0.251564	-1.991	down
Lmbn005487	C18H34O4	12,13-DHOME; (9Z)-12,13-Dihydroxyoctadec-9-enoic acid	Lipids	Free fatty acids	263399-35-5	1	124030	125010	128820	60838	59529	60514	1.29248	0.478698	-1.06281	down
Hmyn007168	C22H45O9P	LysoPG 16:0	Lipids	Glycerol ester	-	3	15980	41207	42588	3760	6907.2	7406.5	1.1726	0.181145	-2.46479	down
Hmyn007081	C22H43O9P	LysoPG 16:1	Lipids	Glycerol ester	-	3	10713	11529	12377	1100.6	1086.9	1045.7	1.29257	0.0933938	-3.42053	down
pmb0302	C2H8NO3P	2-Aminoethylphosphonate	Lipids	Glycerol ester	2041-14-7	3	54330	34068	63357	9	9	9	1.29199	0.000177918	-12.4565	down
Lmyn008503	C8H16O2	Octanoic acid	Lipids	Free fatty acids	124-07-2	2	28635	30866	32135	9	9	9	1.29352	0.000294644	-11.7287	down
MWS3139	C10H18O3	10-Hydroxy-2-Decenoic Acid	Lipids	Free fatty acids	14113-05-4	1	112190	74892	134490	9	9	9	1.29237	8.39625e-05	-13.5399	down
MWS1900	C11H20O4	Undecanedioic acid	Lipids	Free fatty acids	1852-04-6	1	208470	156280	160150	9	9	9	1.29334	5.14384e-05	-14.2468	down
MWS0552	C15H28O2	Cis-10-Pentadecenoic Acid(C15: 1)	Lipids	Free fatty acids	84743-29-3	1	4840400	4920900	5097000	9	9	9	1.29357	1.81717e-06	-19.0699	down
MWS2430	C15H30O2	13-methylmyristic acid	Lipids	Free fatty acids	2485-71-4	1	8303900	7774900	7818100	9	9	9	1.29358	1.12985e-06	-19.7554	down
MWS5231	C13H24O4	Tridecanedioic acid	Lipids	Free fatty acids	505-52-2	1	728760	407170	427810	9	9	9	1.2928	1.72663e-05	-15.8217	down
Lmcn009122	C16H30O2	(7Z)-Hexadecenoic acid	Lipids	Free fatty acids	2416-19-5	1	136500	121270	113950	9	9	9	1.29354	7.26353e-05	-13.749	down
mws1488	C16H32O2	Palmitic acid	Lipids	Free fatty acids	21096	1	119780	127910	117990	9	9	9	1.29362	7.3835e-05	-13.7253	down
MWSslk133	C14H26O4	1,14-Tetradecanedioic Acid	Lipids	Free fatty acids	821-38-5	1	102420	71846	74302	9	9	9	1.29316	0.000108622	-13.1684	down
Lmxn015337	C17H34O2	Methyl palmitate	Lipids	Free fatty acids	112-39-0	2	47991	51135	49554	9	9	9	1.2936	0.000181598	-12.427	down
pmp001264	C16H35NO2	Hexadecylsphingosine	Lipids	Sphingolipids	-	1	40245000	36593000	31652000	9	9	9	1.29358	2.48871e-07	-21.9381	down
pmb1650	C18H30O2	Octadeca-11E,13E,15Z-trienoic acid	Lipids	Free fatty acids	25575-00-2	1	24570000	25566000	24773000	9	9	9	1.2936	3.60437e-07	-21.4037	down
Lmyn012331	C18H34O2	Petroselinic acid*	Lipids	Free fatty acids	593-39-5	1	33789000	33567000	33104000	9	9	9	1.29359	2.68764e-07	-21.8272	down
MWSslk132	C16H30O4	Hexadecanedioic acid	Lipids	Free fatty acids	505-54-4	2	126800	126000	133990	9	9	9	1.29354	6.98053e-05	-13.8063	down
Zmyn005252	C17H34O3	3-Hydroxy-palmitic acid methyl ester	Lipids	Free fatty acids	51883-36-4	3	12004	6307.9	9257.9	9	9	9	1.29138	0.000979332	-9.99591	down
Lmyn007883	C16H32O4	9,16-Dihydroxypalmitic acid	Lipids	Free fatty acids	38076-49-2	2	234970	222150	236530	9	9	9	1.29355	3.89245e-05	-14.649	down
MWSmce689	C19H32O2	Methyl linolenate	Lipids	Free fatty acids	301-00-8	3	15130	19877	21464	9	9	9	1.29305	0.000478122	-11.0303	down
Lmbn005443	C18H30O3	13-KODE; (9Z,11E)-13-Oxooctadeca-9,11-dienoic acid	Lipids	Free fatty acids	54739-30-9	3	10230	12129	11652	9	9	9	1.29349	0.000793861	-10.2988	down
pmb2786	C18H30O3	9-Hydroxy-10,12,15-octadecatrienoic acid	Lipids	Free fatty acids	89886-42-0	3	9859.6	9398.1	11282	9	9	9	1.2933	0.000884095	-10.1435	down
Zmyn004732	C18H30O3	2R-hydroxy-9Z,12Z,15Z-octadecatrienoic acid	Lipids	Free fatty acids	-	2	50874	50523	58310	9	9	9	1.29343	0.00016906	-12.5302	down
Zmyn004676	C18H30O3	17-Hydroxylinolenic acid	Lipids	Free fatty acids	-	2	10476	14100	15677	9	9	9	1.29282	0.000670757	-10.5419	down
Lmcn009539	C19H34O2	E,E,Z-1,3,12-Nonadecatriene-5,14-diol	Lipids	Free fatty acids	-	3	20267	26055	25319	9	9	9	1.29335	0.000376879	-11.3736	down
Hmqp005411	C18H32O3	9-Oxo-12Z-Octadecenoic acid*	Lipids	Free fatty acids	112543-32-5	2	102500	89238	104750	9	9	9	1.29342	9.10661e-05	-13.4227	down
Hmqp005455	C18H32O3	15(R)-Hydroxylinoleic Acid*	Lipids	Free fatty acids	177931-23-6	2	94374	94428	107800	9	9	9	1.29346	9.10311e-05	-13.4233	down
Rfmb091	C18H32O3	9S-Hydroxy-10E,12Z-octadecadienoic acid*	Lipids	Free fatty acids	15514-85-9	1	236920	240850	248520	9	9	9	1.29357	3.71752e-05	-14.7153	down
MA10012327	C18H37NO2	D-Sphingosine	Lipids	Sphingolipids	123-78-4	3	3172.7	4264.2	3387.7	9	9	9	1.29322	0.00249432	-8.64714	down
MWS4295	C18H36O3	DL-2-hydroxystearic acid	Lipids	Free fatty acids	629-22-1	2	44265	37935	41527	9	9	9	1.29346	0.000218222	-12.1619	down
MWS5235	C18H36O3	12-Hydroxyoctadecanoic acid	Lipids	Free fatty acids	106-14-9	2	89622	80805	84495	9	9	9	1.29353	0.000105915	-13.2048	down
MWSmce549	C17H34O4	1-Monomyristin	Lipids	Free fatty acids	589-68-4	3	297400	259200	266830	9	9	9	1.29353	3.27897e-05	-14.8964	down
Zmyn004449	C18H30O4	9-Hydroxy-12-oxo-10(E),15(Z)-octadecadienoic acid	Lipids	Free fatty acids	-	2	8346.1	9493.3	7712.1	9	9	9	1.29355	0.00105669	-9.88623	down
pmb2789	C18H30O4	13S-Hydroperoxy-6Z,9Z,11E-octadecatrienoic acid	Lipids	Free fatty acids	121107-97-9	3	116990	97889	125310	9	9	9	1.29329	7.93676e-05	-13.6211	down
Zmzn003953	C18H30O4	13(s)-hydroperoxy-(9z,11e,15z)-octadecatrienoic acid	Lipids	Free fatty acids	67597-26-6	1	3534900	3614500	3395000	9	9	9	1.29361	2.5606e-06	-18.5751	down
Hmqp006221	C19H34O3	13-Hydroxy-9Z,11E-octadecadienoic acid	Lipids	Free fatty acids	18104-45-5	3	6878.9	5950.2	5866.1	9	9	9	1.29344	0.00144422	-9.43549	down
Lmbn005287	C18H32O4	7S,8S-DiHODE; (9Z,12Z)-(7S,8S)-Dihydroxyoctadeca-9,12-dienoic acid	Lipids	Free fatty acids	143288-65-7	3	6151.8	5208	5929.8	9	9	9	1.29332	0.00156163	-9.32273	down
Zmjn004133	C18H32O4	9S-Hydroperoxy-10E,12Z-octadecadienoic acid	Lipids	Free fatty acids	5502-91-0	3	839220	634660	737470	9	9	9	1.29338	1.22097e-05	-16.3216	down
pmb2804	C18H32O4	13S-Hydroperoxy-9Z,11E-octadecadienoic acid	Lipids	Free fatty acids	33964-75-9	3	3618800	3470600	3472700	9	9	9	1.29358	2.55631e-06	-18.5775	down
MWSmce539	C18H34O4	Dibutyl sebacate	Lipids	Free fatty acids	109-43-3	3	4179	5995.2	4948.4	9	9	9	1.29306	0.00178541	-9.12953	down
Lmbn007891	C18H34O4	Hydroxy ricinoleic acid	Lipids	Free fatty acids	-	2	11924	3327.2	13728	9	9	9	1.28128	0.000931703	-10.0678	down
pmb2221	C18H39NO3	4-Hydroxysphinganine	Lipids	Sphingolipids	554-62-1	1	62033	60056	47733	9	9	9	1.29349	0.00015899	-12.6188	down
Hmqp006023	C20H36O3	Ethyl 9-Hydroxy-10,12-octadecadienoic acid	Lipids	Free fatty acids	-	3	6434.4	6341	7691.5	9	9	9	1.29321	0.0013192	-9.56612	down
Hmqn003054	C18H34O5	9,10,11-Trihydroxy-12-octadecenoic acid*	Lipids	Free fatty acids	61911-67-9	1	50219	42786	50780	9	9	9	1.29337	0.00018778	-12.3787	down
mws0930	C22H34O2	Docosapentaenoic acid	Lipids	Free fatty acids	24880-45-3	3	1606.9	2043.1	2255.7	9	9	9	1.2926	0.00457185	-7.773	down
MWS20033	C20H30O4	20-Carboxyarachidonic Acid	Lipids	Free fatty acids	79551-84-1	3	32270	31815	37014	9	9	9	1.2934	0.000267065	-11.8705	down
mws0949	C20H34O4	8,9-Dihydroxy-5Z,11Z,14Z-eicosatrienoic acid	Lipids	Free fatty acids	192461-96-4	3	3246.9	3970.5	3380.8	9	9	9	1.29346	0.0025476	-8.61664	down
Lmhp008885	C20H42NO7P	LysoPE 15:0(2n isomer)	Lipids	LPE	-	1	463000	505350	500840	9	9	9	1.29358	1.83775e-05	-15.7317	down
Lmhp008763	C21H42NO7P	LysoPE 16:1(2n isomer)	Lipids	LPE	-	1	1648500	1660800	1770000	9	9	9	1.29355	5.31569e-06	-17.5213	down
pmd0160	C21H44NO7P	LysoPE 16:0(2n isomer)	Lipids	LPE	-	1	574450	581970	571980	9	9	9	1.2936	1.56214e-05	-15.9661	down
pmb0874	C23H44NO7P	LysoPE 18:2(2n isomer)	Lipids	LPE	-	1	345350	330010	359170	9	9	9	1.29353	2.60988e-05	-15.2257	down
pmb0856	C23H46NO7P	LysoPE 18:1(2n isomer)	Lipids	LPE	-	1	628330	622300	630410	9	9	9	1.29358	1.43538e-05	-16.0882	down
Lmhp009129	C23H48NO7P	LysoPC 15:0(2n isomer)	Lipids	LPC	-	3	28996	33217	37829	9	9	9	1.29328	0.000269887	-11.8554	down
pmb0880	C23H48NO7P	LysoPE 18:0(2n isomer)	Lipids	LPE	-	3	14852	14708	14839	9	9	9	1.29358	0.000608122	-10.6834	down
Lmhp009349	C25H44NO7P	LysoPE 20:4(2n isomer)	Lipids	LPE	-	2	48856	51051	54070	9	9	9	1.29353	0.000175351	-12.4775	down
Lmhp010515	C25H52NO7P	LysoPC 17:0(2n isomer)	Lipids	LPC	-	1	190760	187510	210970	9	9	9	1.29349	4.58217e-05	-14.4136	down
Lmhp009682	C30H52NO7P	LysoPC 22:5(2n isomer)	Lipids	LPC	-	3	46098	44063	49054	9	9	9	1.29349	0.000193945	-12.3321	down
pmp001276	C33H56O14	1-Linolenoyl-rac-glycerol-diglucoside	Lipids	Free fatty acids	-	1	114270	101230	102160	9	9	9	1.29354	8.49965e-05	-13.5222	down
Lmhp009190	C33H58O14	2-Linoleoylglycerol-1,3-di-O-glucoside	Lipids	Glycerol ester	-	3	6484.2	7780.3	6958.9	9	9	9	1.29352	0.00127218	-9.61848	down
pmp001271	C33H58O14	1-Linoleoyl-sn-glycerol-diglucoside	Lipids	Free fatty acids	-	3	6580.1	8590.7	7844.5	9	9	9	1.29332	0.00117313	-9.73542	down
pme3967	C12H17N5O5	2-(Dimethylamino)guanosine	Nucleotides and derivatives	Nucleotides and derivatives	2140-67-2	1	20352	20136	30456	693040	732440	728160	1.29008	30.3569	4.92395	up
pme3961	C10H13N5O3	2'-Deoxyadenosine	Nucleotides and derivatives	Nucleotides and derivatives	958-09-8	3	139320	140020	137820	1158300	1317700	1244400	1.29271	8.9184	3.15679	up
pme3732	C9H13N3O5	Cytidine	Nucleotides and derivatives	Nucleotides and derivatives	65-46-3	1	26945	21500	18701	1494000	1551900	1694600	1.29168	70.5999	6.14159	up
pme3337	C14H17N5O8	Succinyladenosine	Nucleotides and derivatives	Nucleotides and derivatives	4542-23-8	1	16609	19858	13296	388780	413090	418350	1.28945	24.5206	4.61592	up
pme1474	C11H15N5O3S	5'-Deoxy-5'-(methylthio)adenosine	Nucleotides and derivatives	Nucleotides and derivatives	2457-80-9	1	176670	177880	174260	8229300	8227200	8697600	1.29353	47.5674	5.5719	up
pme1194	C9H13N3O4	2'-Deoxycytidine	Nucleotides and derivatives	Nucleotides and derivatives	951-77-9	1	32591	42191	40462	110890	134750	102280	1.26579	3.01899	1.59406	up
pme1184	C10H13N5O4	2'-Deoxyguanosine	Nucleotides and derivatives	Nucleotides and derivatives	961-07-9	1	71622	68510	70742	739440	779710	723430	1.29327	10.6347	3.41071	up
pme1178	C10H13N5O5	Guanosine	Nucleotides and derivatives	Nucleotides and derivatives	118-00-3	3	33542	40287	41688	7349700	7447400	7863700	1.29318	196.169	7.61595	up
pme1109	C5H5N5O	Guanine	Nucleotides and derivatives	Nucleotides and derivatives	73-40-5	1	185520	175260	223240	2791800	2917400	2890800	1.29209	14.7255	3.88025	up
pme0256	C5H4N4O2	Xanthine	Nucleotides and derivatives	Nucleotides and derivatives	69-89-6	3	55396	91397	71903	325310	274530	188000	1.22301	3.60244	1.84898	up
pme0230	C10H13N5O4	Adenosine	Nucleotides and derivatives	Nucleotides and derivatives	58-61-7	1	524920	544850	623030	1998300	1884400	1972000	1.28921	3.45859	1.79018	up
pme0040	C5H5N5	Adenine	Nucleotides and derivatives	Nucleotides and derivatives	73-24-5	1	149810	145150	174320	2128800	2431900	2350000	1.2922	14.7262	3.88031	up
pme0033	C5H4N4O	Hypoxanthine	Nucleotides and derivatives	Nucleotides and derivatives	68-94-0	3	17210	18474	31119	276560	281130	285870	1.28118	12.6276	3.65851	up
pmc0274	C6H6N4S	6-Methylmercaptopurine	Nucleotides and derivatives	Nucleotides and derivatives	50-66-8	1	89369	78146	100410	7683800	7848800	8183000	1.29319	88.5158	6.46786	up
pmc0066	C10H13N4O7P	2'-Deoxyinosine-5'-monophosphate	Nucleotides and derivatives	Nucleotides and derivatives	3393-18-8	1	85396	59215	62496	6355700	6158800	6410500	1.29203	91.3779	6.51377	up
mws0255	C4H5N3O	Cytosine	Nucleotides and derivatives	Nucleotides and derivatives	71-30-7	1	18578	15480	17975	316790	315680	357840	1.29253	19.0323	4.25038	up
ML10180524	C9H13N3O5	Cytarabine	Nucleotides and derivatives	Nucleotides and derivatives	147-94-4	1	45775	42751	48478	383940	335770	286980	1.28829	7.34789	2.87733	up
pme0257	C4H4N2O2	Uracil	Nucleotides and derivatives	Nucleotides and derivatives	66-22-8	1	392220	391800	478360	411560	445190	387440	0.0924012	0.985591	-0.0209394	insig
mws0981	C6H5N5O2	Isoxanthopterin	Nucleotides and derivatives	Nucleotides and derivatives	529-69-1	A	27706	9	9	9	25367	22743	0.420824	1.73564	0.795471	insig
mws0863	C5H11O7P	2-Deoxyribose-5'-phosphate	Nucleotides and derivatives	Nucleotides and derivatives	102916-66-5	B	186580	9	9	9	426880	356050	0.471266	4.19586	2.06897	insig
pmb2507	C5H11O7P	2-Deoxyribose-1-phosphate	Nucleotides and derivatives	Nucleotides and derivatives	17210-42-3	B	148280	9	9	9	148910	161560	0.433916	2.09362	1.066	insig
pme0264	C10H14N2O5	Thymidine	Nucleotides and derivatives	Nucleotides and derivatives	50-89-5	B	280340	9	9	9	292910	301250	0.434453	2.11932	1.0836	insig
mws0248	C9H12N2O6	Uridine	Nucleotides and derivatives	Nucleotides and derivatives	58-96-8	A	428690	9	9	9	947760	858660	0.468719	4.21366	2.07507	insig
mws0976	C9H12N2O6	β-Pseudouridine	Nucleotides and derivatives	Nucleotides and derivatives	1445-07-4	B	41923	9	9	9	102200	90911	0.48345	4.60456	2.20306	insig
pme1187	C10H14N2O6	5-Methyluridine	Nucleotides and derivatives	Nucleotides and derivatives	1463-10-1	B	4212.5	9	9	9	6427.3	7296.6	0.473833	3.24616	1.69874	insig
mws1060	C10H12N4O5	9-(Arabinosyl)hypoxanthine	Nucleotides and derivatives	Nucleotides and derivatives	7013-16-3	A	1798900	9	9	9	1829200	1808500	0.431761	2.02216	1.0159	insig
pme3350	C10H13N5O5	8-Hydroxy-2-deoxyguanosine	Nucleotides and derivatives	Nucleotides and derivatives	88847-89-6	B	5479	9	9	9	4557.3	4887.3	0.417619	1.71977	0.782219	insig
mws0668	C10H12N4O6	Xanthosine	Nucleotides and derivatives	Nucleotides and derivatives	146-80-5	A	464230	9	9	9	451080	454100	0.429898	1.9498	0.963323	insig
mws0724	C10H13N5O6	8-Hydroxyguanosine	Nucleotides and derivatives	Nucleotides and derivatives	3868-31-3	B	28364	9	9	9	31281	33932	0.441011	2.29801	1.20038	insig
pme3174	C9H14N3O8P	Cytidine 5'-monophosphate(Cytidylic acid)	Nucleotides and derivatives	Nucleotides and derivatives	63-37-6	B	198870	9	9	9	187690	229830	0.433753	2.09932	1.06992	insig
pme3188	C9H13N2O9P	Uridine 5'-monophosphate	Nucleotides and derivatives	Nucleotides and derivatives	58-97-9	A	442590	9	9	9	573080	533610	0.442874	2.5004	1.32216	insig
mws0884	C10H12N5O6P	Cyclic 3',5'-Adenylic acid	Nucleotides and derivatives	Nucleotides and derivatives	60-92-4	A	70552	9	9	9	58947	55872	0.417731	1.62715	0.702348	insig
pme3184	C10H14N5O6P	2'-Deoxyadenosine-5'-monophosphate	Nucleotides and derivatives	Nucleotides and derivatives	653-63-4	B	33630	9	9	9	32585	33614	0.430132	1.96767	0.976485	insig
mws0675	C11H15N2O8P	β-Nicotinamide mononucleotide	Nucleotides and derivatives	Nucleotides and derivatives	1094-61-7	B	207670	9	9	9	184920	198150	0.426566	1.84449	0.883224	insig
mws0609	C10H12N5O7P	Guanosine 3',5'-cyclic monophosphate	Nucleotides and derivatives	Nucleotides and derivatives	7665-99-8	A	430030	9	9	9	426320	427340	0.430847	1.98506	0.989179	insig
mws0874	C10H14N5O7P	3'-Adenylic Acid	Nucleotides and derivatives	Nucleotides and derivatives	84-21-9	B	16405	9	9	9	14019	12722	0.415083	1.62881	0.703821	insig
pmb0981	C10H14N5O7P	Adenosine 5'-monophosphate	Nucleotides and derivatives	Nucleotides and derivatives	61-19-8	A	1289400	9	9	9	1342600	1328900	0.432948	2.07187	1.05093	insig
pmb0998	C10H14N5O8P	Guanosine 5'-monophosphate	Nucleotides and derivatives	Nucleotides and derivatives	85-32-5	B	184770	9	9	9	129370	117790	0.407057	1.33758	0.419627	insig
pmb0964	C16H23N5O5	Isopentenyladenine-7-N-glucoside	Nucleotides and derivatives	Nucleotides and derivatives	-	B	116150	9	9	9	111720	103750	0.426581	1.85489	0.891335	insig
pme3007	C9H14N2O12P2	Uridine 5'-diphosphate	Nucleotides and derivatives	Nucleotides and derivatives	27821-45-0	A	9253.7	9	9	9	11354	11041	0.446674	2.41639	1.27285	insig
pme2117	C10H15N5O10P2	Adenosine 5'-diphosphate	Nucleotides and derivatives	Nucleotides and derivatives	58-64-0	A	64761	9	9	9	83910	90832	0.450062	2.69765	1.4317	insig
Zmfn000481	C14H22N2O16P2	Uridine-5'-Diphosphate-D-Xylose	Nucleotides and derivatives	Nucleotides and derivatives	626915	A	1104200	9	9	9	963170	1065300	0.427004	1.83703	0.877373	insig
pmb2922	C15H24N2O17P2	Uridine 5'-diphospho-D-glucose	Nucleotides and derivatives	Nucleotides and derivatives	133-89-1	A	5963500	9	9	9	6105600	5986200	0.431827	2.02763	1.01979	insig
pmb0530	C21H27N7O14P2	Nicotinic acid adenine dinucleotide	Nucleotides and derivatives	Nucleotides and derivatives	53-84-9	B	36698	9	9	9	36862	41997	0.436051	2.14806	1.10303	insig
pme3968	C6H7N5O	7-Methylguanine	Nucleotides and derivatives	Nucleotides and derivatives	578-76-7	3	65089	58615	81721	30602	25545	32167	1.24063	0.429909	-1.2179	down
pme0166	C6H6N4O2	1-Methylxanthine	Nucleotides and derivatives	Nucleotides and derivatives	6136-37-4	3	30304	22852	27263	9104.7	9524.7	9404.7	1.27659	0.3486	-1.52035	down
mws0251	C5H6N2O2	Thymine	Nucleotides and derivatives	Nucleotides and derivatives	65-71-4	3	95485	121310	118760	35133	30832	39128	1.27331	0.313192	-1.67488	down
pme3200	C2H7N3	1-methylguanidine	Nucleotides and derivatives	Nucleotides and derivatives	471-29-4	3	47150	41400	38325	9	9	9	1.2935	0.000212808	-12.1982	down
pme0151	C4H6N2O2	5,6-Dihydrouracil	Nucleotides and derivatives	Nucleotides and derivatives	504-07-4	3	18290	16309	22843	9	9	9	1.29292	0.000470039	-11.0549	down
mws0572	C5H7N3O	5-Methylcytosine	Nucleotides and derivatives	Nucleotides and derivatives	554-01-8	3	9518.6	7887	7155.4	9	9	9	1.29326	0.0010993	-9.82919	down
pme0152	C5H8N2O2	5,6-Dihydro-5-methyluracil	Nucleotides and derivatives	Nucleotides and derivatives	696-04-8	3	76005	80252	86643	9	9	9	1.2935	0.000111157	-13.1351	down
mws0847	C6H7N5	1-Methyladenine	Nucleotides and derivatives	Nucleotides and derivatives	5142-22-3	1	48504	47853	64031	9	9	9	1.29311	0.000168342	-12.5363	down
pme0183	C5H5N5O	Isoguanine	Nucleotides and derivatives	Nucleotides and derivatives	3373-53-3	3	55856	27595	51132	9	9	9	1.29142	0.00020062	-12.2832	down
MWS4525	C6H7N5O	6-O-methylguanine	Nucleotides and derivatives	Nucleotides and derivatives	20535-83-5	2	97685	70553	82229	9	9	9	1.29322	0.000107799	-13.1794	down
pme1119	C10H12N4O5	Inosine	Nucleotides and derivatives	Nucleotides and derivatives	58-63-9	3	21794	16373	22144	9	9	9	1.29296	0.00044768	-11.1252	down
Hmhp001812	C11H15N5O4	2'-O-Methyladenosine	Nucleotides and derivatives	Nucleotides and derivatives	2140-79-6	1	16658	11510	8308.6	9	9	9	1.29178	0.000740201	-10.3998	down
MWS4354	C11H15N5O4	N6-methyladenosine	Nucleotides and derivatives	Nucleotides and derivatives	1867-73-8	3	90452	74302	86089	9	9	9	1.29339	0.000107637	-13.1815	down
MWSmce333	C10H13N5O5	Crotonoside; 2-Hydroxyadenosine	Nucleotides and derivatives	Nucleotides and derivatives	1818-71-9	3	19059	11424	19876	9	9	9	1.29173	0.00053615	-10.8651	down
Lmcp002302	C12H17N5O5	N6-(2-Hydroxyethyl)adenosine	Nucleotides and derivatives	Nucleotides and derivatives	4338-48-1	3	22383	18023	11922	9	9	9	1.29231	0.000515976	-10.9204	down
pmc0281	C15H21N5O8	Ribosyladenosine	Nucleotides and derivatives	Nucleotides and derivatives	-	3	25116	28910	27045	9	9	9	1.29357	0.000333041	-11.552	down
Rfmb319	C6H11NO2	Pipecolic acid	Organic acids	Organic acids	4043-87-2	1	420720	439090	435230	2199300	2081400	2138000	1.29317	4.95637	2.30928	up
pme3207	C6H6O4	Muconic acid	Organic acids	Organic acids	1119-72-8	1	8442600	7876700	8302300	20428000	20809000	20067000	1.29211	2.48985	1.31606	up
pme2380	C5H6O5	α-Ketoglutaric acid	Organic acids	Organic acids	328-50-7	3	80091	81756	86461	461160	478690	484800	1.29313	5.73743	2.5204	up
pme0274	C6H13NO2	6-Aminocaproic acid	Organic acids	Organic acids	60-32-2	3	169730	163080	168040	505140	1883800	1989300	1.18072	8.74162	3.1279	up
pme0243	C5H8O4	Glutaric acid*	Organic acids	Organic acids	110-94-1	1	207470	217100	231910	858200	861860	902540	1.29215	3.99494	1.99817	up
mws0924	C6H10O4	2-Methylglutaric acid*	Organic acids	Organic acids	617-62-9	1	491140	540670	443200	1652000	1654300	1832800	1.2856	3.48411	1.80079	up
mws0576	C4H8O3	3-Hydroxybutyric acid*	Organic acids	Organic acids	300-85-6	3	264930	259460	376910	8543200	8267200	8057000	1.29068	27.5906	4.7861	up
mws0275	C4H6O5	L-Malic acid	Organic acids	Organic acids	97-67-6	2	236740	181110	212420	7879500	9028100	10036000	1.29188	42.7493	5.41783	up
mws0242	C8H14O4	Suberic Acid	Organic acids	Organic acids	505-48-6	1	238100	255560	188880	659300	695100	655060	1.27342	2.94409	1.55782	up
mws0236	C2H7NO3S	2-Aminoethanesulfonic acid	Organic acids	Organic acids	107-35-7	3	110360	114070	150460	383320	306730	370010	1.26246	2.82766	1.49961	up
Lmmn003323	C16H32O3	2-Hydroxyhexadecanoic acid	Organic acids	Organic acids	764-67-0	1	870480	834830	851160	1764900	1693200	1735900	1.29234	2.03171	1.02269	up
Rfmb320	C7H13NO2	1-Methylpiperidine-2-carboxylic acid	Organic acids	Organic acids	7730-87-2	3	2073400	2125500	1803700	2135800	2157400	2039900	0.586869	1.05506	0.0773243	insig
pme3017	C4H9NO2	2-Aminoisobutyric acid*	Organic acids	Organic acids	62-57-7	3	2242000	1792500	2212400	2605300	2728400	2631500	1.11508	1.27506	0.35057	insig
pme1975	C3H4O4	Malonic acid*	Organic acids	Organic acids	141-82-2	3	580240	250930	358710	677130	691700	648980	0.99798	1.69581	0.761974	insig
pme0275	C5H8O3	4-Oxopentanoic Acid	Organic acids	Organic acids	123-76-2	3	85555	74515	78037	48833	46480	49492	1.27206	0.608151	-0.717499	insig
mws0972	C6H12O3	6-Hydroxyhexanoic acid	Organic acids	Organic acids	1191-25-9	1	164720	174720	182720	127420	118100	117260	1.2627	0.694768	-0.525397	insig
mws0823	C5H8O3	3-Methyl-2-Oxobutanoic acid	Organic acids	Organic acids	759-05-7	3	570890	562490	554910	299720	287910	316390	1.28796	0.535465	-0.901136	insig
mws0237	C9H16O4	Azelaic acid	Organic acids	Organic acids	123-99-9	1	6765700	6819500	6911500	11758000	11868000	11755000	1.29324	1.72618	0.787583	insig
mws0159	C9H8O3	Phenylpyruvic acid	Organic acids	Organic acids	156-06-9	2	76454	85173	128470	89451	72965	70924	0.632224	0.804352	-0.314102	insig
Lmgn002184	C7H10O5	2-Oxoheptanedionic acid	Organic acids	Organic acids	17126-90-8	3	77596	83580	89452	97988	107320	108260	1.1754	1.25113	0.323231	insig
Lmgn002091	C7H10O5	2-Methyl-3-oxoadipic acid	Organic acids	Organic acids	-	3	84010	72797	81655	97802	109140	97176	1.17004	1.27533	0.350872	insig
pme1974	C3H4O3	Pyruvic acid	Organic acids	Organic acids	127-17-3	B	98286	9	9	9	104150	92345	0.431064	1.99894	0.999237	insig
Lmqp000873	C4H4O3	Succinic anhydride	Organic acids	Organic acids	108-30-5	B	235180	9	9	9	243790	236090	0.43236	2.04036	1.02882	insig
Lmgn000219	C4H6O3	Succinic semialdehyde	Organic acids	Organic acids	692-29-5	B	8376.8	9	9	9	10465	11384	0.452819	2.60375	1.38059	insig
mws0206	C4H8O3	2-Hydroxybutyric Acid	Organic acids	Organic acids	3347-90-8	B	61829	9	9	9	71772	58626	0.434256	2.10854	1.07625	insig
mws0177	C5H4O3	2-Furanoic acid	Organic acids	Organic acids	88-14-2	B	125680	9	9	9	109420	121650	0.426072	1.83837	0.878424	insig
pme2935	C5H8O3	2-Oxovaleric acid	Organic acids	Organic acids	1821-02-9	B	8302.5	9	9	9	7208.7	9441.3	0.430697	2.00216	1.00156	insig
mws0192	C4H6O4	Succinic acid*	Organic acids	Organic acids	110-15-6	A	11327000	9	9	9	10968000	10897000	0.42979	1.93034	0.948856	insig
mws0470	C4H6O4	Methylmalonic acid*	Organic acids	Organic acids	516-05-2	A	14594000	9	9	9	13121000	13273000	0.427178	1.80855	0.854833	insig
pme3096	C3H5NO4	Aminomalonic acid	Organic acids	Organic acids	1068-84-4	A	483890	9	9	9	461140	478080	0.42966	1.94092	0.956744	insig
mws0425	C5H6O4	Citraconic acid	Organic acids	Organic acids	498-23-7	B	208300	9	9	9	208330	181400	0.427223	1.87088	0.903721	insig
Zmpn000638	C4H9N3O2	3-Guanidinopropionic acid	Organic acids	Organic acids	353-09-3	B	22964	9	9	9	21411	26932	0.434517	2.10391	1.07307	insig
Lmbn001364	C5H8O4	4-Hydroxy-2-Oxopentanoic Acid	Organic acids	Organic acids	3318-73-8	B	55617	9	9	9	57232	58335	0.433755	2.0774	1.05478	insig
Lmgn000160	C4H8N2O3	3-Ureidopropionic Acid	Organic acids	Organic acids	462-88-4	B	15914	9	9	9	16549	11609	0.420175	1.76795	0.822079	insig
Lmrn002746	C6H12O3	2-Hydroxy-4-methylpentanoic acid	Organic acids	Organic acids	498-36-2	B	27609	9	9	9	19410	18700	0.403619	1.37977	0.464431	insig
Zmgn000503	C5H10O4	2,3-Dihydroxy-3-Methylbutanoic Acid	Organic acids	Organic acids	1756-18-9	A	196410	9	9	9	216370	201450	0.434719	2.12714	1.08891	insig
Lmbn002862	C7H6O3	3-Hydroxybenzoic Acid	Organic acids	Organic acids	36320	A	4210300	9	9	9	4246700	4247400	0.431627	2.01745	1.01253	insig
Lmgn000224	C5H6O5	(S)-2-methyl-3-oxosuccinic acid	Organic acids	Organic acids	-	B	12817	9	9	9	31469	22159	0.483695	4.17896	2.06315	insig
Lmbn001609	C6H10O4	(S)-2-Acetyl-2-Hydroxybutanoic Acid	Organic acids	Organic acids	-	A	438260	9	9	9	387850	395350	0.425199	1.78701	0.837551	insig
Wmzn000227	C6H10O4	2,2-Dimethylsuccinic acid	Organic acids	Organic acids	597-43-3	B	56477	9	9	9	54588	65507	0.435003	2.12592	1.08809	insig
pmb2826	C5H8O5	L-Citramalic acid	Organic acids	Organic acids	1583941	A	52704	9	9	9	62228	73958	0.447596	2.58327	1.3692	insig
Zmyn000247	C5H8O5	(S)-2-Hydroxyglutaric Acid	Organic acids	Organic acids	13095-48-2	B	71142	9	9	9	71228	58404	0.424816	1.82182	0.865384	insig
pme3154	C6H12O4	Mevalonic acid	Organic acids	Organic acids	150-97-0	B	88357	9	9	9	95651	86620	0.433064	2.06257	1.04445	insig
mws0262	C4H6O6	L-Tartaric acid	Organic acids	Organic acids	87-69-4	B	44675	9	9	9	35083	49762	0.426678	1.8986	0.924934	insig
mws0489	C8H6O3	Benzoylformic acid	Organic acids	Organic acids	611-73-4	B	28234	9	9	9	28593	25979	0.428674	1.93193	0.950046	insig
mws0639	C7H6O4	2,3-Dihydroxybenzoic Acid*	Organic acids	Organic acids	303-38-8	A	2766400	9	9	9	2693300	2545200	0.428718	1.89361	0.921137	insig
Lmbn001467	C7H13NO3	5-Acetamidopentanoic Acid	Organic acids	Organic acids	1072-10-2	B	3623.9	9	9	9	4610	3025.2	0.433581	2.09896	1.06967	insig
Lmbn002072	C7H12O4	2-Propylsuccinic acid*	Organic acids	Organic acids	618-57-5	A	132150	9	9	9	124340	122530	0.427127	1.86792	0.901431	insig
Zmjn001813	C7H12O4	Pimelic acid*	Organic acids	Organic acids	111-16-0	B	70589	9	9	9	96039	70678	0.440842	2.36132	1.2396	insig
pme2761	C5H6O6	4-Hydroxy-2-oxoglutaric acid	Organic acids	Organic acids	1187-99-1	B	204680	9	9	9	206120	215430	0.432918	2.05942	1.04224	insig
pme0282	C8H6O4	Phthalic acid	Organic acids	Organic acids	88-99-3	A	175560	9	9	9	171610	164830	0.428727	1.91624	0.938276	insig
mws2125	C3H5O6P	Phosphoenolpyruvate	Organic acids	Organic acids	138-08-9	B	228110	9	9	9	228560	187750	0.425661	1.82494	0.867846	insig
pme3186	C3H7O6P	DL-Glyceraldehyde-3-phosphate	Organic acids	Organic acids	591-59-3	B	126950	9	9	9	60080	44886	0.372911	0.826783	-0.274419	insig
Xmbp001692	C7H6O5	2,4,6-Trihydroxybenzoic acid	Organic acids	Organic acids	83-30-7	A	1817900	9	9	9	1832900	1878100	0.432208	2.04135	1.02952	insig
ML10176345	C7H8O5	3-Dehydroshikimic acid	Organic acids	Organic acids	2922-42-1	B	104820	9	9	9	92801	89705	0.42261	1.74092	0.799853	insig
pme3009	C6H6O6	Trans-Citridic acid	Organic acids	Organic acids	4023-65-8	A	5547500	9	9	9	6828600	6475700	0.43896	2.39825	1.26198	insig
mws0154	C7H10O5	Shikimic acid	Organic acids	Organic acids	138-59-0	A	213330	9	9	9	232820	162790	0.425803	1.85434	0.890903	insig
Zmgn001448	C7H12O5	2-Propylmalic Acid	Organic acids	Organic acids	-	A	264230	9	9	9	207630	197520	0.416041	1.53325	0.616596	insig
pmb3101	C7H12O5	2-Isopropylmalic Acid	Organic acids	Organic acids	49601-06-1	A	437420	9	9	9	379720	371170	0.423001	1.71658	0.77954	insig
pme2732	C12H10O2	1-Naphthylacetic acid	Organic acids	Organic acids	86-87-3	B	16453	9	9	9	18129	15189	0.431798	2.02337	1.01676	insig
mws0281	C6H8O7	Citric Acid	Organic acids	Organic acids	77-92-9	A	9059500	9	9	9	9612500	10038000	0.4346	2.16905	1.11706	insig
Zmyn000453	C6H8O7	Isocitric Acid	Organic acids	Organic acids	320-77-4	A	11525000	9	9	9	10774000	11491000	0.429815	1.93188	0.950009	insig
mws0277	C7H12O6	Quinic Acid	Organic acids	Organic acids	77-95-2	A	21750000	9	9	9	23691000	21180000	0.432372	2.06303	1.04477	insig
pme2710	C12H20O3	Dihydrojasmonic acid	Organic acids	Organic acids	3572-64-3	B	65894	9	9	9	64618	66464	0.430899	1.98888	0.991956	insig
pme0220	C13H20O3	Methyl jasmonate	Organic acids	Organic acids	1211-29-6	B	44064	9	9	9	43351	42484	0.429447	1.94737	0.961528	insig
Lmtn004049	C15H20O4	Abscisic acid	Organic acids	Organic acids	21293-29-8	B	13703	9	9	9	13916	11703	0.425515	1.86779	0.901335	insig
pmb2657	C10H18N4O6	Argininosuccinic acid	Organic acids	Organic acids	2387-71-5	B	50862	9	9	9	51919	54310	0.434111	2.08801	1.06213	insig
pme2074	C18H29NO4	(-)-Jasmonoyl-L-Isoleucine	Organic acids	Organic acids	120330-93-0	B	15848	9	9	9	11936	14146	0.415651	1.64446	0.717614	insig
Zmyn002323	C8H8O3	2-Hydroxyphenylacetic acid	Organic acids	Organic acids	614-75-5	2	447250	429410	444620	57575	44023	42430	1.28863	0.109006	-3.19752	down
Zmgn004439	C10H20O2	Decanoic acid	Organic acids	Organic acids	334-48-5	2	49181	52479	52285	18262	19623	18245	1.29122	0.364611	-1.45557	down
pme3011	C4H9NO2	γ-Aminobutyric acid*	Organic acids	Organic acids	20791	3	5041600	4784100	4366600	1571100	1609500	1608400	1.29002	0.337436	-1.56731	down
pme2601	C3H6O3	3-Hydroxypropanoic acid	Organic acids	Organic acids	503-66-2	3	65013	82926	81486	23550	18178	10619	1.23127	0.228166	-2.13184	down
pme1216	C6H5NO2	2-Picolinic acid	Organic acids	Organic acids	98-98-6	3	1577900	1753400	1468100	171860	156400	149620	1.29194	0.0995708	-3.32813	down
pme0295	C6H11NO3	4-Acetamidobutyric acid	Organic acids	Organic acids	3025-96-5	3	1150000	1156100	1033600	486460	469810	475430	1.28907	0.428691	-1.22199	down
pme0266	C10H18O4	Sebacate	Organic acids	Organic acids	111-20-6	1	52569	57813	51244	10199	7665.4	9020.7	1.2872	0.166341	-2.58778	down
pme0120	C5H11NO2	5-Aminovaleric acid	Organic acids	Organic acids	660-88-8	1	10816000	11943000	10927000	28720	30322	31093	1.29355	0.00267574	-8.54585	down
mws1167	C4H4O5	Oxaloacetic acid	Organic acids	Organic acids	328-42-7	3	43621	36753	48448	17946	22763	20132	1.24335	0.472287	-1.08226	down
mws0601	C5H5NO2	Pyrrole-2-carboxylic acid	Organic acids	Organic acids	634-97-9	3	459610	454730	465500	107690	118730	112580	1.2925	0.245681	-2.02514	down
mws0567	C5H11N3O2	4-Guanidinobutyric acid	Organic acids	Organic acids	463-00-3	3	783370	1150900	1037200	458260	472580	491460	1.23201	0.478652	-1.06295	down
mws0147	C5H10O3	β-Hydroxyisovaleric acid	Organic acids	Organic acids	625-08-1	1	1671700	1661600	1802200	490830	489850	514190	1.29157	0.291086	-1.78048	down
Lmbn003524	C9H16O3	9-Oxononanoic acid	Organic acids	Organic acids	2553-17-5	3	275400	270430	266800	49696	58465	61048	1.28941	0.208224	-2.26379	down
pmf0096	C2H2O4	Oxalic acid	Organic acids	Organic acids	144-62-7	3	39228	38928	33212	9	9	9	1.29358	0.000242439	-12.0101	down
MWS2040	CH4O3S	Methanesulfonic acid	Organic acids	Organic acids	75-75-2	3	957040	941040	796860	9	9	9	1.2936	1.00188e-05	-16.6069	down
mws4052	C4H7NO2	1-Aminocyclopropane-1-carboxylic acid	Organic acids	Organic acids	22059-21-8	3	50028	33639	28714	9	9	9	1.29265	0.000240254	-12.0232	down
pme1730	C4H6O4	D-Erythronolactone	Organic acids	Organic acids	15667-21-7	3	329070	329550	326150	9	9	9	1.29359	2.74176e-05	-15.1545	down
MWSmce448	C5H6N2O2	Imidazol-1-yl-acetic acid*	Organic acids	Organic acids	22884-10-2	3	191670	118040	176670	9	9	9	1.29276	5.55122e-05	-14.1368	down
MWSmce118	C5H6N2O2	Imidazole-4-Acetic Acid*	Organic acids	Organic acids	645-65-8	3	212510	194710	217880	9	9	9	1.2935	4.31931e-05	-14.4988	down
mws0473	C5H8O4	2-Methylsuccinic acid*	Organic acids	Organic acids	498-21-5	1	585400	599810	675780	9	9	9	1.29349	1.45084e-05	-16.0728	down
mws0341	C6H12O3	2-Hydroxyisocaproic acid	Organic acids	Organic acids	20312-37-2	1	4659800	6662400	5531800	9	9	9	1.29351	1.60199e-06	-19.2517	down
MWS2376	C7H12O3	4-Hydroxycyclohexylcarboxylic acid	Organic acids	Organic acids	3685-26-5	2	77564	54830	71387	9	9	9	1.29307	0.000132495	-12.8818	down
mws0208	C6H10O4	Adipic Acid*	Organic acids	Organic acids	124-04-9	1	570050	523640	533730	9	9	9	1.29356	1.65907e-05	-15.8793	down
pme3146	C5H10N2O3	β-Ureidoisobutyric acid	Organic acids	Organic acids	2905-86-4	2	1684200	1420600	1661900	9	9	9	1.29346	5.6643e-06	-17.4297	down
MWS4533	C9H10O2	(R)-(-)-2-Phenylpropionic Acid	Organic acids	Organic acids	7782-26-5	1	88879	77389	85154	9	9	9	1.29348	0.000107389	-13.1849	down
pmf0420	C9H10O2	Benzyl acetate	Organic acids	Organic acids	140-11-4	3	446560	472530	495470	9	9	9	1.29355	1.90872e-05	-15.677	down
MWS1962	C10H16O	cis-Citral	Organic acids	Organic acids	5392-40-5	3	170480	140760	124470	9	9	9	1.29342	6.19678e-05	-13.9781	down
MWS0980	C5H6N2O4	L-Dihydroorotic Acid	Organic acids	Organic acids	5988-19-2	3	2680.6	2482	3256.2	9	9	9	1.29283	0.00320711	-8.28451	down
Zmdp000917	C6H13N3O2	δ-Guanidinovaleric acid	Organic acids	Organic acids	462-93-1	3	15078	10780	13824	9	9	9	1.29291	0.000680409	-10.5213	down
MWS5238	C10H12O2	4-Phenylbutyric acid	Organic acids	Organic acids	1821-12-1	2	72659	71042	71593	9	9	9	1.29358	0.00012541	-12.9611	down
MWS0274	C9H10O3	DL-3-Phenyllactic acid	Organic acids	Organic acids	828-01-3	1	291810	305330	280340	9	9	9	1.29362	3.07699e-05	-14.9881	down
Hmln008318	C10H18O2	8-Methyl-6-nonenoic acid	Organic acids	Organic acids	59320-77-3	3	3407.5	3379.8	2677.8	9	9	9	1.29332	0.00285258	-8.45351	down
MWSslk038	C8H15NO3	6-Acetamidohexanoic acid	Organic acids	Organic acids	21041	3	46193	41157	43414	9	9	9	1.29351	0.000206479	-12.2417	down
pme2550	C6H6O6	Cis-Aconitic acid	Organic acids	Organic acids	585-84-2	3	21935	30545	37120	9	9	9	1.29254	0.000301339	-11.6963	down
MWSslk124	C11H12O4	2-Benzylsuccinic Acid	Organic acids	Organic acids	884-33-3	2	19663	25286	15687	9	9	9	1.29309	0.00044528	-11.133	down
pmn001684	C12H18O4	Tuberonic Acid	Organic acids	Organic acids	124649-26-9	1	77198	75391	72542	9	9	9	1.2936	0.00011993	-13.0255	down
MWSslk154	C12H20O7	Triethyl citrate	Organic acids	Organic acids	77-93-0	1	89520	103620	97124	9	9	9	1.29357	9.30188e-05	-13.3921	down
Zmyn000268	C3H6O3	2,3-Dihydroxypropanal	Others	Saccharides and Alcohols	56-82-6	3	15070	10791	22642	148960	157830	143310	1.2724	9.27984	3.2141	up
Zmpn000199	C6H10O8	D-Galactaric acid	Others	Saccharides and Alcohols	526-99-8	3	26540	13502	16154	98944	100460	125670	1.2583	5.78465	2.53223	up
Zmgn000447	C3H7O7P	3-Phospho-D-glyceric acid	Others	Saccharides and Alcohols	820-11-1	3	11941	8906	9036.8	194870	207930	264090	1.28911	22.3161	4.48001	up
pmf0367	C9H6O4	5,7-Dihydroxychromone	Others	Others	31721-94-5	3	23260	32119	34945	73680	84733	81742	1.2509	2.65882	1.41078	up
pme3705	C6H10O7	D-Glucoronic acid*	Others	Saccharides and Alcohols	1700908	3	105190	81154	108730	520130	538560	485640	1.2856	5.2337	2.38783	up
pme3313	C6H13O9P	D-Fructose 6-phosphate*	Others	Saccharides and Alcohols	643-13-0	3	28958	32459	19911	6149300	6369700	6362100	1.29123	232.16	7.85897	up
pme2237	C6H14O6	Dulcitol*	Others	Saccharides and Alcohols	608-66-2	3	52980	38413	56986	383870	359440	353180	1.28495	7.38979	2.88553	up
pme1261	C9H19NO4	D-Panthenol	Others	Saccharides and Alcohols	81-13-0	1	397470	400070	471720	1242800	1271800	1384100	1.28599	3.07163	1.61901	up
pme1014	C31H40O2	Menatetrenone (Vitamin K2)	Others	Vitamin	11032-49-8	3	903520	789720	1026400	6460000	6882500	7032900	1.29027	7.49195	2.90534	up
pme0519	C12H22O11	D-Sucrose*	Others	Saccharides and Alcohols	57-50-1	3	6711.5	13212	9499.8	588200	543530	563300	1.28721	57.6084	5.84821	up
pme0513	C5H12O5	Xylitol	Others	Saccharides and Alcohols	87-99-0	3	34135	25503	47608	92844	88697	78671	1.20077	2.42631	1.27876	up
pmb3081	C6H11PO11	Glucarate O-Phosphoric acid	Others	Saccharides and Alcohols	-	3	32685	111320	32074	12570000	9640400	10607000	1.27714	186.379	7.54209	up
pma3101	C11H14NO6+	Nicotinate D-ribonucleoside	Others	Vitamin	17720-18-2	3	64245	25477	40370	1644300	1742000	1687000	1.28117	38.9978	5.28532	up
pma0134	C4H8O4	D-(-)-Threose	Others	Saccharides and Alcohols	95-43-2	3	77743	86900	86493	2610900	2682300	2453900	1.29306	30.8482	4.94712	up
mws4170	C6H12O6	D-Glucose*	Others	Saccharides and Alcohols	14431-43-7	3	350450	354400	438450	4815700	4454200	4749200	1.29168	12.262	3.61612	up
mws1333	C12H22O11	Melibiose*	Others	Saccharides and Alcohols	585-99-9	3	12537	19419	26639	100500	78532	77253	1.23667	4.37384	2.1289	up
mws1189	C6H10O7	D-Galacturonic acid*	Others	Saccharides and Alcohols	685-73-4	3	90122	122390	102300	411100	367800	370880	1.2791	3.65228	1.8688	up
mws1155	C6H14O6	D-Mannitol*	Others	Saccharides and Alcohols	69-65-8	3	9456.2	7768.8	17970	113890	112320	112650	1.26595	9.62807	3.26725	up
mws0866	C6H13O9P	D-Glucose 6-phosphate*	Others	Saccharides and Alcohols	56-73-5	3	11203	10211	13968	12976000	12925000	12000000	1.29331	1071.19	10.065	up
mws0344	C5H10O6	D-Xylonic acid	Others	Saccharides and Alcohols	526-91-0	2	16632	12477	29604	3247500	3089300	3170700	1.28822	161.932	7.33924	up
mws0264	C12H22O11	D-Trehalose*	Others	Saccharides and Alcohols	99-20-7	3	18654	16586	18808	112830	106650	119330	1.29205	6.26869	2.64816	up
mws0232	C17H20N4O6	Riboflavin (Vitamin B2)	Others	Vitamin	83-88-5	2	41130	34840	31672	475470	478270	477200	1.29117	13.2935	3.73265	up
mws0214	C6H14O6	D-Sorbitol*	Others	Saccharides and Alcohols	50-70-4	3	26018	19864	30781	382990	393020	395500	1.28884	15.2813	3.9337	up
mws0133	C6H6N2O	Nicotinamide	Others	Vitamin	98-92-0	1	450660	508120	430990	6597200	6716700	7173900	1.29223	14.7419	3.88185	up
Lmbn000198	C4H6O5	3-Dehydro-L-Threonic Acid	Others	Saccharides and Alcohols	-	2	47124	44111	54273	2136100	2355600	2756800	1.29239	49.8151	5.63851	up
Zmjp000624	C8H9NO3	Pyridoxal	Others	Vitamin	66-72-8	3	75800	71338	73946	88771	99073	101310	1.22816	1.30789	0.387243	insig
Zmgn000173	C5H10O5	D-Ribose*	Others	Saccharides and Alcohols	50-69-1	3	36429	60336	48578	80810	79279	69826	1.0861	1.58188	0.661639	insig
pme3311	C6H14O12P2	D-Fructose-1,6-biphosphate	Others	Saccharides and Alcohols	488-69-7	3	96827	60803	86884	128230	117300	109240	1.0331	1.45092	0.536967	insig
pme0500	C18H32O16	D-Melezitose	Others	Saccharides and Alcohols	597-12-6	3	13359	8881.7	22642	15816	12715	22086	0.342384	1.12776	0.173463	insig
pmb2653	C24H42O20	D(+)-Melezitose O-rhamnoside	Others	Saccharides and Alcohols	-	3	8704.5	9583.2	12960	14864	9776.4	24358	0.734449	1.56806	0.648985	insig
mws2104	C7H14O6	D-Pinitol	Others	Saccharides and Alcohols	10284-63-6	3	10702	11383	8880.6	16497	19509	22030	1.21625	1.87421	0.906282	insig
Hmcn000192	C7H14O7	Sedoheptulose	Others	Saccharides and Alcohols	3019-74-7	3	291700	502340	358250	302590	303030	283310	0.76977	0.771446	-0.374362	insig
pme3005	C3H7NO	N,N-Dimethylformamide	Others	Others	25174	B	262480	9	9	9	254620	312170	0.435241	2.15925	1.11053	insig
Lmlp001319	C4H10O2	2,3-Butanediol	Others	Saccharides and Alcohols	513-85-9	B	27405	9	9	9	19268	20581	0.407601	1.45345	0.539483	insig
Lmbn002737	C8H8O	3-Methylbenzaldehyde	Others	Others	620-23-5	B	12604	9	9	9	17173	16394	0.453199	2.66012	1.41149	insig
mws0491	C8H11N	Phenethylamine	Others	Others	64-04-0	B	702600	9	9	9	773000	693980	0.433329	2.08789	1.06205	insig
mws0982	C6H11N3	1-Methylhistamine	Others	Others	501-75-7	B	18565	9	9	9	13318	10972	0.397253	1.30759	0.386914	insig
mws0889	C4H8O5	D-Threonic Acid	Others	Saccharides and Alcohols	734111	A	476380	9	9	9	529530	530520	0.436839	2.22515	1.15391	insig
ML10171848	C5H8O5	D-Arabinono-1,4-lactone	Others	Others	322392	A	221930	9	9	9	190590	184800	0.421573	1.69138	0.758203	insig
mws0213	C5H12O5	Ribitol	Others	Saccharides and Alcohols	488-81-3	B	22819	9	9	9	23619	21332	0.42999	1.96873	0.977269	insig
Zmzn000078	C3H7O6P	Dihydroxyacetone phosphate	Others	Saccharides and Alcohols	20915	B	17979	9	9	9	15991	23828	0.437345	2.21304	1.14603	insig
MA10039492	C6H6O6	Dehydroascorbic acid	Others	Vitamin	490-83-5	A	56000	9	9	9	57008	60791	0.434532	2.10304	1.07248	insig
pme1021	C6H10O6	D-Glucono-1,5-lactone	Others	Saccharides and Alcohols	90-80-2	B	44739	9	9	9	38695	39366	0.421904	1.74431	0.802655	insig
pme0516	C6H12O6	Inositol	Others	Saccharides and Alcohols	87-89-8	B	415170	9	9	9	462980	475850	0.437757	2.26124	1.17711	insig
pme0534	C6H12O7	Gluconic acid	Others	Saccharides and Alcohols	526-95-4	B	2614400	9	9	9	2692900	2653000	0.432251	2.04478	1.03195	insig
Zmzn000079	C4H9O7P	D-Erythrose-4-phosphate	Others	Saccharides and Alcohols	585-18-2	B	71797	9	9	9	80978	64449	0.431529	2.02515	1.01803	insig
mws4174	C8H15NO6	N-Acetyl-D-mannosamine	Others	Saccharides and Alcohols	7772-94-3	B	197650	9	9	9	180750	206970	0.430019	1.96152	0.971969	insig
mws0021	C14H12O3	Resveratrol	Others	Stilbene	501-36-0	B	3186.7	9	9	9	3308.8	2273.9	0.415781	1.74484	0.803098	insig
pma6455	C5H11O8P	Ribulose-5-phosphate	Others	Saccharides and Alcohols	4300-28-1	B	1072500	9	9	9	1092500	985810	0.429595	1.93779	0.954415	insig
Zmyn000110	C6H14NO8P	D-Glucosamine 1-phosphate	Others	Saccharides and Alcohols	2152-75-2	B	73545	9	9	9	65952	79578	0.430304	1.97843	0.984354	insig
mws1090	C6H13O9P	Glucose-1-phosphate	Others	Saccharides and Alcohols	59-56-3	B	13266000	9	9	9	12718000	13495000	0.430747	1.97595	0.982548	insig
Zmpn000095	C6H15O9P	Sorbitol-6-phosphate	Others	Saccharides and Alcohols	20479-58-7	B	74604	9	9	9	82431	92559	0.441168	2.34514	1.22967	insig
pmb1452	C16H35NO2	N-Lauryldiethanolamine	Others	Others	1541-67-9	B	26048	9	9	9	28207	23587	0.430443	1.98738	0.990866	insig
mws1038	C11H22N2O4S	Pantetheine	Others	Others	496-65-1	B	13128	9	9	9	12470	13565	0.430527	1.98113	0.986327	insig
pme2816	C20H28O2	4-Oxoretinol	Others	Vitamin	62702-55-0	B	45577	9	9	9	49361	48677	0.436111	2.15039	1.1046	insig
Hmyp002315	C15H10O7	3,5,7,4'-Tetrahydroxy-Coumaronochromone	Others	Others	-	A	34078	9	9	9	43432	42229	0.446815	2.51261	1.32919	insig
Hmdn001963	C14H10O8	Methyl Brevifolincarboxylate	Others	Others	154702-76-8	B	19329	9	9	9	24849	21213	0.443821	2.3813	1.25175	insig
MA10039641	C12H22O11	Lactobiose*	Others	Saccharides and Alcohols	63-42-3	A	147950	9	9	9	220750	165200	0.445893	2.6084	1.38316	insig
mws1080	C12H22O11	Galactinol	Others	Saccharides and Alcohols	3687-64-7	B	541370	9	9	9	534570	603400	0.433758	2.10197	1.07174	insig
mws5038	C12H22O11	Isomaltulose*	Others	Saccharides and Alcohols	13718-94-0	B	159250	9	9	9	144160	150570	0.426652	1.85059	0.887982	insig
mws5040	C12H21O11Na	Turanose	Others	Saccharides and Alcohols	547-25-1	B	1340400	9	9	9	1200500	1323200	0.428277	1.88278	0.912863	insig
pmn001400	C19H20O8	2,3,5,4'-Tetrahydroxystilbene-2-O-D-xyloside	Others	Stilbene	-	B	15015	9	9	9	9226.4	12530	0.404362	1.44784	0.533904	insig
HJN012	C20H26O7	4,7,9,9'-Tetrahydroxy-3,3'-dimethoxy-8-O-4'-neolignan	Others	Others	-	A	1796800	9	9	9	1751000	1657200	0.42871	1.8968	0.92357	insig
mws2523	C12H23O14P	Trehalose 6-phosphate	Others	Saccharides and Alcohols	4484-88-2	B	31703	9	9	9	28883	26987	0.422154	1.76158	0.816868	insig
HJN055	C21H24O10	Dihydrocharcone-4'-O-glucoside	Others	Others	-	A	11496000	9	9	9	11202000	11546000	0.430809	1.97877	0.984606	insig
Zmjn003358	C23H20O10	(-)-Epicatechin-3-(3''-O-methyl)gallate	Others	Others	-	B	179890	9	9	9	166900	168650	0.427176	1.86517	0.899307	insig
pme2125	C18H32O16	Raffinose*	Others	Saccharides and Alcohols	512-69-6	B	34250	9	9	9	29738	28381	0.419556	1.69628	0.762371	insig
pme2755	C8H15NO6	N-Acetyl-D-glucosamine*	Others	Saccharides and Alcohols	7512-17-6	3	2759800	2667100	2766000	261080	456270	297800	1.27788	0.123906	-3.01268	down
pme2596	C8H9NO4	4-Pyridoxic acid	Others	Vitamin	82-82-6	3	276250	275320	302580	76894	85071	72265	1.2886	0.274226	-1.86656	down
pme1383	C8H11NO3	Pyridoxine	Others	Vitamin	65-23-6	1	1826400	1701700	2116800	65982	92601	76242	1.2899	0.0415995	-4.58729	down
pmb0786	C6H13NO5	D-Glucosamine	Others	Saccharides and Alcohols	3416-24-8	3	2261500	3796700	2310600	21489	24609	27899	1.29011	0.00884201	-6.82141	down
mws2608	C8H15NO6	N-Acetyl-D-galactosamine*	Others	Saccharides and Alcohols	1811-31-0	3	1882000	1887500	1949400	112900	121670	121330	1.29329	0.0622322	-4.00619	down
mws1589	C18H32O16	D-Panose	Others	Saccharides and Alcohols	33401-87-5	3	16000	34936	23006	9931.5	9776.9	10366	1.14387	0.40673	-1.29786	down
mws1499	C5H10O5	D-Arabinose*	Others	Saccharides and Alcohols	10323-20-3	3	235130	220820	241860	87730	99317	80139	1.28104	0.382892	-1.38499	down
mws1337	C9H17NO5	D-Pantothenic Acid	Others	Vitamin	79-83-4	1	5301800	5094200	5193700	804500	807860	837730	1.29326	0.157161	-2.66969	down
pmf0256	C6H14O	3-Methyl-1-pentanol	Others	Saccharides and Alcohols	589-35-5	3	21218	16394	15623	9	9	9	1.29321	0.000507185	-10.9452	down
ML10175762	C8H8	Styrene	Others	Others	100-42-5	1	365240	288880	338240	9	9	9	1.29339	2.72079e-05	-15.1656	down
Lmbp000728	C8H8O	(S)-2-Phenyloxirane	Others	Others	20780-54-5	1	774360	679820	768780	9	9	9	1.29349	1.2146e-05	-16.3292	down
pme2134	C4H10O4	D-Threitol	Others	Saccharides and Alcohols	2418-52-2	3	160820	153360	220720	9	9	9	1.29305	5.04767e-05	-14.274	down
Lmbp000668	C6H5NO2	Isonicotinic acid*	Others	Vitamin	55-22-1	1	3645100	3741500	4024500	9	9	9	1.29355	2.36612e-06	-18.689	down
pme0490	C6H5NO2	Nicotinic acid (Vitamin B3)*	Others	Vitamin	59-67-6	1	3739600	3708300	3631300	9	9	9	1.2936	2.437e-06	-18.6465	down
MWSmce274	C7H8O2	Salicyl Alcohol	Others	Others	32880	3	58666	71093	67812	9	9	9	1.29351	0.00013666	-12.8371	down
MWS20172	C6H6O3	5-Hydroxymethylfurfural	Others	Others	67-47-0	3	218940	228290	222340	9	9	9	1.2936	4.03244e-05	-14.598	down
Zmdp000376	C5H11N3O	4-Guanidinobutanal	Others	Others	-	2	1736000	1489500	1483300	9	9	9	1.29354	5.73394e-06	-17.412	down
MWSmce701	C9H10O	4-Ethylbenzaldehyde	Others	Others	4748-78-1	2	86529	78831	87147	9	9	9	1.2935	0.000106928	-13.1911	down
pmb0764	C6H9NOS	4-Methyl-5-thiazoleethanol	Others	Others	137-00-8	2	2113600	1932800	2276600	9	9	9	1.29348	4.27012e-06	-17.8373	down
MWSslk226	C10H12O	Benzylacetone	Others	Others	2550-26-7	2	1285300	1272300	1357800	9	9	9	1.29355	6.89585e-06	-17.1458	down
MWSmce463	C10H12O	Mesitaldehyde	Others	Others	487-68-3	2	354360	387480	364430	9	9	9	1.2936	2.44063e-05	-15.3224	down
MWSmce199	C5H10O5	L-Xylose*	Others	Saccharides and Alcohols	609-06-3	3	262690	233860	249000	9	9	9	1.29353	3.62149e-05	-14.7531	down
pme2165	C5H4N2O4	Orotic acid	Others	Vitamin	65-86-1	3	38463	40016	55215	9	9	9	1.29292	0.000201954	-12.2737	down
pmf0175	C10H22O	2-Decanol	Others	Saccharides and Alcohols	1120-06-5	3	19524000	19712000	20233000	9	9	9	1.29358	4.54018e-07	-21.0707	down
pmf0174	C10H22O	1-Decanol	Others	Saccharides and Alcohols	112-30-1	3	21215000	20515000	22343000	9	9	9	1.29355	4.21394e-07	-21.1783	down
MWS0559	C6H10O5	1,6-anhydro-β-D-glucose	Others	Saccharides and Alcohols	498-07-7	3	23476	32942	40949	9	9	9	1.29244	0.000277301	-11.8163	down
MWSCX017	C9H8O3	4-hydroxyphenyl acrylaldehyde	Others	Others	-	2	208370	194910	160470	9	9	9	1.29353	4.78936e-05	-14.3498	down
mws0854	C6H12O5	Rhamnose	Others	Saccharides and Alcohols	3615-41-6	3	21430	27214	38139	9	9	9	1.29226	0.000311121	-11.6502	down
pmf0173	C10H22O2	1,2-Decanediol	Others	Saccharides and Alcohols	1119-86-4	3	62571	67927	69797	9	9	9	1.29354	0.000134801	-12.8569	down
mws4175	C6H8O6	D-Glucurono-6,3-lactone	Others	Saccharides and Alcohols	32449-92-6	3	7358.2	11917	12762	9	9	9	1.29199	0.00084277	-10.2126	down
pme2253	C6H10O6	L-Gulono-1,4-Lactone	Others	Saccharides and Alcohols	1128-23-0	2	214730	215170	217230	9	9	9	1.29358	4.17227e-05	-14.5488	down
pmf0138	C6H12O6	D-Mannose*	Others	Saccharides and Alcohols	3458-28-4	3	207460	156130	195260	9	9	9	1.29327	4.83135e-05	-14.3372	down
mws1164	C6H12O6	D-Fructose*	Others	Saccharides and Alcohols	7660-25-5	3	413030	518230	383160	9	9	9	1.29356	2.05414e-05	-15.5711	down
pmf0139	C6H12O6	D-Galactose*	Others	Saccharides and Alcohols	59-23-4	3	276010	235300	264410	9	9	9	1.29347	3.48064e-05	-14.8103	down
Hmln000297	C6H12O6	Inositol*	Others	Saccharides and Alcohols	87-89-8	3	305310	504280	355830	9	9	9	1.29327	2.31676e-05	-15.3975	down
Lmjp004702	C9H10O4	2',4'-Dihydroxy-6'-methoxyacetophenone	Others	Others	3602-54-8	3	16017	22235	24698	9	9	9	1.29279	0.000428912	-11.187	down
pmp001236	C11H10O4	Clove chromone	Others	Others	-	3	62705	70420	61494	9	9	9	1.29361	0.000138733	-12.8154	down
MWSslk174	C13H10O3	2,4'-Dihydroxybenzophenone	Others	Others	606-12-2	3	7069.8	5460.9	6553.3	9	9	9	1.29308	0.0014148	-9.46519	down
pme2266	C10H16N2O3S	Biotin	Others	Vitamin	58-85-5	1	119810	89593	90685	9	9	9	1.2933	8.99736e-05	-13.4401	down
mws1359	C16H16O3	Pterostilbene	Others	Stilbene	537-42-8	3	94008	84780	93354	9	9	9	1.2935	9.92129e-05	-13.2991	down
pme2289	C20H30O	Retinol (Vitamin A1)	Others	Vitamin	68-26-8	3	4175	2935.9	4456.7	9	9	9	1.29203	0.00233411	-8.74291	down
pme3163	C7H15O10P	D-Sedoheptuiose 7-phosphate	Others	Saccharides and Alcohols	2646-35-7	3	24242	30590	45021	9	9	9	1.29209	0.000270397	-11.8526	down
pmf0314	C20H34O	(+)-cis-Abienol	Others	Saccharides and Alcohols	17990-16-8	3	7577.3	4866.5	4963.3	9	9	9	1.29226	0.00155109	-9.3325	down
pmb3079	C8H16NO9P	N-Acetyl-D-glucosamine-1-phosphate	Others	Saccharides and Alcohols	6866-69-9	3	30185	40220	54331	9	9	9	1.29236	0.000216457	-12.1736	down
Lmsn000381	C12H22O11	D-Maltose*	Others	Saccharides and Alcohols	133-99-3	3	14606	11887	22547	9	9	9	1.29149	0.000550571	-10.8268	down
MWSslk074	C12H24O11	Lactitol	Others	Saccharides and Alcohols	585-86-4	2	7919100	7393100	6991000	9	9	9	1.29359	1.21059e-06	-19.6559	down
pmf0248	C27H46O2	Delta-Tocopherol	Others	Vitamin	119-13-1	3	5120.6	6038.5	5400.2	9	9	9	1.29354	0.0016305	-9.26047	down
MWSmce674	C31H46O2	Phylloquinone (Vitamin K1)	Others	Vitamin	84-80-0	2	52302	46529	48588	9	9	9	1.29352	0.000183151	-12.4147	down
MWS0442	C18H32O16	Maltotriose	Others	Saccharides and Alcohols	1109-28-0	2	62873	69298	90076	9	9	9	1.29307	0.000121486	-13.0069	down
Lmqn000213	C24H42O21	Stachyose	Others	Saccharides and Alcohols	470-55-3	3	7122.3	8450.3	6064.1	9	9	9	1.29332	0.00124788	-9.64631	down
mws1593	C24H42O21	D-Maltotetraose	Others	Saccharides and Alcohols	34612-38-9	3	25104	16684	2310	9	9	9	1.26727	0.000612273	-10.6735	down
MWSmce598	C30H52O26	Maltopentaose	Others	Saccharides and Alcohols	34620-76-3	3	14725	13964	10354	9	9	9	1.29321	0.000691545	-10.4979	down
pmp001285	C8H4O3	Phthalic anhydride	Phenolic acids	Phenolic acids	85-44-9	1	8088400	8986600	9085700	39350000	38709000	38780000	1.292	4.4662	2.15905	up
pmn001518	C13H16O10	1-O-Galloyl-D-glucose	Phenolic acids	Phenolic acids	58511-73-2	3	61690	27672	37120	315940	270340	264510	1.25703	6.72657	2.74987	up
pmn001419	C15H18O8	1-O-[(E)-p-Cumaroyl]-D-glucose	Phenolic acids	Phenolic acids	-	3	21076	30320	32647	286340	293860	303140	1.28527	10.5106	3.39377	up
pmf0440	C10H10O2	4-MethoxycinnaMaldehyde	Phenolic acids	Phenolic acids	1963-36-6	3	36308	34143	37276	324070	344850	351440	1.29316	9.47172	3.24363	up
pme0281	C8H6O4	Terephthalic acid	Phenolic acids	Phenolic acids	100-21-0	1	1013000	987050	1180000	4255800	4155000	4284600	1.29005	3.9922	1.99718	up
mws2212	C9H8O4	Caffeic acid	Phenolic acids	Phenolic acids	331-39-5	3	339820	431410	474310	1493700	1498600	1377200	1.27692	3.50812	1.8107	up
HJN037	C8H8O5	4-O-Methylgallic Acid	Phenolic acids	Phenolic acids	883555	3	22226	29684	41838	351240	353290	391670	1.28015	11.693	3.54758	up
pme3443	C11H12O4	Sinapinaldehyde	Phenolic acids	Phenolic acids	4206-58-0	2	82062	73063	63060	76444	77762	74838	0.424435	1.04977	0.0700728	insig
pme1439	C9H8O3	p-Coumaric acid	Phenolic acids	Phenolic acids	501-98-4	2	335560	341810	355710	163500	182590	190460	1.2792	0.519369	-0.945167	insig
pme0428	C12H14O5	3,4,5-Trimethoxycinnamic acid	Phenolic acids	Phenolic acids	90-50-6	3	4880.5	3841.4	5280.9	6394.5	5699.2	5840.6	1.01623	1.28077	0.357006	insig
mws4085	C11H12O5	Sinapic acid	Phenolic acids	Phenolic acids	530-59-6	1	71179	58719	55441	31835	36415	28026	1.23106	0.519459	-0.944918	insig
mws2368	C8H10O2	Tyrosol	Phenolic acids	Phenolic acids	501-94-0	1	26326	12007	18243	24941	20986	26922	0.690539	1.28763	0.364719	insig
mws1350	C9H10O4	Syringaldehyde; 4-Hydroxy-3,5-Dimethoxybenzaldehyde	Phenolic acids	Phenolic acids	134-96-3	2	134190	128280	121240	196070	169560	164430	1.20647	1.38141	0.466139	insig
mws0628	C7H6O2	4-Hydroxybenzaldehyde	Phenolic acids	Phenolic acids	123-08-0	1	1453500	627610	1135100	644580	636730	638740	0.870328	0.596991	-0.744218	insig
mws0093	C10H12O3	Coniferyl alcohol	Phenolic acids	Phenolic acids	458-35-5	3	27026	17297	38572	29177	27151	21038	0.0599569	0.933301	-0.0995854	insig
Lmmn001643	C9H8O3	2-Hydroxycinnamic acid	Phenolic acids	Phenolic acids	583-17-5	2	343150	254430	335360	648590	615400	585500	1.24418	1.98243	0.987271	insig
Lmlp012720	C16H22O4	Dibutyl phthalate*	Phenolic acids	Phenolic acids	84-74-2	1	2256400	2014600	2371900	1342800	1351400	1355900	1.26756	0.609689	-0.713856	insig
HJAP052	C10H12O4	2,4,5-Trimethoxybenzaldehyde	Phenolic acids	Phenolic acids	4460-86-0	3	53450	47317	52359	79971	75213	83958	1.26494	1.56173	0.643148	insig
mws1358	C6H6O2	Pyrocatechol	Phenolic acids	Phenolic acids	120-80-9	B	13729	9	9	9	10921	16336	0.429006	1.98341	0.987986	insig
Lmbn001930	C7H6O2	2-Hydroxybenzaldehyde (Salicylaldehyde)	Phenolic acids	Phenolic acids	32912	B	28923	9	9	9	22931	35697	0.430395	2.02609	1.0187	insig
ML10179289	C8H10O	2-Phenylethanol	Phenolic acids	Phenolic acids	22258	B	138350	9	9	9	116960	146590	0.427967	1.90477	0.929616	insig
mws0025	C6H6O3	Pyrogallol	Phenolic acids	Phenolic acids	87-66-1	B	26155	9	9	9	26124	21294	0.423597	1.81206	0.857629	insig
mws1503	C9H8O	Cinnamaldehyde	Phenolic acids	Phenolic acids	104-55-2	B	12950	9	9	9	12398	16502	0.439004	2.22926	1.15656	insig
Zmyn002919	C8H8O2	2-Methylbenzoic acid	Phenolic acids	Phenolic acids	118-90-1	B	3964.8	9	9	9	3719.9	2750.2	0.410049	1.62677	0.70201	insig
Hmbn002174	C8H8O2	4-Hydroxyacetophenone	Phenolic acids	Phenolic acids	99-93-4	A	87516	9	9	9	83001	110500	0.43685	2.21068	1.14449	insig
Lmgn001670	C7H6O3	Salicylic acid	Phenolic acids	Phenolic acids	69-72-7	A	344820	9	9	9	315730	289630	0.423994	1.75552	0.811896	insig
pme2828	C6H5NO3	4-Nitrophenol	Phenolic acids	Phenolic acids	100-02-7	B	2022000	9	9	9	2038300	1881700	0.429732	1.93866	0.955061	insig
Zmzn002575	C6H5NO3	2-Nitrophenol	Phenolic acids	Phenolic acids	88-75-5	A	630550	9	9	9	689760	659630	0.43469	2.13997	1.09759	insig
mws0183	C7H6O4	3,4-Dihydroxybenzoic acid (Protocatechuic acid)*	Phenolic acids	Phenolic acids	99-50-3	B	2100700	9	9	9	1986500	1713400	0.425113	1.76126	0.816607	insig
MA10040889	C6H5NO4	4-Nitrocatechol	Phenolic acids	Phenolic acids	517432	B	13488	9	9	9	13252	11878	0.425453	1.86132	0.896327	insig
pmb0142	C9H8O3	Caffeic aldehyde	Phenolic acids	Phenolic acids	141632-15-7	A	504890	9	9	9	483000	502940	0.429984	1.95273	0.965492	insig
Lmbn002739	C9H8O3	3-Hydroxycinnamic Acid	Phenolic acids	Phenolic acids	14755-02-3	A	1086400	9	9	9	1056700	985280	0.428133	1.87956	0.910396	insig
Zmjn002583	C8H8O4	2',4',6'-Trihydroxyacetophenone	Phenolic acids	Phenolic acids	480-66-0	B	32880	9	9	9	35167	29953	0.430256	1.97973	0.9853	insig
pme2598	C8H8O4	3,4-Dihydroxybenzeneacetic acid	Phenolic acids	Phenolic acids	102-32-9	B	262390	9	9	9	249650	226540	0.425671	1.81473	0.859753	insig
mws0160	C9H10O4	3,4-Dihydroxybenzoic Acid Ethyl Ester (Protocatechuic acid ethyl ester)	Phenolic acids	Phenolic acids	3943-89-3	B	8929	9	9	9	8701.8	8854	0.429823	1.96321	0.973211	insig
pmb2497	C9H10O5	4-Hydroxy-3-methoxymandelate	Phenolic acids	Phenolic acids	20369	B	23044	9	9	9	44488	34987	0.468323	3.44654	1.78515	insig
pme3472	C12H16O7	Arbutin	Phenolic acids	Phenolic acids	497-76-7	B	783800	9	9	9	685950	672660	0.423931	1.73333	0.79355	insig
Lmhn002926	C13H12O7	p-Coumaroylmalic acid	Phenolic acids	Phenolic acids	-	B	21028	9	9	9	19697	10132	0.399718	1.41775	0.503605	insig
mws2120	C13H8O8	Brevifolin carboxylic acid	Phenolic acids	Phenolic acids	18490-95-4	A	572700	9	9	9	707630	594600	0.437599	2.27379	1.1851	insig
Lmhn001386	C12H12O9	Vnilloyltartaric acid	Phenolic acids	Phenolic acids	-	B	6817.9	9	9	9	2853.6	6276.4	0.386637	1.33691	0.418905	insig
Zmhn001926	C13H16O8	1-O-Salicyl-D-glucose	Phenolic acids	Phenolic acids	60517-74-0	A	162260	9	9	9	149510	139450	0.424311	1.7807	0.832447	insig
pmb3142	C13H16O8	Salicylic acid-2-O-glucoside	Phenolic acids	Phenolic acids	10366-91-3	B	44198	9	9	9	39631	42553	0.426254	1.8589	0.894447	insig
Lmhn001477	C13H12O9	2-Caffeoyl-L-tartaric acid (Caftaric acid)	Phenolic acids	Phenolic acids	67879-58-7	B	38360	9	9	9	36722	33844	0.425355	1.83894	0.878878	insig
pmn001367	C13H16O9	Protocatechuic acid-4-O-glucoside*	Phenolic acids	Phenolic acids	-	A	238080	9	9	9	265650	253270	0.436036	2.17948	1.12398	insig
pmb2871	C13H16O9	2,5-Dihydroxybenzoic acid O-glucoside*	Phenolic acids	Phenolic acids	-	A	223360	9	9	9	224980	224350	0.431575	2.01156	1.00832	insig
Hmtn001120	C14H20O8	5-(2-Hydroxyethyl)-2-O-glucosylphenol	Phenolic acids	Phenolic acids	-	B	70317	9	9	9	60972	64578	0.423878	1.78516	0.836051	insig
pmb0751	C16H16O7	Trans-5-O-(p-Coumaroyl)shikimate	Phenolic acids	Phenolic acids	-	B	81926	9	9	9	89426	72505	0.430057	1.97623	0.982749	insig
Zmhn002301	C15H18O8	p-Coumaric acid-4-O-glucoside*	Phenolic acids	Phenolic acids	117405-48-8	A	223330	9	9	9	294080	267690	0.443937	2.51526	1.33071	insig
Zmlp005013	C16H10O8	3,3'-Dimethoxyellagic acid	Phenolic acids	Phenolic acids	-	B	16311	9	9	9	17359	19926	0.441177	2.28391	1.19151	insig
Zmhn001703	C13H16O10	5-O-Galloyl-D-hamamelose*	Phenolic acids	Phenolic acids	-	A	15021000	9	9	9	14938000	13444000	0.428878	1.88949	0.917994	insig
Hmln002806	C16H16O8	5-O-Caffeoylshikimic acid	Phenolic acids	Phenolic acids	180981-12-8	B	17121	9	9	9	12017	16074	0.41499	1.63954	0.713287	insig
pmn001421	C16H18O8	3-O-p-Coumaroylquinic acid	Phenolic acids	Phenolic acids	87099-71-6	A	47243	9	9	9	50996	45693	0.432643	2.04604	1.03284	insig
pma0149	C15H16O9	Sinapoyl malate	Phenolic acids	Phenolic acids	92344-58-6	B	126670	9	9	9	136180	118850	0.431455	2.01313	1.00944	insig
pmn001420	C15H18O9	1-O-[(E)-Caffeoyl]-D-glucose	Phenolic acids	Phenolic acids	-	A	347450	9	9	9	364310	356830	0.433248	2.07544	1.05342	insig
mws0906	C16H22O8	Coniferin	Phenolic acids	Phenolic acids	531-29-3	A	329810	9	9	9	362910	398620	0.438972	2.3089	1.2072	insig
pmp000261	C14H18O10	Methyl 6-O-galloyl-glucoside	Phenolic acids	Phenolic acids	-	B	10834	9	9	9	12446	6498.6	0.41498	1.74655	0.804511	insig
mws0748	C16H18O9	1-Caffeoylquinic acid	Phenolic acids	Phenolic acids	1241-87-8	A	64927	9	9	9	78294	78093	0.443067	2.40813	1.26791	insig
mws0178	C16H18O9	Chlorogenic acid	Phenolic acids	Phenolic acids	327-97-9	B	191440	9	9	9	169680	195250	0.428343	1.9061	0.930627	insig
pme1816	C16H18O9	Neochlorogenic acid(5-O-Caffeoylquinic acid)	Phenolic acids	Phenolic acids	906-33-2	A	244620	9	9	9	257260	262110	0.434595	2.12305	1.08614	insig
Zmhn002422	C16H20O9	1-O-Feruloyl-D-Glucose	Phenolic acids	Phenolic acids	-	B	15652	9	9	9	21343	22990	0.457009	2.82974	1.50067	insig
mws0179	C17H20O9	Chlorogenic acid methyl ester	Phenolic acids	Phenolic acids	29708-87-0	B	13195	9	9	9	19152	11653	0.440392	2.3321	1.22163	insig
pmb0752	C17H20O9	3-O-Feruloylquinic acid	Phenolic acids	Phenolic acids	1899-29-2	B	21197	9	9	9	21049	22863	0.433796	2.07028	1.04983	insig
pma3724	C17H20O9	1-O-Feruloylquinic acid	Phenolic acids	Phenolic acids	-	B	29799	9	9	9	30351	29393	0.431398	2.00399	1.00288	insig
pmn001695	C16H20O10	Trihydroxycinnamoylquinic acid	Phenolic acids	Phenolic acids	-	B	9578.7	9	9	9	8883.6	7791.4	0.419349	1.73851	0.797855	insig
Lmzn001582	C18H28O9	5'-Glucosyloxyjasmanic acid	Phenolic acids	Phenolic acids	-	B	32955	9	9	9	32348	38947	0.436427	2.1625	1.1127	insig
HJN093	C20H20O12	2-O-Salicyl-6-O-Galloyl-D-Glucose	Phenolic acids	Phenolic acids	-	A	230960	9	9	9	203960	226560	0.427176	1.86394	0.898355	insig
Zmhn004909	C21H18O13	3,4-Digalloylshikimic acid	Phenolic acids	Phenolic acids	-	A	916710	9	9	9	1385100	940100	0.441823	2.53642	1.34279	insig
pmn001526	C20H20O14	1,6-Di-O-Galloyl-D-Glucose*	Phenolic acids	Phenolic acids	-	A	572360	9	9	9	584200	597130	0.432879	2.06391	1.04538	insig
Lmgp003989	C25H22O11	Dicaffeoylshikimic acid	Phenolic acids	Phenolic acids	-	A	179020	9	9	9	163440	188220	0.430076	1.96421	0.973952	insig
Lmgp004518	C26H24O11	Caffeoylferuloylshikimic acid	Phenolic acids	Phenolic acids	-	B	6952.3	9	9	9	3312.1	4938.8	0.380996	1.18501	0.244904	insig
pmb3055	C22H26O14	p-Coumaroylquinic acid-4'-O-glucuronide	Phenolic acids	Phenolic acids	-	B	26631	9	9	9	28725	37711	0.446148	2.49334	1.31808	insig
Li512115	C25H24O12	Isochlorogenic acid B	Phenolic acids	Phenolic acids	14534-61-3	A	263400	9	9	9	226440	248040	0.425307	1.80128	0.849021	insig
pmn001382	C25H24O12	Isochlorogenic acid A	Phenolic acids	Phenolic acids	2450-53-5	B	274490	9	9	9	241270	227970	0.422357	1.70942	0.773505	insig
pmn001528	C28H18O17	Tetragallic Acid(3''-O-galloyl-4''-O-galloyl-4-O-galloyl-galloyl acid)	Phenolic acids	Phenolic acids	-	B	3076.4	9	9	9	4598.9	3104	0.450419	2.49221	1.31743	insig
pmn001534	C34H28O22	1,2,3,6-Tetra-O-Galloyl-D-Glucose	Phenolic acids	Phenolic acids	79886-50-3	A	113660	9	9	9	95007	84363	0.416363	1.57796	0.658058	insig
pmp000087	C13H16O6	2-Feruloyl-sn-glycerol	Phenolic acids	Phenolic acids	-	3	123580	107820	116370	47872	45441	42555	1.2854	0.390683	-1.35593	down
pmp000086	C13H16O6	1-Feruloyl-sn-glycerol	Phenolic acids	Phenolic acids	-	3	108390	78497	68742	40443	39219	42831	1.20825	0.479183	-1.06135	down
pmn001681	C10H14O2	1-(4-Methoxyphenyl)-1-propanol	Phenolic acids	Phenolic acids	5349-60-0	1	711920	738350	557640	26019	20937	27283	1.2904	0.0369733	-4.75737	down
pme2362	C8H8O3	Mandelic acid	Phenolic acids	Phenolic acids	90-64-2	3	12243000	9752000	12410000	26412	25034	27991	1.29282	0.00230888	-8.75859	down
pme0241	C7H6O2	Benzoic acid	Phenolic acids	Phenolic acids	65-85-0	1	1246600	1047100	1215300	230640	190970	259670	1.28225	0.194152	-2.36474	down
pmb2795	C10H10O3	4-Methoxycinnamic acid	Phenolic acids	Phenolic acids	830-09-1	3	17954	18181	22076	7436.4	6498.9	5588.4	1.2693	0.335395	-1.57607	down
pmb0069	C7H7NO	Benzamide	Phenolic acids	Phenolic acids	55-21-0	3	1014000	1251800	1189200	193240	169320	224750	1.28465	0.169988	-2.55649	down
mws2213	C9H8O2	Cinnamic acid	Phenolic acids	Phenolic acids	140-10-3	1	499830	529190	515320	3876.6	4401.4	4048.6	1.29348	0.00798179	-6.96907	down
mws1078	C7H7NO2	Anthranilic Acid	Phenolic acids	Phenolic acids	118-92-3	3	381390	376240	400320	84094	77075	79894	1.29227	0.208181	-2.26409	down
mws0749	C7H6O3	4-Hydroxybenzoic acid	Phenolic acids	Phenolic acids	99-96-7	2	12142000	11931000	12296000	1985000	1997500	1966100	1.29344	0.163562	-2.61209	down
mws0612	C10H12O4	3,4-Dimethoxyphenyl acetic acid	Phenolic acids	Phenolic acids	93-40-3	1	247680	222710	155450	49046	41246	46870	1.26943	0.219165	-2.18991	down
mws0458	C8H8O3	Vanillin	Phenolic acids	Phenolic acids	121-33-5	1	2799700	2763900	2785500	1036900	1084600	1105900	1.29242	0.386557	-1.37125	down
mws0444	C7H7NO3	3-Aminosalicylic acid	Phenolic acids	Phenolic acids	570-23-0	3	30723	28451	51143	24406	14859	13884	1.05485	0.481784	-1.05354	down
mws0182	C8H8O3	p-Hydroxyphenyl acetic acid	Phenolic acids	Phenolic acids	156-38-7	1	6112500	6147300	5348600	27809	37731	30306	1.29286	0.0054432	-7.52133	down
mws0028	C8H8O4	Vanillic acid	Phenolic acids	Phenolic acids	121-34-6	1	1086800	1306900	1146500	360890	243420	204110	1.25977	0.228354	-2.13065	down
mws0027	C9H10O5	Syringic acid	Phenolic acids	Phenolic acids	530-57-4	1	1716200	1489400	1009500	352970	371700	400080	1.25611	0.266838	-1.90596	down
mws0014	C10H10O4	Ferulic acid*	Phenolic acids	Phenolic acids	537-98-4	1	1548200	1263500	1305200	162010	191040	173120	1.2898	0.127807	-2.96796	down
mws0009	C10H10O3	Coniferaldehyde	Phenolic acids	Phenolic acids	20649-42-7	2	141890	136030	134670	10495	10281	14747	1.28736	0.0860976	-3.53788	down
Lmrn003000	C9H10O3	2-Hydroxy-3-phenylpropanoic acid	Phenolic acids	Phenolic acids	7326-19-4	2	230120	237500	250730	64197	56461	66571	1.28863	0.260638	-1.93988	down
Lmgn002679	C6H6O	Phenol	Phenolic acids	Phenolic acids	108-95-2	3	11986	12412	34408	5949	7707	3984.2	1.05112	0.299973	-1.7371	down
Hmtn001288	C9H10O4	Methyl 2,4-dihydroxyphenylacetate	Phenolic acids	Phenolic acids	67828-42-6	1	417840	486470	415170	64355	60183	55547	1.29119	0.136482	-2.87322	down
Hmgn001653	C7H6O3	Protocatechualdehyde*	Phenolic acids	Phenolic acids	139-85-5	1	8592800	8901500	8353500	1610600	1695400	1705400	1.29315	0.193881	-2.36676	down
Zmyn002321	C7H8O	4-Methylphenol	Phenolic acids	Phenolic acids	106-44-5	2	21659	28962	31595	9	9	9	1.29302	0.000328403	-11.5722	down
MWS2091	C8H10O	1-Phenylethanol	Phenolic acids	Phenolic acids	98-85-1	3	35241	39657	44212	9	9	9	1.29337	0.000226681	-12.107	down
NK10264324	C6H6O3	1,3,5-Benzenetriol	Phenolic acids	Phenolic acids	108-73-6	3	347920	315990	346840	9	9	9	1.29352	2.67128e-05	-15.1921	down
MWSmce466	C8H8O2	4'-Hydroxyacetophenone	Phenolic acids	Phenolic acids	99-93-4	1	1652400	1842100	1835000	9	9	9	1.29357	5.06614e-06	-17.5907	down
MWS2099	C8H8O2	4-Methylbenzoic acid	Phenolic acids	Phenolic acids	99-94-5	3	90788	68644	99678	9	9	9	1.29298	0.000104203	-13.2283	down
MWS1848	C8H8O2	Phenyl acetate	Phenolic acids	Phenolic acids	122-79-2	2	1695100	1329200	1785900	9	9	9	1.29331	5.61307e-06	-17.4428	down
mws1336	C7H7NO2	4-Aminobenzoic acid	Phenolic acids	Phenolic acids	150-13-0	3	57421	56834	38983	9	9	9	1.29325	0.000176197	-12.4705	down
Lmbn001981	C7H6O3	2,5-Dihydroxybenzaldehyde*	Phenolic acids	Phenolic acids	1194-98-5	1	5639000	5607200	5908100	9	9	9	1.29356	1.57395e-06	-19.2772	down
MWS1875	C10H8O	2-Naphthol	Phenolic acids	Phenolic acids	135-19-3	3	23103	24168	22806	9	9	9	1.29362	0.00038529	-11.3418	down
MWS2066	C10H8O	1-Naphthol	Phenolic acids	Phenolic acids	90-15-3	3	19757	21500	22158	9	9	9	1.29352	0.000425767	-11.1976	down
MWSmce573	C9H10O2	3,4-Dimethylbenzoic acid	Phenolic acids	Phenolic acids	619-04-5	3	8871.5	5592.3	7991.1	9	9	9	1.29217	0.00120241	-9.69986	down
mws0921	C9H10O2	p-Coumaryl alcohol	Phenolic acids	Phenolic acids	653915	3	20154	14964	20651	9	9	9	1.29288	0.00048414	-11.0123	down
MWSmce283	C9H10O2	4'-Hydroxypropiophenone	Phenolic acids	Phenolic acids	70-70-2	3	8357.2	5556.8	9216.5	9	9	9	1.29181	0.00116729	-9.74262	down
mws0008	C9H10O2	Hydrocinnamic acid	Phenolic acids	Phenolic acids	501-52-0	1	3805300	4132700	3963500	9	9	9	1.2936	2.26862e-06	-18.7498	down
MWSmce454	C8H8O3	3,5-Dihydroxyacetophenone	Phenolic acids	Phenolic acids	51863-60-6	2	62952	113640	81006	9	9	9	1.29289	0.000104814	-13.2199	down
MWS4301	C8H8O3	3-hydroxyphenylacetic acid	Phenolic acids	Phenolic acids	621-37-4	2	2234500	2214700	2322800	9	9	9	1.29356	3.98701e-06	-17.9363	down
MWS3149	C8H8O3	3-Methoxybenzoic acid	Phenolic acids	Phenolic acids	586-38-9	2	106920	102040	94215	9	9	9	1.29359	8.90575e-05	-13.4549	down
pme0221	C8H8O3	Methyl salicylate	Phenolic acids	Phenolic acids	119-36-8	3	10917	9382.2	17765	9	9	9	1.29128	0.000709328	-10.4613	down
MWS2058	C8H8O3	3-Methylsalicylic Acid	Phenolic acids	Phenolic acids	83-40-9	3	43871	46767	47982	9	9	9	1.29355	0.000194777	-12.3259	down
mws0145	C8H8O3	O-Anisic acid (2-Methoxybenzoic acid)	Phenolic acids	Phenolic acids	529-75-9	3	66777	80630	94017	9	9	9	1.2932	0.000111836	-13.1263	down
MWS1846	C8H8O3	Phenoxyacetic acid	Phenolic acids	Phenolic acids	122-59-8	3	124240	91532	103030	9	9	9	1.29328	8.46921e-05	-13.5274	down
MWS1734	C8H8O3	Anisic acid	Phenolic acids	Phenolic acids	100-09-4	3	32682	28261	39240	9	9	9	1.29303	0.000269507	-11.8574	down
MWSmce040	C8H8O3	Isovanillin	Phenolic acids	Phenolic acids	621-59-0	3	314470	362270	394730	9	9	9	1.29345	2.5199e-05	-15.2763	down
MWSmce713	C9H12O2	3-(4-Hydroxyphenyl)-1-propanol	Phenolic acids	Phenolic acids	10210-17-0	3	40646	54604	52578	9	9	9	1.29332	0.000182645	-12.4187	down
Lmgn002473	C7H6O4	2,6-Dihydroxybenzoic acid	Phenolic acids	Phenolic acids	303-07-1	3	107240	127040	118050	9	9	9	1.29356	7.66327e-05	-13.6717	down
MWSCX015	C9H8O3	(E)-3-(3,4-dihydroxyphenyl)acrylaldehyde	Phenolic acids	Phenolic acids	-	2	422070	399810	382540	9	9	9	1.29359	2.24174e-05	-15.445	down
mws0898	C10H12O2	Isoeugenol	Phenolic acids	Phenolic acids	97-54-1	3	16061	16634	16493	9	9	9	1.29359	0.000548914	-10.8311	down
pme3083	C8H7NO3	2-(Formylamino)benzoic acid	Phenolic acids	Phenolic acids	3342-77-6	3	1414000	1826600	1517200	9	9	9	1.29357	5.67489e-06	-17.427	down
mws0467	C9H10O3	3-(4-Hydroxyphenyl)-propionic acid	Phenolic acids	Phenolic acids	501-97-3	1	240090	303480	257420	9	9	9	1.29356	3.37083e-05	-14.8565	down
pme3381	C9H10O3	3-Hydroxyphenylacetic Acid Methyl Ester	Phenolic acids	Phenolic acids	42058-59-3	1	456490	524310	532120	9	9	9	1.29353	1.78463e-05	-15.774	down
MWS1830	C9H10O3	Ethylsalicylate	Phenolic acids	Phenolic acids	118-61-6	2	94462	73202	66461	9	9	9	1.29329	0.000115323	-13.082	down
MWS1839	C9H10O3	Ethylparaben	Phenolic acids	Phenolic acids	120-47-8	2	17079	15086	21518	9	9	9	1.29285	0.000502953	-10.9573	down
mws1382	C9H10O3	4'-Hydroxy-3'-methoxyacetophenone (Acetovanillone)	Phenolic acids	Phenolic acids	498-02-2	3	7083.2	10136	7674.2	9	9	9	1.29316	0.00108462	-9.84859	down
Lmbn005172	C9H10O3	2,6-Dimethoxybenzaldehyde	Phenolic acids	Phenolic acids	3392-97-0	1	221190	183260	226760	9	9	9	1.29336	4.2775e-05	-14.5129	down
NK10253223	C8H9NO3	2-Amino-3-methoxybenzoic acid	Phenolic acids	Phenolic acids	3177-80-8	3	60517	48235	58832	9	9	9	1.29329	0.000161113	-12.5996	down
MWS3136	C8H8O4	4-Methoxysalicylic Acid	Phenolic acids	Phenolic acids	2237-36-7	3	57439	40281	54035	9	9	9	1.29298	0.000177918	-12.4565	down
MWSslk149	C8H8O4	5-Methoxysalicylic acid	Phenolic acids	Phenolic acids	260088	2	29747	32192	20401	9	9	9	1.29309	0.000327909	-11.5744	down
MWSslk066	C8H8O4	3-Hydroxy-4-methoxybenzoic acid	Phenolic acids	Phenolic acids	645-08-9	3	308630	281240	325680	9	9	9	1.29347	2.94905e-05	-15.0494	down
MWS2009	C9H12O3	1,3,5-Trimethoxybenzene	Phenolic acids	Phenolic acids	621-23-8	3	13947	15965	15346	9	9	9	1.29354	0.00059658	-10.711	down
MWS2067	C12H10O	2-Phenylphenol	Phenolic acids	Phenolic acids	90-43-7	3	4854	5412.3	3165.7	9	9	9	1.29223	0.00201013	-8.9585	down
mws1195	C10H10O3	p-Coumaric acid methyl ester	Phenolic acids	Phenolic acids	3943-97-3	3	5395.5	13379	8054	9	9	9	1.29019	0.00100639	-9.95659	down
MWSmce001	C9H8O4	5-Acetylsalicylic acid	Phenolic acids	Phenolic acids	13110-96-8	3	49937	63808	55438	9	9	9	1.29351	0.000159591	-12.6133	down
MWS2070	C10H12O3	Propyl 4-hydroxybenzoate	Phenolic acids	Phenolic acids	94-13-3	2	412010	428210	439230	9	9	9	1.29357	2.11028e-05	-15.5322	down
MWSmce517	C11H16O2	Olivetol	Phenolic acids	Phenolic acids	500-66-3	3	32243	30072	29976	9	9	9	1.29357	0.000292553	-11.739	down
Hmcn006267	C9H10O4	2,6-Dimethoxybenzoic acid	Phenolic acids	Phenolic acids	1466-76-8	3	12924	16973	17071	9	9	9	1.2932	0.000574859	-10.7645	down
mws0117	C9H10O4	Homovanillic acid; 4-Hydroxy-3-methoxyphenylacetic acid	Phenolic acids	Phenolic acids	306-08-1	1	227850	176930	214100	9	9	9	1.29333	4.36272e-05	-14.4844	down
MWSmce455	C9H10O4	Vanillic acid methyl ester	Phenolic acids	Phenolic acids	3943-74-6	3	17505	15783	18640	9	9	9	1.29336	0.000519951	-10.9093	down
MWS5206	C9H10O4	Hydroxyphenyllactic acid	Phenolic acids	Phenolic acids	306-23-0	1	363480	392580	535180	9	9	9	1.29313	2.09101e-05	-15.5454	down
MA10002917	C6H4N2O5	2,4-Dinitrophenol	Phenolic acids	Phenolic acids	51-28-5	2	15593	19222	25501	9	9	9	1.29252	0.000447642	-11.1254	down
mws4171	C8H8O5	2,4,6-Trihydroxybenzoic acid methyl ester	Phenolic acids	Phenolic acids	3147-39-5	3	7378.6	9937	9955.9	9	9	9	1.29306	0.000990045	-9.98022	down
MWSslk097	C10H10O4	Dimethyl phthalate	Phenolic acids	Phenolic acids	131-11-3	3	45942	48626	53500	9	9	9	1.29346	0.000182349	-12.421	down
pme0422	C10H10O4	Isoferulic Acid*	Phenolic acids	Phenolic acids	537-73-5	1	1202200	1193600	1107000	9	9	9	1.29361	7.70812e-06	-16.9852	down
MWSmce632	C10H10O4	Vanillin acetate	Phenolic acids	Phenolic acids	881-68-5	2	26430	19153	21557	9	9	9	1.29312	0.000402145	-11.28	down
Hmmn004283	C10H12O4	Dihydroferulic Acid	Phenolic acids	Phenolic acids	1135-23-5	1	1913600	1860800	1798200	9	9	9	1.2936	4.84514e-06	-17.655	down
Lmln010063	C14H22O	2,6-Di-tert-butylphenol*	Phenolic acids	Phenolic acids	128-39-2	1	327990	243200	301600	9	9	9	1.29328	3.09353e-05	-14.9804	down
Lmbn013410	C14H22O	2,4-Di-Tert-Butylphenol*	Phenolic acids	Phenolic acids	96-76-4	1	348740	358140	335850	9	9	9	1.29361	2.58936e-05	-15.237	down
MA10107783	C10H8O5	3-[(1-Carboxyvinyl)oxy]benzoic acid	Phenolic acids	Phenolic acids	16929-37-6	3	15846	15217	29166	9	9	9	1.2912	0.000448289	-11.1233	down
pmb2620	C11H12O4	3,4-Dimethoxycinnamic acid	Phenolic acids	Phenolic acids	14737-89-4	3	4403	5320	4737.1	9	9	9	1.29349	0.00186721	-9.0649	down
pme3437	C10H12O5	Eudesmic acid (3,4,5-trimethoxybenzoic acid)	Phenolic acids	Phenolic acids	118-41-2	3	130200	106230	105370	9	9	9	1.29345	7.89936e-05	-13.6279	down
Lmxp011770	C16H22O4	Diisobutyl phthalate*	Phenolic acids	Phenolic acids	84-69-5	1	2462300	2256400	2382600	9	9	9	1.29355	3.80212e-06	-18.0048	down
MWSmce495	C15H22O5	Octyl gallate	Phenolic acids	Phenolic acids	1034-01-1	3	1236.3	1339.7	1274.7	9	9	9	1.29359	0.00701171	-7.15602	down
Cmzp002057	C14H18O8	6-O-Acetylarbutin	Phenolic acids	Phenolic acids	10338-88-2	3	23495	15850	23138	9	9	9	1.29261	0.000432118	-11.1763	down
Hmln000873	C13H16O10	2-O-Galloyl-D-glucose	Phenolic acids	Phenolic acids	-	3	76323	81586	64414	9	9	9	1.29357	0.000121445	-13.0074	down
Zmhn005413	C15H12O9	p-Dimeric galloyl methyl ester	Phenolic acids	Phenolic acids	-	3	18057	12434	21384	9	9	9	1.29204	0.000520482	-10.9079	down
MWSslk092	C18H16O7	Usnic acid	Phenolic acids	Phenolic acids	125-46-2	3	6094	6953.4	7689.2	9	9	9	1.29325	0.00130205	-9.585	down
Lmyp003381	C15H22O9	3,4,5-Trimethoxyphenyl-1-O-β-D-glucoside	Phenolic acids	Phenolic acids	-	2	12848	15690	15371	9	9	9	1.29342	0.000614908	-10.6673	down
pmb3062	C17H22O10	1-O-Eudesmoylquinic acid	Phenolic acids	Phenolic acids	-	3	12116	13319	11727	9	9	9	1.29361	0.000726549	-10.4267	down
pmn001707	C30H46O5	Quillaic acid	Phenolic acids	Phenolic acids	631-01-6	3	579910	540660	636170	9	9	9	1.29346	1.53694e-05	-15.9896	down
pmn001564	C25H30O11	Shomaside E	Phenolic acids	Phenolic acids	-	3	11586	9622.7	17898	9	9	9	1.29147	0.000690419	-10.5002	down
Zmlp007578	C17H12O8	3,3',4-O-Trimethylellagic acid	Tannins	Tannin	1617-49-8	3	7741	6451.1	7607.7	126130	140510	132020	1.29251	18.2873	4.19277	up
Hmln003405	C20H16O12	Ellagic acid-4-O-rhamnoside	Tannins	Tannin	-	1	120640	144530	151680	303560	312680	301390	1.27374	2.20134	1.13838	up
mws0024	C7H6O5	Gallic acid	Tannins	Tannin	149-91-7	A	81356000	9	9	9	76528000	72281000	0.428	1.82911	0.871141	insig
pme0309	C8H8O5	3-O-Methylgallic Acid	Tannins	Tannin	3934-84-7	A	204730	9	9	9	353250	265000	0.453383	3.01961	1.59436	insig
pme0310	C9H10O5	Ethyl gallate	Tannins	Tannin	831-61-8	B	22322	9	9	9	20658	20008	0.424291	1.82073	0.864513	insig
pme2246	C14H6O8	Ellagic acid	Tannins	Tannin	476-66-4	B	31344	9	9	9	27168	28675	0.422985	1.78088	0.832591	insig
pmn001513	C14H10O9	Digallic Acid	Tannins	Tannin	536-08-3	B	109030	9	9	9	108810	101160	0.428861	1.92556	0.945282	insig
Lmfn000604	C13H16O10	6-O-Galloyl-glucose*	Tannins	Tannin	13186-19-1	A	11145000	9	9	9	11548000	10487000	0.430705	1.97712	0.983399	insig
Lmfn001344	C20H20O13	Maplexin C (2,3-Di-O-Galloyl-1,5-Anhydro-D-Glucitol)	Tannins	Tannin	-	B	39478	9	9	9	43589	38291	0.433529	2.07335	1.05196	insig
Wmhn001495	C20H20O14	1,4-Di-O-galloyl-glcose*	Tannins	Tannin	-	A	1027200	9	9	9	964080	1007600	0.429207	1.91945	0.94069	insig
pme0434	C30H26O12	Procyanidin B2	Tannins	Proanthocyanidins	29106-49-8	A	1146800	9	9	9	1136700	1256800	0.433279	2.08709	1.06149	insig
pme0436	C30H26O12	Procyanidin B3	Tannins	Proanthocyanidins	23567-23-9	A	238180	9	9	9	215900	193040	0.422395	1.71684	0.77976	insig
mws0836	C30H26O12	Procyanidin B1	Tannins	Proanthocyanidins	20315-25-7	A	139220	9	9	9	186990	155370	0.443021	2.45888	1.298	insig
pmn001667	C30H26O12	Procyanidin B4	Tannins	Proanthocyanidins	29106-51-2	B	75679	9	9	9	91154	82348	0.439704	2.29218	1.19672	insig
pmp000275	C30H28O12	Gambiriin A1	Tannins	Tannin	76250-49-2	B	7550.6	9	9	9	6474	5226.6	0.408079	1.54713	0.629593	insig
Zmhn003541	C27H22O18	Gemin D	Tannins	Tannin	84744-46-7	A	330820	9	9	9	383290	454940	0.44377	2.53368	1.34124	insig
Lmfn001209	C27H24O18	1,3,6-Tri-O-galloyl-D-glucose	Tannins	Tannin	18483-17-5	B	50002	9	9	9	38365	37854	0.412648	1.52395	0.607816	insig
Lmhn002727	C37H29O16	(EC→EC)g(1)	Tannins	Proanthocyanidins	-	B	1051100	9	9	9	946610	816010	0.422272	1.67691	0.745804	insig
HJN094	C37H30O16	Galloylprocyanidin B4	Tannins	Proanthocyanidins	-	A	983350	9	9	9	1016000	1142000	0.435748	2.19451	1.1339	insig
Cmhn001369	C34H24O22	Casuariin	Tannins	Tannin	79786-04-2	A	18712	9	9	9	17099	17124	0.424451	1.82766	0.869995	insig
Lmsn002071	C34H26O22	Tellimagrandin I	Tannins	Tannin	79786-08-6	A	36198	9	9	9	34939	21896	0.411723	1.56958	0.650381	insig
pmn001647	C45H38O18	Procyanidin C2	Tannins	Proanthocyanidins	37064-31-6	A	63028	9	9	9	51154	53147	0.418721	1.65451	0.726401	insig
pmn001646	C45H38O18	Procyanidin C1	Tannins	Proanthocyanidins	37064-30-5	A	52045	9	9	9	51032	35689	0.417591	1.66587	0.736273	insig
Lmpp003705	C52H42O22	Procyanidin C1 3'-O-gallate	Tannins	Proanthocyanidins	-	A	96393	9	9	9	98818	99692	0.433055	2.05909	1.04201	insig
Lmqn004838	C15H8O8	3-O-Methylellagic acid	Tannins	Tannin	-	3	15806	7235.4	14931	9	9	9	1.28989	0.000711043	-10.4578	down
pmp000438	C30H50O2	Betulin	Terpenoids	Triterpene	473-98-3	3	5573.2	5866.3	8552.2	204410	196570	203220	1.29015	30.2225	4.91755	up
pmn001706	C30H48O4	2-Hydroxyoleanolic acid*	Terpenoids	Triterpene	26707-60-8	1	2613700	2852800	2942600	10548000	9983600	10515000	1.29142	3.69202	1.88441	up
mws4053	C30H48O3	Ursolic acid	Terpenoids	Triterpene	77-52-1	3	978760	987260	1032900	4262800	4162400	4644200	1.29228	4.35804	2.12368	up
Lmzn006284	C30H48O4	2α-Hydroxyursolic acid*	Terpenoids	Triterpene	-	2	1374300	1449400	1406400	8254700	7928800	7080000	1.29124	5.49952	2.4593	up
Lmmn004145	C38H60O10	3-O-(2-O-Acetyl-glucosyl)oleanolic acid	Terpenoids	Triterpene	-	3	2586.1	5317.4	3691.8	44417	51470	48722	1.27533	12.4713	3.64055	up
HJN110	C30H48O3	Betulinic acid	Terpenoids	Triterpene	472-15-1	2	116480	111190	102210	1526800	1642900	1801200	1.29219	15.0688	3.91349	up
Hmcp005697	C30H48O	δ-Amyrenone	Terpenoids	Triterpene	20248-08-2	B	31422	9	9	9	16868	26326	0.401843	1.37414	0.45853	insig
Lmzn206829	C30H46O3	Oleanonic acid	Terpenoids	Triterpene	17990-42-0	B	59626	9	9	9	53856	55707	0.425663	1.8371	0.87743	insig
Lmzn106829	C30H46O3	Betulonic acid	Terpenoids	Triterpene	4481-62-3	B	61646	9	9	9	54766	54556	0.423327	1.77301	0.826202	insig
pmn001700	C30H48O3	24,30-Dihydroxy-12(13)-enolupinol	Terpenoids	Triterpene	-	A	1763500	9	9	9	1557100	1555700	0.425301	1.76511	0.819761	insig
pmn001704	C30H46O4	2,3-Dihydroxy 5(6),12(13)diene ursolic acid	Terpenoids	Triterpene	-	A	12255	9	9	9	12334	11379	0.428499	1.93286	0.950738	insig
pmn001705	C30H48O4	3,24-Dihydroxy-17,21-semiacetal-12(13)oleanolic fruit	Terpenoids	Triterpene	-	B	2515100	9	9	9	2374400	2810600	0.432491	2.06154	1.04372	insig
Wmhn009757	C30H48O5	2α,3β,23-trihydroxy-12-ene-28-ursolic acid	Terpenoids	Triterpene	-	B	43658000	9	9	9	42613000	40932000	0.429578	1.91362	0.936307	insig
pmp000781	C39H54O6	p-Coumaroyleuscaphic acid	Terpenoids	Triterpene	-	B	9853.2	9	9	9	10466	11276	0.439189	2.20348	1.13978	insig
pmp000782	C39H54O7	Caffeoylhawthorn acid	Terpenoids	Triterpene	-	B	39780	9	9	9	37848	28448	0.417632	1.66604	0.736422	insig
Lmzn006829	C30H46O3	3-Ketoursolic acid	Terpenoids	Triterpene	-	3	222330	243100	225000	49925	51624	52515	1.29269	0.223142	-2.16397	down
Zmsp002526	C10H16O4	lactinolide	Terpenoids	Terpene	-	3	494500	556000	516870	9	9	9	1.2936	1.72263e-05	-15.825	down
Lmqn012798	C30H46O3	Urs-12(13)-en-3-one-28-oic acid	Terpenoids	Triterpene	-	2	326140	351900	316440	9	9	9	1.29362	2.71499e-05	-15.1687	down
MWSmce134	C30H46O3	Betulonic acid	Terpenoids	Triterpene	4481-62-3	3	336800	349680	338050	9	9	9	1.2936	2.63535e-05	-15.2116	down
Zmsp009163	C30H46O3	mudanpinoic acid A	Terpenoids	Terpene	203511-36-8	3	23211	23157	23036	9	9	9	1.29359	0.000389027	-11.3278	down
Zmjp013616	C30H50O3	12,13-Dihydroursolic acid	Terpenoids	Triterpene	-	3	8784.3	9362.9	10601	9	9	9	1.29334	0.000939189	-10.0563	down
Hmjn008136	C30H46O4	Camaldulenic acid	Terpenoids	Triterpene	71850-15-2	1	393450	362490	408900	9	9	9	1.2935	2.31791e-05	-15.3968	down
Zmcn009787	C30H46O4	Hederagonic acid	Terpenoids	Triterpene	466-01-3	1	28833	29921	28113	9	9	9	1.29362	0.00031082	-11.6516	down
pmp000441	C30H46O4	11-Keto-ursolic acid	Terpenoids	Triterpene	105870-59-5	2	19683	23910	21542	9	9	9	1.29353	0.000414524	-11.2363	down
Hmbn005207	C30H48O4	Hederagenin*	Terpenoids	Triterpene	465-99-6	1	1303400	1396900	1344000	9	9	9	1.2936	6.67606e-06	-17.1926	down
mws1557	C23H28O11	Paeoniflorin	Terpenoids	Monoterpenoids	23180-57-6	2	35260	37217	24134	9	9	9	1.29314	0.000279471	-11.805	down
pmp000444	C30H46O5	27,28-Dicarboxyl ursolic acid	Terpenoids	Triterpene	-	2	22573	9487.8	11785	9	9	9	1.29014	0.000615794	-10.6653	down
Lmsn011830	C30H46O5	2α,19α-Dihydroxy-3-oxours-12-en-28-oic acid	Terpenoids	Triterpene	176983-21-4	2	1950100	1570600	1659500	9	9	9	1.29349	5.21215e-06	-17.5497	down
Hmhn007817	C30H48O5	2α,3α-Dihydroxyursolic acid	Terpenoids	Triterpene	-	2	60260	61680	58959	9	9	9	1.29361	0.000149255	-12.7099	down
pmn001426	C30H48O5	Euscaphic acid	Terpenoids	Triterpene	53155-25-2	2	59294	51506	64134	9	9	9	1.29332	0.000154344	-12.6616	down
Smpn009230	C30H48O5	2α,3α,23-trihydroxyolean-12-en-28-oic acid	Terpenoids	Triterpene	-	2	24024000	25761000	22821000	9	9	9	1.29362	3.7187e-07	-21.3587	down
pmn001591	C30H48O5	Rutundic acid	Terpenoids	Triterpene	20137-37-5	2	15933	14695	24300	9	9	9	1.29215	0.000491553	-10.9904	down
Lmsn009900	C30H46O6	1β-Hydroxy-2-oxopomolic acid	Terpenoids	Triterpene	217466-37-0	1	4051.4	4090.3	4208.3	9	9	9	1.29356	0.00218623	-8.83734	down
Cmcp006262	C30H48O6	Roxburic Acid	Terpenoids	Triterpene	108657-25-6	2	10111	14165	9855.4	9	9	9	1.29317	0.00079106	-10.3039	down
Hmjp003546	C30H48O6	Madecassic acid	Terpenoids	Triterpene	18449-41-7	2	47160	51119	57224	9	9	9	1.29341	0.00017363	-12.4917	down
Hmln003398	C30H48O6	2α,3α,19α,23-Tetraydroxyurs-12-en-28-oic acid	Terpenoids	Terpene	-	1	52648	56714	62377	9	9	9	1.29345	0.000157215	-12.635	down

## Sheet: Table. S1-2
Table. S1-2 Carbohydrate content of aerial root mucilage and underground root exudate
Index	Compound	Class	URE-1	URE-2	URE-3	ARM-1	ARM-2	ARM-3	Pvalue	FoldChange	Log2FC	Type
Mal	Maltose	disaccharide	N/A	N/A	N/A	0.155	0.156	0.155	N/A	N/A	N/A	insig
Suc	Sucrose	disaccharide	N/A	N/A	N/A	1.33	1.17	0.905	N/A	N/A	N/A	insig
Tre	Trehalose	disaccharide	N/A	N/A	N/A	0.0459	0.0407	0.0339	N/A	N/A	N/A	insig
Ara	D-Arabinose	monosaccharide	0.00181391	0.0017661	0.00187541	N/A	N/A	N/A	N/A	N/A	N/A	insig
Fru	D-Fructose	monosaccharide	0.00135055	0.00129929	0.00121558	1.86	1.79	1.64	0.0013535639470514508	1368.5446859590936	10.418426827263426	up
Fuc	L-Fucose	monosaccharide	0.0101114	0.00736537	0.0067862	N/A	N/A	N/A	N/A	N/A	N/A	insig
Gal	D-Galactose	monosaccharide	N/A	N/A	N/A	0.0156	0.0157	0.0152	N/A	N/A	N/A	insig
Glu	Glucose	monosaccharide	0.00386768	0.00383896	0.00386566	3.34	3.53	3.4	2.688125474730556e-4	887.464030486593	9.793544837065062	up
Inositol	Inositol	monosaccharide	N/A	N/A	N/A	0.0638	0.0524	0.0481	N/A	N/A	N/A	insig
Rha	L-Rhamnose	monosaccharide	N/A	N/A	N/A	0.0151	0.0186	0.0176	N/A	N/A	N/A	insig
Sorbitol	D-Sorbitol	monosaccharide	N/A	N/A	N/A	0.0206	0.0259	0.028	N/A	N/A	N/A	insig
Xylitol	Xylitol	monosaccharide	0.00152619	0.00148724	0.00155114	N/A	N/A	N/A	N/A	N/A	N/A	insig
	Note: ‘up’ and ‘down’ refer to the higher or lower content of substances in the aerial root mucilage compared to underground root exudates.
