# Supplementary material for: Microbiota-mediated nitrogen fixation and microhabitat homeostasis in aerial root-mucilage
Source: Microbiome. 2023 Apr 21;11:85. doi: 10.1186/s40168-023-01525-x (PMC10120241; doi:10.1186/s40168-023-01525-x)
Supplement: Supplementary file 3 — Additional file 2: Table S1. Relative content of different compounds and carbohydrates of aerial root mucilage (ARM) and underground root exudate (URE) Table S2. Fungal and bacterial OTU of different samples. Table S3. Differentially bacterial and fungal genera of rhizosphere and mucilage. Table S4. Cultured bacteria and their nitrogen-fixing capacity. Table S5. Plant nitrogen enrichment, natural abundance, nitrogencontent, length and dry weight analysis. Table S6. Results of plant genome sequencing, assembly, and annotation. Table S7. GO and KEGG enrichment of differential sample. Table S8. Candidates for follow-up experiments in mucilage compounds. Table S9. The mucilage compounds for anti-microbe activity test. Table S10. Antagonism of F-XTBG8 against different fungi and bacteria. Table S11. Fungal genome was detected and expressed (reads FPKM>10) in different tissues of the plant. Table S12. Different metabolites analysis for monocultivation of C. raphigera (Cr) and cocultivation with environmental fungi. Table S13. Record of mucilage production and meteorological factors. [file 40168_2023_1525_MOESM2_ESM.zip › Table. S10.xlsx]

## Sheet: Table. S10-1
Table. S9-1 Partial information on antagonistic fungi
query	species	phylum	class	order	family	genus	seq	qcover	identity	Accession
F-XTBG8	Chaetomella raphigera	Ascomycota	Leotiomycetes	Chaetomellales	Chaetomellaceae	Chaetomella	GCCAATCTCCCTTTCTTGATGTATGACCGGTTGCCTTGCCTTCGGGCAGCATTATTCTGATACTAGTTGTCTGAGTATACTTTAATAAATCAAAACTTTCAACAACGGATCTCTTGGTTCTGGCATCGATGAAGAACGCAGCGAAATGCGATACGTAATGTGAATTGCAGACACCGTGAATCATCGAATCTTTGAACGCACATTGCGCCCTTTGGTATTCCGAAGGGCATGCCTGTTCGAGCGTCATTACACCTTCTACAAAGGTTTTGGGGATGGCACAGCCGCCCTTAAAAAGCTTGGTGGTAACTGGAACCCACGCACAGTAATCTCTGCGAAGGCGACCAGGTAAACACCGAAAACTCTTCTGTTTGACCTCGGATCAGGTAGGGATACCCGCTGA	1	1	MK336522.1
D6	Neocosmospora sp.	Ascomycota	Sordariomycetes	Hypocreales	Nectriaceae	Neocosmospora	CCAAACCCCTGTGAACATACCTATAATTTGCCTCGGCGGACTCAACGACGGTGCTCCGAGAAATCGGTCGCCGCTCGCTGCCAGAGGAACCCCAAACTCTATGTATTCTTGTGGATCTTCTGAGTAAAACAAAACAAATAAATCAAAACTTTCAACAACGGATCTCTTGGTTCTGGCATCGATGAAGAACGCAGCGAAATGCGATAAGTAATGTGAATTGCAGAATTCAGTGAATCATCGAATCTTTGAACGCACATTGCGCCCGCCAGTATTCTGGCGGGCATGCCTGTTCGAGCGTCATTTCAACCCTCAAGCCCCCGGGCTTGGTGTTGGGGATCGGCGATAGTCGCCGTCCCCCAAATCTAGTGGCGGTCTCGCTGTAGCCTCCATTGCGTAGTA…	1	1	MT215508.1
D8	Fusarium oxysporum	Ascomycota	Sordariomycetes	Hypocreales	Nectriaceae	Fusarium	AAACCCCTGTGAACATACCACTTGTTGCCTCGGCGGATCAGCCCGCTCCCGGTAAAACGGGACGGCCCGCCAGAGGACCCCTAAACTCTGTTTCTATATGTAACTTCTGAGTAAAACCATAAATAAATCAAAACTTTCAACAACGGATCTCTTGGTTCTGGCATCGATGAAGAACGCAGCAAAATGCGATAAGTAATGTGAATTGCAGAATTCAGTGAATCATCGAATCTTTGAACGCACATTGCGCCCGCCAGTATTCTGGCGGGCATGCCTGTTCGAGCGTCATTTCAACCCTCAAGCACAGCTTGGTGTTGGGACTCGCGTTAATTCGCGTTCCTCAAATTGATTGGCGGTCACGTCGAGCTTCCATAGCGTAGTAGTAAAACCCTCGTTACTGGT…	1	1	MT555740.1
D11	Emmia lacerata	Basidiomycota	Agaricomycetes	Polyporales	Irpicaceae	Emmia	TTTTGAACGGGTTGTAGCTGGCCTTTAACGAGGTATGTGCACGCCTGGCTCATCCACTCTCAACCTCTGTGCACCTTATGTAAGAAACGGTGTAAGCCAGCTATTTAATAGTCGGTAATAAGCCTTTCTTATGTTTACTACAAACGCTTCAGTTATAGAATGTTTACTGTGTATAACACAATTATATACAACTTTCAGCAACGGATCTCTTGGCTCTCGCATCGATGAAGAACGCAGCGAAATGCGATAAGTAATGTGAATTGCAGAATTCAGTGAATCATCGAATCTTTGAACGCACCTTGCACTCCTTGGTATTCCGAGGAGTATGCCTGTTTGAGTCTCATGGAATTCTCAACCCCTAAATTTTGTAATGAAGTTTAGTGGGCTTGGACTTGGAGG…	1	1	MK268857.1
D12	Penicillium funiculosum	Ascomycota;	Eurotiomycetes;	Eurotiales;	Aspergillaceae	Penicillium	GGGCCCCTCGCGGCCCAACCTCCCACCCTTGTCTCCAACACCTGTTGCTTCGGCGGGCCCACCGGGGCCACCCGGTCGCCGGGGGACATCCGTCCCCGGGCCCGCGCCCGCCGAGGCGCTCTGTGAACCCTGATGAAGATGGGCTGTCTGAGTGATATGAAAATTGTCAAAACTTTCAACAATGGATCTCTTGGTTCCGGCATCGATGAAGAACGCAGCGAAATGCGATAAGTAATGTGAATTGCAGAATTCCGTGAATCATCGAATCTTTGAACGCACATTGCGCCCCCTGGCATTCCGGGGGGCATGCCTGTCCGAGCGTCATTTCTGCCCTCAAGCACGGCTTGTGTGTTGGGTGTGGTCCCCCTGGGGACCTGCCCGAAAGGCAGCGGCGACGTC…	1	1	GQ337426.1
D14	Talaromyces sp.	Ascomycota;	Eurotiomycetes;	Eurotiales	Trichocomaceae	Talaromyces	GCGGCCCAACCTCCCACCCTTGTCTCCAACACCTGTTGCTTCGGCGGGCCCACCGGGGCCACCCGGTCGCCGGGGGACATCCGTCCCCGGGCCCGCGCCCGCCGAGGCGCTCTGTGAACCCTGATGAAGATGGGCTGTCTGAGTGATATGAAAATTGTCAAAACTTTCAACAATGGATCTCTTGGTTCCGGCATCGATGAAGAACGCAGCGAAATGCGATAAGTAATGTGAATTGCAGAATTCCGTGAATCATCGAATCTTTGAACGCACATTGCGCCCCCTGGCATTCCGGGGGGCATGCCTGTCCGAGCGTCATTTCTGCCCTCAAGCACGGCTTGTGTGTTGGGTGTGGTCCCCCTGGGGACCTGCCCGAAAGGCAGCGGCGACGTCCGTCTGGTC…	1	1	LC133877.1
D18	Penicillium herquei	Ascomycota;	Eurotiomycetes;	Eurotiales;	Aspergillaceae	Penicillium	GAGGGCCCTCTGGGTCCAACCTCCCACCCGTGTTTATTGTACCTTGTTGCTTCGGCAGGCCCGCCTCACGGCCGCCGGGGGGCTTCTCGCCCCCGGGCCCGCGCCTGCCGGAGACACCTTTGAACGCTGTCTGAAGTTTGCAGTCTGAGCGATTAGCTAAATTAGTTAAAACTTTCAACAACGGATCTCTTGGTTCCGGCATCGATGAAGAACGCAGCGAAATGCGATAATTAATGTGAATTGCAGAATTCAGTGAATCATCGAGTCTTTGAACGCACATTGCGCCCCCTGGTATTCCGGGGGGCATGCCTGTCCGAGCGTCATTGCTGCCCTCAAGCCCGGCTTGTGTGTTGGGCCTCGTCCCCCCTCTGCGGGGGACGGGCCCGAAAGGCAGCGGCG…	1	1	MF537646.1
D19	Talaromyces flavus	Ascomycota;	Eurotiomycetes;	Eurotiales	Trichocomaceae	Talaromyces	CCTCGCGGCCCAACCTCCCACCCTTGTCTCCAACACCTGTTGCTTCGGCGGGCCCACCGGGGCCACCCGGTCGCCGGGGGACATCCGTCCCCGGGCCCGCGCCCGCCGAGGCGCTCTGTGAACCCTGATGAAGATGGGCTGTCTGAGTGATATGAAAATTGTCAAAACTTTCAACAATGGATCTCTTGGTTCCGGCATCGATGAAGAACGCAGCGAAATGCGATAAGTAATGTGAATTGCAGAATTCCGTGAATCATCGAATCTTTGAACGCACATTGCGCCCCCTGGCATTCCGGGGGGCATGCCTGTCCGAGCGTCATTTCTGCCCTCAAGCACGGCTTGTGTGTTGGGTGTGGTCCCCCTGGGGACCTGCCCGAAAGGCAGCGGCGACGTCCGTCT…	1	1	JX045844.1
D20	Talaromyces funiculosus	Ascomycota;	Eurotiomycetes;	Eurotiales	Trichocomaceae	Talaromyces	TGCGGGCCCCTCGTGGCCCAACCTCCCACCCTTGTCTCTATACACCTGTTGCTTTGGCGGGCCCACCGGGGCCACCTGGTCGCCGGGGGACGTTCGTCCCCGGGCCCGCGCCCGCCGAAGCGCTCTGTGAACCCTGATGAAGATGGGCTGTCTGAGTACTATGAAAATTGTCAAAACTTTCAACAATGGATCTCTTGGTTCCGGCATCGATGAAGAACGCAGCGAAATGCGATAAGTAATGTGAATTGCAGAATTCCGTGAATCATCGAATCTTTGAACGCACATTGCGCCCCCTGGCATTCCGGGGGGCATGCCTGTCCGAGCGTCATTTCTGCCCTCAAGCACGGCTTGTGTGTTGGGTGCGGTCCCCCCGGGGGCCTGCCCGAAAGGCAGCGGCGA…	1	1	MT367866.1
D22	Talaromyces purpureogenus	Ascomycota;	Eurotiomycetes;	Eurotiales	Trichocomaceae	Talaromyces	AGAGATCTTACCCGTTATGTCCAGAGATGCGTTGAAACAAACCGTGAGGTGGTCCTCAACGTGGGTCTCAAGCCAGCCACTCTGACAGGTGGTTTGAAATATGCTCTCGCTACCGGAAACTGGGGTGAACAGAAGAAGGCAATGAGCTCCAAAGCAGGTGTCTCTCAGGTTCTCAGTCGATATACCTTTGCCTCTACTTTGTCTCATTTGAGACGTACCAATACTCCGATTGGTCGTGATGGAAAGATCGCTAAGCCTCGTCAGCTACACAACACTCACTGGGGTCTGGTTTGTCCCGCCGAAACTCCCGAGGGTCAAGCTTGTGGTCTAGTCAAGAACCTGGCTTTGATGTGTTCCATCACCGTAGGTTCACCTAGTGAGCCTATTGTTGATTTCATG…	1	1	KX650061.1
D24	Talaromyces purpureogenus	Ascomycota;	Eurotiomycetes;	Eurotiales	Trichocomaceae	Talaromyces	AGTGAGGGCCCCTCGCGGCCCAACCTCCCACCCTTGTCTCCAACACCTGTTGCTTCGGCGGGCCCACCGGGGCCACCCGGTCGCCGGGGGACATCCGTCCCCGGGCCCGCGCCCGCCGAGGCGCTCTGTGAACCCTGATGAAGATGGGCTGTCTGAGTGATATGAAAATTGTCAAAACTTTCAACAATGGATCTCTTGGTTCCGGCATCGATGAAGAACGCAGCGAAATGCGATAAGTAATGTGAATTGCAGAATTCCGTGAATCATCGAATCTTTGAACGCACATTGCGCCCCCTGGCATTCCGGGGGGCATGCCTGTCCGAGCGTCATTTCTGCCCTCAAGCACGGCTTGTGTGTTGGGTGTGGTCCCCCTGGGGACCTGCCCGAAAGGCAGCGGCG…	1	1	NR_121529.1
D25	Schizophyllum commune	Basidiomycota;	Agaricomycetes	Agaricales	Schizophyllaceae	Schizophyllum	GTTCATCTTGTTCTGATCCTGTGCACCTTATGTAGTCCCAAAGCCTTCACGGGCGGCGGTTGACTACGTCTACCTCACACCTTAAAGTATGTTAACGAATGTAATCATGGTCTTGACAGACCCTAAAAAGTTAATACAACTTTCGACAACGGATCTCTTGGCTCTCGCATCGATGAAGAACGCAGCGAAATGCGATAAGTAATGTGAATTGCAGAATTCAGTGAATCATCGAATCTTTGAACGCACCTTGCGCCCTTTGGTATTCCGAGGGGCATGCCTGTTTGAGTGTCATTAAATACCATCAACCCTCTTTTGACTTCGGTCTCGAGAGTGGCTTGGAAGTGGAGGTCTGCTGGAGCCTAACGGAGCCAGCTCCTCTTAAATGTATTAGCGGATTTC…	1	1	MT466518.1
D27	Talaromyces pratensis	Ascomycota;	Eurotiomycetes;	Eurotiales	Trichocomaceae	Talaromyces	GTGCGGGCCCTCGCGGCCCAACCTCCCACCCTTGTCTCTATACACCTGTTGCTTTGGCGGGCCCACCGGGGCCACCTGGTCGCCGGGGGACGCACGTCTCCGGGCCCGCGCCCGCCGAAGCGCTCTGTGAACCCTGATGAAGATGGGCTGTCTGAGTACTGTGAAAATTGTCAAAACTTTCAACAATGGATCTCTTGGTTCCGGCATCGATGAAGAACGCAGCGAAATGCGATAAGTAATGTGAATTGCAGAATTCCGTGAATCATCGAATCTTTGAACGCACATTGCGCCCCCTGGCATTCCGGGGGGCATGCCTGTCCGAGCGTCATTTCTGCCCTCAAGCACGGCTTGTGTGTTGGGTGTGGTCCCCCCGGGGACCTGCCCGAAAGGCAGCGGCGA…	1	0.9943	NR_165529.1
D28	Aspergillus aureolus	Ascomycota;	Eurotiomycetes;	Eurotiales	Aspergillaceae	Aspergillus	AGTGAGGGCCCTCTGGGTCCAACCTCCCACCCGTGTCTATCGTACCTTGTTGCTTCGGCGGGCCCGCCGTTTCGACGGCCGCCGGGGAGGCCTCGCGCCCCCGGGCCCGCGCCCGCCGAAGACCCCAACATGAACTCTGTTCTGAAAGTATGCAGTCTGAGTTGATTATCATAATCAGTTAAAACTTTCAACAACGGATCTCTTGGTTCCGGCATCGATGAAGAACGCAGCGAAATGCGATAAGTAATGTGAATTGCAGAATTCAGTGAATCATCGAGTCTTTGAACGCACATTGCGCCCCCTGGTATTCCGGGGGGCATGCCTGTCCGAGCGTCATTGCTGCCCTCAAGCACGGCTTGTGTGTTGGGCCCCCGTCCCCGGTTTCCCCCGGGGACGGGC…	1	1	NR_135405.1
D30	Talaromyces purpureogenus	Ascomycota;	Eurotiomycetes;	Eurotiales	Trichocomaceae	Talaromyces	GTGAGGGCCCCTCGCGGCCCAACCTCCCACCCTTGTCTCCAACACCTGTTGCTTCGGCGGGCCCACCGGGGCCACCCGGTCGCCGGGGGACATCCGTCCCCGGGCCCGCGCCCGCCGAGGCGCTCTGTGAACCCTGATGAAGATGGGCTGTCTGAGTGATATGAAAATTGTCAAAACTTTCAACAATGGATCTCTTGGTTCCGGCATCGATGAAGAACGCAGCGAAATGCGATAAGTAATGTGAATTGCAGAATTCCGTGAATCATCGAATCTTTGAACGCACATTGCGCCCCCTGGCATTCCGGGGGGCATGCCTGTCCGAGCGTCATTTCTGCCCTCAAGCACGGCTTGTGTGTTGGGTGTGGTCCCCCTGGGGACCTGCCCGAAAGGCAGCGGCGA…	1	0.9887	NR_121529.1
I1	Fusarium annulatum			Fusarium fujikuroi species complex	Fusarium annulatum	Fusarium fujikuroi	TGAACATACCAATTGTTGCCTCGGCGGATCAGCCCGCTCCCGGTAAAACGGGACGGCCCGCCAGAGGACCCCTAAACTCTGTTTCTATATGTAACTTCTGAGTAAAACCATAAATAAATCAAAACTTTCAACAACGGATCTCTTGGTTCTGGCATCGATGAAGAACGCAGCAAAATGCGATAAGTAATGTGAATTGCAGAATTCAGTGAATCATCGAATCTTTGAACGCACATTGCGCCCGCCAGTATTCTGGCGGGCATGCCTGTTCGAGCGTCATCTCAACCCTCAAGCCCTCGGGTTTGGTGTTGGGGATCGGCGAGCCCTTGCGGCAAGCCGGCCCCGAAATCTAGTGGCGGTCTCGCTGCAGCTTCCATTGCGTAGTAGTAAAACCCTCGCAAC…	0.97	0.992	NR_138275.1
I2	Fusarium annulatum			Fusarium fujikuroi species complex	Fusarium annulatum	Fusarium fujikuroi	GTGAACATACCAATTGTTGCCTCGGCGGATCAGCCCGCTCCCGGTAAAACGGGACGGCCCGCCAGAGGACCCCTAAACTCTGTTTCTATATGTAACTTCTGAGTAAAACCATAAATAAATCAAAACTTTCAACAACGGATCTCTTGGTTCTGGCATCGATGAAGAACGCAGCAAAATGCGATAAGTAATGTGAATTGCAGAATTCAGTGAATCATCGAATCTTTGAACGCACATTGCGCCCGCCAGTATTCTGGCGGGCATGCCTGTTCGAGCGTCATCTCAACCCTCAAGCCCTCGGGTTTGGTGTTGGGGATCGGCGAGCCCTTGCGGCAAGCCGGCCCCGAAATCTAGTGGCGGTCTCGCTGCAGCTTCCATTGCGTAGTAGTAAAACCCTCGCAA…	0.98	0.992	NR_138275.1
I4	Penicillium oxalicum			Penicillium oxalicum	Penicillium pedernalense	Penicillium reticulisporum	CCCTCTGGGTCCAACCTCCCACCCGTGTTTATCGTACCTTGTTGCTTCGGCGGGCCCGCCTCACGGCCGCCGGGGGGCATCCGCCCCCGGGCCCGCGCCCGCCGAAGACACACAAACGAACTCTTGTCTGAAGATTGCAGTCTGAGTACTTGACTAAATCAGTTAAAACTTTCAACAACGGATCTCTTGGTTCCGGCATCGATGAAGAACGCAGCGAAATGCGATAAGTAATGTGAATTGCAGAATTCAGTGAATCATCGAGTCTTTGAACGCACATTGCGCCCCCTGGTATTCCGGGGGGCATGCCTGTCCGAGCGTCATTGCTGCCCTCAAGCACGGCTTGTGTGTTGGGCTCTCGCCCCCCGCTTCCGGGGGGCGGGCCCGAAAGGCAGCGGCGGC…	0.99	0.9892	NR_121232.1
I5	Fusarium annulatum			Fusarium fujikuroi species complex	Fusarium annulatum	Fusarium fujikuroi	TGAACATACCAATTGTTGCCTCGGCGGATCAGCCCGCTCCCGGTAAAACGGGACGGCCCGCCAGAGGACCCCTAAACTCTGTTTCTATATGTAACTTCTGAGTAAAACCATAAATAAATCAAAACTTTCAACAACGGATCTCTTGGTTCTGGCATCGATGAAGAACGCAGCAAAATGCGATAAGTAATGTGAATTGCAGAATTCAGTGAATCATCGAATCTTTGAACGCACATTGCGCCCGCCAGTATTCTGGCGGGCATGCCTGTTCGAGCGTCATTTCAACCCTCAAGCCCTCGGGTTTGGTGTTGGGGATCGGCGAGCCCTTGCGGCAAGCCGGCCCCGAAATCTAGTGGCGGTCTCGCTGCAGCTTCCATTGCGTAGTAGTAAAACCCTCGCAAC…	0.98	0.994	NR_138275.1
I6	Bartalinia pondoensis			Sporocadaceae	Bartalinia	Bartalinia pondoensis	AGAGTTATCTAACTCCCAAACCCATGTGAACTTACCTTTGTTGCCTCGGCAGTAGTTGCTGGGCGAGCCTACCCGGGAACGAGCTACCCTGTAGCGAGTTACCCTGGAACGACTTACCCTGTAACGCCTGCCGGTGGACTACTAAACTCTTGTTATTTTTAAGTAATCTGAGCGTCTTATTTTAATAAGTCAAAACTTTCAACAACGGATCTCTTGGTTCTGGCATCGATGAAGAACGCAGCGAAATGCGATAAGTAATGTGAATTGCAGAATTCAGTGAATCATCGAATCTTTGAACGCACATTGCGCCCATTAGTATTCTAGTGGGCATGCCTGTTCGAGCGTCATTTCAACCCTTAAGCCTAGCTTAGTATTGGGAATCGACTTTACTGTCGTTCC…	1	0.9927	NR_153599.1
I7	Bartalinia pondoensis			Sporocadaceae	Bartalinia	Bartalinia pondoensis	TACAGAGTTATCTAACTCCCAAACCCATGTGAACTTACCTTTGTTGCCTCGGCAGTAGTTGCTGGGCGAGCCTACCCGGGAACGAGCTACCCTGTAGCGAGTTACCCTGGAACGACTTACCCTGTAACGCCTGCCGGTGGACTACTAAACTCTTGTTATTTTTAAAGTAATCTGAGCGTCTTATTTTAATAAGTCAAAACTTTCAACAACGGATCTCTTGGTTCTGGCATCGATGAAGAACGCAGCGAAATGCGATAAGTAATGTGAATTGCAGAATTCAGTGAATCATCGAATCTTTGAACGCACATTGCGCCCATTAGTATTCTAGTGGGCATGCCTGTTCGAGCGTCATTTCAACCCTTAAGCCTAGCTTAGTATTGGGAATCGACTTTACTGTCG…	1	0.991	NR_153599.1
I8-1	Phaeophlebiopsis ignerii			Polyporales	Phanerochaetaceae	Phaeophlebiopsis	TCATTATCGAGTTTTGAACGGGTTGTAGCTGGCCTCATACGGGGCATGTGCACGCCTGGCTCATCCACTCTTCAACCTCTGTGCACTTATTGTAGATCGGTGGATTGAAAGTCGAGGCGCAAGTCTTGACTGGAGAGAAACCTTTCTACGTTTTTACCACAAACGCTTCAGTTATAGAATGTTTATCTGCGTATAACGCATCTTTATACAACTTTCAGCAACGGATCTCTTGGCTCTCGCATCGATGAAGAACGCAGCGAAATGCGATAAGTAATGTGAATTGCAGAATTCAGTGAATCATCGAATCTTTGAACGCACCTTGCGCTCCCTGGTATTCCGGGGAGCATGCCTGTTTGAGTGTCATGGAATTCTCAACTCTTAATACTTTTTTGTATCAAG…	0.99	0.895	NR_158816.1
I8-2	Trametes versicolor			Polyporales	Polyporaceae	Trametes	CGAGTTTTGAAATGGGTTGTTGCTGGCCTTCCGAGGCATGTGCACGCCCTGCTCATCCACTCTACACCTGTGCACTTACTGTAGGTTGGCGTGGGTTTCTAGCCTCCGGGCTGGGAGCATTCTGCCGGCCTATGTACACTACAAACTCTAAAGTATCAGAATGTAAACGCGTCTAACGCATCTTAATACAACTTTCAGCAACGGATCTCTTGGCTCTCGCATCGATGAAGAACGCAGCGAAATGCGATAAGTAATGTGAATTGCAGAATTCAGTGAATCATCGAATCTTTGAACGCACCTTGCGCTCCTTGGTATTCCGAGGAGCATGCCTGTTTGAGTGTCATGAAATTCTCAACCCATAAGTCCTTGTGATCTATGGGCTTGGATTTGGAGGCTTGC…	1	0.9317	NR_154494.1
L1	Fusarium concentricum			Fusarium	Fusarium fujikuroi species comple	Fusarium concentricum	AACGGCGAGTGAAGCGGCAACAGCTCAAATTTGAAATCTGGCTCTCGGGCCCGAGTTGTAATTTGTAGAGGATACTTTTGATGCGGTGCCTTCCGAGTTCCCTGGAACGGGACGCCATAGAGGGTGAGAGCCCCGTCTGGTTGGATGCCAAATCTCTGTAAAGTTCCTTCGACGAGTCGAGTAGTTTGGGAATGCTGCTCTAAATGGGAGGTATATGTCTTCTAAAGCTAAATACCGGCCAGAGACCGATAGCGCACAAGTAGAGTGATCGAAAGATGAAAAGCACTTTGAAAAGAGAGTTAAAAAGTACGTGAAATTGTTGAAAGGGAAGCGTTTATGACCAGACTTGGGCTTGGTTAATCATCTGGGGTTCTCCCCAGTGCACTTTTCCAGTCCAGG…	0.99	0.9964	NG_069847.1
L2	Fusarium concentricum			Fusarium	Fusarium fujikuroi species complex	Fusarium concentricum	AGTGAAGCGGCAACAGCTCAAATTTGAAATCTGGCTCTCGGGCCCGAGTTGTAATTTGTAGAGGATACTTTTGATGCGGTGCCTTCCGAGTTCCCTGGAACGGGACGCCATAGAGGGTGAGAGCCCCGTCTGGTTGGATGCCAAATCTCTGTAAAGTTCCTTCGACGAGTCGAGTAGTTTGGGAATGCTGCTCTAAATGGGAGGTATATGTCTTCTAAAGCTAAATACCGGCCAGAGACCGATAGCGCACAAGTAGAGTGATCGAAAGATGAAAAGCACTTTGAAAAGAGAGTTAAAAAGTACGTGAAATTGTTGAAAGGGAAGCGTTTATGACCAGACTTGGGCTTGGTTAATCATCTGGGGTTCTCCCCAGTGCACTTTTCCAGTCCAGGCCAGCAT…	0.97	0.9976	NG_069847.1
L3	Yamadazyma scolyti			Debaryomycetaceae	Yamadazyma	Yamadazyma scolyti	GCGAGTGAAGCGGCAATAGCTCAAATTTGAAATCTGGCTCTCTCGCCCGACTTGTTTTTGTTGAGGATGGTTTTTTTGCGTTGGCTTCTTGGCTCTCTGCCTTGGGACGGGACGTAGGGTAGGAGGCCAATCCGGTGGGATGACATGCCCCTGTCCATGTCCTTCTCCTTCTACAATACTTTGTGATTGCTGATGCAGCTGTAAGGGATAGGTCTTTTCCATCTAAATCTCGGTATTGGACCGATACCGATCGCGAACAGGGACTGAGAAAGAAAGATGACTTTAACTTTAAAAATAGAGTGAACAAGAACTTGAAATTGGGGAAAGGGAAAGGATTGAACTCGGACTTGGTTTTACCTCGGCAGCTTCCCCCTGGGTGCTTTGATAATACCTAACGAA…	0.97	0.7561	NG_042642.1
L4	Penicillium abidjanum			Penicillium mariae-crucis	Penicillium brasilianum	Penicillium limosum	GCGAGTGAAGCGGCAAGAGCTCAAATTTGAAAGCTGGCTCCTTCGGGGTCCGCATTGTAATTTGCAGAGGATGCTTCGGGAGCGGCCCCCATCTAAGTGCCCTGGAACGGGCCGTCATAGAGGGTGAAAATCCCGTCTGGGATGGGGTGTCCGCGCCCGTGTGAAGCTCCTTCGACGAGTCGAGTTGTTTGGGAATGCAGCTCTAAATGGGTGGTAAATTTCATCTAAAGCTAAATATTGGCCGGAGACCGATAGCGCACAAGTAGAGTGATCGAAAGATGAAAAGCACTTTGAAAAGAGAGTTAAACAGCACGTGAAATTGTTGAAAGGGAAGCGCTTGCGACCAGACTCGCCCACGGGGTTCAGCCGGCATTCGTGCCGGTGTACTTCCCCGCGGGC…	0.98	0.9822	NG_064064.1
L5	Fusarium concentricum			Fusarium	Fusarium fujikuroi species complex	Fusarium concentricum	CGGCGAGTGAAGCGGCAACAGCTCAAATTTGAAATCTGGCTCTCGGGCCCGAGTTGTAATTTGTAGAGGATACTTTTGATGCGGTGCCTTCCGAGTTCCCTGGAACGGGACGCCATAGAGGGTGAGAGCCCCGTCTGGTTGGATGCCAAATCTCTGTAAAGTTCCTTCGACGAGTCGAGTAGTTTGGGAATGCTGCTCTAAATGGGAGGTATATGTCTTCTAAAGCTAAATACCGGCCAGAGACCGATAGCGCACAAGTAGAGTGATCGAAAGATGAAAAGCACTTTGAAAAGAGAGTTAAAAAGTACGTGAAATTGTTGAAAGGGAAGCGTTTATGACCAGACTTGGGCTTGGTTAATCATCTGGGGTTCTCCCCAGTGCACTTTTCCAGTCCAGGCC…	0.98	0.9965	NG_069847.1
L6	Bartalinia pondoensis			Sporocadaceae	Bartalinia	Bartalinia pondoensis	GAGTGAAGCGGCAATAGCTCAAATTTGAAATCTGGCGCTTGCGTCCGAGTTGTAATTTGTAGAGGATGATTTTGGTTAGGTACCTTTCGAGTTCCTTGGAACAGGACGCCTTAGAGGGTGAGAGCCCCGTACGATTGGATGCCGAGCCTCTGTAAATCTCCTTCGACGAGTCGAGTAGTTTGGGAATGCTGCTCTAAATGGGAGGTAAATTTCTTCTAAAGCTAAATACCGGCCAGAGACCGATAGCGCACAAGTAGAGTGATCGAAAGATGAAAAGCACTTTGAAAAGAGGGTTAAATAGCACGTGAAATTGTTGAAAGGGAAGGATTTATGACCAGACTTTTTCTAGGAGAATCATCCGGTGTTCTCACCGGTGCACTTCTTTTAGTTTAGGCCAGC…	0.97	0.9988	NG_069931.1
L7	Bartalinia pondoensis			Sporocadaceae	Bartalinia	Bartalinia pondoensis	ACGGCGAGTGAAGCGGCAATAGCTCAAATTTGAAATCTGGCGCTTGCGTCCGAGTTGTAATTTGTAGAGGATGATTTTGGTTAGGTACCTTTCGAGTTCCTTGGAACAGGACGCCTTAGAGGGTGAGAGCCCCGTACGATTGGATGCCGAGCCTCTGTAAATCTCCTTCGACGAGTCGAGTAGTTTGGGAATGCTGCTCTAAATGGGAGGTAAATTTCTTCTAAAGCTAAATACCGGCCAGAGACCGATAGCGCACAAGTAGAGTGATCGAAAGATGAAAAGCACTTTGAAAAGAGGGTTAAATAGCACGTGAAATTGTTGAAAGGGAAGGATTTATGACCAGACTTTTTCTAGGAGAATCATCCGGTGTTCTCACCGGTGCACTTCTTTTAGTTTAGG…	0.95	0.9964	NG_069931.1
L8-1	Abundisporus mollissimus			Polyporales	Phanerochaetaceae	Rhizochaete belizensis	GAAGCGGGAAAAGCTCAAATTTAAAATCTGGCAGTCTTTGATTGTCCGAGTTGTAATCTGGAGAAGCGTCTTCTGCGCTGGACCGTGTACAAGTCTCTTGGAACAGAGCGTCATAGAGGGTGAGAATCCCGTCTTTGACACGGACTACCAGTGCTTTGTGAAACGCTCTCAAAGAGTCGAGTTGTTTGGGAATGCAGCTCAAAATGGGTGGTAAATTCCATCTAAAGCTAAATATTGGCGAGAGACCGATAGCGAACAAGTACCGTGAGGGAAAGATGAAAAGCACTTTGGAAAGAGAGTTAAACAGTACGTGAAATTGCTGAAAGGGAAACGCTTGAAGTCAGTCGCGTCTGCTAGTACTCAGCCTTCCTTCTGGTTGGTGCATTTACTAGTTGACGG…	1	0.9184	NG_057015.1
L8-2	Perenniporia subtephropora			Polyporales	Polyporaceae	Perenniporia	CTGCGAGTGAAGCGGGAAAAGCTCAAATTTAAAATCTGGCGGTCTTTGGCCGTCCGAGTTGTAGTCTGGAGAAGTGTTTTCCGCGTTGGACCGTGTACAAGTCTCTTGGAACAGAGCGTCATAGAGGGTGAGAATCCCGTCTTTGACACGGACTACCAATGCTTTGTGATGCGCTCTCAAAGAGTCGCGTTGTTTGGGAATGCAGCGCAAAATGGGAGGTGAATTCCTTCTAAAGCTAAATATTGGCGAGAGACCGATAGCGAACAAGTACCGTGAGGGAAAGATGAAAAGCACTTTGGAAAGAGAGTTAAACAGTACGTGAAATTGCTGAAAGGGAAACGCTTGAAGTCAGTCGCGTCGTCCGGAACTCAGCCTTGCTTCGGCTTGGTGCACTTTCCG…	0.96	0.9615	NG_060101.1
HR-SEED2	Fusarium concentricum	Ascomycota	Sordariomycetes	Hypocreales	Nectriaceae	Fusarium	CCCAAACCCCTGTGAACATACCAATTGTTGCCTCGGCGGATCAGCCCGCTCCCGGTAAAACGGGACGGCCCGCCAGAGGACCCCTAAACTCTGTTTCTATATGTAACTTCTGAGTAAAACCATAAATAAATCAAAACTTTCAACAACGGATCTCTTGGTTCTGGCATCGATGAAGAACGCAGCAAAATGCGATAAGTAATGTGAATTGCAGAATTCAGTGAATCATCGAATCTTTGAACGCACATTGCGCCCGCCAGTATTCTGGCGGGCATGCCTGTTCGAGCGTCATTTCAACCCTCAAGCCCTCGGGTTTGGTGTTGGGGATCGGCGAGCCCTTGCGGCAAGCCGGCCCCGAAATCTAGTGGCGGTCTCGCTGCAGCTTCCATTGCGTAGTAGTAA…	1	1	NR_111886.1
MF10	Trichoderma afroharzianum	Ascomycota	Sordariomycetes	Hypocreales	Hypocreaceae	Trichoderma	AAACCCAATGTGAACGTTACCAAACTGTTGCCTCGGCGGGATCTCTGCCCCGGGTGCGTCGCAGCCCCGGACCAAGGCGCCCGCCGGAGGACCAACCAAAACTCTTATTGTATACCCCCTCGCGGGTTTTTTTATAATCTGAGCCTTCTCGGCGCCTCTCGTAGGCGTTTCGAAAATGAATCAAAACTTTCAACAACGGATCTCTTGGTTCTGGCATCGATGAAGAACGCAGCGAAATGCGATAAGTAATGTGAATTGCAGAATTCAGTGAATCATCGAATCTTTGAACGCACATTGCGCCCGCCAGTATTCTGGCGGGCATGCCTGTCCGAGCGTCATTTCAACCCTCGAACCCCTCCGGGGGGTCGGCGTTGGGGATCGGCCCTGCCTCTTGGCGGC…	1	99.46%%	NR_137304.1
H1	Fusarium perseae	Ascomycota	Sordariomycetes	Hypocreales	Nectriaceae	Fusarium	ACTCATCAACCCTGTGAACTTACCTAAACGTTGCTTCGGCGGGAACAGACGGCCCCGTGAAACGGGCCGCCCCCGCCAGAGGACCCCTAACTCTGTTTCTATTATGTTTCTTCTGAGTAAAACAAGCAAATAAATTAAAACTTTCAACAACGGATCTCTTGGCTCTGGCATCGATGAAGAACGCAGCGAAATGCGATAAGTAATGTGAATTGCAGAATTCAGTGAATCATCGAATCTTTGAACGCACATTGCGCCCGCCAGTATTCTGGCGGGCATGCCTGTTCGAGCGTCATTACAACCCTCAGGCCCCCGGGCCTGGCGTTGGGGATCGGCGGAGCCCCCCGTGGGCACACGCCGTCCCCCAAATACAGTGGCGGTCCCGCCGCAGCTTCCATCGCG…	0.96	99.18	NR_164415.1
H2	Trichoderma atroviride	Ascomycota	Sordariomycetes	Hypocreales	Hypocreaceae	Trichoderma	AACCCAATGTGAACCATACCAAACTGTTGCCTCGGCGGGGTCACGCCCCGGGTGCGTCGCAGCCCCGGAACCAGGCGCCCGCCGGAGGGACCAACCAAACTCTTTTCTGTAGTCCCCTCGCGGACGTTATTTCTTACAGCTCTGAGCAAAAATTCAAAATGAATCAAAACTTTCAACAACGGATCTCTTGGTTCTGGCATCGATGAAGAACGCAGCGAAATGCGATAAGTAATGTGAATTGCAGAATTCAGTGAATCATCGAATCTTTGAACGCACATTGCGCCCGCCAGTATTCTGGCGGGCATGCCTGTCCGAGCGTCATTTCAACCCTCGAACCCCTCCGGGGGGTCGGCGTTGGGGACCTCGGGAGCCCCTAAGACGGGATCCCGGCCCCGAAAT…	1	0.9981	NR_077207.1
H3	Colletotrichum cobbittiense	Ascomycota	Sordariomycetes	Glomerellales	Glomerellaceae	Colletotrichum	ACCCTTTGTGAACATACCTATAACTGTTGCTTCGGCGGGTAGGGTCTCCGTGACCCTCCCGGCCTCCCGCCCCCGGGCGGGTCGGCGCCCGCCGGAGGATAACCAAACTCTGATTTAACGACGTTTCTTCTGAGTGGTACAAGCAAATAATCAAAACTTTTAACAACGGATCTCTTGGTTCTGGCATCGATGAAGAACGCAGCGAAATGCGATAAGTAATGTGAATTGCAGAATTCAGTGAATCATCGAATCTTTGAACGCACATTGCGCCCGCCAGCATTCTGGCGGGCATGCCTGTTCGAGCGTCATTTCAACCCTCAAGCTCTGCTTGGTGTTGGGGCCCTACAGCTGATGTAGGCCCTCAAAGGTAGTGGCGGACCCTCCCGGAGCCTCCTTTGC…	1	1	NR_163538.1
H4	Fusarium pernambucanum	Ascomycota	Sordariomycetes	Hypocreales	Nectriaceae	Fusarium	CAAACCCCTGTGAACATACCTATACGTTGCCTCGGCGGATCAGCCCGCGCCCCGTAAAACGGGACGGCCCGCCCGAGGACCCCTAAACTCTGTTTTTAGTGGAACTTCTGAGTAAAACAAACAAATAAATCAAAACTTTCAACAACGGATCTCTTGGTTCTGGCATCGATGAAGAACGCAGCAAAATGCGATAAGTAATGTGAATTGCAGAATTCAGTGAATCATCGAATCTTTGAACGCACATTGCGCCCGCCAGTATTCTGGCGGGCATGCCTGTTCGAGCGTCATTTCAACCCTCAAGCTCAGCTTGGTGTTGGGACTCGCGGTAACCCGCGTTCCCCAAATCGATTGGCGGTCACGTCGAGCTTCCATAGCGTAGTAATCATACACCTCGTTACT…	1	0.9979	NR_163754.1
H5	Fusarium irregulare	Ascomycota	Sordariomycetes	Hypocreales	Nectriaceae	Fusarium	TGAACATACCTATACGTTGCCTCGGCGGATCAGCCCGCGCCCTGTAAAACGGGACGGCCCGCCCGAGGACCCTAAACTCTGTTTTTAGTGGAACTTCTGAGTAAAACAAACAAATAAATCAAAACTTTCAACAACGGATCTCTTGGTTCTGGCATCGATGAAGAACGCAGCAAAATGCGATAAGTAATGTGAATTGCAGAATTCAGTGAATCATCGAATCTTTGAACGCACATTGCGCCCGCCAGTATTCTGGCGGGCATGCCTGTTCGAGCGTCATTTCAACCCTCAAGCTCAGCTTGGTGTTGGGACTCGCGGTAACCCGCGTTCCCCAAATCGATTGGCGGTCACGTCGAGCTTCCATAGCGTAGTAATCATACACCTCGTTACTGGTAATCGTCG…	99%%	99.79%%	NR_164595.1
H7	Mucor souzae	Mucoromycota	Mucoromycetes	Mucorales	Mucoraceae	Mucor	CTCATGCATATTTCTAATTTACTGTGAAC	1	0.9505	NR_165210.1
XR2	Alternaria destruens	Ascomycota	Dothideomycetes	Pleosporales	Pleosporaceae	Alternaria	GGCTTAGGCCTGGTATCCTAATTCATTATTTACCAAAAGAATTCAGAATTAATATTGTAACATAAGCGTAAAAAACTTAT	1	1	NR_137143.1
XR3	Fusarium pseudoanthophilum	Ascomycota	Sordariomycetes	Hypocreales	Nectriaceae	Fusarium	AAAACAACTTTTAACAACGGATCTCTTGGTTCTCGCATCGATGAAGAACGTAGCAAAGTGCGATAACTAGTGTGAATTGC	1	0.9979	NR_163682.1
XR4	Talaromyces purpureogenus	Ascomycota;	Eurotiomycetes;	Eurotiales	Trichocomaceae	Talaromyces	ATATTCAGTGAATCATCGAGTCTTTGAACGCATCTTGCGCTCAATGGTATTCCATTGAGCACGCCTGTTTCAGTATCAAC	0.99	0.987	NR_121529.1
XR5	Talaromyces purpureogenus	Ascomycota;	Eurotiomycetes;	Eurotiales	Trichocomaceae	Talaromyces	AACAACCCACATCCACAATTTTGTTGTGAATGGAAATGAGAATTTCGGACTTGCGCTGAATTCTTTAAAATTATTAGGCC	99%%	0.998	NR_121529.1
XR6	Aspergillus assiutensis	Ascomycota;	Eurotiomycetes;	Eurotiales	Aspergillaceae	Aspergillus	TGAACTATTGTTCTTTTAGCCTGAACATTTTTTTAATATAAAGGAATGCTCTAGTTATTAAGACTATCTTGGG	1	0.9964	NR_151787.1
F22	Neosartorya fischeri								0.97	AB674772.2
F24	Talaromyces flavus	Ascomycota;	Eurotiomycetes;	Eurotiales	Trichocomaceae	Talaromyces			0.99	MK271294.1
F19	Talaromyces pinophilus	Ascomycota;	Eurotiomycetes;	Eurotiales	Trichocomaceae	Talaromyces			0.98	MF683084.1
F4	Penicillium sp.	Ascomycota;	Eurotiomycetes;	Eurotiales;	Aspergillaceae	Penicillium			0.98	MK095980.1
F19	Penicillium pinophilum	Ascomycota;	Eurotiomycetes;	Eurotiales;	Aspergillaceae	Penicillium			0.98	JQ776546.1
2FLII2a	Alternaria_carotiincultae	p__Ascomycota;c__Dothideomycetes;o__Pleosporales;f__Pleosporaceae;g__Alternaria;s__Alternaria_carotiincultae								|KC584188
2FSI1a	Alternaria_eichhorniae	p__Ascomycota;c__Dothideomycetes;o__Pleosporales;f__Pleosporaceae;g__Alternaria;s__Alternaria_eichhorniae								|KC146356
2FLI4a	Alternaria_subcucurbitae	p__Ascomycota;c__Dothideomycetes;o__Pleosporales;f__Pleosporaceae;g__Alternaria;s__Alternaria_subcucurbitae								|KC584249
2FLI2a	Neosetophoma_rosigena	|p__Ascomycota;c__Dothideomycetes;o__Pleosporales;f__Phaeosphaeriaceae;g__Neosetophoma;s__Neosetophoma_rosigena								|MG828928
FQ11	Fusarium pernambucanum	Ascomycota	Sordariomycetes	Hypocreales	Nectriaceae	Fusarium	CCAAACCCCTGTGAACATACCTATACGTTGCCTCGGCGGATCAGCCCGCGCCCCGTAAAACGGGACGGCCCGCCCGAGGACCCCTAAACTCTGTTTTTAGTGGAACTTCTGAGTAAAACAAACAAATAAATCAAAACTTTCAACAACGGATCTCTTGGTTCTGGCATCGATGAAGAACGCAGCAAAATGCGATAAGTAATGTGAATTGCAGAATTCAGTGAATCATCGAATCTTTGAACGCACATTGCGCCCGCCAGTATTCTGGCGGGCATGCCTGTTCGAGCGTCATTTCAACCCTCAAGCTCAGCTTGGTGTTGGGACTCGCGGTAACCCGCGTTCCCCAAATCGATTGGCGGTCACGTCGAGCTTCCATAGCGTAGTAATCATACACCTCGTTAC…	1	0.9978	NR_163754.1
FQ12	Fusarium humuli	Ascomycota	Sordariomycetes	Hypocreales	Nectriaceae	Fusarium	CCTGTGAACATACCTATACGTTGCCTCGGCGGATCAGCCCGCGCCCCGTAAAACGGGACGGCCCGCCCGAGGACCCTAAACTCTGTTTTTAGTGGAACTTCTGAGTAAAACAAACAAATAAATCAAAACTTTCAACAACGGATCTCTTGGTTCTGGCATCGATGAAGAACGCAGCAAAATGCGATAAGTAATGTGAATTGCAGAATTCAGTGAATCATCGAATCTTTGAACGCACATTGCGCCCGCCAGTATTCTGGCGGGCATGCCTGTTCGAGCGTCATTTCAACCCTCAAGCTCAGCTTGGTGTTGGGACTCGCGGTAAACCCGCGTTCCCCAAATCGATTGGCGGTCACGTCGAGCTTCCATAGCGTAGTAATCATACACCTCGTTACTGGTAAT…	1	0.9957	NR_164598.1
FQ13	Fusarium luffae	Ascomycota	Sordariomycetes	Hypocreales	Nectriaceae	Fusarium	CCAAACCCCTGTGAACATACCTATACGTTGCCTCGGCGGATCAGCCCGCGCCCCGTAAAACGGGACGGCCCGCCCGAGGACCCCTAAACTCTGTTTTTAGTGGAACTTCTGAGTAAAACAAACAAATAAATCAAAACTTTCAACAACGGATCTCTTGGTTCTGGCATCGATGAAGAACGCAGCAAAATGCGATAAGTAATGTGAATTGCAGAATTCAGTGAATCATCGAATCTTTGAACGCACATTGCGCCCGCCAGTATTCTGGCGGGCATGCCTGTTCGAGCGTCATTTCAACCCTCAAGCTCAGCTTGGTGTTGGGACTCGCGGTAACCCGCGTTCCCCAAATCGATTGGCGGTCACGTCGAGCTTCCATAGCGTAGTAATCATACACCTCGTTAC…	1	1	NR_164594.1
GL4	Fusarium equiseti	Ascomycota	Sordariomycetes	Hypocreales	Nectriaceae	Fusarium	TCCCAAACCCCTGTGAACATACCTATACGTTGCCTCGGCGGATCAGCCCGCGCCCCGTAAAACGGGACGGCCCGCCCGAGGACCCCTAAACTCTGTTTTTAGTGGAACTTCTGAGTAAAACAAACAAATAAATCAAAACTTTCAACAACGGATCTCTTGGTTCTGGCATCGATGAAGAACGCAGCAAAATGCGATAAGTAATGTGAATTGCAGAATTCAGTGAATCATCGAATCTTTGAACGCACATTGCGCCCGCCAGTATTCTGGCGGGCATGCCTGTTCGAGCGTCATTTCAACCCTCAAGCTCAGCTTGGTGTTGGGACTCGCGGTAACCCCGCGTTCCCCAAATCGATTGGCGGTCACGTCGAGCTTCCATAGCGTAGTAATCATACACCTCGT…	1	0.9978	NR_121457.1
GL6	Fusarium longifundum	Ascomycota	Sordariomycetes	Hypocreales	Nectriaceae	Fusarium	CTCCCAAACCCCTGTGAACATACCTATACGTTGCCTCGGCGGATCAGCCCGCGCCCCGTAAAACGGGACGGCCCGCCCGAGGACCCCTAAACTCTGTTTTTAGTGGAACTTCTGAGTAAAACAAACAAATAAATCAAAACTTTCAACAACGGATCTCTTGGTTCTGGCATCGATGAAGAACGCAGCAAAATGCGATAAGTAATGTGAATTGCAGAATTCAGTGAATCATCGAATCTTTGAACGCACATTGCGCCCGCCAGTATTCTGGCGGGCATGCCTGTTCGAGCGTCATTTCAACCCTCAAGCTCAGCTTGGTGTTGGGACTCGCGGTAACCCGCGTTCCCCAAATCGATTGGCGGTCACGTCGAGCTTCCATAGCGTAGTAATCATACACCTCGT…	1	0.9934	NR_171059.1
GL7	Aspergillus brunneoviolaceus	Ascomycota;	Eurotiomycetes;	Eurotiales	Aspergillaceae	Aspergillus	CCTTCGGGGCCCAACCTCCCACCCGTGCTTACCGTACCCTGTTGCTTCGGCGGGCCCGCCTTCGGGCGGCCCGGGGCCTGCCCCCGGGACCGCGCCCGCCGGAGACCCCAATGGAACACTGTCTGAAAGCGTGCAGTCTGAGTCGATTGATACCAATCAGTCAAAACTTTCAACAATGGATCTCTTGGTTCCGGCATCGATGAAGAACGCAGCGAAATGCGATAACTAATGTGAATTGCAGAATTCAGTGAATCATCGAGTCTTTGAACGCACATTGCGCCCCCTGGTATTCCGGGGGGCATGCCTGTCCGAGCGTCATTTCTCCCCTCCAGCCCCGCTGGTTGTTGGGCCGCGCCCCCCCGGGGGCGGGCCTCGAGAGAAACGGCGGCACCGTCCGGT…	1	1	NR_138279.1
GL11	Neopestalotiopsis clavispora	Ascomycota	Sordariomycetes	Xylariales	Sporocadaceae	Neopestalotiopsis	AAACTCCCAACCCATGTGAACTTACCTTTTGTTGCCTCGGCAGAAGTTATAGGTCTTCTTATAGCTGCTGCCGGTGGACCATTAAACTCTTGTTATTTTATGTAATCTGAGCGTCTTATTTTAATAAGTCAAAACTTTCAACAACGGATCTCTTGGTTCTGGCATCGATGAAGAACGCAGCGAAATGCGATAAGTAATGTGAATTGCAGAATTCAGTGAATCATCGAATCTTTGAACGCACATTGCGCCCATTAGTATTCTAGTGGGCATGCCTGTTCGAGCGTCATTTCAACCCTTAAGCCTAGCTTAGTGTTGGGAATCTACTTCTCTTAGGAGTTGTAGTTCCTGAAATACAACGGCGGATTTGTAGTATCCTCTGAGCGTAGTAATTTTTTTCTC…	1	0.9989	NR_111782.1
GL14	Fusarium pernambucanum	Ascomycota	Sordariomycetes	Hypocreales	Nectriaceae	Fusarium	CCAAACCCCTGTGAACATACCTATACGTTGCCTCGGCGGATCAGCCCGCGCCCCGTAAAACGGGACGGCCCGCCCGAGGACCCCTAAACTCTGTTTTTAGTGGAACTTCTGAGTAAAACAAACAAATAAATCAAAACTTTCAACAACGGATCTCTTGGTTCTGGCATCGATGAAGAACGCAGCAAAATGCGATAAGTAATGTGAATTGCAGAATTCAGTGAATCATCGAATCTTTGAACGCACATTGCGCCCGCCAGTATTCTGGCGGGCATGCCTGTTCGAGCGTCATTTCAACCCTCAAGCTCAGCTTGGTGTTGGGACTCGCGGTAACCCGCGTTCCCCAAATCGATTGGCGGTCACGTCGAGCTTCCATAGCGTAGTAATCATACACCTCGTTAC…	1	0.9986	NR_137304.1
GL15	Fusarium nygamai	Ascomycota	Sordariomycetes	Hypocreales	Nectriaceae	Fusarium	ACGGCCCGCCAGAGGACCCCTAAACTCTGTTTCTATATGTAACTTCT	1	1	NR_130698.1
GL16	Corynespora thailandica	Ascomycota	Dothideomycetes	dothideomyceta	Corynesporascaceae	Corynespora	TTCGAGATAGCACCCTTTGTTTATGAGCACCTCTCGTTTCCTCGGCAGGCTCGCCTGCCAACGGGGACCCACCACAAACCCATTGCAGTACAAGAAGTACACGTCTGAACAAAACAAAACAAACTATTTACAACTTTCAACAACGGATCTCTTGGTTCTGGCATCGATGAAGAACGCAGCGAAATGCGATAAGTAGTGTGAATTGCAGAATTCAGTGAATCATCGAATCTTTGAACGCACATTGCGCCCTTTGGTATTCCTTAGGGCATGCCTGTTCGAGCGTCATTTCAACCCTCAAGCCTAGCTTGGTGTTGGGCGTCTGTCCCGCCTCCGCGCGCCTGGACTCGCCTCAAAAGCATTGGCGGCCGGTTCCCAGCAGGCCACGAGCGCAGCAGAGCA…	0.99	0.9991	NR_161145.1
GL17	Talaromyces purpureogenus	Ascomycota;	Eurotiomycetes;	Eurotiales	Trichocomaceae	Talaromyces	GGGCCACCCGGTCGCCGGGGGACATCCGTCCCCGGGCCCGCGCCCGCCGAGGCGC	1	0.9915	NR_121529.1
MF1	Fusarium fujikuroi	Ascomycota	Sordariomycetes	Hypocreales	Nectriaceae	Fusarium	GAGTTTACAACTCCCAAACCCCTGTGAACATACCAATTGTTGCCTCGGCGGATCAGCCCGCTCCCGGTAAAACGGGACGGCCCGCCAGAGGACCCCTAAACTCTGTTTCTATATGTAACTTCTGAGTAAAACCATAAATAAATCAAAACTTTCAACAACGGATCTCTTGGTTCTGGCATCGATGAAGAACGCAGCAAAATGCGATAAGTAATGTGAATTGCAGAATTCAGTGAATCATCGAATCTTTGAACGCACATTGCGCCCGCCAGTATTCTGGCGGGCATGCCTGTTCGAGCGTCATTTCAACCCTCAAGCCCCCGGGTTTGGTGTTGGGGATCGGCGAGCCCTTGCGGCAAGCCGGCCCCGAAATCTAGTGGCGGTCTCGCTGCAGCTTCCATT…	1	1	NR_111889.1
MF2	Penicillium pedernalense	Ascomycota	Eurotiomycetes	Eurotiales	Aspergillaceae	Penicillium	GAGTGAGGGCCCTCTGGGTCCAACCTCCCACCCGTGTTTATCGTACCTTGTTGCTTCGGCGGGCCCGCCTCACGGCCGCCGGGGGGCATCCGCCCCCGGGCCCGCGCCCGCCGAAGACACCAATGAACTCTTGTCTGAAGATTGCAGTCTGAGCAGATTAGCTAAATCAGTTAAAACTTTCAACAACGGATCTCTTGGTTCCGGCATCGATGAAGAACGCAGCGAAATGCGATAAGTAATGTGAATTGCAGAATTCAGTGAATCATCGAGTCTTTGAACGCACATTGCGCCCCCTGGTATTCCGGGGGGCATGCCTGTCCGAGCGTCATTGCTGCCCTCAAGCACGGCTTGTGTGTTGGGCTTCGCCCCCCGGCTCCCGGGGGGCGGGCCCGAAAGGCA…	1	1	NR_146250.1
MF3	Aspergillus aculeatus	Ascomycota	Eurotiomycetes	Eurotiales	Aspergillaceae	Aspergillus	GTGCTGGGTCCTTCGGGGCCCAACCTCCCACCCGTGCTTACCGTACCCTGTTGCTTCGGCGGGCCCGCCTTCGGGCGGCCCGGGGCCTGCCCCCGGGACCGCGCCCGCCGGAGACCCCAATGGAACACTGTCTGAAAGCGTGCAGTCTGAGTTGATTGATACCAATCAGTTAAAACTTTCAACAATGGATCTCTTGGTTCCGGCATCGATGAAGAACGCAGCGAAATGCGATAACTAATGTGAATTGCAGAATTCAGTGAATCATCGAGTCTTTGAACGCACATTGCGCCCCCTGGTATTCCGGGGGGCATGCCTGTCCGAGCGTCATTTCTCCCCTCCAGCCCCGCTGGTTGTTGGGCCGCGCCCCCCCGGGGGCGGGCCTCGAGAGAAACGGCGGCA…	1	1	NR_111412.1
MF5	Neopestalotiopsis aotearoa	Ascomycota	Sordariomycetes	Xylariales	Sporocadaceae	Neopestalotiopsis	AGTTTTCTAAACTCCCAACCCATGTGAACTTACCTTTTGTTGCCTCGGCAGGAGTTATAGGTCTTCTTATAGCTGCTGCCGGTGGACCATTAAACTCTTGTTATTTTATGTAATCTGAGCGTCTTATTTTAATAAGTCAAAACTTTCAACAACGGATCTCTTGGTTCTGGCATCGATGAAGAACGCAGCGAAATGCGATAAGTAATGTGAATTGCAGAATTCAGTGAATCATCGAATCTTTGAACGCACATTGCGCCCATTAGTATTCTAGTGGGCATGCCTGTTCGAGCGTCATTTCAACCCTTAAGCCTAGCTTAGTGTTGGGAATCTACTTCTTTATAGTTGTAGTTCCTGAAATACAACGGCGGATTTGTAGTATCCTCTGAGCGTAGTAATTTT…	1	1	NR_163673.1
MF6	Neopestalotiopsis formicarum	Ascomycota	Sordariomycetes	Xylariales	Sporocadaceae	Neopestalotiopsis	GAGTTTTCTAAACTCCCAACCCATGTGAACTTACCTTTTGTTGCCTCGGCAGAAGTTATAGGTCTTCTTATAGCTGCTGCCGGTGGACCATTAAACTCTTGTTATTTTATGTAATCTGAGCGTCTTATTTTAATAAGTCAAAACTTTCAACAACGGATCTCTTGGTTCTGGCATCGATGAAGAACGCAGCGAAATGCGATAAGTAATGTGAATTGCAGAATTCAGTGAATCATCGAATCTTTGAACGCACATTGCGCCCATTAGTATTCTAGTGGGCATGCCTGTTCGAGCGTCATTTCAACCCTTAAGCCTAGCTTAGTGTTGGGAATCTACTTCTCTTAGGAGTTGTAGTTCCTGAAATACAACGGCGGATTTGTAGTATCCTCTGAGCGTAGTAAT…	1	0.998	NR_145242.1
MF7	Fusarium annulatum	Ascomycota	Sordariomycetes	Hypocreales	Nectriaceae	Fusarium	TTTACAACTCCCAAACCCCTGTGAACATACCAATTGTTGCCTCGGCGGATCAGCCCGCTCCCGGTAAAACGGGACGGCCCGCCAGAGGACCCCTAAACTCTGTTTCTATATGTAACTTCTGAGTAAAACCATAAATAAATCAAAACTTTCAACAACGGATCTCTTGGTTCTGGCATCGATGAAGAACGCAGCAAAATGCGATAAGTAATGTGAATTGCAGAATTCAGTGAATCATCGAATCTTTGAACGCACATTGCGCCCGCCAGTATTCTGGCGGGCATGCCTGTTCGAGCGTCATTTCAACCCTCAAGCCCTCGGGTTTGGTGTTGGGGATCGGCGAGCCCTTGCGGCAAGCCGGCCCCGAAATCTAGTGGCGGTCTCGCTGCAGCTTCCATTGCG…	1	0.998	NR_138275.1
MF8	Fusarium annulatum	Ascomycota	Sordariomycetes	Hypocreales	Nectriaceae	Fusarium	TTTACAACTCCCAAACCCCTGTGAACATACCAATTGTTGCCTCGGCGGATCAGCCCGCTCCCGGTAAAACGGGACGGCCCGCCAGAGGACCCCTAAACTCTGTTTCTATATGTAACTTCTGAGTAAAACCATAAATAAATCAAAACTTTCAACAACGGATCTCTTGGTTCTGGCATCGATGAAGAACGCAGCAAAATGCGATAAGTAATGTGAATTGCAGAATTCAGTGAATCATCGAATCTTTGAACGCACATTGCGCCCGCCAGTATTCTGGCGGGCATGCCTGTTCGAGCGTCATTTCAACCCTCAAGCCCTCGGGTTTGGTGTTGGGGATCGGCGAGCCCTTGCGGCAAGCCGGCCCCGAAATCTAGTGGCGGTCTCGCTGCAGCTTCCATTGCG…	1	0.998	NR_138275.1
MF9	Trichoderma rufobrunneum	Ascomycota	Sordariomycetes	Hypocreales	Hypocreaceae	Trichoderma	AGTTTACAACTCCCAAACCCAATGTGAACGTTACCAAACTGTTGCCTCGGCGGGATCTCTGCCCCGGGCGCGTCGCAGCCCCGGACCAAGGCGCCCGCCGGAGGACCAACCCAAAACTCTTATTGTATACCCCCTCGCGGGTTTTTTTTACTATCTGAGCCTTCTCGGCGCCCCCTCGTGGGCGTTTCGAAAATGAATCAAAACTTTCAACAACGGATCTCTTGGTTCTGGCATCGATGAAGAACGCAGCGAAATGCGATAAGTAATGTGAATTGCAGAATTCAGTGAATCATCGAATCTTTGAACGCACATTGCGCCCGCCAGTATTCTGGCGGGCATGCCTGTCCGAGCGTCATTTCAACCCTCGAACCCCTCCGGGGGGTCGGCGTTGGGGATCGG…	0.99	0.9947	NR_134439.1

## Sheet: Table. S10-2
Table. S9-2 Antagonism of F-XTBG8 against different bacteria
Inhibition zone diameter (inhibition zone-cup), mm	Air	Soil	Hr_Rhizosphere	Mucilage	Escherichia coli DH-5α	Klebsiella pneumoniae	Sphingobacterium siyangense	Acinetobacter bereziniae	Klebsiella variicola	Pantoea ananatis	Cupriavidus pauculus
CK+	56	49	57	23	17	18	12	23	21	14	20
CK+	48	50	53	20	19	15	14	27	15	17	18
CK+	51	53	52	27	19	16	15	45	16	16	18
F-XTBG8	17	18	2	0	10	0	0	0	0	0	0
F-XTBG8	13	15	3	0	11	0	0	0	0	0	0
F-XTBG8	16	16	2	0.3	13	0	0	0	0	0.2	0
CK-	0	0	0	0	0	0	0	0	0	0	0
CK-	0.2	0	0	0	0	0	0	0	0	0	0
CK-	0	0	0	0	0	0	0	0	0	0	0
