# Supplementary material for: Microbiota-mediated nitrogen fixation and microhabitat homeostasis in aerial root-mucilage
Source: Microbiome. 2023 Apr 21;11:85. doi: 10.1186/s40168-023-01525-x (PMC10120241; doi:10.1186/s40168-023-01525-x)
Supplement: Supplementary file 3 — Additional file 2: Table S1. Relative content of different compounds and carbohydrates of aerial root mucilage (ARM) and underground root exudate (URE) Table S2. Fungal and bacterial OTU of different samples. Table S3. Differentially bacterial and fungal genera of rhizosphere and mucilage. Table S4. Cultured bacteria and their nitrogen-fixing capacity. Table S5. Plant nitrogen enrichment, natural abundance, nitrogencontent, length and dry weight analysis. Table S6. Results of plant genome sequencing, assembly, and annotation. Table S7. GO and KEGG enrichment of differential sample. Table S8. Candidates for follow-up experiments in mucilage compounds. Table S9. The mucilage compounds for anti-microbe activity test. Table S10. Antagonism of F-XTBG8 against different fungi and bacteria. Table S11. Fungal genome was detected and expressed (reads FPKM>10) in different tissues of the plant. Table S12. Different metabolites analysis for monocultivation of C. raphigera (Cr) and cocultivation with environmental fungi. Table S13. Record of mucilage production and meteorological factors. [file 40168_2023_1525_MOESM2_ESM.zip › Table. S11.xlsx]

## Sheet: gene.fpkm.over0.matrix.annote
Table. S11 Fungal genome were detected and expressed (reads FPKM>10) in different tissues of the plant.
Gene_id	AR_Node_1	AR_Node_2	AR_Node_3	UN_AR_Node_1	UN_AR_Node_2	UN_AR_Node_3	M_AR_Tip1_1	M_AR_Tip1_2	M_AR_Tip1_3	M_AR_Tip2_1	M_AR_Tip2_2	M_AR_Tip2_3	UN_M_Nat_1	UN_M_Nat_2	UN_M_Nat_3	UN_M_Exp_1	UN_M_Exp_2	UN_M_Exp_3	M_AR_1	M_AR_2	M_AR_3	Wood_1	Wood_2	Wood_3	UN_M_Stem_1	UN_M_Stem_2	UN_M_Stem_3	M_Stem_1	M_Stem_2	M_Stem_3	M_R1_1	M_R1_2	M_R1_3	M_R2_1	M_R2_2	M_R2_3	UN_M_R_1	UN_M_R_2	UN_M_R_3	M_Leaf_1	M_Leaf_2	M_Leaf_3	UN_M_Leaf_1	UN_M_Leaf_2	UN_M_Leaf_3	mean	Strand	Start	End
gene0008	0	0	0	0	0	0	0	0	0	0	0	0	0	0	0	0	0	0	0	0	0	0	0	0	0	0	0	0	0	0	0	0	0	0	0	0	0	2357.85	0	0	0	0	0	0	0	52.3967	+	19938	21460
gene0009	0	0	0	0	0	0	0	0	0	0	0	0	0	0	0	476.55	224.87	0	0	0	0	0	0	0	0	0	0	0	0	0	0	0	0	0	0	0	0	0	0	0	0	0	0	0	0	15.5871	-	21541	23589
gene0010	0	0	0	0	0	0	0	0	0	0	0	0	0	0	0	0	0	0	0	0	0	0	0	0	0	0	0	0	0	0	0	0	0	0	0	0	0	1139.46	1007.73	0	0	0	0	0	0	47.7153	+	25365	26933
gene0012	0	0	0	0	0	0	0	0	0	0	0	0	0	0	0	220.75	0	0	0	0	0	0	0	0	0	0	0	0	0	0	0	0	0	0	0	0	0	0	0	0	0	0	0	0	0	4.90556	+	29197	30852
gene0020	0	0	0	0	0	0	0	0	0	0	0	0	0	0	0	0	0	0	0	0	0	0	0	0	0	0	0	0	0	0	0	0	0	0	0	0	0	0	2698.57	0	0	0	0	0	0	59.9682	+	46611	47729
gene0027	0	0	0	0	0	0	0	0	0	0	0	0	0	0	0	0	0	177.52	0	0	0	0	0	0	0	0	0	0	0	0	0	0	0	0	0	0	0	0	0	0	0	0	0	0	0	3.94489	+	65171	66594
gene0039	0	0	0	0	0	0	0	0	0	0	0	0	0	0	0	222.52	0	0	0	0	0	0	0	0	0	0	0	0	0	0	0	0	0	0	0	0	0	0	0	0	0	0	0	0	0	4.94489	-	106761	108825
gene0042	0	0	0	0	0	0	0	0	0	0	0	0	0	0	0	0	0	0	0	0	0	0	0	0	0	0	0	0	0	0	126.59	0	0	0	0	0	0	0	501.24	0	0	0	0	0	0	13.9518	+	121046	124078
gene0051	0	0	0	0	0	0	0	0	0	0	0	0	0	0	0	0	144.94	0	0	0	0	0	0	0	0	0	0	0	0	0	0	0	0	0	0	0	0	0	0	0	0	0	0	0	0	3.22089	-	159171	161390
gene0055	0	0	0	0	0	0	0	19088.5	0	0	0	0	0	0	0	0	190.53	593.89	0	0	182.55	0	0	0	0	0	0	0	0	0	0	0	0	0	0	0	975.94	0	875.81	0	0	0	0	0	0	486.828	-	172589	174286
gene0060	0	0	0	0	0	0	0	0	0	0	0	0	0	0	0	0	0	0	0	0	0	0	0	0	0	0	0	0	0	0	0	0	0	0	0	0	1546.88	0	0	0	0	0	0	0	0	34.3751	-	193334	194459
gene0065	0	0	0	0	0	0	0	0	0	0	0	0	0	0	0	357.03	0	0	0	0	0	0	0	0	0	0	0	0	0	0	0	0	0	0	0	0	1725.94	0	1548.86	0	0	0	0	0	0	80.7073	-	208041	209060
gene0067	0	0	0	0	0	0	0	0	0	0	0	0	0	0	0	0	268.69	209.38	0	0	0	0	0	0	0	0	0	0	0	0	0	0	0	0	0	0	2752.66	0	1235.12	0	0	0	0	0	0	99.2411	-	212871	214288
gene0071	0	0	0	0	0	0	0	0	0	0	0	0	0	0	0	0	0	215.46	0	0	0	0	0	0	0	0	0	0	0	0	0	0	0	0	0	0	0	0	0	0	0	0	0	0	0	4.788	-	220735	222007
gene0072	0	0	0	0	0	0	0	0	0	0	0	0	0	0	0	683.31	0	251.26	0	0	0	0	0	0	0	0	0	0	0	0	0	0	0	0	0	0	0	0	0	0	0	0	0	0	0	20.7682	-	223153	224306
gene0075	0	0	0	0	0	0	0	0	0	0	0	0	0	0	0	0	261.32	0	0	0	0	0	0	0	0	0	0	0	0	0	0	0	0	0	0	0	0	0	0	0	0	0	0	0	0	5.80711	+	236680	237940
gene0080	0	0	0	0	0	0	0	0	0	0	0	0	0	0	0	0	0	122.61	0	0	0	0	0	0	0	0	0	0	0	0	0	0	0	0	0	0	0	0	0	0	0	0	0	0	0	2.72467	+	250590	252822
gene0081	0	0	0	0	0	0	0	0	0	0	0	0	0	0	0	0	0	81.09	0	0	0	0	0	0	0	0	0	0	0	0	0	0	0	0	0	0	0	0	0	0	0	0	0	0	0	1.802	-	253539	256650
gene0083	0	0	0	0	0	0	0	0	0	0	0	0	0	0	0	0	0	0	0	0	0	0	0	0	0	0	0	0	0	0	0	0	0	0	0	0	0	0	1353.08	0	0	0	0	0	0	30.0684	-	268425	269946
gene0084	0	0	0	0	0	0	0	0	0	0	0	0	0	0	0	0	0	0	0	0	0	0	0	0	0	0	0	0	0	0	0	0	0	0	0	0	6881.65	0	6175.58	0	0	0	0	0	0	290.161	+	270483	271136
gene0099	0	0	0	0	0	0	0	0	0	0	0	0	0	0	0	0	0	74.37	0	0	0	0	0	0	0	0	0	0	0	0	0	0	0	0	0	0	0	0	0	0	0	0	0	0	0	1.65267	-	338888	354465
gene0105	0	0	0	0	0	0	0	266916	0	0	0	0	0	0	0	0	0	0	0	0	0	0	0	0	0	0	0	0	0	0	0	0	0	0	0	0	0	9231.56	0	0	0	0	0	0	0	6136.61	+	370363	370740
gene0106	0	0	0	0	0	0	0	0	0	0	0	0	0	0	0	0	0	0	0	0	0	0	0	0	0	0	0	0	0	0	0	0	0	0	0	0	0	0	2884.4	0	0	0	0	0	0	64.0978	-	372456	373120
gene0112	0	0	0	0	0	0	0	0	0	0	0	0	0	0	0	0	0	102.72	0	0	0	0	0	0	0	0	0	0	0	0	0	0	0	0	0	0	0	0	0	0	0	0	0	0	0	2.28267	-	409172	411802
gene0115	0	0	0	0	0	0	0	0	0	0	0	0	0	0	0	0	0	0	0	0	0	0	0	0	0	0	0	0	0	0	0	0	0	0	0	0	1302.84	0	0	0	0	0	0	0	0	28.952	+	423038	424727
gene0117	0	0	0	0	0	0	0	0	0	0	0	0	0	0	0	336.48	0	0	0	0	0	0	0	0	0	0	0	0	0	0	0	0	0	0	0	0	0	0	0	0	0	0	0	0	0	7.47733	+	433697	435751
gene0124	0	0	0	0	0	0	0	0	0	0	0	0	0	0	0	0	455.6	0	0	0	0	0	0	0	0	0	0	0	0	0	0	0	0	0	0	0	0	0	0	0	0	0	0	0	0	10.1244	+	450462	451294
gene0134	0	0	0	0	0	0	0	0	0	0	0	0	0	0	0	0	0	133.87	0	0	0	0	0	0	0	0	0	0	0	0	0	0	0	0	0	0	0	0	0	0	0	0	0	0	0	2.97489	-	500774	502653
gene0136	0	0	0	0	0	0	0	0	0	0	0	0	0	0	0	0	0	65.48	0	0	0	0	0	0	0	0	0	0	0	0	0	0	0	0	0	0	0	0	0	0	0	0	0	0	0	1.45511	+	515520	519408
gene0144	0	0	0	0	0	0	0	0	0	0	0	0	0	0	0	0	329.52	256.79	0	0	0	0	0	0	0	0	0	0	0	0	0	0	0	0	0	0	0	0	0	0	0	0	0	0	0	13.0291	-	551837	552790
gene0146	0	0	0	0	0	0	0	0	0	0	0	0	0	0	0	0	0	150.94	0	0	0	0	0	0	0	0	0	0	0	0	0	0	0	0	0	0	0	0	0	0	0	0	0	0	0	3.35422	-	555968	557769
gene0157	0	0	0	0	0	0	0	0	0	0	0	0	0	0	0	0	0	0	0	0	0	0	0	0	0	0	0	0	0	0	0	0	0	0	0	0	1005.18	1019.97	0	0	0	0	0	0	0	45.0033	-	587660	589357
gene0161	0	0	0	0	0	0	0	0	0	0	0	0	0	0	0	0	1518.68	0	0	0	0	0	0	0	0	0	0	0	0	0	0	0	0	0	0	0	0	7893.66	0	0	0	0	0	0	0	209.163	-	597846	598052
gene0162	0	0	0	0	0	0	0	0	0	0	0	0	0	0	0	0	0	0	0	0	0	0	0	0	0	0	0	0	0	0	0	0	0	0	0	0	1265.96	0	0	0	0	0	0	0	0	28.1324	+	600903	602269
gene0163	0	0	0	0	0	0	0	0	0	0	0	0	0	0	0	0	0	0	0	0	0	0	0	0	0	0	0	0	0	0	0	0	0	0	0	0	0	406.16	0	0	0	0	0	0	0	9.02578	+	602667	606923
gene0166	0	0	0	0	0	0	0	0	0	0	0	0	0	0	0	0	358.87	559.31	0	0	0	0	0	0	0	0	0	0	0	0	0	0	0	0	0	0	0	0	1649.64	0	0	0	0	0	0	57.0627	-	610119	611195
gene0167	0	0	0	0	0	0	0	0	0	0	0	0	0	0	0	0	0	0	0	0	0	0	0	0	0	0	0	0	0	0	0	0	0	0	0	0	0	0	839.19	0	0	0	0	0	0	18.6487	-	611989	613954
gene0168	0	0	0	0	0	0	0	0	0	0	0	0	0	0	0	0	242.01	0	0	0	0	0	0	0	0	0	0	0	0	0	0	0	0	0	0	0	0	0	0	0	0	0	0	0	0	5.378	+	614718	616117
gene0179	0	0	0	0	0	0	0	0	0	0	0	0	0	0	0	0	0	0	0	0	0	0	0	0	0	0	0	0	0	0	0	0	0	0	0	0	0	0	512.44	0	0	0	0	0	0	11.3876	-	657517	660553
gene0180	0	0	0	0	0	0	0	0	0	0	0	0	0	0	0	0	309.11	0	0	0	0	0	0	0	0	0	0	0	0	0	0	0	0	0	0	0	0	0	0	0	0	0	0	0	0	6.86911	+	662992	664239
gene0183	0	0	0	0	0	0	0	0	0	0	0	0	0	0	0	638.14	0	0	0	0	0	0	0	0	0	0	0	0	0	0	0	0	0	0	0	0	0	0	0	0	0	0	0	0	0	14.1809	+	674381	674952
gene0184	0	0	0	0	0	0	0	0	0	0	0	0	0	0	0	0	0	0	0	0	0	0	0	0	0	0	0	0	0	0	0	0	0	0	0	0	0	3631.08	0	0	0	0	0	0	0	80.6907	+	676004	677092
gene0198	0	0	0	0	0	0	0	0	0	0	0	0	0	0	0	220.31	0	0	0	0	0	0	0	0	0	0	0	0	0	0	0	0	0	0	0	0	0	0	0	0	0	0	0	0	0	4.89578	-	741236	742839
gene0219	0	0	0	0	0	0	0	0	0	0	0	0	0	0	0	0	0	0	0	0	0	0	0	0	0	0	0	0	0	0	0	0	0	0	0	0	0	840.53	0	0	0	0	0	0	0	18.6784	+	819371	821431
gene0228	0	0	0	0	0	0	0	0	0	0	0	0	0	0	0	0	0	0	0	0	0	0	0	0	0	0	0	0	0	0	0	0	0	0	0	0	0	0	321.13	0	0	0	0	0	0	7.13622	+	854037	866302
gene0230	0	0	0	0	0	0	0	0	0	0	0	0	0	0	0	0	0	0	0	0	0	0	0	0	0	0	0	0	0	0	0	0	0	0	0	0	0	0	692.09	0	0	0	0	0	0	15.3798	-	868971	871253
gene0232	0	0	0	0	0	0	0	0	0	0	0	0	0	0	0	0	0	0	0	0	0	0	0	0	0	0	0	0	0	0	0	0	0	0	0	0	0	935.85	0	0	0	0	0	0	0	20.7967	-	874985	876730
gene0233	0	0	0	0	0	0	0	0	0	0	0	0	0	0	0	0	319.48	0	0	0	0	0	0	0	0	0	0	0	0	0	0	0	0	0	0	0	1636.49	0	0	0	0	0	0	0	0	43.466	+	877532	878761
gene0237	0	0	0	0	0	0	0	0	0	0	0	0	0	0	0	77.32	0	0	0	0	0	0	0	0	0	0	0	0	0	0	0	0	0	0	0	0	373.79	0	0	0	0	0	0	0	0	10.0247	+	887859	892278
gene0239	0	0	0	0	0	0	0	0	0	0	0	0	0	0	0	177.66	0	261.31	0	0	0	0	0	0	0	0	0	0	0	0	0	0	0	0	0	0	0	0	0	0	0	0	0	0	0	9.75489	-	895260	897227
gene0242	0	0	0	0	0	0	0	0	0	0	0	0	0	0	0	0	0	0	0	0	0	0	0	0	0	0	0	0	0	0	0	0	0	0	0	0	0	0	519.07	0	0	0	0	0	0	11.5349	+	908902	913064
gene0243	0	0	0	0	0	0	0	0	0	0	0	0	0	0	0	0	0	130.65	0	0	0	0	0	0	0	0	0	0	0	0	0	0	0	0	0	0	0	0	0	0	0	0	0	0	0	2.90333	-	913755	915682
gene0251	0	0	0	0	0	0	0	0	0	0	0	0	0	0	0	0	0	0	0	0	0	0	0	0	0	0	0	0	0	0	0	0	0	0	0	0	689.93	700.08	0	0	0	0	0	0	0	30.8891	+	949158	951569
gene0252	0	0	0	0	0	0	0	0	0	0	0	0	0	0	0	0	0	107.02	0	0	0	0	0	0	0	0	0	0	0	0	0	0	0	0	0	0	0	0	0	0	0	0	0	0	0	2.37822	-	952553	954841
gene0265	0	0	0	0	0	0	0	0	0	0	0	0	0	0	0	0	0	0	0	0	0	0	0	0	0	0	0	0	0	0	0	0	0	0	0	0	2104.98	0	0	0	0	0	0	0	0	46.7773	-	989237	990811
gene0282	0	0	0	0	0	0	0	0	0	0	0	0	0	0	0	0	0	0	0	0	0	0	0	0	0	0	0	0	0	0	0	0	0	0	0	0	0	3077.19	0	0	0	0	0	0	0	68.382	-	1052461	1052991
gene0285	0	0	0	0	0	0	0	0	0	0	0	0	0	0	0	0	0	0	0	0	0	0	0	0	0	0	0	0	0	0	1169.75	0	0	0	0	0	0	0	0	0	0	0	0	0	0	25.9944	-	1065076	1065387
gene0286	0	0	0	0	0	0	0	0	0	0	0	0	0	0	0	0	0	87.62	0	0	0	0	0	0	0	0	0	0	0	0	0	0	0	0	0	0	0	0	0	0	0	0	0	0	0	1.94711	+	1066321	1069160
gene0287	0	0	0	0	0	0	0	0	0	0	0	0	0	0	0	268.85	253.73	197.72	0	0	0	0	0	0	0	0	0	0	0	0	0	0	0	0	0	0	0	0	1166.33	0	0	0	0	0	0	41.9251	+	1070493	1072991
gene0296	0	0	0	0	0	0	0	0	0	0	0	0	0	0	0	0	65.66	0	0	0	0	0	0	0	0	0	0	0	0	0	0	0	0	0	0	0	0	0	301.81	0	0	0	0	0	0	8.166	-	1104414	1109940
gene0298	0	0	0	0	0	0	0	0	0	0	0	0	0	0	0	0	0	0	0	0	0	0	0	0	0	0	0	0	0	0	0	0	0	0	0	0	3293.06	0	0	0	0	0	0	0	0	73.1791	+	1114679	1115482
gene0300	0	0	0	0	0	0	0	0	0	0	0	0	0	0	0	1261.79	0	0	0	0	0	0	0	0	0	0	0	0	0	0	0	0	0	0	0	0	0	0	0	0	0	0	0	0	0	28.0398	+	1116763	1117122
gene0302	0	0	0	0	0	0	0	0	0	0	0	0	0	0	0	460.73	434.81	677.67	0	0	0	0	0	0	0	0	0	0	0	0	0	0	0	0	0	0	0	0	0	0	0	0	0	0	0	34.9602	+	1120452	1121282
gene0303	0	0	0	0	0	0	0	0	0	0	0	0	0	0	0	0	298.54	0	0	0	0	0	0	0	0	0	0	0	0	0	0	0	0	0	0	0	0	1551.74	0	0	0	0	0	0	0	41.1173	+	1124331	1126084
gene0311	0	0	0	0	0	0	0	0	0	0	0	0	0	0	0	0	130.99	0	0	0	0	0	0	0	0	0	0	0	0	0	0	0	0	0	0	0	0	0	0	0	0	0	0	0	0	2.91089	-	1151351	1153750
gene0314	0	0	0	0	0	0	0	0	0	0	0	0	0	0	0	0	0	0	0	0	0	0	0	0	0	0	0	0	0	0	0	0	0	0	0	0	0	2063.11	0	0	0	0	0	0	0	45.8469	-	1158407	1159248
gene0318	0	0	0	0	0	0	0	0	0	0	0	0	0	0	0	0	0	0	0	0	0	0	0	0	0	0	0	0	0	0	0	0	0	0	0	0	0	0	1896.44	0	0	0	0	0	0	42.1431	+	1167881	1169458
gene0320	0	0	0	0	0	0	0	0	0	0	0	0	0	0	0	0	0	0	0	0	0	0	0	0	0	0	0	0	0	0	0	0	0	0	0	0	0	2487.04	0	0	0	0	0	0	0	55.2676	+	1172998	1173718
gene0325	0	0	0	0	0	0	0	0	0	0	0	0	0	0	0	382.89	0	0	0	0	0	0	0	0	0	0	0	0	0	0	0	0	0	0	0	0	0	0	0	0	0	0	0	0	0	8.50867	-	1196207	1197076
gene0330	0	0	0	0	0	0	0	0	0	0	0	0	0	0	0	0	0	0	0	0	0	0	0	0	0	0	0	0	0	0	0	0	0	0	0	0	0	0	854.07	0	0	0	0	0	0	18.9793	+	1212244	1214678
gene0331	0	0	0	0	0	0	0	0	0	0	0	0	0	0	0	0	231.32	0	0	0	0	0	0	0	0	0	0	0	0	0	0	0	0	0	0	0	0	0	0	0	0	0	0	0	0	5.14044	-	1215067	1216425
gene0336	0	0	0	0	0	0	0	0	0	0	0	0	0	0	0	449.54	0	0	0	0	0	0	0	0	0	0	0	0	0	0	0	0	0	0	0	0	0	0	0	0	0	0	0	0	0	9.98978	-	1227616	1228356
gene0339	0	0	0	0	0	0	0	0	0	0	0	0	0	0	0	0	0	0	0	0	0	0	0	0	0	0	0	0	0	0	0	0	0	0	0	0	0	1840.08	0	0	0	0	0	0	0	40.8907	+	1232275	1233288
gene0343	0	0	0	0	0	0	0	0	0	0	0	0	0	0	0	0	0	0	0	0	0	0	0	0	0	0	0	0	0	0	0	0	0	0	0	0	0	1470.07	0	0	0	0	0	0	0	32.6682	-	1245015	1247718
gene0358	0	0	0	0	0	0	0	0	0	0	0	0	0	0	0	137.25	0	0	0	0	0	0	0	0	0	0	0	0	0	0	0	0	0	0	0	0	0	0	0	0	0	0	0	0	0	3.05	-	1311609	1314082
gene0364	0	0	0	0	0	0	0	0	0	0	0	0	0	0	0	0	0	0	0	0	0	0	0	0	0	0	0	0	0	0	0	0	0	0	0	0	4066.43	0	0	0	0	0	0	0	0	90.3651	-	1321834	1322330
gene0365	0	0	0	0	0	0	0	0	0	0	0	0	0	0	0	0	201.52	157.04	0	0	0	0	0	0	0	0	0	0	0	0	0	0	0	0	0	0	0	0	0	0	0	0	0	0	0	7.968	+	1323555	1325114
gene0372	0	0	0	0	0	0	0	0	0	0	0	0	0	0	0	0	0	251.26	0	0	0	0	0	0	0	0	0	0	0	0	0	0	0	0	0	0	0	0	1482.14	0	0	0	0	0	0	38.52	-	1343546	1344613
gene0375	0	0	0	0	0	0	0	0	0	0	0	0	0	0	0	0	0	0	0	0	0	0	0	0	0	0	0	0	0	0	0	0	0	0	0	0	0	0	985.06	0	0	0	0	0	0	21.8902	-	1354714	1356314
gene0378	0	0	0	0	0	0	0	0	0	0	0	0	0	0	0	0	0	0	0	0	0	0	0	0	0	0	0	0	0	0	0	0	0	0	0	0	1988.03	0	0	0	0	0	0	0	0	44.1784	+	1364583	1365645
gene0379	0	0	0	0	0	0	0	0	0	0	0	0	0	0	0	146.49	138.24	0	0	0	0	0	0	0	0	0	0	0	0	0	0	0	0	0	0	0	0	0	0	0	0	0	0	0	0	6.32733	+	1371599	1373914
gene0381	0	0	0	0	0	0	0	0	0	0	0	0	0	0	0	0	0	289.57	0	0	0	0	0	0	0	0	0	0	0	0	0	0	0	0	0	0	0	0	0	0	0	0	0	0	0	6.43489	-	1376891	1377800
gene0382	0	0	0	0	0	0	0	0	0	0	0	0	0	0	0	0	0	0	0	0	0	0	0	0	0	0	0	0	0	0	0	0	0	0	0	0	0	569.14	0	0	0	0	0	0	0	12.6476	+	1379535	1382455
gene0389	0	0	0	0	0	0	0	0	0	0	0	0	0	0	0	531.28	0	0	0	0	0	0	0	0	0	0	0	0	0	0	0	0	0	0	0	0	0	2606.04	0	0	0	0	0	0	0	69.7182	+	1401596	1402378
gene0393	0	0	0	0	0	0	0	0	0	0	0	0	0	0	0	248.41	0	0	0	0	0	0	0	0	0	0	0	0	0	0	0	0	0	0	0	0	0	0	0	0	0	0	0	0	0	5.52022	-	1411851	1413191
gene0397	0	0	0	0	0	0	0	0	0	0	0	0	0	0	0	0	0	127	0	0	0	0	0	0	0	0	0	0	0	0	0	0	0	0	0	0	0	0	0	0	0	0	0	0	0	2.82222	+	1419752	1422019
gene0414	0	0	0	0	0	0	0	0	0	0	0	0	0	0	0	0	0	0	0	0	0	0	0	0	0	0	0	0	0	0	0	0	0	0	0	0	3834.06	0	0	0	0	0	0	0	0	85.2013	+	1482444	1482995
gene0417	0	0	0	0	0	0	0	0	0	0	0	0	0	0	0	500.17	0	0	0	0	0	0	0	0	0	0	0	0	0	0	0	0	0	0	0	0	0	0	0	0	0	0	0	0	0	11.1149	+	1486286	1487087
gene0422	0	0	0	0	0	0	0	0	0	0	0	0	0	0	0	0	0	0	0	0	0	0	0	0	0	0	0	0	0	0	0	0	0	0	0	0	2752.66	0	0	0	0	0	0	0	0	61.1702	-	1502919	1503560
gene0425	0	0	0	0	0	0	0	0	0	0	0	0	0	0	0	0	0	0	0	0	0	0	0	0	0	0	0	0	0	0	0	0	0	0	0	0	0	0	817.82	0	0	0	0	0	0	18.1738	+	1512181	1513947
gene0427	0	0	0	0	0	0	0	0	0	0	0	0	0	0	0	0	478.49	745.75	0	0	0	0	0	0	0	0	0	0	0	0	0	0	0	0	0	0	0	0	0	0	0	0	0	0	0	27.2053	+	1523872	1524634
gene0434	0	0	0	0	0	0	0	0	0	0	0	0	0	0	0	0	0	409.32	0	0	0	0	0	0	0	0	0	0	0	0	0	0	0	0	0	0	0	0	0	0	0	0	0	0	0	9.096	+	1545672	1546974
gene0440	0	0	0	0	0	0	0	0	0	0	0	0	0	0	0	0	0	98.8	0	0	0	0	0	0	0	0	0	0	0	0	0	0	0	0	0	0	0	0	0	0	0	0	0	0	0	2.19556	-	1564957	1570684
gene0441	0	0	0	0	0	0	0	0	0	0	0	0	0	0	0	366.46	0	0	0	0	0	0	0	0	0	0	0	0	0	0	0	0	0	0	0	0	0	0	0	0	0	0	0	0	0	8.14356	+	1573865	1575872
gene0446	0	0	0	0	0	0	0	0	0	0	0	0	0	0	0	974.01	0	716.31	0	0	0	0	0	0	0	0	0	0	0	0	0	0	0	0	0	0	0	4777.74	0	0	0	0	0	0	0	143.735	-	1587134	1587745
gene0458	0	0	0	0	0	0	0	0	0	0	0	0	0	0	0	0	0	0	0	0	0	0	0	0	0	0	0	0	0	0	0	0	0	0	0	0	0	849.71	0	0	0	0	0	0	0	18.8824	+	1644895	1646866
gene0462	0	0	0	0	0	0	0	0	0	0	0	0	0	0	0	234.75	0	0	0	0	0	0	0	0	0	0	0	0	0	0	0	0	0	0	0	0	0	0	0	0	0	0	0	0	0	5.21667	-	1656763	1658409
gene0463	0	0	0	0	0	0	0	0	0	0	0	0	0	0	0	0	0	0	0	0	0	0	0	0	0	0	0	0	0	0	0	0	0	0	0	0	0	0	715.74	0	0	0	0	0	0	15.9053	-	1661702	1663720
gene0469	0	0	0	0	0	0	0	0	0	0	0	0	0	0	0	0	0	305.84	0	0	0	0	0	0	0	0	0	0	0	0	0	0	0	0	0	0	0	0	0	0	0	0	0	0	0	6.79644	-	1693774	1694973
gene0486	0	0	0	0	0	0	0	0	0	0	0	0	0	0	0	0	341.33	0	0	0	0	0	0	0	0	0	0	0	0	0	0	0	0	0	0	0	0	0	1569.04	0	0	0	0	0	0	42.4527	-	1743862	1744873
gene0487	0	0	0	0	0	0	0	0	0	0	0	0	0	0	0	0	0	0	0	0	0	0	0	0	0	0	0	0	0	0	0	0	0	0	0	0	1115.94	0	0	0	0	0	0	0	0	24.7987	+	1745545	1747034
gene0489	0	0	0	0	0	0	0	0	0	0	0	0	0	0	0	0	0	0	0	0	0	0	0	0	0	0	0	0	0	0	0	0	0	0	0	0	1474.64	0	0	0	0	0	0	0	0	32.7698	+	1748727	1749954
gene0498	0	0	0	0	0	0	0	0	0	0	0	0	0	0	0	296.1	0	0	0	0	0	0	0	0	0	0	0	0	0	0	0	0	0	0	0	0	0	0	0	0	0	0	0	0	0	6.58	+	1767686	1768896
gene0500	0	0	0	0	0	0	0	0	0	0	0	0	0	0	0	0	0	0	0	0	0	0	0	0	0	0	0	0	0	0	0	0	0	0	0	0	0	0	3127.89	0	0	0	0	0	0	69.5087	+	1771072	1771800
gene0501	0	0	0	0	0	0	0	0	0	0	0	0	0	0	0	0	0	0	0	0	0	0	0	0	0	0	0	0	0	0	0	0	0	0	0	0	1299.68	0	0	0	0	0	0	0	0	28.8818	-	1772376	1773760
gene0506	0	0	0	0	0	0	0	0	0	0	0	0	0	0	0	457.88	0	336.74	0	0	0	0	0	0	0	0	0	0	0	0	0	0	0	0	0	0	0	0	0	0	0	0	0	0	0	17.6582	-	1789125	1790831
gene0508	0	0	0	0	0	0	0	0	0	0	0	0	0	0	0	0	427.71	0	0	0	0	0	0	0	0	0	0	0	0	0	0	0	0	0	0	0	0	0	0	0	0	0	0	0	0	9.50467	-	1795337	1796118
gene0511	0	0	0	0	0	0	0	0	0	0	0	0	0	0	0	0	0	0	0	0	400.01	0	0	0	0	0	0	0	0	0	0	0	0	0	0	0	0	0	0	0	0	0	0	0	0	8.88911	+	1799474	1800226
gene0512	0	0	0	0	0	0	0	0	0	0	0	0	0	0	0	0	0	0	0	0	0	0	0	0	0	0	0	0	0	0	0	0	0	0	0	0	3139	1592.58	0	0	0	0	0	0	0	105.146	-	1800832	1802005
gene0517	0	0	0	0	0	0	0	0	0	0	0	0	0	0	0	0	124.75	0	0	0	0	0	0	0	0	0	0	0	0	0	0	0	0	0	0	0	0	0	0	0	0	0	0	0	0	2.77222	-	1818848	1821413
gene0521	0	0	0	0	0	0	0	0	0	0	0	0	0	0	0	0	102.33	0	0	0	0	0	0	0	0	0	0	0	0	0	0	0	0	0	0	0	524.19	0	0	0	0	0	0	0	0	13.9227	+	1826775	1830262
gene0528	0	0	0	0	0	0	0	0	0	0	0	0	0	0	0	0	201.13	0	0	0	0	0	0	0	0	0	0	0	0	0	0	0	0	0	0	0	0	0	0	0	0	0	0	0	0	4.46956	+	1856262	1858425
gene0531	0	0	0	0	0	0	0	0	0	0	0	0	0	0	0	0	0	120.8	0	0	0	0	0	0	0	0	0	0	0	0	0	0	0	0	0	0	0	0	0	0	0	0	0	0	0	2.68444	-	1867536	1869611
gene0541	0	0	0	0	0	0	0	0	0	0	0	0	0	0	0	0	332.66	0	0	0	0	0	0	0	0	0	0	0	0	0	0	0	0	0	0	0	0	0	0	0	0	0	0	0	0	7.39244	-	1895234	1896178
gene0562	0	0	0	0	0	0	0	0	0	0	0	0	0	0	0	128.52	0	0	0	0	0	0	0	0	0	0	0	0	0	0	0	0	0	0	0	0	0	0	0	0	0	0	0	0	0	2.856	-	1948859	1952561
gene0563	0	0	0	0	0	0	0	0	0	0	0	0	0	0	0	0	0	124.29	0	0	0	0	0	0	0	0	0	0	0	0	0	0	0	0	0	0	817	0	0	0	0	0	0	0	0	20.9176	+	1952792	1955106
gene0566	0	0	0	0	0	0	0	0	0	0	0	0	0	0	0	0	0	358.15	0	0	0	0	0	0	0	0	0	0	0	0	0	0	0	0	0	0	0	0	0	0	0	0	0	0	0	7.95889	-	1958338	1959231
gene0582	0	0	0	0	0	0	0	0	0	0	0	0	0	0	0	146.1	137.88	0	0	0	0	0	0	0	0	0	0	0	0	0	0	0	0	0	0	0	0	0	0	0	0	0	0	0	0	6.31067	-	2019676	2021955
gene0589	0	0	0	0	0	0	0	0	0	0	0	0	0	0	0	0	0	0	0	0	0	0	0	0	0	0	0	0	0	0	0	0	0	0	0	0	2396.29	0	0	0	0	0	0	0	0	53.2509	+	2045074	2046163
gene0590	0	0	0	0	0	0	0	0	0	0	0	0	0	0	0	121.75	114.9	0	0	0	0	0	0	0	0	0	0	0	0	0	0	0	0	0	0	0	0	0	0	0	0	0	0	0	0	5.25889	+	2052094	2054918
gene0594	0	0	0	0	0	0	0	0	0	0	0	0	0	0	0	0	0	174.11	0	0	0	0	0	0	0	0	0	0	0	0	0	0	0	0	0	0	0	0	0	0	0	0	0	0	0	3.86911	-	2063941	2065394
gene0601	0	0	0	0	0	0	0	0	0	0	0	0	0	0	0	0	255.58	0	0	0	0	0	0	0	0	0	0	0	0	0	0	0	0	0	0	0	0	0	0	0	0	0	0	0	0	5.67956	-	2088441	2089854
gene0607	0	0	0	0	0	0	0	0	0	0	0	0	0	0	0	231.33	436.62	340.25	0	0	0	0	0	0	0	0	0	0	0	0	0	0	0	0	0	0	0	0	0	0	0	0	0	0	0	22.4044	-	2108024	2110068
gene0609	0	0	0	0	0	0	0	0	0	0	0	0	0	0	0	0	0	0	0	0	0	0	0	0	0	0	0	0	0	0	0	0	0	0	0	0	1372.81	0	615.98	0	0	0	0	0	0	44.1953	+	2121376	2123815
gene0611	0	0	0	0	0	0	0	0	0	0	0	0	0	0	0	0	0	0	0	0	0	0	0	0	0	0	0	0	0	0	0	0	0	0	0	0	0	0	2261.48	0	0	0	0	0	0	50.2551	+	2127249	2127956
gene0614	0	0	0	0	0	0	0	0	0	0	0	0	0	0	0	0	0	0	0	0	0	0	0	0	0	0	0	0	0	0	0	0	0	0	0	0	0	0	589.59	0	0	0	0	0	0	13.102	+	2132176	2134749
gene0627	0	0	0	0	0	0	0	0	0	0	0	0	0	0	0	319.07	0	0	0	0	0	0	0	0	0	0	0	0	0	0	0	0	0	0	0	0	0	0	0	0	0	0	0	0	0	7.09044	+	2173893	2174979
gene0629	0	0	0	0	0	0	0	0	0	0	0	0	0	0	0	0	0	112.32	0	0	0	0	0	0	0	0	0	0	0	0	0	0	0	0	0	0	0	0	0	0	0	0	0	0	0	2.496	+	2175979	2178472
gene0630	0	0	0	0	0	0	0	0	0	0	0	0	0	0	0	155.3	0	114.21	0	0	0	0	0	0	0	0	0	0	0	0	0	0	0	0	0	0	0	0	0	0	0	0	0	0	0	5.98911	-	2178848	2181036
gene0631	0	0	0	0	0	0	0	0	0	0	0	0	0	0	0	0	0	0	0	0	0	0	0	0	0	0	0	0	0	0	0	0	0	0	0	0	0	524.22	0	0	0	0	0	0	0	11.6493	-	2183308	2186468
gene0634	0	0	0	0	0	0	0	0	0	0	0	0	0	0	0	0	0	0	0	0	0	0	0	0	0	0	0	0	0	0	0	0	0	0	0	0	0	1053.51	0	0	0	0	0	0	0	23.4113	-	2198271	2200308
gene0635	0	0	0	0	0	0	0	0	0	0	0	0	0	0	0	0	0	0	0	0	0	0	0	0	0	0	0	0	0	0	0	0	0	0	0	0	1499.35	0	0	0	0	0	0	0	0	33.3189	+	2202895	2204061
gene0636	0	0	0	0	0	0	0	0	0	0	0	0	0	0	0	0	0	0	0	0	0	0	0	0	0	0	0	0	0	0	0	0	0	0	0	0	402.98	0	0	0	0	0	0	0	0	8.95511	+	2204781	2210171
gene0645	0	0	0	0	0	0	0	0	0	0	0	0	0	0	0	126.75	239.24	186.44	0	0	0	0	0	0	0	0	0	0	0	0	0	0	0	0	0	0	0	0	549.88	0	0	0	0	0	0	24.4958	-	2233429	2236237
gene0647	0	0	0	0	0	0	0	0	0	0	0	0	0	0	0	0	453.63	0	0	0	0	0	0	0	0	0	0	0	0	0	0	0	0	0	0	0	2323.67	0	0	0	0	0	0	0	0	61.7178	+	2242624	2243604
gene0649	0	0	0	0	0	0	0	0	0	0	0	0	0	0	0	0	0	138.88	0	0	0	0	0	0	0	0	0	0	0	0	0	0	0	0	0	0	0	0	0	0	0	0	0	0	0	3.08622	-	2249191	2250998
gene0650	0	0	0	0	0	0	0	0	0	0	0	0	0	0	0	0	0	0	0	0	0	0	0	0	0	0	0	0	0	0	0	0	0	0	0	0	4294.15	0	0	0	0	0	0	0	0	95.4256	+	2253213	2253690
gene0662	0	0	0	0	0	0	0	0	0	0	0	0	0	0	0	104.26	0	0	0	0	0	0	0	0	0	0	0	0	0	0	0	0	0	0	0	0	0	0	452.3	0	0	0	0	0	0	12.368	+	2297184	2300378
gene0664	0	0	0	0	0	0	0	0	0	0	0	0	0	0	0	252.36	0	0	0	0	0	0	0	0	0	0	0	0	0	0	0	0	0	0	0	0	0	0	0	0	0	0	0	0	0	5.608	+	2301744	2303129
gene0675	0	0	0	0	0	0	0	0	0	0	0	0	0	0	0	0	0	0	0	0	0	0	0	0	0	0	0	0	0	0	0	0	0	0	0	0	2766.85	0	0	0	0	0	0	0	0	61.4856	-	2331281	2332110
gene0679	0	0	0	0	0	0	0	0	0	0	0	0	0	0	0	0	163.99	0	0	0	0	0	0	0	0	0	0	0	0	0	0	0	0	0	0	0	0	0	0	0	0	0	0	0	0	3.64422	-	2353997	2356215
gene0680	0	0	0	0	0	0	0	0	0	0	0	0	0	0	0	320.92	0	0	0	0	0	0	0	0	0	0	0	0	0	0	0	0	0	0	0	0	0	0	0	0	0	0	0	0	0	7.13156	-	2360738	2361882
gene0696	0	0	0	0	0	0	0	0	0	0	0	0	0	0	0	0	0	0	0	0	0	0	0	0	0	0	0	0	0	0	0	0	0	0	0	0	0	0	989.11	0	0	0	0	0	0	21.9802	-	2408991	2410498
gene0698	0	0	0	0	0	0	0	0	0	0	0	0	0	0	0	0	0	0	0	0	0	0	0	0	0	0	0	0	0	0	0	0	0	0	0	0	1214.41	0	0	0	0	0	0	0	0	26.9869	+	2412244	2413917
gene0707	0	0	0	0	0	0	0	0	0	0	0	0	0	0	0	649.34	0	477.54	0	0	0	0	0	0	0	0	0	0	0	0	0	0	0	0	0	0	0	0	0	0	0	0	0	0	0	25.0418	-	2426670	2428045
gene0721	0	0	0	0	0	0	0	0	0	0	0	0	0	0	0	0	254.65	0	0	0	0	0	0	0	0	0	0	0	0	0	0	0	0	0	0	0	0	0	0	0	0	0	0	0	0	5.65889	+	2464834	2467609
gene0722	0	0	0	0	0	0	0	0	0	0	0	0	0	0	0	0	0	0	0	0	0	0	0	0	0	0	0	0	0	0	0	0	0	0	0	0	785.9	0	0	0	0	0	0	0	0	17.4644	-	2468168	2470307
gene0732	0	0	0	0	0	0	0	0	0	0	0	0	0	0	0	0	227.8	0	0	0	0	0	0	0	0	0	0	0	0	0	0	0	0	0	0	0	0	0	0	0	0	0	0	0	0	5.06222	+	2507141	2508654
gene0734	0	0	0	0	0	0	0	0	0	0	0	0	0	0	0	0	0	0	0	0	0	0	0	0	0	0	0	0	0	0	0	0	0	0	0	0	0	972.61	0	0	0	0	0	0	0	21.6136	-	2516605	2518386
gene0739	0	0	0	0	0	0	0	0	0	0	0	0	0	0	0	0	0	0	0	0	0	0	0	0	0	0	0	0	0	0	0	0	0	0	0	0	1478.7	0	0	0	0	0	0	0	0	32.86	-	2530184	2531665
gene0751	0	0	0	0	0	0	0	0	0	0	0	0	0	0	0	0	0	0	0	0	0	0	0	0	0	0	0	0	0	0	0	0	0	0	0	0	1819.55	923.16	0	0	0	0	0	0	0	60.9491	-	2555365	2557134
gene0752	0	0	0	0	0	0	0	0	0	0	0	0	0	0	0	0	0	239.47	0	0	0	0	0	0	0	0	0	0	0	0	0	0	0	0	0	0	0	0	0	0	0	0	0	0	0	5.32156	+	2559209	2560325
gene0754	0	0	0	0	0	0	0	0	0	0	0	0	0	0	0	155.95	147.18	0	0	0	0	0	0	0	0	0	0	0	0	0	0	0	0	0	0	0	0	0	0	0	0	0	0	0	0	6.73622	+	2565559	2567924
gene0756	0	0	0	0	0	0	0	0	0	0	0	0	0	0	0	0	0	0	0	0	0	0	0	0	0	0	0	0	0	0	0	0	0	0	0	0	997.71	0	895.34	0	0	0	0	0	0	42.0678	+	2573467	2575537
gene0762	0	0	0	0	0	0	0	0	0	0	0	0	0	0	0	0	0	0	0	0	0	0	0	0	0	0	0	0	0	0	320.14	0	0	0	0	0	0	0	0	0	0	0	0	0	0	7.11422	-	2596448	2597640
gene0763	0	0	0	0	0	0	0	0	0	0	0	0	0	0	0	0	0	0	0	0	0	0	0	0	0	0	0	0	0	0	0	0	0	0	0	0	3157.46	0	0	0	0	0	0	0	0	70.1658	+	2599967	2600894
gene0773	0	0	0	0	0	0	0	0	0	0	0	0	0	0	0	0	0	0	0	0	0	0	0	0	0	0	0	0	0	0	0	0	0	0	0	0	0	1500.45	0	0	0	0	0	0	0	33.3433	+	2623603	2625034
gene0778	0	0	0	0	0	0	0	0	0	0	0	0	0	0	0	0	0	0	0	0	0	0	0	0	0	0	0	0	0	0	0	0	0	0	0	0	1910.21	0	0	0	0	0	0	0	0	42.4491	-	2645843	2646940
gene0779	0	0	0	0	0	0	0	0	0	0	0	0	0	0	0	917.66	0	0	0	0	0	0	0	0	0	0	0	0	0	0	0	0	0	0	0	0	4436.1	0	0	0	0	0	0	0	0	118.972	+	2647896	2648258
gene0780	0	0	0	0	0	0	0	0	0	0	0	0	0	0	0	0	0	0	0	0	0	0	0	0	0	0	0	0	0	0	0	0	0	0	0	0	1520.59	0	0	0	0	0	0	0	0	33.7909	+	2649408	2650519
gene0781	0	0	0	0	0	0	0	0	0	0	0	0	0	0	0	0	154.1	0	0	0	0	0	0	0	0	0	0	0	0	0	0	0	0	0	0	0	0	0	708.38	0	0	0	0	0	0	19.1662	-	2652026	2654382
gene0786	0	0	0	0	0	0	0	0	0	0	0	0	0	0	0	0	50.94	0	0	0	0	0	0	0	0	0	0	0	0	0	0	0	0	0	0	0	0	0	0	0	0	0	0	0	0	1.132	+	2680877	2687315
gene0787	0	0	0	0	0	0	0	0	0	0	0	0	0	0	0	0	0	0	0	0	0	0	0	0	0	0	0	0	0	0	0	0	0	0	0	0	0	725.25	0	0	0	0	0	0	0	16.1167	-	2689780	2692032
gene0789	0	0	0	0	0	0	0	22497.2	0	0	0	0	0	0	0	0	0	0	0	0	0	0	0	0	0	0	0	0	0	0	0	0	0	0	0	0	0	0	0	0	0	0	0	0	0	499.938	+	2703221	2704662
gene0790	0	0	0	0	0	0	0	0	0	0	0	0	0	0	0	0	335.86	0	0	0	0	0	0	0	0	0	0	0	0	0	0	0	0	0	0	0	0	1745.71	0	0	0	0	0	0	0	46.2571	+	2705917	2707237
gene0792	0	0	0	0	0	0	0	0	0	0	0	0	0	0	0	533.83	755.69	785.19	0	0	0	0	0	0	0	0	0	0	0	0	0	0	0	0	0	0	10322.5	7855.71	11579.2	0	0	0	0	0	0	707.38	-	2713256	2714554
gene0793	0	0	0	0	0	0	0	0	0	0	0	0	0	0	0	0	0	0	0	0	0	0	0	0	0	0	0	0	0	0	0	0	0	0	0	0	1906.82	967.43	855.59	0	0	0	0	0	0	82.8853	-	2719635	2721461
gene0794	0	0	0	0	0	0	0	0	0	0	0	0	0	0	0	1640.94	0	1609.05	0	0	0	0	0	0	0	0	0	0	0	0	0	0	0	0	0	0	2644.18	0	0	0	0	0	0	0	0	130.982	-	2723350	2724205
gene0795	0	0	0	0	0	0	0	0	0	0	0	0	0	0	0	71.36	0	0	0	0	0	0	0	0	0	0	0	0	0	0	0	0	0	0	0	0	0	0	0	0	0	0	0	0	0	1.58578	-	2730794	2735597
gene0797	0	0	0	0	0	0	0	0	0	0	0	0	0	0	0	0	0	0	0	0	0	0	0	0	0	0	0	0	0	0	0	0	0	0	0	0	4667.55	0	0	0	0	0	0	0	0	103.723	-	2741631	2742384
gene0807	0	0	0	0	0	0	0	0	0	0	0	0	0	0	0	0	0	248.2	0	0	0	0	0	0	0	0	0	0	0	0	0	0	0	0	0	0	0	0	0	0	0	0	0	0	0	5.51556	+	2779236	2780325
gene0809	0	0	0	0	0	0	0	0	0	0	0	0	0	0	0	0	0	674.87	0	0	0	0	0	0	0	0	0	0	0	0	0	0	0	0	0	0	4436.1	18005.4	19904.8	0	0	0	0	0	0	956.025	-	2784693	2785055
gene0819	0	0	0	0	0	0	0	0	0	0	0	0	0	0	0	0	0	131.71	0	0	0	0	0	0	0	0	0	0	0	0	0	0	0	0	0	0	0	0	0	0	0	0	0	0	0	2.92689	-	2826553	2828642
gene0822	0	0	0	0	0	0	0	0	0	0	0	0	0	0	0	0	149.91	0	0	0	0	0	0	0	0	0	0	0	0	0	0	0	0	0	0	0	0	0	0	0	0	0	0	0	0	3.33133	+	2838970	2841112
gene0823	0	0	0	0	0	0	0	0	0	0	0	0	0	0	0	0	0	0	121.31	0	0	0	0	0	0	0	0	0	0	0	0	0	0	0	0	0	0	527.26	1398.92	0	0	0	0	0	0	45.4998	-	2844552	2848623
gene0825	0	0	0	0	0	0	269.64	117024	1079.24	0	0	0	0	0	0	707.24	667.44	520.12	0	0	0	0	0	0	0	0	0	0	0	0	0	0	0	0	0	0	0	0	0	0	0	0	0	0	0	2672.61	-	2851267	2851911
gene0826	0	0	0	0	0	0	0	0	0	0	0	0	0	0	0	0	0	184.54	0	0	0	0	0	0	0	0	0	0	0	0	0	0	0	0	0	0	0	0	0	0	0	0	0	0	0	4.10089	-	2853605	2856423
gene0829	0	0	0	0	0	0	0	0	0	0	0	0	0	0	0	0	0	0	0	0	0	0	0	0	0	0	0	0	0	0	0	0	0	0	0	0	0	0	1514.77	0	0	0	0	0	0	33.6616	-	2873887	2875073
gene0832	0	0	0	0	0	0	0	0	0	0	0	0	0	0	0	0	0	245.96	0	0	0	0	0	0	0	0	0	0	0	0	0	0	0	0	0	0	0	0	0	0	0	0	0	0	0	5.46578	+	2895591	2896631
gene0834	0	0	0	0	0	0	0	0	0	0	0	0	0	0	0	0	0	109.61	0	0	0	0	0	0	0	0	0	0	0	0	0	0	0	0	0	0	0	0	0	0	0	0	0	0	0	2.43578	-	2899527	2901895
gene0847	0	0	0	0	0	0	0	0	0	0	0	0	0	0	0	0	0	0	0	0	0	0	0	0	0	0	0	0	0	0	0	0	0	0	0	0	0	836.65	0	0	0	0	0	0	0	18.5922	-	2945104	2947460
gene0849	0	0	0	0	0	0	0	0	0	0	0	0	0	0	0	0	0	0	0	0	0	0	0	0	0	0	0	0	0	0	0	0	0	0	0	0	0	1163.81	0	0	0	0	0	0	0	25.8624	-	2953937	2955455
gene0853	0	0	0	0	0	0	0	0	0	0	0	0	0	0	0	0	263.95	0	0	0	0	0	0	0	0	0	0	0	0	0	0	0	0	0	0	0	1352.06	0	0	0	0	0	0	0	0	35.9113	+	2970917	2972199
gene0856	0	0	0	0	0	0	0	0	0	0	0	0	0	0	0	283.26	133.66	0	0	0	0	0	0	0	0	0	0	0	0	0	0	0	0	0	0	0	0	0	0	0	0	0	0	0	0	9.26489	-	2984928	2987452
gene0857	0	0	0	0	0	0	0	0	0	0	0	0	0	0	0	0	0	0	0	0	0	0	0	0	0	0	0	0	0	0	0	0	0	0	0	0	0	1569.63	0	0	0	0	0	0	0	34.8807	-	2988248	2989423
gene0858	0	0	0	0	0	0	0	0	0	0	0	0	0	0	0	0	258.74	0	0	0	0	0	0	0	0	0	0	0	0	0	0	0	0	0	0	0	0	0	0	0	0	0	0	0	0	5.74978	-	2991460	2992766
gene0863	0	0	0	0	0	0	0	0	0	0	0	0	0	0	0	1321.87	3742.46	3888.54	0	0	0	0	0	0	0	0	0	0	0	0	0	0	0	0	0	0	0	0	0	0	0	0	0	0	0	198.953	-	3008753	3009147
gene0870	0	0	0	0	0	0	0	0	0	0	0	0	0	0	0	195.49	184.49	0	0	0	0	0	0	0	0	0	0	0	0	0	0	0	0	0	0	0	0	0	0	0	0	0	0	0	0	8.444	-	3027835	3029538
gene0875	0	0	0	0	0	0	0	0	0	0	0	0	0	0	0	0	0	324.04	0	0	0	0	0	0	0	0	0	0	0	0	0	0	0	0	0	0	0	0	1911.49	0	0	0	0	0	0	49.6784	+	3047257	3048063
gene0876	0	0	0	0	0	0	0	0	0	0	0	0	0	0	0	0	0	73.11	0	0	0	0	0	0	0	0	0	0	0	0	0	0	0	0	0	0	0	0	0	0	0	0	0	0	0	1.62467	-	3048642	3052036
gene0878	0	0	0	0	0	0	0	0	0	0	0	0	0	0	0	0	0	0	0	0	0	0	0	0	0	0	0	0	0	0	0	0	0	0	0	0	0	875.66	0	0	0	0	0	0	0	19.4591	+	3056834	3058742
gene0881	0	0	0	0	0	0	0	0	0	0	0	0	0	0	0	0	0	0	0	0	0	0	0	0	0	0	0	0	0	0	0	0	0	0	0	0	0	990.3	0	0	0	0	0	0	0	22.0067	-	3068080	3070273
gene0883	0	0	0	0	0	0	0	0	0	0	0	0	0	0	0	0	0	0	0	0	0	0	0	0	0	0	0	0	0	0	0	0	0	0	0	0	624.15	0	0	0	0	0	0	0	0	13.87	-	3078713	3081292
gene0887	0	0	0	0	0	0	0	0	0	0	0	0	0	0	0	55.6	0	0	0	0	0	0	0	0	0	0	0	0	0	0	0	0	0	0	0	0	0	272.74	0	0	0	0	0	0	0	7.29644	-	3089774	3096414
gene0891	0	0	0	0	0	0	181.49	0	272.41	0	0	0	0	0	0	119.01	0	87.52	0	0	0	0	0	0	0	0	0	0	0	0	0	0	0	0	0	0	575.31	0	0	0	0	0	0	0	0	27.4609	-	3107978	3110776
gene0913	0	0	0	0	0	0	0	0	0	0	0	0	0	0	0	0	103.75	0	0	0	0	0	0	0	0	0	0	0	0	0	0	0	0	0	0	0	0	0	0	0	0	0	0	0	0	2.30556	-	3185890	3188968
gene0914	0	0	0	0	0	0	0	0	0	0	0	0	0	0	0	0	0	201.63	0	0	0	0	0	0	0	0	0	0	0	0	0	0	0	0	0	0	0	0	0	0	0	0	0	0	0	4.48067	-	3192717	3194056
gene0922	0	0	0	0	0	0	0	0	0	0	0	0	0	0	0	0	0	0	0	0	0	0	0	0	0	0	0	0	0	0	0	0	0	0	0	0	0	1480.06	0	0	0	0	0	0	0	32.8902	-	3225571	3226934
gene0926	0	0	0	0	0	0	0	0	0	0	0	0	0	0	0	0	0	0	0	0	0	0	0	0	0	0	0	0	0	0	0	0	0	0	0	0	437.46	0	0	0	0	0	0	0	0	9.72133	-	3238255	3242335
gene0927	0	0	0	0	0	0	0	0	0	0	0	0	0	0	0	0	0	0	0	0	0	0	0	0	0	0	0	0	0	0	0	0	0	0	0	0	0	1053.51	0	0	0	0	0	0	0	23.4113	+	3242550	3244196
gene0928	0	0	0	0	0	0	0	0	0	0	0	0	0	0	0	300.1	0	0	0	0	0	0	0	0	0	0	0	0	0	0	0	0	0	0	0	0	2901.45	0	1301.88	0	0	0	0	0	0	100.076	-	3244559	3245901
gene0929	0	0	0	0	0	0	0	0	0	0	0	0	0	0	0	0	0	105.5	0	0	0	0	0	0	0	0	0	0	0	0	0	0	0	0	0	0	0	0	0	0	0	0	0	0	0	2.34444	+	3253111	3255573
gene0947	0	0	0	0	0	0	0	0	0	0	0	0	0	0	0	131.72	0	0	0	0	0	0	0	0	0	0	0	0	0	0	0	0	0	0	0	0	0	0	0	0	0	0	0	0	0	2.92711	-	3318932	3321615
gene0963	0	0	0	0	0	0	0	3696.72	0	0	0	0	0	0	0	156.39	0	0	0	0	0	0	0	0	0	0	0	0	0	0	0	0	0	0	0	0	0	0	0	0	0	0	0	0	0	85.6247	-	3358732	3360875
gene0978	0	0	0	0	0	0	0	0	0	0	0	0	0	0	0	0	0	159.49	0	0	0	0	0	0	0	0	0	0	0	0	0	0	0	0	0	0	0	0	0	0	0	0	0	0	0	3.54422	-	3416720	3418393
gene0983	0	0	0	0	0	0	0	0	0	0	0	0	0	0	0	0	0	0	0	0	0	0	0	0	0	0	0	0	0	0	0	0	0	0	0	0	487.97	0	0	0	0	0	0	0	0	10.8438	-	3448219	3454155
gene0995	0	0	0	0	0	0	0	0	0	0	0	0	0	0	0	311.9	0	0	0	0	0	0	0	0	0	0	0	0	0	0	0	0	0	0	0	0	0	0	0	0	0	0	0	0	0	6.93111	-	3502519	3503784
gene0998	0	0	0	0	0	0	0	0	0	0	0	0	0	0	0	0	0	0	0	0	0	0	0	0	0	0	0	0	0	0	0	0	0	0	0	0	661.86	671.59	0	0	0	0	0	0	0	29.6322	-	3508167	3510745
gene1004	0	0	0	0	0	0	0	0	0	0	0	0	0	0	0	0	0	139.11	0	0	0	0	0	0	0	0	0	0	0	0	0	0	0	0	0	0	0	0	1641.21	0	0	0	0	0	0	39.5627	+	3525768	3527898
gene1008	0	0	0	0	0	0	0	0	0	0	0	0	0	0	0	125.89	0	92.58	0	0	0	0	0	0	0	0	0	0	0	0	0	0	0	0	0	0	0	0	0	0	0	0	0	0	0	4.85489	+	3543421	3546518
gene1010	0	0	0	0	0	0	0	0	0	0	0	0	0	0	0	0	0	215.46	0	0	0	0	0	0	0	0	0	0	0	0	0	0	0	0	0	0	0	0	0	0	0	0	0	0	0	4.788	-	3550048	3551679
gene1020	0	0	0	0	0	0	0	0	0	0	0	0	0	0	0	97.23	0	0	0	0	0	0	0	0	0	0	0	0	0	0	0	0	0	0	0	0	0	0	0	0	0	0	0	0	0	2.16067	-	3592003	3595927
gene1021	0	0	0	0	0	0	0	0	0	0	0	0	0	0	0	0	0	0	0	0	0	0	0	0	0	0	0	0	0	0	0	0	0	0	0	0	752.83	0	0	0	0	0	0	0	0	16.7296	+	3603419	3605557
gene1023	0	0	0	0	0	0	0	0	0	0	0	0	0	0	0	0	0	0	0	0	0	0	0	0	0	0	0	0	0	0	0	0	0	0	0	0	351.98	357.16	0	0	0	0	0	0	0	15.7587	-	3608030	3614354
gene1028	0	0	0	0	0	0	0	0	0	0	0	0	0	0	0	160.92	0	0	0	0	0	0	0	0	0	0	0	0	0	0	0	0	0	0	0	0	0	0	698.11	0	0	0	0	0	0	19.0896	-	3634397	3636741
gene1044	0	0	0	0	0	0	0	0	0	0	0	0	0	0	0	170.83	161.21	0	0	0	0	0	0	0	0	0	0	0	0	0	0	0	0	0	0	0	1651.6	0	741.07	0	0	0	0	0	0	60.5491	-	3697602	3699642
gene1053	0	0	0	0	0	0	0	0	0	0	0	0	0	0	0	111.6	0	0	0	0	0	0	0	0	0	0	0	0	0	0	0	0	101.92	0	0	0	0	0	0	0	0	0	0	0	0	4.74489	+	3729235	3734554
gene1057	0	0	0	0	0	0	0	0	0	0	0	0	0	0	0	721.02	0	0	0	0	0	0	0	0	0	0	0	0	0	0	0	0	0	0	0	0	0	0	0	0	0	0	0	0	0	16.0227	-	3741670	3742337
gene1064	0	0	0	0	0	0	0	0	0	0	0	0	0	0	0	0	0	0	0	0	0	0	0	0	0	0	0	0	0	0	0	0	0	0	0	0	1169.43	0	1049.45	0	0	0	0	0	0	49.3084	-	3768502	3769878
gene1066	0	0	0	0	0	0	0	0	0	0	0	0	0	0	0	0	0	76.89	0	0	0	0	0	0	0	0	0	0	0	0	0	0	0	0	0	0	0	0	0	0	0	0	0	0	0	1.70867	+	3774363	3778107
gene1074	0	0	0	0	0	0	0	0	0	0	0	0	0	0	0	0	0	131.92	0	0	0	0	0	0	0	0	0	0	0	0	0	0	0	0	0	0	0	0	0	0	0	0	0	0	0	2.93156	-	3790557	3792453
gene1080	0	0	0	0	0	0	0	0	0	0	0	0	0	0	0	0	57.26	0	0	0	0	0	0	0	0	0	0	0	0	0	0	0	0	0	0	0	0	0	0	0	0	0	0	0	0	1.27244	-	3806083	3812612
gene1081	0	0	0	0	0	0	0	0	0	0	0	0	0	0	0	0	1103.04	0	0	0	0	0	0	0	0	0	0	0	0	0	0	0	0	0	0	0	5650.2	5733.29	5070.48	0	0	0	0	0	0	390.156	+	3813972	3814338
gene1087	0	0	0	0	0	0	0	0	0	0	0	0	0	0	0	0	0	0	0	0	0	0	0	0	0	0	0	0	0	0	0	0	0	0	0	0	1358.91	0	0	0	0	0	0	0	0	30.198	+	3839664	3840848
gene1094	0	0	0	0	0	0	0	0	0	0	0	0	0	0	0	0	0	0	0	0	0	0	0	0	0	0	0	0	0	0	0	0	0	0	0	0	1693.28	0	0	0	0	0	0	0	0	37.6284	-	3862886	3864036
gene1095	0	0	0	0	0	0	0	0	0	0	0	0	0	0	0	1187.56	0	0	0	0	0	0	0	0	0	0	0	0	0	0	0	0	0	0	0	0	2870.42	0	2575.91	0	0	0	0	0	0	147.42	+	3864545	3865364
gene1104	0	0	0	0	0	0	0	0	0	0	0	0	0	0	0	0	0	267.74	0	0	0	0	0	0	0	0	0	0	0	0	0	0	0	0	0	0	0	0	0	0	0	0	0	0	0	5.94978	-	3905680	3906594
gene1108	0	0	0	0	0	0	0	0	0	0	0	0	0	0	0	119.78	0	88.09	0	0	0	0	0	0	0	0	0	0	0	0	0	0	0	0	0	0	0	0	0	0	0	0	0	0	0	4.61933	-	3935772	3939986
gene1110	0	0	0	0	0	0	0	0	0	0	0	0	0	0	0	0	0	0	0	0	0	0	0	0	0	0	0	0	0	0	0	0	0	0	0	0	869.97	882.76	0	0	0	0	0	0	0	38.9496	-	3944786	3946741
gene1111	0	0	0	0	0	0	0	0	0	0	0	0	0	0	0	0	239.24	372.87	0	0	0	0	0	0	0	0	0	0	0	0	0	0	0	0	0	0	1225.5	0	0	0	0	0	0	0	0	40.8358	-	3950907	3952883
gene1117	0	0	0	0	0	0	0	0	0	0	0	0	0	0	0	0	100.08	0	0	0	0	0	0	0	0	0	0	0	0	0	0	0	0	0	0	0	0	0	0	0	0	0	0	0	0	2.224	+	3983414	3986641
gene1120	0	0	0	0	0	0	0	0	0	0	0	0	0	0	0	0	166.33	0	0	0	0	0	0	0	0	0	0	0	0	0	0	0	0	0	0	0	0	0	0	0	0	0	0	0	0	3.69622	-	3993410	3995430
gene1123	0	0	0	0	0	0	0	0	0	0	0	0	0	0	0	362.27	0	133.21	0	0	0	0	0	0	0	0	0	0	0	0	0	0	0	0	0	0	0	0	785.8	0	0	0	0	0	0	28.4729	+	4000193	4005087
gene1125	0	0	0	0	0	0	0	0	0	0	0	0	0	0	0	0	0	442.6	0	0	0	0	0	0	0	0	0	0	0	0	0	0	0	0	0	0	0	0	0	0	0	0	0	0	0	9.83556	-	4011205	4012542
gene1129	0	0	0	0	0	0	0	0	0	0	0	0	0	0	0	0	0	0	0	0	0	0	0	0	0	0	0	0	0	0	0	0	0	0	0	0	1312.39	0	0	0	0	0	0	0	0	29.1642	+	4023264	4024490
gene1132	0	0	0	0	0	0	0	0	0	0	0	0	0	0	0	0	0	119.04	0	0	0	0	0	0	0	0	0	0	0	0	0	0	0	0	0	0	0	0	0	0	0	0	0	0	0	2.64533	+	4036279	4038436
gene1136	0	0	0	0	0	0	0	0	0	0	0	0	0	0	0	0	293.53	457.48	0	0	0	0	0	0	0	0	0	0	0	0	0	0	0	0	0	0	0	0	0	0	0	0	0	0	0	16.6891	+	4047781	4048898
gene1138	0	0	0	0	0	0	0	7905.64	0	0	0	0	0	0	0	0	0	0	0	0	0	0	0	0	0	0	0	0	0	0	0	0	0	0	0	0	0	0	0	0	0	0	0	0	0	175.681	+	4053280	4055319
gene1139	0	0	0	0	0	0	0	0	0	0	0	0	0	0	0	0	130.99	0	0	0	0	0	0	0	0	0	0	0	0	0	0	0	0	0	0	0	670.96	0	0	0	0	0	0	0	0	17.8211	-	4056913	4060470
gene1153	0	0	0	0	0	0	0	0	0	0	0	0	0	0	0	0	0	0	413.58	0	0	0	0	0	0	0	0	0	0	0	0	0	0	0	0	0	1771.51	0	0	0	0	0	0	0	0	48.5576	+	4105548	4106512
gene1154	0	0	0	0	0	0	0	0	0	0	0	0	0	0	0	0	993.26	0	0	0	0	0	0	0	0	0	0	0	0	0	0	0	0	0	0	0	0	0	0	0	0	0	0	0	0	22.0724	-	4107436	4108068
gene1157	0	0	0	0	0	0	0	0	0	0	0	0	0	0	0	0	221.54	0	0	0	0	0	0	0	0	0	0	0	0	0	0	0	0	0	0	0	0	0	0	0	0	0	0	0	0	4.92311	+	4116288	4117836
gene1159	0	0	0	0	0	0	0	8439.46	0	0	0	0	0	0	0	0	0	0	0	0	0	0	0	0	0	0	0	0	0	0	0	0	0	0	0	0	0	0	0	0	0	0	0	0	0	187.544	+	4125407	4126392
gene1165	0	0	0	0	0	0	0	0	0	0	0	0	0	0	0	193.44	0	0	0	0	0	0	0	0	0	0	0	0	0	0	0	0	0	0	0	0	0	0	0	0	0	0	0	0	0	4.29867	+	4144689	4146410
gene1175	0	0	0	0	0	0	0	0	0	0	0	0	0	0	0	302.55	0	0	0	0	0	0	0	0	0	0	0	0	0	0	0	0	0	0	0	0	0	0	0	0	0	0	0	0	0	6.72333	+	4174586	4176180
gene1179	0	0	0	0	0	0	0	0	0	0	0	0	0	0	0	0	0	0	0	0	0	0	0	0	0	0	0	0	0	0	0	0	163.04	0	0	0	0	875.66	0	0	0	0	0	0	0	23.0822	+	4186523	4188442
gene1180	0	0	0	0	0	0	0	0	0	0	0	0	0	0	0	0	0	265.99	0	0	0	0	0	0	0	0	0	0	0	0	0	0	0	0	0	0	0	0	0	0	0	0	0	0	0	5.91089	-	4188676	4189650
gene1185	0	0	0	0	0	0	0	0	0	0	0	0	0	0	0	0	0	976.01	0	0	0	0	0	0	0	0	0	0	0	0	0	0	0	0	0	0	2138.52	2169.97	0	0	0	0	0	0	0	117.433	+	4203829	4205255
gene1188	0	0	0	0	0	0	0	0	0	0	0	0	0	0	0	0	216.51	0	0	0	0	0	0	0	0	0	0	0	0	0	0	0	0	0	0	0	0	0	0	0	0	0	0	0	0	4.81133	+	4221369	4222937
gene1190	0	0	0	0	0	0	0	0	0	0	0	0	0	0	0	0	0	1001.95	0	0	0	0	0	0	0	0	0	0	0	0	0	0	0	0	0	0	0	0	0	0	0	0	0	0	0	22.2656	-	4226401	4227155
gene1196	0	0	0	0	0	0	0	0	0	0	0	0	0	0	0	0	0	0	0	0	0	0	0	0	0	0	0	0	0	0	0	0	0	0	0	0	0	0	1056.35	0	0	0	0	0	0	23.4744	-	4246550	4249328
gene1201	0	0	0	0	0	0	0	0	0	0	0	0	0	0	0	0	0	0	0	0	0	0	0	0	0	0	0	0	0	0	0	0	0	0	0	0	0	0	815.05	0	0	0	0	0	0	18.1122	-	4262869	4264641
gene1204	0	0	0	0	0	0	0	0	0	0	0	0	0	0	0	0	0	123.35	0	0	0	0	0	0	0	0	0	0	0	0	0	0	0	0	0	0	0	822.75	0	0	0	0	0	0	0	21.0244	+	4271792	4273867
gene1213	0	0	0	0	0	0	0	0	0	0	0	0	0	0	0	0	0	0	0	0	0	0	0	0	0	0	0	0	0	0	0	0	0	0	0	0	1345.28	1365.07	2414.51	0	0	0	0	0	0	113.886	+	4307949	4309843
gene1214	0	0	0	0	0	0	0	0	0	0	0	0	0	0	0	0	0	0	0	0	0	0	0	0	0	0	0	0	0	0	0	0	0	0	0	0	0	1712.77	0	0	0	0	0	0	0	38.0616	-	4311744	4312781
gene1215	0	0	0	0	0	0	0	0	0	0	0	0	0	0	0	0	727.7	567.08	0	0	0	0	0	0	0	0	0	0	0	0	0	0	0	0	0	0	0	0	0	0	0	0	0	0	0	28.7729	+	4312940	4313600
gene1223	0	0	0	0	0	0	0	0	0	0	0	0	0	0	0	0	0	0	0	0	0	0	0	0	0	0	0	0	0	0	0	0	0	0	0	0	621.26	0	0	0	0	0	0	0	0	13.8058	-	4347948	4350587
gene1229	0	0	0	0	0	0	0	0	0	0	0	0	0	0	0	745.22	703.28	0	0	0	0	0	0	0	0	0	0	0	0	0	0	0	0	0	0	0	0	0	0	0	0	0	0	0	0	32.1889	-	4363938	4364520
gene1236	0	0	0	0	0	0	0	0	0	0	0	0	0	0	0	432.89	204.27	0	0	0	0	0	0	0	0	0	0	0	0	0	0	0	0	0	0	0	0	0	0	0	0	0	0	0	0	14.1591	+	4385911	4387807
gene1246	0	0	0	0	0	0	0	0	0	0	0	0	0	0	0	662.25	0	324.69	0	0	0	0	0	0	0	0	0	0	0	0	0	0	0	0	0	0	1067.13	0	957.65	0	0	0	0	0	0	66.9271	+	4419954	4421507
gene1247	0	0	0	0	0	0	0	0	0	0	0	0	0	0	0	0	0	0	0	0	0	0	0	0	0	0	0	0	0	0	0	0	0	0	0	0	0	2587.47	0	0	0	0	0	0	0	57.4993	+	4423255	4424794
gene1248	0	0	0	0	0	0	0	0	0	0	0	0	0	0	0	0	0	0	0	0	0	0	0	0	0	0	0	0	0	0	0	0	0	0	0	0	0	0	2179.62	0	0	0	0	0	0	48.436	-	4428119	4429650
gene1250	0	0	0	0	0	0	0	0	0	0	0	0	0	0	0	0	0	0	0	0	0	0	0	0	0	0	0	0	0	0	0	0	0	0	0	0	0	0	1213.34	0	0	0	0	0	0	26.9631	-	4432243	4433629
gene1255	0	0	0	0	0	0	0	0	0	0	0	0	0	0	0	0	223.91	0	0	0	0	0	0	0	0	0	0	0	0	0	0	0	0	0	0	0	0	0	0	0	0	0	0	0	0	4.97578	-	4446790	4448284
gene1258	0	0	0	0	0	0	0	0	0	0	0	0	0	0	0	0	0	0	0	0	0	0	0	0	0	0	0	0	0	0	0	0	0	0	0	0	0	1702.07	0	0	0	0	0	0	0	37.8238	-	4465313	4467026
gene1262	0	0	0	0	0	0	0	0	0	0	0	0	0	0	0	154.65	0	0	0	0	0	0	0	0	0	0	0	0	0	0	0	0	0	0	0	0	0	0	0	0	0	0	0	0	0	3.43667	+	4477422	4479729
gene1263	0	0	0	0	0	0	0	0	0	0	0	0	0	0	0	0	154.56	0	0	0	0	0	0	0	0	0	0	0	0	0	0	0	0	0	0	0	0	0	0	0	0	0	0	0	0	3.43467	-	4480587	4482802
gene1265	0	0	0	0	0	0	0	0	0	0	0	0	0	0	0	0	0	0	0	0	0	0	0	0	0	0	0	0	0	0	0	0	0	0	0	0	4750.17	0	0	0	0	0	0	0	0	105.559	-	4485045	4485463
gene1283	0	0	0	0	0	0	0	0	0	0	0	0	0	0	0	190.13	0	0	0	0	0	0	0	0	0	0	0	0	0	0	0	0	0	0	0	0	0	0	824.82	0	0	0	0	0	0	22.5544	-	4546730	4548587
gene1291	0	0	0	0	0	0	0	0	0	0	0	0	0	0	0	101.96	96.22	74.99	0	0	0	0	0	0	0	0	0	0	0	0	0	0	0	0	0	0	0	0	0	0	0	0	0	0	0	6.07044	-	4578232	4583012
gene1293	0	0	0	0	0	0	0	0	0	0	0	0	0	0	0	385.55	0	283.54	0	0	0	0	0	0	0	0	0	0	0	0	0	0	0	0	0	0	0	3782.38	0	0	0	0	0	0	0	98.9216	+	4587476	4588460
gene1314	0	0	0	0	0	0	166.01	0	110.75	0	0	0	0	0	0	0	0	0	0	0	0	0	0	0	0	0	0	0	0	0	0	0	0	0	0	0	0	0	0	0	0	0	0	0	0	6.15022	+	4665455	4667823
gene1320	0	0	0	0	0	0	0	127147	0	0	0	0	0	0	0	0	725.18	0	0	0	0	0	0	0	0	0	0	0	0	0	0	0	0	0	0	0	0	0	0	0	0	0	0	0	0	2841.6	+	4675630	4676782
gene1321	0	0	0	0	0	0	0	0	0	0	0	0	0	0	0	0	135.04	0	0	0	0	0	0	0	0	0	0	0	0	0	0	0	0	0	0	0	0	0	0	0	0	0	0	0	0	3.00089	-	4677307	4679841
gene1322	0	0	0	0	0	0	0	0	0	0	0	0	0	0	0	0	0	0	0	0	0	0	0	0	0	0	0	0	0	0	0	0	0	0	0	0	1007.07	0	0	0	0	0	0	0	0	22.3793	-	4682173	4683771
gene1330	0	0	0	0	0	0	0	0	0	0	0	0	0	0	0	263.75	0	0	0	0	0	0	0	0	0	0	0	0	0	0	0	0	0	0	0	0	0	0	0	0	0	0	0	0	0	5.86111	+	4698104	4699366
gene1337	0	0	0	0	0	0	0	0	0	0	0	0	0	0	0	408.22	0	0	0	0	0	0	0	0	0	0	0	0	0	0	0	0	0	0	0	0	0	0	1770.94	0	0	0	0	0	0	48.4258	-	4710888	4711794
gene1339	0	0	0	0	0	0	0	0	0	0	0	0	0	0	0	0	0	0	0	0	0	0	0	0	0	0	0	0	0	0	0	0	0	0	0	0	1754.15	0	0	0	0	0	0	0	0	38.9811	-	4715461	4716514
gene1340	0	0	0	0	0	0	0	0	0	0	0	0	0	0	0	0	0	121.16	0	0	0	0	0	0	0	0	0	0	0	0	0	0	0	0	0	0	0	0	0	0	0	0	0	0	0	2.69244	+	4716736	4718842
gene1344	0	0	0	0	0	0	0	0	0	0	0	0	0	0	0	0	0	0	0	0	0	0	0	0	0	0	0	0	0	0	0	0	0	0	0	0	0	1361.66	0	0	0	0	0	0	0	30.2591	+	4725232	4726472
gene1347	0	0	0	0	0	0	0	0	0	0	0	0	0	0	0	0	0	200.64	0	0	0	0	0	0	0	0	0	0	0	0	0	0	0	0	0	0	0	1338.24	0	0	0	0	0	0	0	34.1973	+	4731172	4732710
gene1354	0	0	0	0	0	0	0	0	0	0	0	0	0	0	0	0	327.47	0	0	0	0	0	0	0	0	0	0	0	0	0	0	0	0	0	0	0	0	0	0	0	0	0	0	0	0	7.27711	-	21386	22345
gene1360	0	0	0	0	0	0	0	0	0	0	0	0	0	0	0	0	0	0	0	0	0	0	0	0	0	0	0	0	0	0	0	0	0	0	0	0	0	0	1075.21	0	0	0	0	0	0	23.8936	+	29936	31318
gene1383	0	0	0	0	0	0	0	0	0	0	0	0	0	0	0	0	0	531.98	0	0	0	0	0	0	0	0	0	0	0	0	0	0	0	0	0	0	0	0	0	0	0	0	0	0	0	11.8218	+	94521	95441
gene1391	0	0	0	0	0	0	0	0	0	0	0	0	0	0	0	0	0	0	0	0	0	0	0	0	0	0	0	0	0	0	0	0	0	0	0	0	0	303.77	268.65	0	0	0	0	0	0	12.7204	+	109547	114925
gene1397	0	0	0	0	0	0	0	0	0	0	0	0	0	0	0	0	0	0	0	0	0	0	0	0	0	0	0	0	0	0	0	0	0	0	0	0	0	0	1104.81	0	0	0	0	0	0	24.5513	-	143148	144596
gene1403	0	0	0	0	0	0	0	0	0	0	0	0	0	0	0	0	0	234.65	0	0	0	0	0	0	0	0	0	0	0	0	0	0	0	0	0	0	0	0	0	0	0	0	0	0	0	5.21444	+	170838	172277
gene1405	0	0	0	0	0	0	0	0	0	0	0	0	0	0	0	257.03	0	0	0	0	0	0	0	0	0	0	0	0	0	0	0	0	0	0	0	0	2485.04	1260.79	0	0	0	0	0	0	0	88.9524	+	180969	182396
gene1407	0	0	0	0	0	0	0	0	0	0	0	0	0	0	0	0	0	0	0	0	0	0	0	0	0	0	0	0	0	0	213.06	0	0	0	0	0	0	0	0	0	0	0	0	0	0	4.73467	+	188135	189890
gene1411	0	0	0	0	0	0	66.75	0	50.09	0	0	0	0	0	0	0	0	0	0	0	0	0	0	0	0	0	0	0	0	0	0	0	0	0	0	0	0	0	0	0	0	0	0	0	0	2.59644	+	206521	214160
gene1432	0	0	0	0	0	0	0	0	0	0	0	0	0	0	0	0	1455.4	0	0	0	0	0	0	0	0	0	0	0	0	0	0	0	0	0	0	0	0	0	0	0	0	0	0	0	0	32.3422	-	265863	266480
gene1438	0	0	0	0	0	0	0	0	0	0	0	0	0	0	0	0	0	0	0	0	0	0	0	0	0	0	0	0	0	0	0	392.16	0	0	0	0	0	0	0	0	0	0	0	0	0	8.71467	+	283394	284339
gene1440	0	0	0	0	0	0	0	0	0	0	0	0	0	0	0	0	0	0	0	0	0	0	0	0	0	0	0	0	0	0	0	0	0	0	0	0	0	0	1027.07	0	0	0	0	0	0	22.8238	+	285662	287068
gene1462	0	0	0	0	0	0	0	0	0	0	0	0	0	0	0	181.43	0	266.86	0	0	0	0	0	0	0	0	0	0	0	0	0	0	0	0	0	0	0	0	0	0	0	0	0	0	0	9.962	-	374761	376778
gene1472	0	0	0	0	0	0	0	0	0	0	0	0	0	0	0	0	0	0	0	0	0	0	0	0	0	0	0	0	0	0	0	0	0	0	0	0	0	0	291.76	0	0	0	0	0	0	6.48356	+	436368	441492
gene1478	0	0	0	0	0	0	0	0	0	0	0	0	0	0	0	0	0	50.01	0	0	0	0	0	0	0	0	0	0	0	0	0	0	0	0	0	0	0	0	0	0	0	0	0	0	0	1.11133	-	454154	459424
gene1482	0	0	0	0	0	0	0	0	0	0	0	0	0	0	0	613.46	0	0	0	0	0	0	0	0	0	0	0	0	0	0	0	0	0	0	0	0	0	0	0	0	0	0	0	0	0	13.6324	+	477328	477951
gene1491	0	0	0	0	0	0	0	0	0	0	0	0	0	0	0	0	0	0	0	0	0	0	0	0	0	0	0	0	0	0	0	0	0	0	0	0	0	0	4631.69	0	0	0	0	0	0	102.926	-	494315	494829
gene1495	0	0	0	0	0	0	0	0	0	0	0	0	0	0	0	234.75	0	0	0	0	0	0	0	0	0	0	0	0	0	0	0	0	0	0	0	0	0	0	1018.38	0	0	0	0	0	0	27.8473	+	504117	505896
gene1499	0	0	0	0	0	0	0	0	0	0	0	0	0	0	0	0	0	0	0	0	0	0	0	0	0	0	0	0	0	0	0	0	0	0	0	0	0	0	784.52	0	0	0	0	0	0	17.4338	-	516379	518783
gene1518	0	0	0	0	0	0	0	0	0	0	0	0	0	0	0	0	0	0	0	0	0	0	0	0	0	0	0	0	0	0	0	0	0	0	0	0	0	2135.93	0	0	0	0	0	0	0	47.4651	+	569563	570504
gene1536	0	0	0	0	0	0	0	0	0	0	0	0	0	0	0	0	0	0	0	0	0	0	0	0	0	0	0	0	0	0	0	0	0	0	0	0	845.3	0	0	0	0	0	0	0	0	18.7844	+	617898	619894
gene1540	0	0	0	0	0	0	0	0	0	0	0	0	0	0	0	0	0	0	0	0	0	0	0	0	0	0	0	0	0	0	0	0	0	0	0	0	0	0	523.01	0	0	0	0	0	0	11.6224	-	627855	630913
gene1542	0	0	0	0	0	0	0	0	0	0	0	0	0	0	0	365.25	0	0	0	0	0	0	0	0	0	0	0	0	0	0	0	0	0	0	0	0	0	0	0	0	0	0	0	0	0	8.11667	+	633947	634858
gene1543	0	0	0	0	0	0	0	0	0	0	0	0	0	0	0	0	96.05	0	0	0	0	0	0	0	0	0	0	0	0	0	0	0	0	0	0	0	0	0	0	0	0	0	0	0	0	2.13444	-	635037	638433
gene1545	0	0	0	0	0	0	0	0	0	0	0	0	0	0	0	329.49	0	0	0	0	0	0	0	0	0	0	0	0	0	0	0	0	0	0	0	0	0	0	0	0	0	0	0	0	0	7.322	+	642284	643608
gene1551	0	0	0	0	0	0	0	0	0	0	0	0	0	0	0	0	0	0	0	0	0	0	0	0	0	0	0	0	0	0	0	0	0	0	0	0	930.27	0	0	0	0	0	0	0	0	20.6727	+	659602	661717
gene1554	0	0	0	0	0	0	0	0	0	0	0	0	0	0	0	0	0	0	0	0	0	0	0	0	0	0	0	0	0	0	0	0	0	0	0	0	0	0	521.32	0	0	0	0	0	0	11.5849	+	667398	670585
gene1559	0	0	0	0	0	0	0	0	0	0	0	0	0	0	0	0	170.39	132.78	0	0	0	0	0	0	0	0	0	0	0	0	0	0	0	0	0	0	0	885.63	783.24	0	0	0	0	0	0	43.8231	-	682792	684636
gene1560	0	0	0	0	0	0	0	0	0	0	0	0	0	0	0	0	96.14	0	0	0	0	0	0	0	0	0	0	0	0	0	0	0	0	0	0	0	0	499.69	0	0	0	0	0	0	0	13.2407	+	685032	688833
gene1561	0	0	0	0	0	0	0	0	0	0	0	0	0	0	0	0	0	0	0	0	0	0	0	0	0	0	0	0	0	0	0	0	0	0	0	0	0	610.61	0	0	0	0	0	0	0	13.5691	-	688894	692213
gene1562	0	0	0	0	0	0	0	0	0	0	0	0	0	0	0	0	0	0	0	0	0	0	0	0	0	0	0	0	0	0	0	0	0	0	0	0	0	0	1228.82	0	0	0	0	0	0	27.3071	-	693520	694778
gene1565	0	0	0	0	0	0	0	0	0	0	0	0	0	0	0	0	0	0	0	0	0	0	0	0	0	0	0	0	0	0	0	0	0	0	0	0	0	1418.39	0	0	0	0	0	0	0	31.5198	-	705236	706506
gene1566	0	0	0	0	0	0	0	0	0	0	0	0	0	0	0	100.4	0	0	0	0	0	0	0	0	0	0	0	0	0	0	0	0	0	0	0	0	0	0	435.53	0	0	0	0	0	0	11.9096	+	706644	712589
gene1572	4127.12	3043.83	2419.29	0	0	0	73.94	0	147.98	223.6	94.83	416.78	0	1993.98	3858.74	96.98	366.07	142.64	218.89	0	87.69	8205.21	6663.71	4428.82	7661.07	11197	13862.9	0	0	0	0	0	0	2622.71	2759.44	2701.82	1875.17	2854.13	2103.47	0	0	0	0	140.37	0	1875.29	-	724577	728662
gene1574	0	0	0	0	2147.86	4774.87	0	0	0	158.92	202.19	148.11	0	0	0	0	0	0	0	263.25	0	0	0	0	0	0	0	0	0	0	0	0	0	0	0	0	0	0	0	0	0	0	0	0	0	171.004	+	732815	734499
gene1576	0	0	0	0	0	0	0	0	0	0	0	0	0	0	0	270.16	0	0	0	0	0	0	0	0	0	0	0	0	0	0	0	0	0	0	0	0	0	0	0	0	0	0	0	0	0	6.00356	+	736383	737763
gene1581	162520	170467	201042	86616.2	80514.5	71382.9	13861	30536.3	14925.9	18651.6	24091.6	26041.8	17475.5	167913	166450	36540.7	35355.3	33455.4	21244.2	23377.7	22527.8	215486	200128	223068	155513	149158	173680	73224.1	78187.8	71535.1	92302.4	93100	95145.2	200270	181171	201811	57988.9	61557.4	60445.4	69671.8	80697.1	69861.3	25490.3	25777.5	28088.6	91296.6
gene1582	0	0	6412.23	0	0	0	0	0	0	0	0	0	835.27	63419.6	34091.5	7710.91	16009.4	12475.7	1740.46	0	0	78291.4	72855.4	42258.3	0	0	0	0	0	0	0	3191.75	2816.93	0	0	0	14910.2	30259	6690.22	0	0	0	0	0	0	8754.85	-	753612	763144
gene1584	104520	101783	69443.9	187941	187867	201364	259313	85065.5	258773	257789	252466	250438	259450	95814.5	103623	191377	200811	200393	254514	252691	253479	48406.2	65784.5	46917.2	111775	115065	90137.6	201712	195842	202429	183189	181712	180262	73619.3	90585.7	72626.3	30332.6	24441.9	23617.8	203979	193983	204710	251518	250964	248710	162694
gene1589	0	0	0	0	0	0	0	0	0	0	0	0	0	0	0	0	0	180.26	0	0	0	0	0	0	0	0	0	0	0	0	0	0	0	0	0	0	0	0	0	0	0	0	0	0	0	4.00578	-	776486	777941
gene1599	0	0	0	0	0	0	0	0	0	0	0	0	0	0	0	0	0	0	0	0	0	0	0	0	0	0	0	0	0	0	0	0	0	0	0	0	0	0	8118.46	0	0	0	0	0	0	180.41	+	794382	795031
gene1603	0	0	0	0	0	0	0	0	0	0	0	0	0	0	0	0	132.64	0	0	0	0	0	0	0	0	0	0	0	0	0	0	0	0	0	0	0	0	0	0	0	0	0	0	0	0	2.94756	-	803090	805553
gene1606	0	0	0	0	0	0	0	0	0	0	0	0	0	0	0	43.48	0	0	0	0	0	147.14	186.72	0	0	0	0	0	0	0	47.63	44.99	79.41	0	0	0	210.17	0	188.6	0	0	0	0	0	0	21.0698	+	815302	823082
gene1609	0	0	0	0	0	0	0	0	0	0	0	0	0	0	0	296.89	0	0	0	0	0	0	0	0	0	0	0	0	0	0	0	0	0	0	0	0	0	0	0	0	0	0	0	0	0	6.59756	+	828152	829392
gene1613	0	0	0	0	0	0	0	0	0	0	0	0	0	0	0	0	0	0	0	0	0	0	0	0	0	0	0	0	0	0	0	0	0	0	0	0	0	1089.32	0	0	0	0	0	0	0	24.2071	+	838168	839854
gene1614	0	0	0	0	0	0	0	0	0	0	0	0	0	0	0	0	0	0	0	0	0	0	0	0	0	0	0	0	0	0	0	0	0	0	0	0	767.91	0	0	0	0	0	0	0	0	17.0647	-	840149	842288
gene1615	0	0	0	0	0	0	0	0	0	0	0	0	0	0	0	0	0	0	0	0	0	0	0	0	0	0	0	0	0	0	0	0	0	0	0	0	0	0	1072.82	0	0	0	0	0	0	23.8404	+	842767	845639
gene1622	0	0	0	0	0	0	0	0	0	0	0	0	0	0	0	0	646.84	2016.28	0	0	0	0	0	0	0	0	0	0	0	0	0	0	0	0	0	0	0	3362.11	0	0	0	0	0	0	0	133.894	+	871061	871781
gene1628	0	0	0	0	0	0	0	0	0	0	0	0	0	0	0	0	284.75	221.9	0	0	0	0	0	0	0	0	0	0	0	0	0	0	0	0	0	0	0	0	1308.96	0	0	0	0	0	0	40.3469	-	894054	895454
gene1635	0	0	0	0	0	0	0	0	0	0	0	0	0	0	0	551.05	0	0	0	0	0	0	0	0	0	0	0	0	0	0	0	0	0	0	0	0	0	0	0	0	0	0	0	0	0	12.2456	+	916078	917335
gene1649	0	0	0	0	0	0	0	0	0	0	0	0	0	0	0	502.43	0	0	0	0	0	0	0	0	0	0	0	0	0	0	0	0	0	0	0	0	4857.63	0	0	0	0	0	0	0	0	119.112	-	959291	960153
gene1658	0	0	0	0	0	0	0	0	0	0	0	0	0	0	0	0	0	0	0	0	0	0	0	0	0	0	0	0	0	0	0	0	0	0	0	0	0	0	2955.19	0	0	0	0	0	0	65.6709	-	985420	985956
gene1659	0	0	0	0	0	0	0	0	0	0	0	0	0	0	0	0	0	268.62	0	0	0	0	0	0	0	0	0	0	0	0	0	0	0	0	0	0	0	0	0	0	0	0	0	0	0	5.96933	-	986487	987690
gene1665	0	0	0	0	0	0	0	0	0	0	0	0	0	0	0	0	0	143.01	0	0	0	0	0	0	0	0	0	0	0	0	0	0	0	0	0	0	0	0	0	0	0	0	0	0	0	3.178	-	1004568	1006427
gene1666	0	0	0	0	0	0	0	0	0	0	0	0	0	0	0	0	0	0	0	0	0	0	0	0	0	0	0	0	0	0	0	0	0	0	0	0	8946.14	0	0	0	0	0	0	0	0	198.803	+	1007191	1007619
gene1679	0	0	0	0	0	0	0	0	0	0	0	0	0	0	0	0	0	0	0	0	0	0	0	0	0	0	0	0	0	0	0	0	0	0	0	0	1056.63	0	0	0	0	0	0	0	0	23.4807	-	1042917	1044711
gene1680	0	0	0	0	0	0	0	0	0	0	0	0	0	0	0	0	0	278.7	0	0	0	0	0	0	0	0	0	0	0	0	0	0	0	0	0	0	0	0	0	0	0	0	0	0	0	6.19333	-	1046314	1047243
gene1705	0	0	0	0	0	0	0	0	0	0	0	0	0	0	0	0	0	0	0	0	0	0	0	0	0	0	0	0	0	0	0	0	0	0	0	0	1903.43	3862.85	0	0	0	0	0	0	0	128.14	+	1116898	1117830
gene1712	0	0	0	0	0	0	0	0	0	0	0	0	0	0	0	0	0	0	0	0	0	0	0	0	0	0	0	0	0	0	0	0	0	0	0	0	0	0	635.48	0	0	0	0	0	0	14.1218	-	1130555	1133015
gene1713	0	0	0	0	0	0	0	0	0	0	0	0	0	0	0	0	0	65.85	0	0	0	0	0	0	0	0	0	0	0	0	0	0	0	0	0	0	432.88	0	0	0	0	0	0	0	0	11.0829	-	1135204	1139992
gene1715	0	0	0	0	0	0	0	0	0	0	0	0	0	0	0	0	0	477.54	0	0	0	0	0	0	0	0	0	0	0	0	0	0	0	0	0	0	0	0	0	0	0	0	0	0	0	10.612	-	1144356	1145146
gene1717	0	0	0	0	0	0	0	0	0	0	0	0	0	0	0	319.99	0	235.33	0	0	0	0	0	0	0	0	0	0	0	0	0	0	0	0	0	0	1546.88	1569.63	0	0	0	0	0	0	0	81.5962	+	1150545	1152271
gene1734	0	0	0	0	0	0	0	0	0	0	0	0	0	0	0	281.82	0	0	0	0	0	0	0	0	0	0	0	0	0	0	0	0	0	0	0	0	0	0	0	0	0	0	0	0	0	6.26267	+	1200730	1204297
gene1738	0	0	0	0	0	0	0	0	0	0	0	0	0	0	0	0	0	298.03	0	0	0	0	0	0	0	0	0	0	0	0	0	0	0	0	0	0	0	0	0	0	0	0	0	0	0	6.62289	+	1213034	1213958
gene1741	0	0	0	0	0	0	0	0	0	0	0	0	0	0	0	252.93	0	186.01	0	0	0	0	0	0	0	0	0	0	0	0	0	0	0	0	0	0	0	0	0	0	0	0	0	0	0	9.75422	-	1221038	1222585
gene1742	0	0	0	0	0	0	0	0	0	0	0	0	0	0	0	0	0	0	0	0	0	0	0	0	0	0	0	0	0	0	0	0	0	0	0	0	744.48	0	0	0	0	0	0	0	0	16.544	+	1226804	1229374
gene1743	0	0	0	0	0	0	0	0	0	0	0	0	0	0	0	0	638.96	0	0	0	0	0	0	0	0	0	0	0	0	0	0	0	0	0	0	0	0	0	0	0	0	0	0	0	0	14.1991	+	1230932	1231524
gene1748	0	0	0	0	0	0	0	0	0	0	0	0	0	0	0	810.49	382.44	298.03	0	0	0	0	0	0	0	0	0	0	0	0	0	0	0	0	0	0	0	0	0	0	0	0	0	0	0	33.1324	-	1244535	1245796
gene1751	0	0	0	0	0	0	0	0	0	0	0	0	0	0	0	0	0	117.66	0	0	0	0	0	0	0	0	0	0	0	0	0	0	0	0	0	0	0	0	0	0	0	0	0	0	0	2.61467	-	1249692	1254006
gene1752	0	0	0	0	0	0	133.97	0	44.68	0	0	0	0	0	0	0	110.54	0	0	0	0	0	0	0	0	0	0	0	0	0	0	0	0	0	0	0	0	0	0	0	0	0	0	0	0	6.42644	+	1255481	1258430
gene1754	0	0	0	0	0	0	0	0	0	0	0	0	0	0	0	765.77	0	563.17	0	0	0	0	0	0	0	0	0	0	0	0	0	0	0	0	0	0	0	0	0	0	0	0	0	0	0	29.532	-	1267566	1268577
gene1756	0	0	0	0	0	0	0	0	0	0	0	0	0	0	0	0	300.25	0	0	0	0	0	0	0	0	0	0	0	0	0	0	0	0	0	0	0	0	0	0	0	0	0	0	0	0	6.67222	-	1288097	1289235
gene1759	0	0	0	0	0	0	0	0	0	0	0	0	0	0	0	0	0	0	0	0	0	0	0	0	0	0	0	0	0	0	0	0	0	0	0	0	0	1033.51	0	0	0	0	0	0	0	22.9669	+	1296210	1298219
gene1764	561.83	0	0	0	0	0	0	8113.36	0	0	0	0	0	0	0	0	485.88	252.42	0	0	0	0	0	0	0	0	0	0	0	0	0	0	0	0	0	0	829.63	841.83	0	0	0	0	0	0	0	246.332	-	1306649	1308869
gene1765	0	0	0	0	0	0	0	0	0	0	0	0	0	0	0	408.22	385.25	0	0	0	0	0	0	0	0	0	0	0	0	0	0	0	0	0	0	0	1973.41	0	0	0	0	0	0	0	0	61.4862	+	1311115	1312123
gene1766	0	0	0	0	0	0	0	0	0	0	0	0	0	0	0	0	0	0	0	0	0	0	0	0	0	0	0	0	0	0	0	0	0	0	0	0	0	2581.34	0	0	0	0	0	0	0	57.3631	+	1313171	1313803
gene1772	0	0	0	0	0	0	0	0	0	0	0	0	0	0	0	0	0	0	0	0	0	0	0	0	0	0	0	0	0	0	0	0	0	0	0	0	0	0	5473.81	0	0	0	0	0	0	121.64	-	1327528	1327920
gene1773	0	0	0	0	0	0	0	0	0	0	0	0	0	0	0	0	398.44	0	0	0	0	0	0	0	0	0	0	0	0	0	0	0	0	0	0	0	0	0	915.77	0	0	0	0	0	0	29.2047	-	1328537	1330524
gene1777	0	0	0	0	0	0	0	0	0	0	0	0	0	0	0	910.14	0	0	0	0	0	0	0	0	0	0	0	0	0	0	997.17	941.83	0	0	0	0	0	0	0	0	0	0	0	0	0	63.3142	-	1339742	1340246
gene1779	0	0	0	0	0	0	0	0	0	0	0	0	0	0	0	0	0	0	0	0	0	0	0	0	0	0	0	0	0	0	0	0	0	0	0	0	1551.35	0	0	0	0	0	0	0	0	34.4744	-	1343265	1344413
gene1780	0	0	0	0	0	0	0	0	0	0	0	0	0	0	0	0	0	0	0	0	0	0	0	0	0	0	0	0	0	0	0	0	0	0	0	0	0	0	1084.9	0	0	0	0	0	0	24.1089	+	1345130	1347848
gene1784	0	0	0	0	0	0	0	0	0	0	0	0	0	0	0	0	557.39	434.36	0	0	0	0	0	0	0	0	0	0	0	0	0	0	0	0	0	0	0	0	0	0	0	0	0	0	0	22.0389	-	1360309	1361479
gene1793	0	0	0	0	0	0	0	0	0	0	0	0	0	0	0	0	0	0	0	0	0	0	0	0	0	0	0	0	0	0	0	0	0	0	0	0	0	2851.64	2521.97	0	0	0	0	0	0	119.414	-	1386650	1387397
gene1798	0	0	0	0	0	0	0	0	0	0	0	0	0	0	0	0	0	0	0	0	0	0	0	0	0	0	0	0	0	0	0	0	0	0	0	0	0	0	1345.52	0	0	0	0	0	0	29.9004	-	1400033	1402231
gene1801	0	0	0	0	0	0	0	0	0	0	0	0	0	0	0	95.72	0	0	0	0	0	0	0	0	0	0	0	0	0	0	0	0	0	0	0	0	462.73	0	0	0	0	0	0	0	0	12.41	-	1410277	1413756
gene1803	0	0	0	0	0	0	0	0	0	0	0	0	0	0	0	0	0	575.07	0	0	0	0	0	0	0	0	0	0	0	0	0	0	0	0	0	0	3780.06	0	0	0	0	0	0	0	0	96.7807	-	1419112	1419944
gene1807	0	0	0	0	0	0	0	0	0	0	0	0	0	0	0	0	0	126.6	0	0	0	0	0	0	0	0	0	0	0	0	0	0	0	0	0	0	0	0	0	0	0	0	0	0	0	2.81333	+	1435780	1437766
gene1824	0	0	0	0	0	0	0	0	0	0	0	0	0	0	0	0	0	152.35	0	0	0	0	0	0	0	0	0	0	0	0	0	0	0	0	0	0	0	0	0	0	0	0	0	0	0	3.38556	-	1502807	1504454
gene1826	0	0	0	0	0	0	0	0	0	0	0	0	0	0	0	0	0	0	0	0	0	0	0	0	0	0	0	0	0	0	0	0	0	0	0	0	0	0	233.83	0	0	0	0	0	0	5.19622	+	1509950	1516358
gene1832	0	0	0	0	0	0	0	0	0	0	0	0	0	0	0	0	67.87	0	0	0	0	0	0	0	0	0	0	0	0	0	0	0	0	0	0	0	0	0	0	0	0	0	0	0	0	1.50822	-	1539305	1544589
gene1839	0	0	0	0	0	0	0	0	0	0	0	0	0	0	0	0	0	208.31	0	0	0	0	0	0	0	0	0	0	0	0	0	0	0	0	0	0	0	0	0	0	0	0	0	0	0	4.62911	+	1563376	1564679
gene1843	0	0	0	0	0	0	0	0	0	0	0	0	0	0	0	0	335.86	0	0	0	0	0	0	0	0	0	0	0	0	0	0	0	0	0	0	0	0	0	0	0	0	0	0	0	0	7.46356	-	1574483	1575522
gene1845	0	0	0	0	0	0	0	0	0	0	0	0	0	0	0	0	0	173.01	0	0	0	0	0	0	0	0	0	0	0	0	0	0	0	0	0	0	0	0	0	0	0	0	0	0	0	3.84467	-	1579118	1580776
gene1846	0	0	0	0	0	0	0	0	0	0	0	0	0	0	0	157.95	149.06	116.16	0	0	0	0	0	0	0	0	0	0	0	0	0	0	0	0	0	0	0	0	0	0	0	0	0	0	0	9.40378	+	1582812	1585397
gene1857	0	0	0	0	0	0	0	0	0	0	0	0	0	0	0	0	0	0	0	0	0	0	0	0	0	0	0	0	0	0	0	0	0	0	0	0	411	0	0	0	0	0	0	0	0	9.13333	+	1620284	1624561
gene1858	0	0	0	0	0	0	0	0	0	0	0	0	0	0	0	0	0	0	0	0	0	0	0	0	0	0	0	0	0	0	0	0	0	0	0	0	0	0	586.72	0	0	0	0	0	0	13.0382	+	1626214	1628782
gene1865	0	0	0	0	0	0	0	0	0	0	0	0	0	0	0	0	0	0	0	0	0	0	0	0	0	0	0	0	0	0	0	0	0	0	0	0	0	0	472.71	0	0	0	0	0	0	10.5047	+	1655204	1658260
gene1866	0	0	0	0	0	0	0	0	0	0	0	0	0	0	0	455.07	0	334.67	0	0	0	0	0	0	0	0	0	0	0	0	0	0	0	0	0	0	0	0	0	0	0	0	0	0	0	17.5498	-	1659891	1660904
gene1867	0	0	0	0	0	0	0	0	0	0	0	0	0	0	0	0	0	0	0	0	0	0	0	0	0	0	0	0	0	0	0	0	0	0	0	0	0	0	1519.54	0	0	0	0	0	0	33.7676	+	1661971	1662980
gene1869	0	0	0	0	0	0	0	0	0	0	0	0	0	0	0	0	0	92.06	0	0	0	0	0	0	0	0	0	0	0	0	0	0	0	0	0	0	0	0	0	0	0	0	0	0	0	2.04578	+	1673979	1676768
gene1882	0	0	0	0	0	0	0	0	0	0	0	0	0	0	0	0	0	121.7	0	0	0	0	0	0	0	0	0	0	0	0	0	0	0	0	0	0	0	0	0	0	0	0	0	0	0	2.70444	+	1724134	1726389
gene1883	0	0	0	0	0	0	0	0	0	0	0	0	0	0	0	0	0	630.57	0	0	0	0	0	0	0	0	0	0	0	0	0	0	0	0	0	0	0	2102.94	0	0	0	0	0	0	0	60.7447	+	1732724	1733692
gene1894	0	0	0	0	0	0	0	0	0	0	0	0	0	0	0	0	0	0	0	0	0	0	0	0	0	0	0	0	0	0	0	0	0	0	0	0	0	3909.06	0	0	0	0	0	0	0	86.868	-	1763059	1764424
gene1895	0	0	0	0	0	0	0	0	0	0	0	0	0	0	0	0	0	0	0	0	0	0	0	0	0	0	0	0	0	0	0	0	0	0	0	0	0	0	2023.93	0	0	0	0	0	0	44.9762	-	1765472	1766342
gene1896	0	0	0	0	0	0	0	0	0	0	0	0	0	0	0	0	0	0	0	0	0	0	0	0	0	0	0	0	0	0	0	0	0	0	0	0	0	1065.88	0	0	0	0	0	0	0	23.6862	-	1767681	1769442
gene1911	0	0	0	0	0	0	0	0	0	0	0	0	0	0	0	0	155.01	0	0	0	0	0	0	0	0	0	0	0	0	0	0	0	0	0	0	0	0	0	0	0	0	0	0	0	0	3.44467	-	1854219	1856466
gene1916	0	0	0	0	0	0	365.57	0	292.64	0	0	0	0	0	0	0	0	0	0	0	0	0	0	0	0	0	0	0	0	0	0	0	0	0	0	0	0	0	0	0	0	0	0	0	0	14.6269	+	1886603	1888387
gene1924	0	0	0	0	0	0	0	0	0	0	0	0	0	0	0	0	0	0	0	0	0	0	0	0	0	0	0	0	0	0	0	0	0	0	0	0	0	1707.41	0	0	0	0	0	0	0	37.9424	+	1910942	1912008
gene1925	0	0	0	0	0	0	0	0	0	0	0	0	0	0	0	0	130.01	0	0	0	124.57	0	0	0	0	0	0	0	0	0	0	0	0	0	0	0	0	0	597.64	0	0	0	0	0	0	18.9382	-	1913380	1915886
gene1929	0	242.87	450.42	0	0	0	0	0	0	0	0	0	0	1113.71	0	216.66	306.7	239	0	0	0	0	0	0	0	0	0	0	0	0	0	0	0	0	0	0	0	0	0	0	0	0	0	0	0	57.0969	+	1934653	1938652
gene1932	0	0	0	0	0	0	0	0	0	0	0	0	0	0	0	0	0	0	0	0	0	0	0	0	0	0	0	0	0	0	0	0	0	0	0	0	1482.79	0	0	0	0	0	0	0	0	32.9509	+	1952427	1953512
gene1938	0	0	0	0	0	0	0	0	0	0	0	0	0	0	0	0	0	0	0	0	0	0	0	0	0	0	0	0	0	0	0	0	0	0	0	0	0	676.6	598.38	0	0	0	0	0	0	28.3329	-	1969943	1972644
gene1941	0	0	0	0	0	0	0	0	0	0	0	0	0	0	0	0	0	0	0	0	0	0	0	0	0	0	0	0	0	0	0	0	0	0	0	0	490.65	0	0	0	0	0	0	0	0	10.9033	+	1979292	1982933
gene1950	0	0	0	0	0	0	0	0	0	0	0	0	0	0	0	0	0	0	0	0	0	0	0	0	0	0	0	0	0	0	0	0	0	0	0	0	0	2874.21	1270.96	0	0	0	0	0	0	92.1149	-	2004162	2005376
gene1952	0	0	0	0	0	0	0	0	0	0	0	0	0	0	0	144.02	0	105.91	0	0	0	0	0	0	0	0	0	0	0	0	0	0	0	0	0	0	0	0	0	0	0	0	0	0	0	5.554	-	2007517	2009879
gene1955	0	0	0	0	0	0	0	0	0	0	0	0	0	0	0	0	0	162.99	0	0	0	0	0	0	0	0	0	0	0	0	0	0	0	0	0	0	0	0	0	0	0	0	0	0	0	3.622	+	2022879	2024381
gene1956	0	0	0	0	0	0	0	0	0	0	0	0	0	0	0	0	0	0	0	0	0	0	0	0	0	0	0	0	0	0	0	287.26	0	0	0	0	0	0	0	0	0	0	0	0	0	6.38356	-	2024744	2026159
gene1958	0	0	0	0	0	0	0	0	0	0	0	0	0	0	0	0	330.56	0	0	0	0	0	0	0	0	0	0	0	0	0	0	0	0	0	0	0	0	1718.18	1519.54	0	0	0	0	0	0	79.2951	+	2029804	2031535
gene1961	0	0	0	0	0	0	0	0	0	0	0	0	0	0	0	0	64.01	0	0	0	0	0	0	0	0	0	0	0	0	0	0	0	0	0	0	0	0	0	0	0	0	0	0	0	0	1.42244	-	2036680	2048197
gene1966	0	0	0	0	0	0	0	0	0	0	0	0	0	0	0	0	0	294.27	0	0	0	0	0	0	0	0	0	0	0	0	0	0	0	0	0	0	967.15	0	0	0	0	0	0	0	0	28.0316	-	2063222	2065711
gene1968	0	0	0	0	0	0	0	0	0	0	0	0	0	0	0	124.76	0	91.75	0	0	0	0	0	0	0	0	0	0	0	0	0	0	0	0	0	0	0	0	0	0	0	0	0	0	0	4.81133	+	2072294	2075146
gene1978	0	0	0	0	0	0	0	0	0	0	0	0	0	0	0	119.39	0	0	0	0	0	0	0	0	0	0	0	0	0	0	0	0	0	0	0	0	0	1756.98	0	0	0	0	0	0	0	41.6971	-	2099835	2102920
gene1980	0	0	0	0	0	0	0	0	0	0	0	0	0	0	0	982.63	0	0	0	0	0	0	0	0	0	0	0	0	0	0	0	0	0	0	0	0	0	0	0	0	0	0	0	0	0	21.8362	-	2112618	2113094
gene1981	0	0	0	0	0	0	0	0	0	0	0	0	0	0	0	0	0	0	0	0	0	0	0	0	0	0	0	0	0	0	0	81.15	0	0	0	0	379.07	0	0	0	0	0	0	0	0	10.2271	-	2114248	2118608
gene1993	0	0	0	0	0	0	0	0	0	0	0	0	0	0	0	268.85	0	0	0	0	0	0	0	0	0	0	0	0	0	0	0	0	0	0	0	0	0	0	0	0	0	0	0	0	0	5.97444	-	2151760	2153499
gene1999	0	0	0	0	0	0	0	0	0	0	0	0	0	0	0	0	0	0	0	0	0	0	0	0	0	0	0	0	0	0	0	0	0	0	0	0	469.61	0	0	0	0	0	0	0	0	10.4358	-	2170126	2174280
gene2001	0	0	0	0	0	0	0	0	0	0	0	0	0	0	0	0	0	0	0	0	0	0	0	0	0	0	0	0	0	0	0	0	0	0	0	0	1200.82	0	0	0	0	0	0	0	0	26.6849	-	2177734	2179385
gene2015	0	0	0	0	0	0	0	0	0	0	0	0	0	0	0	0	0	74.37	0	0	0	0	0	0	0	0	0	0	0	0	0	0	0	0	0	0	0	0	438.7	0	0	0	0	0	0	11.4016	-	2249448	2252800
gene2021	0	0	0	0	0	0	0	0	0	0	0	0	0	0	0	0	0	38.46	0	0	0	0	0	0	0	0	0	0	0	0	0	0	0	0	0	0	252.83	256.55	0	0	0	0	0	0	0	12.1742	+	2268694	2275176
gene2029	0	0	0	0	0	0	0	0	0	0	0	0	0	0	0	0	521.34	0	0	0	0	0	0	0	0	0	0	0	0	0	0	0	0	0	0	0	0	0	0	0	0	0	0	0	0	11.5853	-	2300415	2301095
gene2033	0	0	0	0	0	0	0	0	0	0	0	0	0	0	0	0	0	0	0	0	0	0	0	0	0	0	0	0	0	0	0	0	0	0	0	0	720.49	0	0	0	0	0	0	0	0	16.0109	+	2309287	2311786
gene2034	0	0	0	0	0	0	0	0	0	0	0	0	0	0	0	0	0	0	0	0	0	0	0	0	0	0	0	0	0	0	0	0	0	0	0	0	0	2545.15	0	0	0	0	0	0	0	56.5589	-	2312332	2313156
gene2042	0	0	0	0	0	0	0	0	0	0	0	0	0	0	0	0	0	0	0	0	0	0	0	0	0	0	0	0	0	0	0	0	0	0	0	0	0	0	287.41	0	0	0	0	0	0	6.38689	+	2332255	2337282
gene2044	0	0	0	0	0	0	0	0	0	0	0	0	0	0	0	0	0	0	0	0	0	0	0	0	0	0	0	0	0	0	0	0	0	0	0	0	2485.04	0	0	0	0	0	0	0	0	55.2231	+	2341271	2342008
gene2045	0	0	0	0	0	0	0	0	0	0	0	0	0	0	0	838.02	0	0	0	0	0	0	0	0	0	0	0	0	0	0	0	0	0	0	0	0	0	4110.66	0	0	0	0	0	0	0	109.971	+	2343007	2344179
gene2047	0	0	0	0	0	0	0	0	0	274.4	0	0	0	0	0	714.06	673.88	787.71	0	0	0	0	0	0	0	0	0	0	0	2944.54	0	0	0	0	0	0	0	0	1548.86	0	0	0	0	0	0	154.299	+	2349278	2350811
gene2052	0	0	0	0	0	0	0	0	0	0	0	0	0	0	0	0	0	0	0	0	0	0	0	0	0	0	0	0	0	0	0	0	0	0	0	0	0	0	975.09	0	0	0	0	0	0	21.6687	-	2359893	2361415
gene2063	0	0	0	0	0	0	0	0	0	0	0	0	0	0	0	0	0	600.44	0	0	0	0	0	0	0	0	0	0	0	0	0	0	0	0	0	0	0	0	0	0	0	0	0	0	0	13.3431	+	2392084	2392765
gene2066	0	0	0	0	0	0	0	0	0	0	0	0	0	0	0	0	258.1	0	0	0	0	0	0	0	0	0	0	0	0	0	0	0	0	0	0	0	0	0	0	0	0	0	0	0	0	5.73556	+	2402298	2403562
gene2067	0	0	0	0	0	0	0	0	0	0	0	0	0	0	0	0	0	279.66	0	0	0	0	0	0	0	0	0	0	0	0	0	0	0	0	0	0	0	0	0	0	0	0	0	0	0	6.21467	-	2404837	2405760
gene2068	0	0	0	0	0	0	0	0	0	0	0	0	0	0	0	111.15	0	0	0	0	0	0	0	0	0	0	0	0	0	0	0	0	0	0	0	0	537.31	0	0	0	0	0	0	0	0	14.4102	+	2409069	2412543
gene2072	0	0	0	0	0	0	0	0	0	0	0	0	0	0	0	0	0	0	0	0	0	0	0	0	0	0	0	0	0	0	0	0	0	0	0	0	0	0	1125.46	0	0	0	0	0	0	25.0102	+	2432586	2433979
gene2074	0	0	0	0	0	0	0	0	0	0	0	0	0	0	0	0	166.07	0	0	0	0	0	0	0	0	0	0	0	0	0	0	0	0	0	0	0	0	0	0	0	0	0	0	0	0	3.69044	+	2439907	2441894
gene2088	0	0	0	0	0	0	0	0	0	0	0	0	0	0	0	93.7	0	0	0	0	0	0	0	0	0	0	0	0	0	0	0	0	0	0	0	0	0	0	0	0	0	0	0	0	0	2.08222	-	2502112	2505859
gene2092	0	0	0	0	0	0	0	0	0	0	0	0	0	0	0	0	0	0	0	0	0	0	0	0	0	0	0	0	0	0	0	0	0	0	0	0	0	616.83	0	0	0	0	0	0	0	13.7073	+	2516603	2519404
gene2107	0	0	0	0	0	0	0	22180.3	0	0	0	0	0	0	0	0	0	0	0	0	0	0	0	0	0	0	0	0	0	0	0	0	0	0	0	0	0	0	0	0	0	0	0	0	0	492.896	+	2572884	2573948
gene2110	0	0	0	0	0	0	0	0	0	0	0	0	0	0	0	0	0	223.72	0	0	0	0	0	0	0	0	0	0	0	0	0	0	0	0	0	0	0	0	0	0	0	0	0	0	0	4.97156	+	2583648	2584923
gene2113	0	0	0	0	0	0	0	0	0	0	0	0	0	0	0	0	0	0	0	0	0	0	0	0	0	0	0	0	0	0	0	0	0	0	0	0	0	0	1400.28	0	0	0	0	0	0	31.1173	-	2598191	2599456
gene2115	0	0	0	0	0	0	0	0	0	0	0	0	0	0	0	359.34	0	264.27	0	0	0	0	0	0	0	0	0	0	0	0	0	0	0	0	0	0	0	0	1558.89	0	0	0	0	0	0	48.5	-	2602408	2603501
gene2118	0	0	0	0	0	0	0	0	0	0	0	0	0	0	0	0	0	94.51	0	0	0	0	0	0	0	0	0	0	0	0	0	0	0	0	0	0	0	0	557.52	0	0	0	0	0	0	14.4896	-	2608055	2610690
gene2124	0	0	0	0	0	0	0	0	0	0	0	0	0	0	0	0	0	162.99	0	0	0	0	0	0	0	0	0	0	0	0	0	0	0	0	0	0	0	0	0	0	0	0	0	0	0	3.622	-	2634136	2636072
gene2137	0	0	0	0	0	0	0	0	0	0	0	0	0	0	0	196.53	0	0	0	0	0	0	0	0	0	0	0	0	0	0	0	0	0	0	0	0	0	0	0	0	0	0	0	0	0	4.36733	-	2680467	2682547
gene2141	0	0	0	0	0	0	0	0	0	0	0	0	0	0	0	213.12	0	0	0	0	0	0	0	0	0	0	0	0	0	0	0	0	0	0	0	0	0	0	0	0	0	0	0	0	0	4.736	-	2696236	2697845
gene2146	0	0	0	0	0	0	0	0	0	0	0	0	0	0	0	0	0	0	0	0	0	0	0	0	0	0	0	0	0	0	0	0	0	0	0	0	0	2241.41	0	0	0	0	0	0	0	49.8091	-	2716468	2717515
gene2147	0	0	0	0	0	0	0	0	0	0	0	0	0	0	0	0	0	0	0	0	0	0	0	0	0	0	0	0	0	0	0	0	0	0	0	0	0	1035.48	0	0	0	0	0	0	0	23.0107	-	2718948	2721371
gene2152	0	0	0	0	0	0	0	0	0	0	0	0	0	0	0	0	0	0	0	0	0	0	0	0	0	0	0	0	0	0	0	0	0	0	0	0	0	0	3541.88	0	0	0	0	0	0	78.7084	+	2741973	2742470
gene2158	0	0	0	0	0	0	0	0	0	0	0	0	0	0	0	541.64	1022.33	398.34	0	0	0	0	0	0	0	0	0	0	0	0	0	0	0	0	0	0	2618.38	0	0	0	0	0	0	0	0	101.793	+	2750547	2751216
gene2163	0	0	0	0	0	0	0	0	0	0	0	0	0	0	0	0	508.68	0	0	0	0	0	0	0	0	0	0	0	0	0	0	0	0	0	0	0	0	0	0	0	0	0	0	0	0	11.304	-	2769949	2770728
gene2169	0	0	0	0	0	0	0	0	0	0	0	0	0	0	0	0	0	191.69	0	0	0	0	0	0	0	0	0	0	0	0	0	0	0	0	0	0	0	0	0	0	0	0	0	0	0	4.25978	-	2792921	2794842
gene2175	0	0	0	0	0	0	0	0	0	0	0	0	0	0	0	0	129.69	0	0	0	0	0	0	0	0	0	0	0	0	0	0	0	0	0	0	0	0	0	0	0	0	0	0	0	0	2.882	-	2808884	2811467
gene2177	0	0	0	0	0	0	0	0	0	0	0	0	0	0	0	0	0	0	0	0	0	0	0	0	0	0	0	0	0	0	0	0	0	0	0	0	0	1076.41	0	0	0	0	0	0	0	23.9202	-	2817838	2819559
gene2178	0	0	0	0	0	0	0	0	0	0	0	0	0	0	0	0	139.35	0	0	0	0	0	0	0	0	0	0	0	0	0	0	0	0	0	0	0	0	724.28	0	0	0	0	0	0	0	19.1918	-	2823267	2825568
gene2179	0	805.64	0	0	0	0	548.01	0	137.09	0	0	0	0	0	0	0	0	264.27	0	0	0	0	0	0	0	0	0	0	0	0	0	0	0	0	0	0	0	0	0	0	0	0	0	0	0	39.0002	-	2826378	2827597
gene2183	0	0	0	0	0	0	0	0	0	0	0	0	0	0	0	98.18	0	0	0	0	0	0	0	0	0	0	0	0	0	0	0	0	0	0	0	0	0	0	425.9	0	0	0	0	0	0	11.6462	+	2838037	2841572
gene2184	0	0	0	0	0	0	0	0	0	0	0	0	0	0	0	0	0	293.74	0	0	0	0	0	0	0	0	0	0	0	0	0	0	0	0	0	0	0	0	0	0	0	0	0	0	0	6.52756	-	2842338	2844005
gene2185	0	0	0	0	0	0	0	0	0	0	0	0	0	0	0	0	0	0	0	0	0	0	0	0	0	0	0	0	0	0	0	0	0	0	0	0	0	0	10704.4	0	0	0	0	0	0	237.874	-	2845881	2846535
gene2189	0	0	0	0	0	0	0	0	0	0	0	0	0	0	0	0	0	0	0	0	0	0	0	0	0	0	0	0	0	0	0	0	0	0	0	0	2407.03	0	4320.14	0	0	0	0	0	0	149.493	-	2852696	2853411
gene2193	0	0	0	0	0	0	0	0	0	0	0	0	0	0	0	0	0	0	0	0	0	0	0	0	0	0	0	0	0	0	0	0	0	0	0	0	602.43	1222.59	0	0	0	0	0	0	0	40.556	+	2864517	2867237
gene2194	0	0	0	0	0	0	0	0	0	0	0	0	0	0	0	423.81	0	0	0	0	0	0	0	0	0	0	0	0	0	0	0	0	0	0	0	0	0	0	0	0	0	0	0	0	0	9.418	+	2868453	2869289
gene2195	0	0	0	0	0	0	0	0	0	0	0	0	0	0	0	0	0	0	0	0	0	0	0	0	0	0	0	0	0	0	0	0	0	0	0	0	0	727.19	0	0	0	0	0	0	0	16.1598	+	2869970	2872216
gene2197	0	0	0	0	0	0	0	0	0	0	0	0	0	0	0	0	0	0	0	0	0	0	0	0	0	0	0	0	0	0	0	0	0	0	0	0	0	0	1222.58	0	0	0	0	0	0	27.1684	-	2875137	2876620
gene2198	0	0	0	0	0	0	0	0	0	0	0	0	0	0	0	0	419.16	0	0	0	0	0	0	0	0	0	0	0	0	0	0	0	0	0	0	0	0	0	0	0	0	0	0	0	0	9.31467	+	2876670	2878165
gene2202	0	0	0	0	0	0	0	0	0	0	0	0	0	0	0	0	0	0	0	276.1	196.1	0	0	0	0	0	0	0	0	0	0	0	0	0	0	0	0	0	0	0	0	0	0	0	0	10.4933	+	2890792	2892549
gene2213	0	0	0	0	0	0	0	0	0	0	0	0	0	0	0	0	0	0	0	0	0	0	0	0	0	0	0	0	0	0	0	0	0	0	0	0	8520.14	8645.43	7645.96	0	0	0	0	0	0	551.367	-	2931723	2931968
gene2215	0	0	0	0	0	0	0	0	0	0	0	0	0	0	0	0	0	107.16	0	0	0	0	0	0	0	0	0	0	0	0	0	0	0	0	0	0	0	0	0	0	0	0	0	0	0	2.38133	-	2935113	2937912
gene2216	0	0	0	0	0	0	0	0	0	0	0	0	0	0	0	0	0	388.85	0	0	0	0	0	0	0	0	0	0	0	0	0	0	0	0	0	0	0	0	0	0	0	0	0	0	0	8.64111	+	2941662	2942381
gene2221	0	0	0	0	0	0	0	0	0	0	0	0	0	0	0	173.77	0	0	0	0	0	0	0	0	0	0	0	0	0	0	0	0	0	0	0	0	0	0	0	0	0	0	0	0	0	3.86156	+	2952740	2954656
gene2222	0	0	0	0	0	0	0	8549.42	0	0	0	0	0	0	0	0	341.33	0	0	0	0	0	0	0	0	0	0	0	0	0	0	0	0	0	0	0	0	0	0	0	0	0	0	0	0	197.572	-	2957949	2958869
gene2231	0	0	0	0	0	0	0	0	0	0	0	0	0	0	0	0	0	0	0	0	0	0	0	0	0	0	0	0	0	0	0	0	0	0	0	0	0	1375.41	0	0	0	0	0	0	0	30.5647	+	3005439	3006888
gene2241	0	0	0	0	0	0	0	0	0	0	0	0	0	0	0	0	129.85	0	0	0	0	0	0	0	0	0	0	0	0	0	0	0	0	0	0	0	0	0	0	0	0	0	0	0	0	2.88556	+	3054221	3057022
gene2245	0	0	0	0	0	0	0	0	0	0	0	0	0	0	0	0	0	306.99	0	0	0	0	0	0	0	0	0	0	0	0	0	0	0	0	0	0	0	0	0	0	0	0	0	0	0	6.822	+	3064464	3065798
gene2246	0	0	0	0	0	0	0	0	0	0	0	0	0	0	0	0	321.44	0	0	0	0	0	0	0	0	0	0	0	0	0	0	0	0	0	0	0	0	0	0	0	0	0	0	0	0	7.14311	+	3072477	3073454
gene2252	0	0	0	0	0	0	0	0	0	0	0	0	0	0	0	0	155.24	0	0	0	0	0	0	0	0	0	0	0	0	0	0	0	150.24	0	0	0	0	0	0	0	0	0	0	0	0	6.78844	+	3087876	3090163
gene2263	0	0	0	0	0	0	0	0	0	0	0	0	0	0	0	111.37	0	0	0	0	0	0	0	0	0	0	0	0	0	0	0	0	0	0	0	0	538.38	0	0	0	0	0	0	0	0	14.4389	+	3119810	3123380
gene2265	0	0	0	0	0	0	0	0	0	0	0	0	0	0	0	0	0	0	0	0	0	0	0	0	0	0	0	0	0	0	0	0	0	0	0	0	2190.89	0	0	0	0	0	0	0	0	48.6864	+	3133901	3134682
gene2270	0	0	0	0	0	0	0	0	0	0	0	0	0	0	0	0	0	0	0	0	0	0	0	0	0	0	0	0	0	0	0	0	0	0	0	0	0	0	1524.35	0	0	0	0	0	0	33.8744	-	3148107	3149164
gene2275	0	0	0	0	0	0	0	0	0	0	0	0	0	0	0	0	0	0	0	0	0	0	0	0	0	0	0	0	0	0	0	0	0	0	0	0	0	0	1408.47	0	0	0	0	0	0	31.2993	-	3161213	3162238
gene2278	0	0	0	0	0	0	0	0	0	0	0	0	0	0	0	0	0	0	0	0	0	0	0	0	0	0	0	0	0	0	0	0	0	0	0	0	0	1691.5	0	0	0	0	0	0	0	37.5889	-	3174073	3175535
gene2279	0	0	0	0	0	0	0	0	0	0	0	0	0	0	0	0	0	0	0	0	0	0	0	0	0	0	0	0	0	0	0	0	0	0	0	0	0	2002.43	0	0	0	0	0	0	0	44.4984	+	3176343	3177158
gene2285	0	0	0	0	0	0	0	0	0	0	0	0	0	0	0	0	0	0	0	0	0	0	0	0	0	0	0	0	0	0	0	0	0	0	0	0	560.3	0	0	0	0	0	0	0	0	12.4511	+	3193989	3197009
gene2287	0	0	0	0	0	0	0	0	0	0	0	0	0	0	0	0	132.14	0	0	0	0	0	0	0	0	0	0	0	0	0	0	0	0	0	0	0	0	0	0	0	0	0	0	0	0	2.93644	-	3200709	3204157
gene2292	0	0	0	0	0	0	0	0	0	0	0	0	0	0	0	0	0	390.71	0	0	0	0	0	0	0	0	0	0	0	0	0	0	0	0	0	0	0	0	0	0	0	0	0	0	0	8.68244	-	3227461	3228189
gene2298	0	0	0	0	0	0	0	0	0	0	0	0	0	0	0	0	0	177.14	0	0	0	0	0	0	0	0	0	0	0	0	0	0	0	0	0	0	0	0	0	0	0	0	0	0	0	3.93644	-	3259276	3260658
gene2301	0	0	0	0	0	0	0	0	0	0	0	0	0	0	0	0	0	420.92	0	0	0	0	0	0	0	0	0	0	0	0	0	0	0	0	0	0	0	0	7448.9	0	0	0	0	0	0	174.885	-	3265767	3266676
gene2315	0	0	0	0	0	0	0	0	0	0	0	0	0	0	0	0	0	0	0	0	0	0	0	0	0	0	0	0	0	0	0	0	0	0	0	0	0	2631.22	2327.03	0	0	0	0	0	0	110.183	+	3310738	3312515
gene2316	0	0	0	0	0	0	0	0	0	0	0	0	0	0	0	0	0	163.97	0	0	0	0	0	0	0	0	0	0	0	0	0	0	0	0	0	0	0	0	0	0	0	0	0	0	0	3.64378	+	3317790	3319945
gene2321	0	0	0	0	0	0	0	0	0	0	0	0	0	0	0	196.87	0	0	0	0	0	0	0	0	0	0	0	0	0	0	0	0	0	0	0	0	0	0	0	0	0	0	0	0	0	4.37489	+	3334544	3336470
gene2322	0	0	0	0	0	0	0	0	0	0	0	0	0	0	0	0	0	0	0	0	0	0	0	0	0	0	0	0	0	0	0	0	0	0	0	0	0	1181.48	1044.89	0	0	0	0	0	0	49.4749	-	3337055	3339114
gene2323	0	0	0	0	0	0	0	0	0	0	0	0	0	0	0	0	0	0	0	0	0	0	0	0	0	0	0	0	0	0	0	0	0	0	0	0	2236.54	0	0	0	0	0	0	0	0	49.7009	+	3339825	3340614
gene2327	0	0	0	0	0	0	0	0	0	0	0	0	0	0	0	210.7	0	0	0	0	0	0	0	0	0	0	0	0	0	0	0	0	0	0	0	0	0	0	0	0	0	0	0	0	0	4.68222	+	3348242	3349867
gene2340	0	0	0	0	0	0	0	0	0	0	0	0	0	0	0	307.58	0	0	0	0	0	0	0	0	0	0	0	0	0	0	0	0	0	0	0	0	0	0	2668.67	0	0	0	0	0	0	66.1389	-	3381469	3382783
gene2359	0	0	0	0	0	0	0	0	0	0	0	0	0	0	0	0	0	0	0	0	0	0	0	0	0	0	0	0	0	0	0	0	0	0	0	0	893.13	0	0	0	0	0	0	0	0	19.8473	-	3432659	3434919
gene2364	0	0	0	0	0	0	0	0	0	0	0	0	0	0	0	0	0	0	0	0	0	0	0	0	0	0	0	0	0	0	0	0	93.98	0	0	0	0	0	0	0	0	0	0	0	0	2.08844	-	3457627	3461092
gene2365	0	0	0	0	0	0	0	0	0	0	0	0	0	0	0	379.61	0	0	0	0	0	0	0	0	0	0	0	0	0	0	0	0	0	0	0	0	0	0	0	0	0	0	0	0	0	8.43578	+	3462518	3464333
gene2366	0	0	0	0	0	0	0	0	0	0	0	0	0	0	0	0	0	340.25	0	0	0	0	0	0	0	0	0	0	0	0	0	0	0	0	0	0	0	0	669.02	0	0	0	0	0	0	22.4282	+	3464810	3467016
gene2372	0	0	0	0	0	0	0	0	0	0	0	0	0	0	0	0	0	0	0	0	0	0	0	0	0	0	0	0	0	0	0	0	0	0	0	0	416.1	0	0	0	0	0	0	0	0	9.24667	-	3481332	3485654
gene2379	0	0	0	0	0	0	0	0	0	0	0	0	0	0	0	0	620.05	0	0	0	0	0	0	0	0	0	0	0	0	0	0	0	0	0	0	0	0	0	0	0	0	0	0	0	0	13.7789	+	3518777	3519336
gene2385	0	0	0	0	0	0	0	0	0	0	0	0	0	0	0	0	0	0	0	0	0	0	0	0	0	0	0	0	0	0	0	0	0	0	0	0	0	0	1433.62	0	0	0	0	0	0	31.8582	+	3542724	3543826
gene2390	0	0	0	0	0	0	0	0	0	0	0	0	0	0	0	0	0	302.44	0	0	0	0	0	0	0	0	0	0	0	0	0	0	0	0	0	0	0	0	0	0	0	0	0	0	0	6.72089	-	3576544	3577780
gene2395	0	0	0	0	0	0	0	0	0	0	0	0	0	0	0	0	0	0	0	0	0	0	0	0	0	0	0	0	0	0	304.9	0	0	0	0	0	0	0	0	0	0	0	0	0	0	6.77556	-	3590213	3591619
gene2413	0	0	0	0	0	0	0	0	0	0	0	0	0	0	0	0	0	0	0	0	0	0	0	0	0	0	0	0	0	0	0	0	0	0	0	0	0	0	1881.62	0	0	0	0	0	0	41.8138	+	3664092	3665008
gene2420	0	0	0	0	0	0	0	0	0	0	0	0	0	0	0	196.87	0	0	0	0	0	0	0	0	0	0	0	0	0	0	0	0	0	0	0	0	0	0	0	0	0	0	0	0	0	4.37489	-	3690529	3692968
gene2421	0	0	0	0	0	0	0	0	0	0	0	0	0	0	0	154.65	0	113.73	0	0	0	0	0	0	0	0	0	0	0	0	0	0	0	0	0	0	0	0	0	0	0	0	0	0	0	5.964	-	3699169	3701537
gene2428	0	0	0	0	0	0	0	0	0	0	0	0	0	0	0	0	301.12	0	0	0	0	0	0	0	0	0	0	0	0	0	0	0	0	0	0	0	0	0	0	0	0	0	0	0	0	6.69156	+	3720692	3721828
gene2431	0	0	0	0	0	0	0	0	0	0	0	0	0	0	0	0	0	0	0	0	0	0	0	0	0	0	0	0	0	0	0	0	0	0	0	0	688.16	0	0	0	0	0	0	0	0	15.2924	-	3726285	3728798
gene2434	0	0	0	0	0	0	0	0	0	0	0	0	0	0	0	0	0	0	0	0	0	0	0	0	0	0	0	0	0	0	0	0	0	0	0	0	0	526.24	0	0	0	0	0	0	0	11.6942	-	3736547	3739875
gene2436	0	0	0	0	0	0	0	0	0	0	0	0	0	0	0	0	0	0	0	0	0	0	0	0	0	0	0	0	0	0	0	0	0	0	0	0	457.6	0	0	0	0	0	0	0	0	10.1689	-	3747640	3751158
gene2447	0	0	0	0	0	0	0	0	0	0	0	0	0	0	0	1099.38	0	0	0	0	0	0	0	0	0	0	0	0	0	0	0	0	0	0	0	0	0	0	0	0	0	0	0	0	0	24.4307	+	3790790	3791092
gene2452	0	0	0	0	0	0	0	0	0	0	0	0	0	0	0	0	0	71.32	0	0	0	0	0	0	0	0	0	0	0	0	0	0	0	0	0	0	0	0	0	0	0	0	0	0	0	1.58489	+	3801492	3805277
gene2455	0	0	0	0	0	0	0	0	0	0	0	0	0	0	0	0	268	0	0	0	0	0	0	0	0	0	0	0	0	0	0	0	0	0	0	0	0	0	0	0	0	0	0	0	0	5.95556	+	3824957	3826175
gene2456	0	0	0	0	0	0	0	0	0	0	0	0	0	0	0	0	0	89.05	0	0	0	0	0	0	0	0	0	0	0	0	0	0	0	0	0	0	1170.71	0	525.3	0	0	0	0	0	0	39.668	+	3826562	3829799
gene2457	0	0	0	0	0	0	0	0	0	0	0	0	0	0	0	0	183.84	0	0	0	0	0	0	0	0	0	0	0	0	0	0	0	0	0	0	0	0	3822.19	845.08	0	0	0	0	0	0	107.802	-	3830174	3831883
gene2458	0	0	0	0	0	0	0	0	0	0	0	0	0	0	0	0	0	0	0	0	0	0	0	0	0	0	0	0	0	0	0	0	0	0	0	0	0	0	3541.88	0	0	0	0	0	0	78.7084	-	3834353	3834809
gene2470	0	0	0	0	0	0	0	0	0	0	0	0	0	0	0	0	0	0	0	0	0	0	0	0	0	0	0	0	0	0	0	0	0	0	0	0	0	0	819.21	0	0	0	0	0	0	18.2047	-	3889712	3891564
gene2473	0	0	0	0	0	0	0	0	0	0	0	0	0	0	0	83.55	0	0	0	0	0	0	0	0	0	0	0	0	0	0	0	0	0	0	0	0	0	0	0	0	0	0	0	0	0	1.85667	-	3897713	3902834
gene2485	0	0	0	0	0	0	0	0	0	0	0	0	0	0	0	0	0	0	442.8	0	0	0	0	0	0	0	0	0	0	0	0	0	0	0	0	0	0	0	0	0	0	0	0	0	0	9.84	-	3920468	3921316
gene2486	0	0	0	0	0	0	0	0	0	0	0	0	0	0	0	0	109.84	0	0	0	0	0	0	0	0	0	0	0	0	0	0	0	0	0	0	0	0	0	0	0	0	0	0	0	0	2.44089	-	3922139	3925798
gene2488	0	0	0	0	0	0	0	0	0	0	0	0	0	0	0	0	47.94	0	0	0	0	0	0	0	0	0	0	0	0	0	0	0	0	0	0	0	0	0	440.71	0	0	0	0	0	0	10.8589	+	3929034	3936774
gene2489	0	0	0	0	0	0	0	0	0	0	0	0	0	0	0	0	0	125.44	0	0	0	0	0	0	0	0	0	0	0	0	0	0	0	0	0	0	0	0	0	0	0	0	0	0	0	2.78756	-	3936998	3939072
gene2505	0	0	0	0	0	0	0	0	0	0	0	0	0	0	0	0	0	150.94	0	0	0	0	0	0	0	0	0	0	0	0	0	0	0	0	0	0	0	0	0	0	0	0	0	0	0	3.35422	-	33629	36106
gene2511	0	0	0	0	0	0	0	0	0	0	0	0	0	0	0	0	0	0	0	0	0	0	0	0	0	0	0	0	0	0	0	0	0	0	0	0	0	0	1016.24	0	0	0	0	0	0	22.5831	-	49169	50818
gene2516	0	0	0	0	0	0	0	0	0	0	0	0	0	0	0	0	0	140.07	0	0	0	0	0	0	0	0	0	0	0	0	0	0	0	0	0	0	0	0	0	0	0	0	0	0	0	3.11267	-	65990	67997
gene2523	0	0	0	0	0	0	0	0	0	0	0	0	0	0	0	0	187.79	0	0	0	0	0	0	0	0	0	0	0	0	0	0	0	0	0	0	0	961.95	0	0	0	0	0	0	0	0	25.5498	+	79514	81237
gene2528	0	0	0	0	0	0	0	0	0	0	0	0	0	0	0	0	0	0	0	0	0	0	0	0	0	0	0	0	0	0	0	0	0	0	0	0	3626.82	0	0	0	0	0	0	0	0	80.596	+	92938	93525
gene2529	0	0	0	0	0	0	0	0	0	0	0	0	0	0	0	0	0	0	0	0	0	0	0	0	0	0	0	0	0	0	0	0	0	0	0	0	0	535.03	0	0	0	0	0	0	0	11.8896	-	93801	96945
gene2530	0	0	0	0	0	0	0	0	0	0	0	0	0	0	0	221.19	0	0	0	0	0	0	0	0	0	0	0	0	0	0	0	0	0	0	0	0	0	0	0	0	0	0	0	0	0	4.91533	+	97243	99631
gene2532	0	0	0	0	0	0	0	0	0	0	0	0	0	0	0	161.86	0	0	0	0	0	0	0	0	0	0	0	0	0	0	0	0	0	0	0	0	0	0	0	0	0	0	0	0	0	3.59689	-	104337	106672
gene2540	0	0	0	0	0	0	16.82	0	0	0	0	0	0	0	0	0	0	0	0	0	0	0	0	0	0	0	0	0	0	0	0	0	0	0	0	0	0	0	0	0	0	0	0	0	0	0.373778	+	130532	142609
gene2560	0	0	0	0	0	0	0	0	0	0	0	0	0	0	0	425.43	401.49	0	0	0	0	0	0	0	0	0	0	0	0	0	0	0	0	0	0	0	0	0	0	0	0	0	0	0	0	18.376	+	203879	204805
gene2561	0	0	0	0	0	0	0	0	0	0	0	0	0	0	0	0	0	170.12	0	0	0	0	0	0	0	0	0	0	0	0	0	0	0	0	0	0	1118.27	0	0	0	0	0	0	0	0	28.6309	+	205319	206758
gene2571	0	0	0	0	0	0	0	0	0	0	0	0	0	0	0	0	0	0	0	0	0	0	0	0	0	0	0	0	0	0	0	0	0	0	0	0	0	0	1084.9	0	0	0	0	0	0	24.1089	+	230296	231866
gene2582	0	0	0	0	0	0	0	0	0	0	0	0	0	0	0	0	0	93.97	0	0	0	0	0	0	0	0	0	0	0	0	0	0	0	0	0	0	0	0	0	0	0	0	0	0	0	2.08822	-	269204	271901
gene2586	0	0	0	0	0	0	0	0	0	0	0	0	0	0	0	0	0	341.67	0	0	0	0	0	0	0	0	0	0	0	0	0	0	0	0	0	0	0	0	1007.73	0	0	0	0	0	0	29.9867	+	292107	293711
gene2587	0	0	0	0	0	0	0	0	0	0	0	0	0	0	0	107.65	50.79	158.33	0	0	0	0	0	0	0	0	0	0	0	0	0	0	0	0	0	0	0	264.01	0	0	0	0	0	0	0	12.9062	+	298549	306030
gene2594	0	0	0	0	0	0	0	0	0	0	0	0	0	0	0	0	0	563.17	0	0	0	0	0	0	0	0	0	0	0	0	0	0	0	0	0	0	0	0	0	0	0	0	0	0	0	12.5149	-	327176	327927
gene2595	0	0	0	0	0	0	0	0	0	0	0	0	0	0	0	0	372.91	0	0	0	0	0	0	0	0	0	0	0	0	0	0	0	0	0	0	0	0	0	0	0	0	0	0	0	0	8.28689	-	328734	329576
gene2601	0	0	0	0	0	0	0	0	0	0	0	0	0	0	0	590.62	0	0	0	0	0	0	0	0	0	0	0	0	0	0	0	0	0	0	0	0	0	0	5124.42	0	0	0	0	0	0	127.001	-	343025	344020
gene2604	0	0	0	0	0	0	0	0	0	0	0	0	0	0	0	0	0	0	0	0	0	0	0	0	0	0	0	0	0	0	0	0	0	0	0	0	0	0	295.16	0	0	0	0	0	0	6.55911	+	354119	359064
gene2605	0	0	0	0	0	0	0	0	0	0	0	0	0	0	0	0	0	119.74	0	0	0	0	0	0	0	0	0	0	0	0	0	0	0	0	0	0	0	0	0	0	0	0	0	0	0	2.66089	-	360921	363359
gene2617	0	0	0	0	0	0	0	0	0	0	0	0	0	0	0	0	0	0	0	0	0	0	0	0	0	0	0	0	0	0	0	0	0	0	0	0	1503.55	0	0	0	0	0	0	0	0	33.4122	+	411344	412504
gene2623	0	0	0	0	0	0	0	0	0	0	0	0	0	0	0	0	223.43	0	0	0	0	0	0	0	0	0	0	0	0	0	0	0	0	0	0	0	0	0	0	0	0	0	0	0	0	4.96511	+	439745	441514
gene2625	0	0	0	0	0	0	0	0	0	0	0	0	0	0	0	130.79	0	0	0	0	0	0	0	0	0	0	0	0	0	0	0	0	0	0	0	0	632.24	0	567.37	0	0	0	0	0	0	29.5644	+	452533	455134
gene2633	0	0	0	0	0	0	0	0	0	0	0	0	0	0	0	0	0	81.01	0	0	0	0	0	0	0	0	0	0	0	0	0	0	0	0	0	0	0	0	0	0	0	0	0	0	0	1.80022	-	473667	476923
gene2637	0	0	0	0	0	0	0	0	0	0	0	0	0	0	0	0	0	345.28	0	0	0	0	0	0	0	0	0	0	0	0	0	0	0	0	0	0	0	0	0	0	0	0	0	0	0	7.67289	-	497361	498873
gene2642	0	0	0	0	0	0	0	0	0	0	0	0	0	0	0	0	0	63.3	0	0	0	0	0	0	0	0	0	0	0	0	0	0	0	0	0	0	0	0	0	0	0	0	0	0	0	1.40667	-	510049	514012
gene2643	0	0	0	0	0	0	0	0	0	0	0	0	0	0	0	0	0	0	0	0	0	0	0	0	0	0	0	0	0	0	0	0	0	0	0	0	0	0	682.29	0	0	0	0	0	0	15.162	+	515912	518219
gene2665	0	0	0	0	0	0	0	0	0	0	0	0	0	0	0	0	223.43	0	0	0	0	0	0	0	0	0	0	0	0	0	0	0	0	0	0	0	0	0	0	0	0	0	0	0	0	4.96511	-	605629	613118
gene2666	0	0	0	0	0	0	0	0	0	0	0	0	0	0	0	0	0	160.43	0	0	0	0	0	0	0	0	0	0	0	0	0	0	0	0	0	0	1054.56	0	946.36	0	0	0	0	0	0	48.03	+	616627	618153
gene2674	0	0	0	0	0	0	0	0	0	0	0	0	0	0	0	0	0	0	0	0	0	0	0	0	0	0	0	0	0	0	0	0	0	0	0	0	1408.84	0	0	0	0	0	0	0	0	31.3076	-	633885	635122
gene2687	0	0	0	0	0	0	0	0	0	0	0	0	0	0	0	137.25	0	0	0	0	0	0	0	0	0	0	0	0	0	0	0	0	0	0	0	0	0	0	0	0	0	0	0	0	0	3.05	-	688837	692280
gene2691	0	0	0	0	0	0	0	0	0	0	0	0	0	0	0	0	0	423.11	0	0	0	0	0	0	0	0	0	0	0	0	0	0	0	0	0	0	0	0	0	0	0	0	0	0	0	9.40244	+	700164	700742
gene2694	0	0	0	0	0	0	0	0	0	0	0	0	0	0	0	0	0	147.67	0	0	0	0	0	0	0	0	0	0	0	0	0	0	0	0	0	0	0	0	0	0	0	0	0	0	0	3.28156	-	707174	710002
gene2710	0	0	0	0	0	0	0	0	0	0	0	0	0	0	0	0	0	0	0	0	0	0	0	0	0	0	0	0	0	0	0	0	207.81	0	0	0	0	0	0	0	0	0	0	0	0	4.618	-	756295	758726
gene2712	0	0	0	0	0	0	0	0	0	0	0	0	0	0	0	250.08	0	0	0	0	0	0	0	0	0	0	0	0	0	0	0	0	0	0	0	0	0	0	0	0	0	0	0	0	0	5.55733	+	764873	766517
gene2715	0	0	0	0	0	0	0	0	0	0	0	0	0	0	0	0	0	0	0	0	0	0	0	0	0	0	0	0	0	0	0	322.76	0	0	0	0	0	0	0	0	0	0	0	0	0	7.17244	+	780819	782142
gene2721	0	0	0	0	0	0	0	0	0	0	0	0	0	0	0	246.2	0	0	0	0	0	0	0	0	0	0	0	0	0	0	0	0	0	0	0	0	0	0	0	0	0	0	0	0	0	5.47111	+	800884	804477
gene2738	0	0	0	0	0	0	0	0	0	0	0	0	0	0	0	707.24	0	0	0	0	0	0	0	0	0	0	0	0	0	0	0	0	0	0	0	0	0	0	0	0	0	0	0	0	0	15.7164	+	851332	852025
gene2739	0	0	0	0	0	0	0	0	0	0	0	0	0	0	0	0	0	0	0	0	0	0	0	0	0	0	0	0	0	0	0	0	0	0	0	0	930.27	0	0	0	0	0	0	0	0	20.6727	+	854536	856371
gene2740	0	0	0	0	0	0	0	0	0	0	0	0	0	0	0	83.17	0	0	0	0	0	0	0	0	0	0	0	0	0	0	0	0	0	0	0	0	0	0	360.82	0	0	0	0	0	0	9.86644	-	857214	861544
gene2744	0	0	0	0	0	0	0	0	0	0	0	0	0	0	0	0	0	154.66	0	0	0	0	0	0	0	0	0	0	0	0	0	0	0	0	0	0	0	0	0	0	0	0	0	0	0	3.43689	+	874101	875729
gene2753	0	0	0	0	0	0	0	0	0	0	0	0	0	0	0	262.5	0	0	0	0	0	0	0	0	0	0	0	0	0	0	0	0	0	0	0	0	0	0	0	0	0	0	0	0	0	5.83333	-	907038	908369
gene2777	0	0	0	0	0	0	0	0	0	0	0	0	0	0	0	152.94	0	0	0	0	0	0	0	0	0	0	0	0	0	0	0	0	0	0	0	0	0	0	0	0	0	0	0	0	0	3.39867	+	976279	978651
gene2786	0	0	0	0	0	0	0	0	0	0	0	0	0	0	0	0	0	0	0	0	0	0	0	0	0	0	0	0	0	0	0	0	0	0	0	0	0	3362.11	2973.43	0	0	0	0	0	0	140.79	-	1010354	1011280
gene2788	0	0	0	0	0	0	0	0	0	0	0	0	0	0	0	0	0	0	0	0	0	0	0	0	0	0	0	0	0	0	0	0	0	0	0	0	983.09	997.55	0	0	0	0	0	0	0	44.0142	+	1019347	1021030
gene2795	0	0	0	0	0	0	0	0	0	0	0	0	0	0	0	0	218.77	0	0	0	0	0	0	0	0	0	0	0	0	0	0	0	0	0	0	0	0	0	1005.63	0	0	0	0	0	0	27.2089	-	1035451	1037089
gene2799	0	0	0	0	0	0	0	0	0	0	0	0	0	0	0	0	0	0	0	0	0	0	0	0	0	0	0	0	0	0	0	0	0	0	0	0	1331.93	0	0	0	0	0	0	0	0	29.5984	-	1059064	1060272
gene2806	0	0	0	6643.81	0	0	0	0	0	1153.23	1467.27	0	0	0	0	0	0	0	0	0	0	0	0	0	0	0	0	0	0	0	0	0	0	0	0	0	0	11040.5	0	0	0	0	0	0	0	451.217	-	1080299	1081378
gene2812	0	436.74	0	0	0	0	0	0	0	0	0	0	0	0	0	194.8	0	0	0	0	0	0	0	0	0	0	0	0	0	0	0	0	0	0	0	0	0	0	0	0	0	0	0	0	0	14.0342	+	1097801	1099643
gene2826	0	0	0	0	0	0	0	0	0	0	0	0	0	0	0	0	506.23	0	0	0	0	0	0	0	0	0	0	0	0	0	0	0	0	0	0	0	1296.54	1315.61	1163.52	0	0	0	0	0	0	95.1533	+	1154470	1156520
gene2827	0	0	0	0	0	0	0	0	0	0	0	0	0	0	0	0	26.38	0	0	0	0	0	0	0	0	0	0	0	0	0	0	0	0	0	0	0	0	0	0	0	0	0	0	0	0	0.586222	-	1157921	1170067
gene2833	731.4	0	0	0	0	0	0	0	0	0	0	0	0	0	0	0	0	0	0	0	0	0	0	0	0	0	0	0	0	0	0	0	0	0	0	0	0	0	0	0	0	0	0	0	0	16.2533	-	1187253	1188836
gene2842	0	0	0	0	0	0	0	0	0	0	0	0	0	0	0	0	0	0	0	0	0	0	0	0	0	0	0	0	0	0	0	0	0	0	0	0	0	442.46	0	0	0	0	0	0	0	9.83244	+	1209257	1213659
gene2849	0	0	0	0	0	0	0	0	0	0	0	0	0	0	0	0	0	320.23	0	0	0	0	0	0	0	0	0	0	0	0	0	0	0	0	0	0	0	0	0	0	0	0	0	0	0	7.11622	+	1238692	1239553
gene2855	0	0	0	0	0	0	0	0	0	0	0	0	0	0	0	219.88	0	0	0	0	0	0	0	0	0	0	0	0	0	0	0	0	0	0	0	0	0	0	0	0	0	0	0	0	0	4.88622	-	1261271	1262836
gene2858	0	0	0	0	0	0	0	0	0	0	0	0	0	0	0	112.27	0	0	0	0	0	0	0	0	0	0	0	0	0	0	0	0	0	0	0	0	0	0	0	0	0	0	0	0	0	2.49489	-	1266756	1269765
gene2872	0	0	0	0	0	0	54.73	0	82.15	0	0	0	0	0	0	0	0	0	0	0	0	0	0	0	0	0	0	0	0	0	0	0	0	0	0	0	0	0	0	0	0	0	0	0	0	3.04178	-	1320665	1325465
gene2873	0	0	0	0	0	0	0	0	0	0	0	0	0	0	0	0	99.23	77.33	0	0	0	0	0	0	0	0	0	0	0	0	0	0	0	0	0	0	0	0	0	0	0	0	0	0	0	3.92356	+	1326651	1329917
gene2877	0	0	0	0	0	0	0	0	0	0	0	0	0	0	0	143.09	0	0	0	0	0	0	0	0	0	0	0	0	0	0	0	0	0	0	0	0	0	0	0	0	0	0	0	0	0	3.17978	-	1348872	1351199
gene2882	0	0	0	0	0	0	0	0	0	0	0	0	0	0	0	0	0	0	0	0	0	0	0	0	0	0	0	0	0	0	0	0	0	0	0	0	0	2822.08	0	0	0	0	0	0	0	62.7129	-	1365358	1365981
gene2884	0	0	0	0	0	0	0	0	0	0	0	0	0	0	0	168.75	0	0	0	0	0	0	0	0	0	0	0	0	0	0	0	0	0	0	0	0	0	0	0	0	0	0	0	0	0	3.75	-	1370036	1372053
gene2885	0	0	0	0	0	0	0	0	0	0	0	0	0	0	0	0	0	252.42	0	0	0	0	0	0	0	0	0	0	0	0	0	0	0	0	0	0	0	0	0	0	0	0	0	0	0	5.60933	+	1377474	1379547
gene2898	0	0	0	0	0	0	0	0	0	0	0	0	0	0	0	0	0	0	0	0	0	0	0	0	0	0	0	0	0	0	0	226.19	0	0	0	0	0	1072.17	0	0	0	0	0	0	0	28.8524	+	1408680	1410246
gene2899	0	0	0	0	0	0	0	0	0	0	0	0	0	0	0	603.46	569.5	1331.4	0	0	0	0	0	0	0	0	0	0	0	0	0	0	0	0	0	0	0	0	2617.91	0	0	0	0	0	0	113.828	+	1412807	1413358
gene2909	0	0	0	0	0	0	0	0	0	0	0	0	0	0	0	0	0	432.06	0	0	0	0	0	0	0	0	0	0	0	0	0	0	0	0	0	0	0	0	0	0	0	0	0	0	0	9.60133	-	1450485	1451653
gene2910	0	0	0	0	0	0	0	0	0	0	0	0	0	0	0	0	0	0	382.05	0	0	0	0	0	0	0	0	0	0	0	0	0	0	0	0	0	0	1660.56	0	0	0	0	0	0	0	45.3913	+	1452780	1453958
gene2916	0	0	0	0	0	0	0	0	0	0	0	0	0	0	0	0	0	0	0	0	0	0	0	0	0	0	0	0	0	0	0	0	0	0	0	0	2870.42	0	2575.91	0	0	0	0	0	0	121.03	-	1480774	1481625
gene2917	0	0	0	0	0	0	0	0	0	0	0	0	0	0	0	572.36	540.15	420.92	0	0	0	0	0	0	0	0	0	0	0	0	0	0	0	0	0	0	5533.7	2807.54	0	0	0	0	0	0	0	219.437	+	1481925	1482606
gene2922	0	0	0	0	0	0	0	0	0	0	0	0	0	0	0	0	0	0	0	0	0	0	0	0	0	0	0	0	0	0	0	0	0	0	0	0	1026.33	0	0	0	0	0	0	0	0	22.8073	-	1488902	1490674
gene2923	0	0	0	0	0	0	0	0	0	0	0	0	0	0	0	0	130.5	0	0	0	0	0	0	0	0	0	0	0	0	0	0	0	0	0	0	0	0	0	0	0	0	0	0	0	0	2.9	-	1491283	1494324
gene2926	0	0	0	0	0	0	0	0	0	0	0	0	0	0	0	296.89	0	0	0	0	0	0	0	0	0	0	0	0	0	0	0	0	0	0	0	0	0	0	0	0	0	0	0	0	0	6.59756	+	1503990	1505111
gene2927	0	0	0	0	0	0	0	0	0	0	0	0	0	0	0	480.68	0	0	0	0	0	0	0	0	0	0	0	0	0	0	0	0	0	0	0	0	0	0	0	0	0	0	0	0	0	10.6818	-	1507819	1508623
gene2940	0	0	0	0	0	0	0	0	0	0	0	0	0	0	0	91.09	0	0	0	0	0	0	0	0	0	0	0	0	0	0	0	0	0	0	0	0	0	0	0	0	0	0	0	0	0	2.02422	-	1545625	1549339
gene2946	0	0	0	0	0	0	0	0	0	0	0	0	0	0	0	0	0	105.23	0	0	0	0	0	0	0	0	0	0	0	0	0	0	0	0	0	0	0	0	0	0	0	0	0	0	0	2.33844	-	1579940	1582267
gene2947	0	0	0	0	0	0	0	0	0	0	0	0	0	0	0	0	0	0	0	0	0	0	0	0	0	0	0	0	0	0	0	0	300.92	0	0	0	0	0	0	0	0	0	0	0	0	6.68711	+	1583384	1584523
gene2950	0	0	0	0	0	0	0	0	0	0	0	0	0	0	0	57	53.79	0	0	0	0	0	0	0	0	0	0	0	0	0	0	0	0	0	0	0	0	0	0	0	0	0	0	0	0	2.462	+	1589072	1597791
gene2953	0	309.63	0	0	0	0	0	0	0	0	0	0	0	0	0	0	0	0	0	0	0	0	0	0	0	0	0	0	0	0	0	0	0	0	0	0	0	0	0	0	0	0	0	0	0	6.88067	+	1610535	1613088
gene2959	0	0	0	0	0	0	0	0	0	0	0	0	0	0	0	0	0	0	0	0	0	0	0	0	0	0	0	0	0	0	0	0	0	0	0	0	3102.71	0	0	0	0	0	0	0	0	68.9491	-	1634008	1634587
gene2960	0	0	0	0	0	0	0	0	0	0	0	0	0	0	0	0	0	0	0	0	0	0	0	0	0	0	0	0	0	0	0	0	0	0	0	0	0	0	1420.93	0	0	0	0	0	0	31.5762	+	1636703	1637781
gene2969	0	0	0	0	0	0	0	0	0	0	0	0	0	0	0	0	0	0	0	0	0	0	0	0	0	0	0	0	0	0	0	529.51	0	0	0	0	0	0	0	0	0	0	0	0	0	11.7669	+	1658438	1659300
gene2970	0	0	0	0	0	0	0	0	0	0	0	0	0	0	0	0	0	0	0	0	0	0	0	0	0	0	0	0	0	0	0	0	0	0	0	0	2056.58	0	0	0	0	0	0	0	0	45.7018	-	1660128	1661166
gene2971	0	0	0	0	0	0	0	0	0	0	0	0	0	0	0	0	231.83	180.66	0	0	0	0	0	0	0	0	0	0	0	0	0	0	0	0	0	0	0	0	0	0	0	0	0	0	0	9.16644	+	1661919	1663274
gene2974	0	0	0	0	0	0	0	0	0	0	0	0	0	0	0	0	108.14	0	0	0	0	0	0	0	0	0	0	0	0	0	0	0	0	0	0	0	0	1124.17	0	0	0	0	0	0	0	27.3847	+	1677029	1680039
gene2976	0	0	0	0	0	0	0	0	0	0	0	0	0	0	0	0	0	223.72	0	0	0	0	0	0	0	0	0	0	0	0	0	0	0	0	0	0	0	0	0	0	0	0	0	0	0	4.97156	+	1683161	1684564
gene2977	0	0	0	0	0	0	0	0	0	0	0	0	0	0	0	0	0	159.18	0	0	0	0	0	0	0	0	0	0	0	0	0	0	0	0	0	0	0	0	0	0	0	0	0	0	0	3.53733	-	1685783	1687555
gene2986	0	0	0	0	0	0	0	0	0	0	0	0	0	0	0	0	0	0	0	0	0	0	0	0	0	0	0	0	0	0	0	0	0	0	0	0	0	0	1505.3	0	0	0	0	0	0	33.4511	-	1707953	1708912
gene2989	0	0	0	0	0	0	0	0	0	0	0	0	0	0	0	666.89	0	245.22	0	0	0	0	0	0	0	0	0	0	0	0	0	0	0	0	0	0	1611.92	0	1446.53	0	0	0	0	0	0	88.2347	-	1719043	1720416
gene2990	0	0	0	0	0	0	0	0	0	0	0	0	0	0	0	105.15	0	154.66	0	0	0	0	0	0	0	0	0	0	0	0	0	0	0	0	0	0	0	515.78	912.3	0	0	0	0	0	0	37.5087	-	1720637	1724779
gene2997	0	0	0	0	0	0	0	0	0	0	0	0	0	0	0	0	195.5	0	0	0	0	0	0	0	0	0	0	0	0	0	0	0	0	0	0	0	0	1016.16	0	0	0	0	0	0	0	26.9258	-	1752672	1754382
gene3001	0	0	0	0	0	0	0	0	0	0	0	0	0	0	0	0	0	0	0	0	0	0	0	0	0	0	0	0	0	0	0	0	0	0	0	0	0	2750.82	0	0	0	0	0	0	0	61.1293	-	1772998	1774275
gene3003	0	0	0	0	0	0	0	0	0	0	0	0	0	0	0	326.58	0	0	0	0	0	0	0	0	0	0	0	0	0	0	0	0	0	0	0	0	0	0	0	0	0	0	0	0	0	7.25733	+	1787439	1788509
gene3007	0	0	0	0	0	0	0	0	0	0	0	0	0	0	0	0	0	0	0	0	0	0	0	0	0	0	0	0	0	0	0	0	0	0	0	0	0	0	580.36	0	0	0	0	0	0	12.8969	-	1801568	1804101
gene3013	0	0	0	0	0	0	0	0	0	0	0	0	0	0	0	0	258.1	0	0	0	0	0	0	0	0	0	0	0	0	0	0	0	0	0	0	0	0	0	0	0	0	0	0	0	0	5.73556	-	1829343	1830866
gene3016	0	0	0	0	0	0	0	10394.7	0	0	0	0	0	0	0	0	0	0	0	0	0	0	0	0	0	0	0	0	0	0	0	0	0	0	0	0	0	0	0	0	0	0	0	0	0	230.994	-	1841844	1844873
gene3018	0	0	0	0	0	0	0	0	0	0	0	0	0	0	0	0	0	0	0	0	0	0	0	0	0	0	0	0	0	0	0	0	0	0	0	0	0	0	1054.04	0	0	0	0	0	0	23.4231	-	1851130	1852586
gene3023	0	0	0	0	0	0	0	0	0	0	0	0	0	0	0	0	0	0	0	0	0	0	0	0	0	0	0	0	0	0	0	0	0	0	0	0	4970.08	0	0	0	0	0	0	0	0	110.446	-	1867610	1867933
gene3040	0	0	0	0	0	0	0	0	0	0	0	0	0	0	0	0	0	0	0	0	0	0	0	0	0	0	0	0	0	0	0	0	0	0	0	0	0	0	1529.19	0	0	0	0	0	0	33.982	-	1916835	1917818
gene3042	0	0	0	0	0	0	0	0	0	0	0	0	0	0	0	0	0	0	0	0	0	0	0	0	0	0	0	0	0	0	0	0	0	0	0	0	0	0	1611.02	0	0	0	0	0	0	35.8004	-	1922813	1923709
gene3043	0	0	0	0	0	0	0	0	0	0	0	0	0	0	0	0	0	0	0	0	0	0	0	0	0	0	0	0	0	0	0	0	0	0	0	0	522.15	0	468.58	0	0	0	0	0	0	22.0162	+	1924655	1927923
gene3072	0	0	0	0	0	0	0	0	0	0	0	0	0	0	0	0	345.84	269.5	0	0	0	0	0	0	0	0	0	0	0	0	0	0	0	0	0	0	1771.51	0	1589.75	0	0	0	0	0	0	88.3689	-	2017715	2018675
gene3074	0	0	0	0	0	0	0	0	0	0	0	0	0	0	0	0	0	0	0	0	0	0	0	0	0	0	0	0	0	0	0	160.48	0	0	0	0	0	0	0	0	0	0	0	0	0	3.56622	+	2028784	2031051
gene3079	0	0	0	0	0	0	0	0	0	0	0	0	0	0	0	0	498.99	0	0	0	0	0	0	0	0	0	0	0	0	0	0	0	0	0	0	0	0	0	0	0	0	0	0	0	0	11.0887	+	2045416	2046263
gene3091	0	0	0	0	0	0	259.71	0	0	0	0	0	0	7003.39	0	0	0	0	0	0	0	0	0	0	0	0	0	0	0	0	746.35	0	0	0	0	0	0	0	0	0	0	0	0	0	0	177.988	-	2086644	2087132
gene3098	0	0	0	0	0	0	0	0	0	0	0	0	0	0	0	0	0	0	0	0	0	0	0	0	0	0	0	0	0	0	0	0	0	0	0	0	0	0	545.52	0	0	0	0	0	0	12.1227	+	2099227	2101918
gene3100	0	0	0	0	0	0	0	0	0	0	0	0	0	0	0	0	0	0	0	0	0	0	0	0	0	0	0	0	0	0	0	0	0	0	0	0	2080.5	0	0	0	0	0	0	0	0	46.2333	-	2110993	2111873
gene3103	0	0	0	0	0	0	0	0	0	0	0	0	0	0	0	119.01	0	0	0	0	0	0	0	0	0	0	0	0	0	0	0	0	0	0	0	0	0	0	0	0	0	0	0	0	0	2.64467	-	2129967	2132869
gene3104	0	0	0	0	0	0	0	0	0	0	0	0	0	0	0	730.51	0	0	0	0	0	0	0	0	0	0	0	0	0	0	0	0	0	0	0	0	0	0	0	0	0	0	0	0	0	16.2336	-	2134165	2134765
gene3117	0	0	0	0	0	0	0	0	0	0	0	0	0	0	0	689.67	650.86	507.2	0	0	0	0	0	0	0	0	0	0	0	0	0	0	0	0	0	0	0	3383	0	0	0	0	0	0	0	116.238	+	2167213	2168005
gene3118	0	0	0	0	0	0	0	0	0	0	0	0	0	0	0	0	151.43	0	0	0	0	0	0	0	0	0	0	0	0	0	0	0	0	0	0	0	775.68	0	0	0	0	0	0	0	0	20.6024	+	2168824	2172174
gene3120	0	0	643.01	0	0	0	0	0	0	0	0	0	0	0	0	0	0	0	0	0	0	0	0	0	0	0	0	0	0	0	0	0	0	0	0	0	0	0	0	0	0	0	0	0	0	14.2891	+	2175052	2177828
gene3128	0	0	0	0	0	0	0	0	0	0	0	0	0	0	0	0	0	0	0	0	0	0	0	0	0	0	0	0	0	0	0	0	0	0	0	0	833.49	0	0	0	0	0	0	0	0	18.522	+	2207900	2210208
gene3129	0	0	0	0	0	0	0	0	0	0	0	0	0	0	0	0	0	0	0	0	0	0	0	0	0	0	0	0	0	0	0	0	0	0	0	0	0	1785.78	0	0	0	0	0	0	0	39.684	+	2210679	2211817
gene3130	0	0	0	0	0	0	0	0	0	0	0	0	0	0	0	2362.49	743.18	579.14	0	0	0	0	0	0	0	0	0	0	0	0	0	0	0	0	0	0	0	0	0	0	0	0	0	0	0	81.8847	-	2212134	2212918
gene3149	0	0	0	0	0	0	0	0	0	0	0	0	0	0	0	0	0	0	0	0	0	0	0	0	0	0	0	0	0	0	0	0	0	0	0	0	0	0	826.24	0	0	0	0	0	0	18.3609	+	2266988	2268831
gene3156	0	0	0	0	0	0	0	0	0	0	0	0	0	0	0	0	0	0	0	0	0	0	0	0	0	0	0	0	0	0	0	700.63	0	0	0	0	0	0	0	0	0	0	0	0	0	15.5696	+	2279657	2280407
gene3160	0	0	0	0	0	0	0	0	0	0	0	0	0	0	0	0	0	0	0	0	0	0	0	0	0	0	0	0	0	0	0	0	0	0	0	0	925.46	0	0	0	0	0	0	0	0	20.5658	+	2289117	2290909
gene3161	0	0	0	0	0	0	0	0	0	0	0	0	0	0	0	0	0	0	0	0	0	0	0	0	0	0	0	0	0	0	0	0	0	0	0	0	0	1625.86	0	0	0	0	0	0	0	36.1302	+	2291604	2292674
gene3164	0	0	0	0	0	0	0	0	0	0	0	0	0	0	0	0	0	114.53	0	0	0	0	0	0	0	0	0	0	0	0	0	0	0	0	0	0	0	0	0	0	0	0	0	0	0	2.54511	+	2299474	2301879
gene3165	0	0	0	0	0	0	0	0	0	0	0	0	0	0	0	0	0	0	0	0	0	0	0	0	0	0	0	0	0	0	0	0	0	0	0	0	0	0	4300.85	0	0	0	0	0	0	95.5744	+	2302543	2303361
gene3166	0	0	0	0	0	0	0	0	0	0	0	0	0	0	0	0	2095.78	0	0	0	0	0	0	0	0	0	0	0	0	0	0	0	0	0	0	0	0	0	0	0	0	0	0	0	0	46.5729	+	2305435	2306237
gene3169	0	0	0	0	0	0	0	0	0	0	0	0	0	0	0	0	0	0	438.16	494.28	0	0	0	0	0	0	0	0	0	0	0	0	0	0	0	0	0	0	0	0	0	0	0	0	0	20.7209	+	2309108	2310031
gene3170	0	0	0	0	0	0	0	0	0	0	0	0	0	0	0	0	0	0	0	0	0	0	0	0	0	0	0	0	0	0	0	0	0	0	0	0	0	1018.06	0	0	0	0	0	0	0	22.6236	+	2310958	2313295
gene3178	0	0	0	0	0	0	0	0	0	0	0	0	0	0	0	105.15	0	0	0	0	0	0	0	0	0	0	0	0	0	0	0	0	0	0	0	0	0	0	0	0	0	0	0	0	0	2.33667	-	2342581	2346099
gene3185	0	0	0	0	0	0	0	0	0	0	0	0	0	0	0	0	253.11	0	0	0	0	0	0	0	0	0	0	0	0	0	0	0	0	0	0	0	0	0	0	0	0	0	0	0	0	5.62467	-	2365399	2367488
gene3197	0	0	0	0	0	0	0	0	0	0	0	0	0	0	0	0	0	0	0	0	0	0	0	0	0	0	0	0	0	0	0	0	0	0	0	0	0	0	753.83	0	0	0	0	0	0	16.7518	+	2397263	2399570
gene3201	0	0	0	0	0	0	0	0	0	0	0	0	0	0	0	0	0	181.47	0	0	0	0	0	0	0	0	0	0	0	0	0	0	0	0	0	0	0	0	0	0	0	0	0	0	0	4.03267	+	2406855	2408324
gene3205	0	0	0	0	0	0	0	0	0	0	0	0	0	0	0	0	0	0	0	0	0	0	0	0	0	0	0	0	0	0	0	0	0	0	0	0	0	856.39	0	0	0	0	0	0	0	19.0309	+	2416427	2418382
gene3215	0	0	0	0	0	0	0	0	0	0	0	0	0	0	0	0	161.71	0	0	0	0	0	0	0	0	0	0	0	0	0	0	0	0	0	0	0	828.35	0	0	0	0	0	0	0	0	22.0013	-	2453595	2455858
gene3218	0	0	0	0	0	0	0	0	0	0	0	0	0	0	0	377.68	0	0	0	0	0	0	0	0	0	0	0	0	0	0	0	0	0	0	0	0	0	0	0	0	0	0	0	0	0	8.39289	-	2463367	2464295
gene3220	0	0	0	0	0	0	0	0	0	0	0	0	0	0	0	0	0	0	0	0	0	0	0	0	0	0	0	0	0	0	0	0	0	0	0	0	0	0	2160.07	0	0	0	0	0	0	48.0016	+	2471112	2472125
gene3228	0	0	0	0	0	0	0	0	0	0	0	0	0	0	0	0	0	0	0	0	0	0	0	0	0	0	0	0	0	0	0	0	0	0	0	0	0	851.03	752.65	0	0	0	0	0	0	35.6373	+	2491851	2493770
gene3236	0	0	0	0	0	0	294.49	0	368.35	0	0	0	0	0	0	0	0	0	0	0	0	0	0	0	0	0	0	0	0	0	0	0	0	0	0	0	0	0	0	0	0	0	0	0	0	14.7298	+	2513082	2515233
gene3238	0	0	0	0	0	0	0	0	0	0	0	0	0	0	0	0	0	0	0	0	0	0	0	0	0	0	0	0	0	0	0	0	0	0	0	0	1626.57	0	0	0	0	0	0	0	0	36.146	+	2524943	2525932
gene3240	0	0	0	0	0	0	0	0	0	0	0	0	0	0	0	253.22	0	0	0	0	0	0	0	0	0	0	0	0	0	0	0	0	0	0	0	0	0	0	0	0	0	0	0	0	0	5.62711	-	2542093	2544951
gene3242	0	0	0	0	0	0	506.99	0	169.1	0	0	0	0	0	0	443.26	0	0	0	0	0	0	0	0	0	0	0	0	0	0	0	0	0	0	0	0	0	1087.15	0	0	0	0	0	0	0	49.0333	-	2549361	2551376
gene3250	0	0	0	0	0	0	0	0	0	0	0	0	0	0	0	0	0	158.25	0	0	0	0	0	0	0	0	0	0	0	0	0	0	0	0	0	0	0	0	0	0	0	0	0	0	0	3.51667	-	2569724	2571330
gene3303	0	0	0	0	0	0	0	0	0	0	0	0	0	0	0	0	0	0	0	0	0	0	0	0	0	0	0	0	0	0	0	0	0	0	0	0	0	0	2032.47	0	0	0	0	0	0	45.166	-	2739129	2740209
gene3308	0	0	0	0	0	0	0	0	0	0	0	0	0	0	0	0	0	0	0	0	0	0	0	0	0	0	0	0	0	0	0	0	0	0	0	0	1807.3	0	0	0	0	0	0	0	0	40.1622	-	2759688	2760669
gene3313	0	0	0	0	0	0	0	0	0	0	0	0	0	0	0	0	0	0	0	0	0	0	0	0	0	0	0	0	0	0	0	0	0	0	0	0	0	856.39	0	0	0	0	0	0	0	19.0309	+	2789813	2791767
gene3316	0	0	0	0	0	0	0	0	0	0	0	0	0	0	0	0	0	0	0	0	0	0	0	0	0	0	0	0	0	0	0	0	0	0	0	0	675.18	0	0	0	0	0	0	0	0	15.004	-	2799213	2801597
gene3317	3581.32	0	0	0	0	0	0	0	0	0	0	0	0	0	0	0	0	0	0	0	0	0	0	0	0	0	0	0	0	0	0	0	0	0	0	0	0	0	0	0	0	0	0	0	0	79.5849	-	2802861	2804078
gene3329	0	0	0	0	0	0	0	0	0	0	0	0	0	0	0	0	0	0	0	0	0	0	0	0	0	0	0	0	0	0	0	0	0	0	0	0	0	0	2041.08	0	0	0	0	0	0	45.3573	+	2836773	2837619
gene3342	0	0	0	0	0	0	0	0	0	0	0	0	0	0	0	0	0	0	0	0	0	0	0	0	0	0	0	0	0	0	0	0	0	0	0	0	0	478.61	0	0	0	0	0	0	0	10.6358	+	2880346	2883921
gene3346	0	0	0	0	0	0	0	0	0	0	0	0	0	0	0	581.35	0	0	0	0	0	0	0	0	0	0	0	0	0	0	0	0	0	0	0	0	0	0	0	0	0	0	0	0	0	12.9189	-	2892773	2893604
gene3352	0	0	0	0	0	0	0	0	0	0	0	0	0	0	0	0	363.85	0	0	0	0	0	0	0	0	0	0	0	0	0	0	0	0	0	0	0	0	0	0	0	0	0	0	0	0	8.08556	+	2910380	2912297
gene3358	0	0	0	0	0	0	0	0	0	0	0	0	0	0	0	0	0	0	0	0	0	0	0	0	0	0	0	0	0	0	0	0	0	0	0	0	1022.42	0	0	0	0	0	0	0	0	22.7204	-	2931959	2933611
gene3359	0	0	0	0	0	0	0	0	0	0	0	0	0	0	0	0	0	0	0	0	0	0	0	0	0	0	0	0	0	0	0	0	0	0	0	0	0	0	1207.26	0	0	0	0	0	0	26.828	+	2934376	2935671
gene3365	0	0	0	0	0	0	0	0	0	0	0	0	0	0	0	0	0	195.36	0	0	0	0	0	0	0	0	0	0	0	0	0	0	0	0	0	0	0	0	0	0	0	0	0	0	0	4.34133	-	2949703	2950956
gene3366	0	0	0	0	0	0	0	0	0	0	0	0	0	0	0	0	0	0	0	0	0	0	0	0	0	0	0	0	0	0	0	0	0	0	0	0	0	0	836.28	0	0	0	0	0	0	18.584	-	2951734	2953604
gene3371	0	0	0	0	0	0	0	0	0	0	0	0	0	0	0	304.21	0	0	0	0	0	0	0	0	0	0	0	0	0	0	0	0	0	0	0	0	0	0	0	0	0	0	0	0	0	6.76022	-	2969576	2970810
gene3376	0	0	0	0	0	0	0	0	0	0	0	0	0	0	0	0	0	205.69	0	0	0	0	0	0	0	0	0	0	0	0	0	0	0	0	0	0	0	0	2426.68	0	0	0	0	0	0	58.4971	-	2981119	2982718
gene3377	0	0	0	0	0	0	0	0	0	0	0	0	0	0	0	0	0	197.72	0	0	0	0	0	0	0	0	0	0	0	0	0	0	0	0	0	0	0	0	0	0	0	0	0	0	0	4.39378	+	2984393	2985631
gene3379	0	0	0	0	0	0	0	0	0	0	0	0	0	0	0	0	0	0	0	0	0	0	0	0	0	0	0	0	0	0	0	0	0	0	0	0	0	1655.51	0	0	0	0	0	0	0	36.7891	+	2988175	2989492
gene3390	0	0	0	0	0	0	0	0	0	0	0	0	0	0	0	0	0	0	0	0	0	0	0	0	0	0	0	0	0	0	0	0	0	0	0	0	893.13	0	0	0	0	0	0	0	0	19.8473	-	3012547	3014393
gene3395	0	0	0	0	0	0	0	0	0	0	0	0	0	0	0	0	0	82.15	0	0	0	0	0	0	0	0	0	0	0	0	0	0	0	0	0	0	0	0	0	0	0	0	0	0	0	1.82556	+	3033815	3037416
gene3401	0	0	0	0	0	0	0	0	0	0	0	0	0	0	0	0	0	0	0	0	0	0	0	0	0	0	0	0	0	0	0	0	0	0	0	0	0	0	1859.83	0	0	0	0	0	0	41.3296	-	3061867	3063601
gene3403	0	0	0	0	0	0	0	0	0	0	0	0	0	0	0	0	0	0	0	0	0	0	0	0	0	0	0	0	0	0	0	0	0	0	0	0	0	1173.84	0	0	0	0	0	0	0	26.0853	+	3068712	3070218
gene3405	0	0	0	0	0	0	0	0	0	0	0	0	0	0	0	0	0	0	0	0	0	0	0	0	0	0	0	0	0	0	0	0	0	0	0	0	579.66	0	0	0	0	0	0	0	0	12.8813	-	3074453	3077339
gene3406	0	0	0	0	0	0	0	0	0	0	0	0	0	0	0	0	0	473.39	0	0	0	0	0	0	0	0	0	0	0	0	0	0	0	0	0	0	0	0	0	0	0	0	0	0	0	10.5198	+	3083416	3084763
gene3408	0	0	0	0	0	0	0	151423	0	0	0	0	0	0	0	0	0	0	0	0	0	0	0	0	0	0	0	0	0	0	0	0	0	0	0	0	0	0	0	0	0	0	0	0	0	3364.96	+	3086457	3086924
gene3419	0	0	0	0	0	0	0	0	0	0	0	0	0	0	0	0	513.67	0	0	0	0	0	0	0	0	0	0	0	0	0	0	0	0	0	0	0	2631.22	0	2361.25	0	0	0	0	0	0	122.359	+	3116965	3117981
gene3422	0	0	0	0	0	0	0	0	0	0	0	0	0	0	0	0	0	0	0	0	0	0	0	0	0	0	0	0	0	0	0	0	0	0	0	0	1499.35	1521.4	1345.52	0	0	0	0	0	0	97.0282	-	3120973	3122149
gene3424	0	0	0	0	0	0	0	0	0	0	0	0	0	0	0	0	393.94	0	0	0	0	0	0	0	0	0	0	0	0	0	0	0	0	0	0	0	0	0	0	0	0	0	0	0	0	8.75422	+	3125585	3126382
gene3425	0	0	0	0	0	0	0	0	0	0	0	0	0	0	0	0	0	0	0	0	0	0	0	0	0	0	0	0	0	0	0	0	0	0	0	0	2333.78	0	0	0	0	0	0	0	0	51.8618	+	3127162	3128455
gene3428	0	0	0	0	0	0	0	0	0	0	0	0	0	0	0	0	251.29	195.83	0	0	0	0	0	0	0	0	0	0	0	0	0	0	0	0	0	0	0	0	0	0	0	0	0	0	0	9.936	+	3131382	3132798
gene3434	0	0	0	0	0	0	0	0	0	0	0	0	0	0	0	0	0	0	0	0	0	0	0	0	0	0	0	0	0	0	0	0	0	0	0	0	0	1139.46	0	0	0	0	0	0	0	25.3213	+	3144796	3146272
gene3438	0	0	0	0	0	0	0	0	0	0	0	0	0	0	0	0	0	316.51	0	0	0	0	0	0	0	0	0	0	0	0	0	0	0	0	0	0	0	0	0	0	0	0	0	0	0	7.03356	-	3154380	3155614
gene3448	0	0	0	0	0	0	0	0	0	0	0	0	0	0	0	0	247.14	0	0	333.4	0	0	0	0	0	0	0	0	0	0	0	0	0	0	0	0	0	1284.58	1136.07	0	0	0	0	0	0	66.6931	+	3182996	3185298
gene3455	0	0	0	0	0	0	0	0	0	0	0	0	0	0	0	216.45	0	159.18	0	0	0	0	0	0	0	0	0	0	0	0	0	0	0	0	0	0	0	0	0	0	0	0	0	0	0	8.34733	-	3204944	3206781
gene3472	0	0	0	0	0	0	0	0	0	0	0	0	0	0	0	0	0	139.83	0	0	0	0	0	0	0	0	0	0	0	0	0	0	0	0	0	0	0	0	0	0	0	0	0	0	0	3.10733	+	3252550	3254301
gene3475	0	0	0	0	0	0	0	0	0	0	0	0	0	0	0	0	220.14	0	0	0	0	0	0	0	0	0	0	0	0	0	0	0	0	0	0	0	0	0	0	0	0	0	0	0	0	4.892	+	3258816	3260703
gene3480	0	0	0	0	0	0	0	0	0	0	0	0	0	0	0	0	244.83	0	0	0	0	0	0	0	0	0	0	0	0	0	0	0	0	0	0	0	0	0	0	0	0	0	0	0	0	5.44067	+	3274507	3275878
gene3484	0	0	0	0	0	0	0	0	0	0	0	0	0	0	0	0	0	0	0	0	0	0	0	0	0	0	0	0	0	0	0	0	0	0	0	0	0	2070.96	0	0	0	0	0	0	0	46.0213	-	3293250	3294100
gene3485	0	0	0	0	0	0	0	0	0	0	0	0	0	0	0	0	0	0	0	0	0	0	0	0	0	0	0	0	0	0	0	0	0	0	0	0	0	0	931.71	0	0	0	0	0	0	20.7047	-	3294690	3296240
gene3496	725.56	0	0	0	0	0	0	0	0	0	0	0	0	0	0	0	0	0	0	0	0	0	0	0	0	0	0	0	0	0	0	0	0	0	0	0	0	0	0	0	0	0	0	0	0	16.1236	-	3326738	3328380
gene3499	0	0	0	0	0	0	0	0	0	0	0	0	0	0	0	308.44	291.08	226.83	0	0	0	0	0	0	0	0	0	0	0	0	0	0	0	0	0	0	0	0	0	0	0	0	0	0	0	18.3633	+	3336621	3337807
gene3500	0	0	0	0	0	0	0	0	0	0	0	0	0	0	0	0	0	201.13	0	0	0	0	0	0	0	0	0	0	0	0	0	0	0	0	0	0	0	0	0	0	0	0	0	0	0	4.46956	-	3338467	3339727
gene3503	0	0	0	0	0	0	0	0	0	0	0	0	0	0	0	244.04	0	0	0	0	0	0	0	0	0	0	0	0	0	0	0	0	0	0	0	0	0	0	0	0	0	0	0	0	0	5.42311	+	3351237	3352834
gene3510	0	0	0	0	0	0	0	0	0	0	0	0	0	0	0	0	0	0	0	0	0	0	0	0	0	0	0	0	0	0	0	0	0	0	0	0	0	1681.06	0	0	0	0	0	0	0	37.3569	-	3365759	3366780
gene3536	0	0	0	0	0	0	548.01	0	411.27	0	0	0	0	0	0	0	0	264.27	0	0	0	0	0	0	0	0	0	0	0	0	0	0	0	0	0	0	0	0	0	0	0	0	0	0	0	27.19	+	3453092	3454018
gene3541	0	0	0	0	0	0	0	0	0	0	0	0	0	0	0	0	0	0	0	0	0	0	0	0	0	0	0	0	0	0	0	0	0	0	0	0	0	2447.92	1082.46	0	0	0	0	0	0	78.4529	-	3467832	3469166
gene3553	0	0	0	0	0	0	0	0	0	0	0	0	0	0	0	0	0	0	0	0	0	0	0	0	0	0	0	0	0	0	0	0	0	0	0	0	0	1815.54	1605.65	0	0	0	0	0	0	76.0264	-	3499437	3500336
gene3558	0	0	0	0	0	0	0	0	0	0	0	0	0	0	0	212.31	0	0	0	0	0	0	0	0	0	0	0	0	0	0	0	0	0	0	0	0	0	3124.26	0	0	0	0	0	0	0	74.146	+	3514839	3516597
gene3576	0	0	0	0	0	0	0	0	0	0	0	0	0	0	0	764.02	1682.39	374.58	0	0	230.28	0	0	0	0	0	0	0	0	0	0	0	0	0	0	0	7386.72	1249.23	1104.81	0	0	0	0	0	0	284.267	-	3556365	3558382
gene3577	0	0	0	0	0	0	0	0	0	0	0	0	0	0	0	0	0	350.47	0	0	0	0	0	0	0	0	0	0	0	0	0	0	0	0	0	0	0	0	0	0	0	0	0	0	0	7.78822	-	3560952	3561696
gene3599	0	0	0	0	0	0	0	0	0	0	0	0	0	0	0	0	0	261.73	0	0	0	0	0	0	0	0	0	0	0	0	0	0	0	0	0	0	0	0	0	0	0	0	0	0	0	5.81622	-	3628827	3629932
gene3600	0	0	0	0	0	0	0	0	0	0	0	0	0	0	0	0	0	0	0	0	0	0	0	0	0	0	0	0	0	0	0	0	0	0	0	0	887.22	0	0	0	0	0	0	0	0	19.716	+	3630137	3631951
gene3607	0	0	0	0	0	0	0	0	0	0	0	0	0	0	0	0	0	0	0	0	0	0	0	0	0	0	0	0	0	0	0	0	0	0	0	0	0	0	1049.45	0	0	0	0	0	0	23.3211	-	3647923	3649381
gene3608	0	0	0	0	0	0	0	0	0	0	0	0	0	0	0	295.31	0	217.18	0	0	0	0	0	0	0	0	0	0	0	0	0	0	0	0	0	0	0	0	0	0	0	0	0	0	0	11.3887	-	3649591	3651092
gene3610	0	0	0	0	0	0	0	0	0	0	0	0	0	0	0	101.59	0	74.71	0	0	0	0	0	0	0	0	0	0	0	0	0	0	0	0	0	0	0	0	0	0	0	0	0	0	0	3.91778	+	3657178	3660518
gene3618	0	0	0	0	0	0	0	0	0	0	0	0	0	0	0	0	0	0	0	0	0	0	0	0	0	0	0	0	0	0	0	0	0	0	0	0	1106.74	0	0	0	0	0	0	0	0	24.5942	-	49094	50751
gene3627	0	0	0	0	0	0	0	0	0	0	0	0	0	0	0	0	0	0	0	0	0	0	0	0	0	0	0	0	0	0	0	0	0	0	0	0	0	0	1070.43	0	0	0	0	0	0	23.7873	+	66715	68064
gene3630	0	0	0	0	0	0	0	0	0	0	0	0	0	0	0	0	0	0	303.42	0	0	0	0	0	0	0	0	0	0	0	0	0	0	0	0	0	0	0	0	0	0	0	0	0	0	6.74267	+	72675	74223
gene3632	0	0	0	0	0	0	0	0	0	0	0	0	0	0	0	0	0	0	0	0	0	0	0	0	0	0	0	0	0	0	0	0	0	0	0	0	0	0	2361.25	0	0	0	0	0	0	52.4722	+	76622	77351
gene3637	0	0	0	0	0	0	0	0	0	0	0	0	0	0	0	0	0	263.42	0	0	0	0	0	0	0	0	0	0	0	0	0	0	0	0	0	0	0	0	0	0	0	0	0	0	0	5.85378	-	88879	89970
gene3639	0	0	0	0	0	0	0	0	0	0	0	0	0	0	0	0	0	129.62	0	0	0	0	0	0	0	0	0	0	0	0	0	0	0	0	0	0	0	0	0	0	0	0	0	0	0	2.88044	-	90507	92627
gene3645	0	0	0	0	0	0	0	0	0	0	0	0	0	0	0	0	0	47.45	0	0	0	0	0	0	0	0	0	0	0	0	0	0	0	0	0	0	0	0	0	0	0	0	0	0	0	1.05444	+	101262	106556
gene3646	0	0	0	0	0	0	0	0	0	0	0	0	0	0	0	0	410.94	0	0	0	0	0	0	0	0	0	0	0	0	0	0	0	0	0	0	0	0	0	0	0	0	0	0	0	0	9.132	-	107183	107999
gene3652	0	0	0	0	0	0	0	0	0	0	0	0	0	0	0	0	0	223.72	0	0	0	0	0	0	0	0	0	0	0	0	0	0	0	0	0	0	0	0	0	0	0	0	0	0	0	4.97156	-	125637	126791
gene3659	0	0	0	0	0	0	0	0	0	0	0	0	0	0	0	0	0	67.26	0	0	0	0	0	0	0	0	0	0	0	0	0	0	0	0	0	0	0	0	0	0	0	0	0	0	0	1.49467	+	157011	160881
gene3664	0	0	0	0	0	0	0	1383.59	0	0	0	0	0	0	0	0	0	0	0	0	0	0	0	0	0	0	0	0	0	0	0	0	0	0	0	0	0	0	0	0	0	0	0	0	0	30.7464	-	169905	177575
gene3666	0	0	0	0	0	0	0	0	0	0	0	0	0	0	0	0	116.17	0	0	0	0	0	0	0	0	0	0	0	0	0	0	0	0	0	0	0	0	0	0	0	0	0	0	0	0	2.58156	+	187053	192085
gene3671	0	0	0	0	0	0	0	0	0	0	0	0	0	0	0	0	0	97.33	0	0	0	0	0	0	0	0	0	0	0	0	0	0	0	0	0	0	0	0	0	0	0	0	0	0	0	2.16289	-	206100	208623
gene3682	0	0	0	0	0	0	0	0	0	0	0	0	0	0	0	0	0	77.84	0	0	0	0	0	0	0	0	0	0	0	0	0	0	0	0	0	0	0	0	0	0	0	0	0	0	0	1.72978	-	236448	239808
gene3685	0	0	0	0	0	0	0	0	0	0	0	0	0	0	0	874.31	825.11	2571.95	0	0	0	0	0	0	0	0	0	0	0	0	0	0	0	0	0	0	0	0	0	0	0	0	0	0	0	94.9193	-	247136	247769
gene3693	0	0	0	0	0	0	0	0	0	0	0	0	0	0	0	198.28	0	0	0	0	0	0	0	0	0	0	0	0	0	0	0	0	0	0	0	0	958.52	0	0	0	0	0	0	0	0	25.7067	-	268993	271363
gene3699	0	0	0	0	0	0	0	0	0	0	0	0	0	0	0	169.26	159.74	248.96	0	0	0	0	0	0	0	0	0	0	0	0	0	0	0	0	0	0	0	0	2202.88	0	0	0	0	0	0	61.7964	+	291291	293505
gene3708	0	0	0	0	0	0	0	0	0	0	0	0	0	0	0	232.78	0	0	0	0	0	0	0	0	0	0	0	0	0	0	0	0	0	0	0	0	0	0	0	0	0	0	0	0	0	5.17289	-	328137	330151
gene3732	0	0	0	0	0	0	0	0	0	0	0	0	0	0	0	1563.9	0	1150.13	0	0	0	0	0	0	0	0	0	0	0	0	0	0	0	0	0	0	0	0	0	0	0	0	0	0	0	60.3118	-	386127	386398
gene3736	0	0	0	0	0	0	0	0	0	0	0	0	0	0	0	0	0	0	0	0	0	0	0	0	0	0	0	0	0	0	0	0	0	0	0	0	1857.33	0	0	0	0	0	0	0	0	41.274	+	401753	402664
gene3750	0	0	0	0	0	0	0	0	0	0	0	0	0	0	0	620.32	0	456.2	0	0	0	0	0	0	0	0	0	0	0	0	0	0	0	0	0	0	0	0	0	0	0	0	0	0	0	23.9227	+	437010	437932
gene3769	0	0	0	0	0	0	0	0	0	0	0	0	0	0	0	0	0	0	0	0	0	0	0	0	0	0	0	0	0	0	0	0	0	0	0	0	0	843.13	0	0	0	0	0	0	0	18.7362	+	488099	490180
gene3775	0	0	0	0	0	0	0	0	0	0	0	0	0	0	0	0	0	0	0	0	0	0	0	0	0	0	0	0	0	0	0	0	0	0	0	0	2164.39	0	0	0	0	0	0	0	0	48.0976	+	505829	506815
gene3778	0	0	0	0	0	0	0	0	0	0	0	0	0	0	0	0	0	343.11	0	0	0	0	0	0	0	0	0	0	0	0	0	0	0	0	0	0	0	0	0	0	0	0	0	0	0	7.62467	-	510292	511210
gene3781	0	0	0	0	0	0	0	0	0	0	0	0	0	0	0	0	0	0	0	0	0	0	0	0	0	0	0	0	0	0	0	0	0	0	0	0	0	1556.18	0	0	0	0	0	0	0	34.5818	+	517018	518208
gene3782	0	0	0	0	0	0	0	0	0	0	0	0	0	0	0	219.44	0	0	0	0	0	0	0	0	0	0	0	0	0	0	0	0	0	0	0	0	0	0	0	0	0	0	0	0	0	4.87644	-	520178	521878
gene3783	0	0	0	0	0	0	0	0	0	0	0	0	0	0	0	0	0	0	0	0	0	0	0	0	0	0	0	0	0	0	0	0	0	0	0	0	0	2298.15	0	0	0	0	0	0	0	51.07	+	522976	523686
gene3784	0	0	0	0	0	0	0	0	0	0	0	0	0	0	0	0	0	0	0	0	0	0	0	0	0	0	0	0	0	0	0	0	0	0	0	0	0	2152.82	1903.94	0	0	0	0	0	0	90.1502	-	524345	525292
gene3788	0	0	0	0	0	0	0	0	0	0	0	0	0	0	0	0	294.35	0	0	0	0	0	0	0	0	0	0	0	0	0	0	0	0	0	0	0	0	0	0	0	0	0	0	0	0	6.54111	-	545466	546825
gene3801	0	0	0	0	0	0	0	0	0	0	0	0	0	0	0	0	146.76	0	0	0	0	0	0	0	0	0	0	0	0	0	0	0	0	0	0	0	0	0	0	0	0	0	0	0	0	3.26133	+	576905	579088
gene3804	0	0	0	0	0	0	0	0	0	0	0	0	0	0	0	338.53	0	248.96	0	0	0	0	0	0	0	0	0	0	0	0	0	0	0	0	0	0	0	0	0	0	0	0	0	0	0	13.0553	+	596231	597377
gene3821	0	0	0	0	0	0	0	0	0	0	0	0	0	0	0	0	0	134.09	0	0	0	0	0	0	0	0	0	0	0	0	0	0	0	0	0	0	0	0	0	0	0	0	0	0	0	2.97978	+	653330	655483
gene3824	0	368.26	0	0	0	0	0	0	0	0	0	0	0	0	0	0	0	0	0	0	0	0	0	0	0	0	0	0	0	0	0	0	0	0	0	0	0	0	0	0	0	0	0	0	0	8.18356	-	665046	667073
gene3835	0	0	0	0	0	0	0	0	0	0	0	0	0	0	0	0	1496.98	0	0	0	0	0	0	0	0	0	0	0	0	0	0	0	0	0	0	0	0	0	0	0	0	0	0	0	0	33.2662	-	706085	706294
gene3836	0	0	0	0	0	0	0	0	0	0	0	0	0	0	0	0	0	0	0	0	0	0	0	0	0	0	0	0	0	0	0	0	0	0	0	0	4328.78	0	0	0	0	0	0	0	0	96.1951	+	706621	707038
gene3841	0	0	0	0	0	0	0	0	0	0	0	0	0	0	0	0	0	0	0	0	0	0	0	0	0	0	0	0	0	0	0	0	0	0	0	0	2825.1	0	0	0	0	0	0	0	0	62.78	-	722572	723397
gene3848	0	0	0	0	0	0	0	0	0	0	0	0	0	0	0	0	0	73.77	0	0	0	0	0	0	0	0	0	0	0	0	0	0	0	0	0	0	484.89	0	0	0	0	0	0	0	0	12.4147	-	750058	753657
gene3859	0	0	0	0	0	0	0	0	0	0	0	0	0	0	0	0	0	195.36	0	0	0	0	0	0	0	0	0	0	0	0	0	0	0	0	0	0	0	0	0	0	0	0	0	0	0	4.34133	-	781499	782752
gene3880	0	0	0	0	0	0	0	0	0	0	0	0	0	0	0	289.91	0	0	0	0	0	0	0	0	0	0	0	0	0	0	0	0	0	0	0	0	0	0	0	0	0	0	0	0	0	6.44244	-	856487	857742
gene3883	0	0	0	0	0	0	0	0	0	0	0	0	0	0	0	0	621.89	0	0	0	0	0	0	0	0	0	0	0	0	0	0	0	0	0	0	0	0	0	0	0	0	0	0	0	0	13.8198	+	869847	871184
gene3894	0	0	0	0	0	0	0	0	0	0	0	0	0	0	0	0	0	0	0	0	0	0	0	0	0	0	0	0	0	0	0	0	0	0	0	0	1423.79	0	0	0	0	0	0	0	0	31.6398	+	904339	905525
gene3895	0	0	0	0	0	0	0	0	0	0	0	0	0	0	0	0	751.17	0	0	0	0	0	0	0	0	0	0	0	0	0	0	0	0	0	0	0	0	0	0	0	0	0	0	0	0	16.6927	-	905600	906492
gene3896	0	0	0	0	0	0	0	0	0	0	0	0	0	0	0	991.4	0	729.1	0	0	0	0	0	0	0	0	0	0	0	0	0	0	0	0	0	0	4792.58	0	0	0	0	0	0	0	0	144.735	+	908603	909139
gene3897	0	0	0	0	0	0	0	0	0	0	0	0	0	0	0	0	0	383.38	0	0	0	0	0	0	0	0	0	0	0	0	0	0	0	0	0	0	0	0	0	0	0	0	0	0	0	8.51956	-	910034	910908
gene3909	0	0	0	0	0	0	0	0	0	0	0	0	0	0	0	0	0	486.07	0	0	0	0	0	0	0	0	0	0	0	0	0	0	0	0	0	0	0	0	0	0	0	0	0	0	0	10.8016	+	946426	947102
gene3914	0	0	0	0	0	0	0	0	0	0	0	0	0	0	0	0	0	0	0	0	0	0	0	0	0	0	0	0	0	0	0	0	0	0	0	0	0	0	848.06	0	0	0	0	0	0	18.8458	+	955180	957041
gene3931	0	0	0	0	0	0	0	0	0	0	0	0	0	0	0	80	0	0	0	0	0	0	0	0	0	0	0	0	0	0	0	0	0	0	0	0	0	0	347.04	0	0	0	0	0	0	9.48978	-	1015039	1019346
gene3940	0	0	0	0	0	0	0	0	0	0	0	0	0	0	0	0	0	0	0	0	0	0	0	0	0	0	0	0	0	0	0	0	0	0	0	0	1038.24	0	0	0	0	0	0	0	0	23.072	+	1041392	1043284
gene3946	0	0	0	0	0	0	0	0	0	0	0	0	0	0	0	0	157.81	0	0	0	0	0	0	0	0	0	0	0	0	0	0	0	0	0	0	0	0	0	725.45	0	0	0	0	0	0	19.628	+	1066251	1068242
gene3949	0	0	0	0	0	0	0	0	0	0	0	0	0	0	0	0	0	266.86	0	0	0	0	0	0	0	0	0	0	0	0	0	0	0	0	0	0	0	0	0	0	0	0	0	0	0	5.93022	-	1078112	1079401
gene3955	0	0	0	0	0	0	0	0	0	0	0	0	0	0	0	408.98	0	300.77	0	0	0	0	0	0	0	0	0	0	0	0	0	0	0	0	0	0	0	0	0	0	0	0	0	0	0	15.7722	+	1108502	1110280
gene3957	0	0	0	0	0	0	0	0	0	0	0	0	0	0	0	0	0	0	0	0	0	0	0	0	0	0	0	0	0	0	0	0	0	0	0	0	0	0	2575.91	0	0	0	0	0	0	57.2424	-	1118299	1119270
gene3960	0	0	0	0	0	0	0	0	0	0	0	0	0	0	0	0	0	0	0	0	0	0	0	0	0	0	0	0	0	0	0	0	0	0	0	0	0	1460.22	0	0	0	0	0	0	0	32.4493	+	1129616	1131060
gene3961	0	0	0	0	0	0	0	0	0	0	0	0	0	0	0	0	0	0	0	0	0	0	0	0	0	0	0	0	0	0	0	0	0	0	0	0	0	0	578.27	0	0	0	0	0	0	12.8504	+	1132583	1135125
gene3962	0	0	0	0	0	0	0	0	0	0	0	0	0	0	0	0	190.53	0	0	0	0	0	0	0	0	0	0	0	0	0	0	0	0	0	0	0	0	0	0	0	0	0	0	0	0	4.234	+	1136626	1138580
gene3964	0	0	0	0	0	0	0	0	0	0	0	0	0	0	0	0	0	0	0	0	0	0	0	0	0	0	0	0	0	0	0	0	0	0	0	0	0	1098.11	0	0	0	0	0	0	0	24.4024	+	1141132	1142619
gene3969	0	0	0	0	0	0	0	0	0	0	0	0	0	0	0	0	0	0	0	0	0	0	0	0	0	0	0	0	0	0	0	0	0	0	0	0	0	0	845.08	0	0	0	0	0	0	18.7796	+	1154732	1156499
gene3979	0	0	0	0	0	0	0	0	0	0	0	0	0	0	0	0	0	0	0	0	0	0	0	0	0	0	0	0	0	0	0	0	0	0	0	0	0	764.98	0	0	0	0	0	0	0	16.9996	+	1183314	1185581
gene3980	0	0	0	0	0	0	0	0	0	0	0	0	0	0	0	0	0	0	0	0	0	0	0	0	0	0	0	0	0	0	0	0	0	0	0	0	0	215.45	0	0	0	0	0	0	0	4.78778	-	1185952	1197958
gene3983	0	0	0	0	0	0	0	2868.49	0	0	0	0	0	0	0	242.7	0	178.49	0	0	0	0	0	0	0	0	0	0	0	0	0	0	0	0	0	0	0	0	0	0	0	0	0	0	0	73.104	-	1204423	1207211
gene3988	0	0	0	0	0	0	0	0	0	0	0	0	0	0	0	121.22	114.4	0	0	0	0	0	0	0	0	0	0	0	0	0	0	0	0	0	0	0	0	0	0	0	0	0	0	0	0	5.236	-	1219375	1222166
gene3989	0	0	0	0	0	0	0	0	0	0	0	0	0	0	0	453.21	0	666.61	0	0	0	0	0	0	0	0	0	0	0	0	0	0	0	0	0	0	0	0	0	0	0	0	0	0	0	24.8849	-	1222928	1224442
gene3995	0	0	0	0	0	0	0	0	0	0	0	0	0	0	0	0	0	90.13	0	0	0	0	0	0	0	0	0	0	0	0	0	0	0	0	0	0	0	0	0	0	0	0	0	0	0	2.00289	+	1247335	1250052
gene3996	0	0	0	0	0	0	0	0	0	0	0	0	0	0	0	0	0	0	0	0	0	0	0	0	0	0	0	0	0	0	0	0	0	0	0	0	0	0	882.23	0	0	0	0	0	0	19.6051	-	1250833	1252647
gene3999	0	0	0	0	0	0	0	0	0	0	0	0	0	0	0	0	215.17	0	0	0	0	0	0	0	0	0	0	0	0	0	0	0	0	0	0	0	0	2236.81	0	0	0	0	0	0	0	54.4884	+	1259874	1262183
gene4000	0	0	0	0	0	0	0	0	0	0	0	0	0	0	0	0	0	275.88	0	0	0	0	0	0	0	0	0	0	0	0	0	0	0	0	0	0	0	0	0	0	0	0	0	0	0	6.13067	+	1262406	1263967
gene4013	0	0	0	0	0	0	0	0	0	0	0	0	0	0	0	0	0	0	0	0	0	0	0	0	0	0	0	0	0	0	0	0	0	0	0	0	0	551.84	0	0	0	0	0	0	0	12.2631	+	1326442	1329496
gene4018	0	0	0	0	0	0	0	0	0	0	0	0	0	0	0	124.76	0	0	0	0	0	0	0	0	0	0	0	0	0	0	0	0	0	0	0	0	0	0	0	0	0	0	0	0	0	2.77244	+	1337200	1340007
gene4035	0	0	0	0	0	0	0	0	0	0	0	0	0	0	0	0	0	0	0	0	0	0	0	0	0	0	0	0	0	0	0	0	0	0	0	0	0	0	715.74	0	0	0	0	0	0	15.9053	+	1406610	1409411
gene4042	0	0	0	0	0	0	0	0	0	0	0	0	0	0	0	0	267.32	0	0	0	0	0	0	0	0	0	0	0	0	0	0	0	0	0	0	0	0	0	0	0	0	0	0	0	0	5.94044	-	1422405	1425543
gene4045	0	0	0	0	0	0	0	0	0	0	0	0	0	0	0	0	209.58	0	0	0	0	0	0	0	0	0	0	0	0	0	0	0	0	0	0	0	3220.61	0	963.39	0	0	0	0	0	0	97.6351	-	1430661	1432432
gene4047	0	0	0	0	0	0	0	0	0	0	0	0	0	0	0	0	0	0	0	0	0	0	0	0	0	0	0	0	0	0	0	0	0	0	0	0	0	0	989.11	0	0	0	0	0	0	21.9802	+	1437861	1439490
gene4052	0	0	0	0	0	0	0	0	0	0	0	0	0	0	0	0	0	164.64	0	0	0	0	0	0	0	0	0	0	0	0	0	0	0	0	0	0	541.1	0	0	0	0	0	0	0	0	15.6831	-	1459213	1462247
gene4058	0	0	0	0	0	0	0	0	0	0	0	0	0	0	0	0	0	0	0	0	0	0	0	0	0	0	0	0	0	0	0	0	0	0	0	0	0	1354.88	1198.25	0	0	0	0	0	0	56.7362	+	1476371	1477766
gene4064	0	0	0	0	0	0	0	0	0	0	0	0	0	0	0	246.75	0	0	0	0	0	0	0	0	0	0	0	0	0	0	0	0	0	0	0	0	0	0	0	0	0	0	0	0	0	5.48333	-	1492185	1493534
gene4065	0	0	0	0	0	0	0	0	0	0	0	0	0	0	0	0	0	0	0	0	0	0	0	0	0	0	0	0	0	0	0	0	0	0	0	0	995.86	0	0	0	0	0	0	0	0	22.1302	+	1494184	1495840
gene4078	0	0	0	0	0	0	0	0	0	0	0	0	0	0	0	0	0	0	0	0	0	0	0	0	0	0	0	0	0	0	0	0	0	0	0	0	733.29	0	0	0	0	0	0	0	0	16.2953	+	1538425	1540717
gene4081	0	0	0	0	0	0	0	0	0	0	0	0	0	0	0	0	0	84.01	0	0	0	0	0	0	0	0	0	0	0	0	0	0	0	0	0	0	0	0	0	0	0	0	0	0	0	1.86689	+	1548970	1552243
gene4083	0	0	0	0	0	0	0	0	0	0	0	0	0	0	0	0	0	0	0	225.46	0	0	0	0	0	0	0	0	0	0	0	0	0	0	0	0	0	0	0	0	0	0	0	0	0	5.01022	-	1557954	1560115
gene4084	0	0	0	0	0	0	0	0	0	0	0	0	0	0	0	0	0	135.2	0	0	0	0	0	0	0	0	0	0	0	0	0	0	0	0	0	0	0	901.76	0	0	0	0	0	0	0	23.0436	+	1563488	1565827
gene4091	0	0	0	0	0	0	0	0	0	0	0	0	0	0	0	0	0	0	0	0	0	0	0	0	0	0	0	0	0	0	0	0	0	0	0	0	796.39	0	714.68	0	0	0	0	0	0	33.5793	-	1606004	1608416
gene4096	0	0	0	0	0	0	0	0	0	0	0	0	0	0	0	0	0	0	0	0	0	0	0	0	0	0	0	0	0	0	0	0	0	0	0	0	1825.74	0	0	0	0	0	0	0	0	40.572	-	1622742	1623672
gene4100	0	0	0	0	0	0	0	0	0	0	0	0	0	0	0	0	0	57.51	0	0	0	0	0	0	0	0	0	0	0	0	0	0	0	0	0	0	0	0	0	0	0	0	0	0	0	1.278	-	1634486	1642470
gene4103	0	0	0	0	0	0	0	0	0	0	0	0	0	0	0	0	0	204.15	0	0	0	0	0	0	0	0	0	0	0	0	0	0	0	0	0	0	0	0	0	0	0	0	0	0	0	4.53667	+	1646935	1648280
gene4106	0	0	0	0	0	0	0	0	0	0	0	0	0	0	0	0	78.08	0	0	0	0	0	0	0	0	0	0	0	0	0	0	0	0	0	0	0	0	0	358.94	0	0	0	0	0	0	9.71156	+	1653945	1658016
gene4113	0	0	0	0	0	0	0	0	0	0	0	0	0	0	0	60.78	0	0	0	0	0	0	0	0	0	0	0	0	0	0	0	0	0	0	0	0	0	0	263.65	0	0	0	0	0	0	7.20956	-	1701467	1713433
gene4118	0	0	0	0	0	0	0	0	0	0	0	0	0	0	0	0	476.31	185.59	0	321.28	0	0	0	0	0	0	0	0	0	0	0	0	0	0	0	0	0	0	0	0	0	0	0	0	0	21.8484	+	1725273	1726645
gene4138	0	0	0	0	0	0	0	0	0	0	0	0	0	0	0	0	0	0	0	0	0	0	0	0	0	0	0	0	0	0	0	0	0	0	0	0	1058.72	0	0	0	0	0	0	0	0	23.5271	+	1776808	1778417
gene4144	0	0	0	0	0	0	0	0	0	0	0	0	0	0	0	0	0	117.5	0	0	0	0	0	0	0	0	0	0	0	0	0	0	0	0	0	0	0	0	0	0	0	0	0	0	0	2.61111	+	1795850	1799578
gene4152	0	0	0	0	0	0	0	0	0	0	0	0	0	0	0	0	0	0	0	0	0	0	0	0	0	0	0	0	0	0	0	820.74	0	0	0	0	3834.06	7780.89	0	0	0	0	0	0	0	276.349	+	1823109	1823825
gene4156	0	0	0	0	0	0	0	0	0	0	0	0	0	0	0	0	0	0	0	0	0	0	0	0	0	0	0	0	0	0	0	0	0	0	0	0	0	1606.67	1420.93	0	0	0	0	0	0	67.28	-	1843433	1844500
gene4161	0	0	0	0	0	0	0	0	104.68	0	0	0	0	0	0	0	0	0	0	0	0	0	0	0	0	0	0	0	0	0	0	0	0	0	0	0	0	0	0	0	0	0	0	0	0	2.32622	+	1869095	1872736
gene4164	0	0	0	0	0	0	0	0	0	0	0	0	0	0	0	0	251.9	0	0	0	0	0	0	0	0	0	0	0	0	0	0	0	0	0	0	0	0	0	0	0	0	0	0	0	0	5.59778	+	1882762	1884249
gene4171	0	0	0	0	0	0	0	0	0	0	0	0	0	0	0	0	0	859.57	0	0	0	0	0	0	0	0	0	0	0	0	0	0	0	0	0	0	0	0	5070.48	0	0	0	0	0	0	131.779	-	1902775	1903092
gene4175	0	0	0	0	0	0	0	0	0	0	0	0	0	0	0	0	0	0	0	0	0	0	0	0	0	0	0	0	0	0	0	0	0	0	0	0	0	0	504.92	0	0	0	0	0	0	11.2204	+	1911453	1914452
gene4176	0	0	0	0	0	0	0	0	0	0	0	0	0	0	0	0	0	0	0	0	0	0	0	0	0	0	0	0	0	0	0	0	0	0	0	0	534.1	0	479.3	0	0	0	0	0	0	22.52	-	1914989	1918076
gene4179	0	0	0	0	0	0	0	0	0	0	0	0	0	0	0	0	221.54	172.64	0	0	0	0	0	0	0	0	0	0	0	0	0	0	0	0	0	0	0	0	0	0	0	0	0	0	0	8.75956	+	1925350	1926864
gene4180	0	0	0	0	0	0	0	0	0	0	0	0	0	0	0	0	0	0	0	0	0	0	0	0	0	0	0	0	0	0	0	0	0	0	0	0	0	0	448.09	0	0	0	0	0	0	9.95756	-	1927692	1930961
gene4190	0	0	0	0	0	0	0	0	0	0	0	0	0	0	0	0	0	0	0	0	0	0	0	0	0	0	0	0	0	0	0	0	0	0	0	0	0	4695.36	0	0	0	0	0	0	0	104.341	-	1967031	1967790
gene4192	0	0	0	0	0	0	0	0	0	0	0	0	0	0	0	0	0	0	0	0	0	0	0	0	0	0	0	0	0	0	0	877.12	0	0	0	0	0	0	0	0	0	0	0	0	0	19.4916	+	1978901	1979653
gene4193	0	0	0	0	0	0	0	0	0	0	0	0	0	0	0	0	0	200.15	0	0	0	0	0	0	0	0	0	0	0	0	0	0	0	0	0	0	1315.61	0	2361.25	0	0	0	0	0	0	86.1558	-	1979926	1982126
gene4198	0	0	0	0	0	0	0	0	0	0	0	0	0	0	0	94.98	0	0	0	0	0	0	0	0	0	0	0	0	0	0	0	0	0	0	0	0	0	931.84	412.06	0	0	0	0	0	0	31.9751	-	1990881	1994901
gene4199	0	0	0	0	0	0	0	0	0	0	0	0	0	0	0	0	183.84	0	0	0	0	0	0	0	0	0	0	0	0	0	0	0	0	0	0	0	0	0	0	0	0	0	0	0	0	4.08533	-	1997482	1999344
gene4205	0	0	0	0	0	0	0	0	0	0	0	0	0	0	0	0	0	1053.67	0	0	0	0	0	0	0	0	0	0	0	0	0	0	0	0	0	0	0	0	0	0	0	0	0	0	0	23.4149	-	2016374	2017011
gene4208	0	0	0	0	0	0	0	0	0	0	0	0	0	0	0	80.87	0	59.48	0	0	0	0	0	0	0	0	0	0	0	0	0	0	0	0	0	0	390.95	0	0	0	0	0	0	0	0	11.8067	-	2028924	2033758
gene4212	0	0	0	0	0	0	0	0	0	0	0	0	0	0	0	0	0	150.66	0	0	0	0	0	0	0	0	0	0	0	0	0	0	0	0	0	0	0	0	0	0	0	0	0	0	0	3.348	-	2049094	2050766
gene4213	0	0	0	0	0	0	0	0	0	0	0	0	0	0	0	0	268.69	0	0	0	0	0	0	0	0	0	0	0	0	0	0	0	0	0	0	0	0	0	0	0	0	0	0	0	0	5.97089	-	2051280	2052553
gene4216	0	0	0	0	0	0	0	0	0	0	0	0	0	0	0	0	0	395.44	0	0	0	0	0	0	0	0	0	0	0	0	0	0	0	0	0	0	0	0	0	0	0	0	0	0	0	8.78756	-	2055779	2057104
gene4217	0	0	0	0	0	0	0	0	0	0	0	0	0	0	0	982.63	0	361.32	0	0	0	0	0	0	0	0	0	0	0	0	0	0	0	0	0	0	0	0	0	0	0	0	0	0	0	29.8656	+	2057452	2058129
gene4220	0	0	0	0	0	0	0	0	0	0	0	0	0	0	0	552.42	0	0	0	0	0	0	0	0	0	0	0	0	0	0	0	0	0	0	0	0	0	5419.53	0	0	0	0	0	0	0	132.71	+	2068877	2070057
gene4226	0	0	0	0	0	0	0	0	0	0	0	0	0	0	0	0	0	0	0	0	0	0	0	0	0	0	0	0	0	0	0	0	0	0	0	0	441.06	0	395.81	0	0	0	0	0	0	18.5971	+	2092447	2096097
gene4228	0	0	0	0	0	0	0	0	0	0	0	0	0	0	0	261.88	494.29	192.59	0	0	0	0	0	0	0	0	0	0	0	0	0	0	0	0	0	0	0	0	0	0	0	0	0	0	0	21.0836	+	2107752	2109093
gene4234	0	0	0	0	0	0	0	0	0	0	0	0	0	0	0	0	0	0	0	0	0	0	0	0	0	0	0	0	0	0	0	0	0	0	0	0	0	650.73	0	0	0	0	0	0	0	14.4607	-	2135812	2138322
gene4240	0	0	0	0	0	0	0	0	0	0	0	0	0	0	0	0	0	186.86	0	0	0	0	0	0	0	0	0	0	0	0	0	0	0	0	0	0	0	0	0	0	0	0	0	0	0	4.15244	-	2157423	2158867
gene4249	0	0	0	0	0	0	0	0	0	0	0	0	0	0	0	140.55	0	0	0	0	0	0	0	0	0	0	0	0	0	0	0	0	0	0	0	0	0	0	609.74	0	0	0	0	0	0	16.6731	+	2189001	2191555
gene4250	0	0	0	0	0	0	0	0	0	0	0	0	0	0	0	0	0	0	0	0	0	0	0	0	0	0	0	0	0	0	0	0	0	0	0	0	0	3808.83	0	0	0	0	0	0	0	84.6407	+	2191586	2193389
gene4267	0	0	0	0	0	0	0	0	0	0	0	0	0	0	0	0	667.44	0	0	0	0	0	0	0	0	0	0	0	0	0	0	0	0	0	0	0	0	0	0	0	0	0	0	0	0	14.832	-	2264671	2265200
gene4268	0	0	0	0	0	0	0	0	0	0	0	0	0	0	0	0	0	0	0	0	0	0	0	0	0	0	0	0	0	0	0	0	0	0	0	0	0	0	1678.38	0	0	0	0	0	0	37.2973	+	2268270	2270230
gene4269	0	0	0	0	0	0	0	0	0	0	0	0	0	0	0	0	0	162.34	0	0	0	0	0	0	0	0	0	0	0	0	0	0	0	0	0	0	0	0	0	0	0	0	0	0	0	3.60756	+	2274649	2276200
gene4271	0	0	0	0	0	0	0	0	0	0	0	0	0	0	0	0	112.07	0	0	0	0	0	0	0	0	0	0	0	0	0	0	0	0	0	0	0	0	0	0	0	0	0	0	0	0	2.49044	+	2284259	2288854
gene4274	0	0	0	0	0	0	0	0	0	0	0	0	0	0	0	0	0	0	0	0	0	0	0	0	0	0	0	0	0	0	0	0	0	0	0	0	0	575.75	509.19	0	0	0	0	0	0	24.1098	+	2306279	2309116
gene4278	0	0	0	0	0	0	0	0	0	0	0	0	0	0	0	0	356.42	0	0	0	0	0	0	0	0	0	0	0	0	0	0	0	0	0	0	0	0	1852.59	1638.42	0	0	0	0	0	0	85.4984	+	2325569	2326955
gene4280	0	0	0	0	0	0	0	0	0	0	0	0	0	0	0	0	0	192.14	0	0	0	0	0	0	0	0	0	0	0	0	0	0	0	0	0	0	0	0	0	0	0	0	0	0	0	4.26978	-	2328946	2330220
gene4285	0	0	0	0	0	0	0	0	0	0	0	0	0	0	0	371.36	0	273.11	0	0	0	0	0	0	0	0	0	0	0	0	0	0	0	0	0	0	0	0	0	0	0	0	0	0	0	14.3216	-	2346848	2347963
gene4289	0	0	0	0	0	0	0	0	0	0	0	0	0	0	0	0	0	0	0	0	0	0	0	0	0	0	0	0	0	0	0	0	0	0	0	0	0	1945.22	0	0	0	0	0	0	0	43.2271	-	2364679	2365644
gene4292	0	0	0	0	0	0	0	0	0	0	0	0	0	0	0	0	433.01	0	0	0	0	0	0	0	0	0	0	0	0	0	0	0	0	0	0	0	0	0	0	0	0	0	0	0	0	9.62244	+	2372556	2373481
gene4302	0	0	0	0	0	0	0	0	0	0	0	0	0	0	0	0	1854.67	2167.95	0	0	0	0	0	0	0	0	0	0	0	0	0	0	0	0	0	0	0	0	0	0	0	0	0	0	0	89.3916	+	2402252	2402637
gene4305	0	0	0	0	0	0	0	0	0	0	0	0	0	0	0	0	0	0	0	0	0	0	0	0	0	0	0	0	0	0	0	776.37	0	0	0	0	0	0	0	0	0	0	0	0	0	17.2527	-	2409124	2409660
gene4306	0	0	0	0	0	0	0	0	0	0	0	0	0	0	0	0	0	0	0	0	0	0	0	0	0	0	0	0	0	0	0	0	0	0	0	0	0	2009.82	0	0	0	0	0	0	0	44.6627	+	2409889	2410701
gene4307	0	0	0	0	0	0	0	0	0	0	0	0	0	0	0	874.31	825.11	0	0	0	0	0	0	0	0	0	0	0	0	0	0	0	0	0	0	0	0	0	0	0	0	0	0	0	0	37.7649	-	2411044	2411620
gene4321	0	0	0	0	0	0	0	0	0	0	0	0	0	0	0	0	0	89.15	0	0	0	0	0	0	0	0	0	0	0	0	0	0	0	0	0	0	0	0	0	0	0	0	0	0	0	1.98111	-	2461239	2464138
gene4324	0	0	0	0	0	0	0	0	0	0	0	0	0	0	0	442.38	0	0	0	0	0	0	0	0	0	0	0	0	0	0	0	0	0	0	0	0	0	0	0	0	0	0	0	0	0	9.83067	+	2472333	2473134
gene4326	0	0	0	0	0	0	0	0	0	0	0	0	0	0	0	0	0	0	0	0	0	0	0	0	0	0	0	0	0	0	0	0	0	0	0	0	1731.51	0	0	0	0	0	0	0	0	38.478	+	2477969	2479551
gene4327	0	0	0	0	0	0	0	0	0	0	0	0	0	0	0	0	0	0	0	0	0	0	0	0	0	0	0	0	0	0	0	0	0	0	0	0	0	1534.26	0	0	0	0	0	0	0	34.0947	-	2479575	2483974
gene4328	0	0	0	0	0	0	0	0	0	0	0	0	0	0	0	0	0	0	0	0	0	0	0	0	0	0	0	0	0	0	0	0	0	0	0	0	0	889.97	0	0	0	0	0	0	0	19.7771	+	2484475	2487770
gene4329	0	0	0	0	0	0	0	0	0	0	0	0	0	0	0	0	0	0	0	0	0	0	0	0	0	0	0	0	0	0	0	0	0	0	0	0	0	0	1349.29	0	0	0	0	0	0	29.9842	+	2488214	2489473
gene4332	0	0	0	0	0	0	0	0	0	0	0	0	0	0	0	0	223.91	0	0	0	0	0	0	0	0	0	0	0	0	0	0	0	0	0	0	0	0	0	0	0	0	0	0	0	0	4.97578	-	2496193	2497974
gene4333	0	0	0	0	0	0	0	0	0	0	0	0	0	0	0	0	0	0	0	0	0	0	0	0	0	0	0	0	0	0	0	0	0	0	0	0	714.74	0	0	0	0	0	0	0	0	15.8831	+	2504087	2506622
gene4337	0	0	0	0	0	0	0	0	0	0	0	0	0	0	0	0	0	0	0	0	0	0	0	0	0	0	0	0	0	0	0	0	0	0	0	0	0	0	547.38	0	0	0	0	0	0	12.164	+	2519411	2522242
gene4340	0	0	0	0	0	0	0	0	0	0	0	0	0	0	0	0	0	0	0	0	0	0	0	0	0	0	0	0	0	0	0	0	0	0	0	0	0	0	8095.72	0	0	0	0	0	0	179.905	+	2538191	2538796
gene4341	0	0	0	0	0	0	0	0	0	0	0	0	0	0	0	0	0	0	0	0	0	0	0	0	0	0	0	0	0	0	0	0	0	0	0	0	0	1382.39	2445.16	0	0	0	0	0	0	85.0567	+	2542111	2543547
gene4346	0	0	0	0	0	0	0	0	0	0	0	0	0	0	0	0	0	0	0	0	0	0	0	0	0	0	0	0	0	0	0	0	0	0	0	0	0	0	299.19	0	0	0	0	0	0	6.64867	-	2564175	2569048
gene4350	0	0	0	0	0	0	0	0	0	0	0	0	0	0	0	204.49	192.98	0	0	0	0	0	0	0	0	0	0	0	0	0	0	0	0	0	0	0	0	0	0	0	0	0	0	0	0	8.83267	+	2576999	2578904
gene4354	0	0	0	0	0	0	0	0	0	0	0	0	0	0	0	126.61	0	0	0	0	0	0	0	0	0	0	0	0	0	0	0	0	0	0	0	0	0	0	0	0	0	0	0	0	0	2.81356	+	2588207	2591066
gene4359	0	0	0	0	0	0	0	0	0	0	0	0	0	0	0	89.47	84.44	65.8	0	0	0	0	0	0	0	0	0	0	0	0	0	0	0	0	0	0	0	438.89	0	0	0	0	0	0	0	15.08	-	2598390	2602697
gene4362	0	0	0	0	0	0	0	0	0	0	0	0	0	0	0	0	0	159.49	0	0	0	0	0	0	0	0	0	0	0	0	0	0	0	0	0	0	0	0	0	0	0	0	0	0	0	3.54422	+	2613530	2615350
gene4383	0	0	0	0	0	0	0	0	0	0	0	0	0	0	0	539.01	0	0	0	0	0	0	0	0	0	0	0	0	0	0	0	0	0	0	0	0	0	0	0	0	0	0	0	0	0	11.978	-	2681528	2682298
gene4384	0	0	0	0	0	0	0	0	0	0	0	0	0	0	0	603.46	569.5	887.6	0	0	0	0	0	0	0	0	0	0	0	0	0	0	0	0	0	0	0	2960.12	0	0	0	0	0	0	0	111.571	+	2683217	2683974
gene4386	0	0	0	0	0	0	0	0	0	0	0	0	0	0	0	0	453.63	0	0	0	0	0	0	0	0	0	0	0	0	0	0	0	0	0	0	0	0	0	2085.26	0	0	0	0	0	0	56.4198	+	2688785	2689882
gene4397	0	0	0	0	0	0	0	0	0	0	0	0	0	0	0	0	0	0	0	0	0	0	0	0	0	0	0	0	0	0	0	0	0	0	0	0	694.4	0	0	0	0	0	0	0	0	15.4311	-	2726558	2728920
gene4402	0	0	0	0	0	0	0	0	0	0	0	0	0	0	0	0	236.01	0	0	0	0	0	0	0	0	0	0	0	0	0	0	0	0	0	0	0	0	0	0	0	0	0	0	0	0	5.24467	+	2737690	2739268
gene4403	0	0	0	0	0	0	0	0	0	0	0	0	0	0	0	257.63	0	0	0	0	0	0	0	0	0	0	0	0	0	0	0	0	0	0	0	0	0	0	0	0	0	0	0	0	0	5.72511	-	2739416	2740708
gene4414	0	0	0	0	0	0	0	0	0	0	0	0	0	0	0	0	0	0	0	0	0	0	0	0	0	0	0	0	0	0	0	0	0	0	0	0	0	1878.15	0	0	0	0	0	0	0	41.7367	-	2764831	2766202
gene4421	1667.45	0	0	0	0	0	0	0	0	0	0	0	0	0	0	1018.69	480.68	749.17	0	0	0	0	0	0	0	0	0	0	0	0	0	0	0	0	0	0	0	4996.9	0	0	0	0	0	0	0	198.064	-	2783755	2784509
gene4423	0	0	0	0	0	0	0	7585.76	0	0	0	0	0	0	0	0	0	0	0	0	0	0	0	0	0	0	0	0	0	0	0	0	0	0	0	0	0	0	1392.18	0	0	0	0	0	0	199.51	-	2786691	2787728
gene4429	0	0	0	0	0	0	0	0	0	0	0	0	0	0	0	0	0	99.1	0	0	0	0	0	0	0	0	0	0	0	0	0	0	0	0	0	0	0	0	0	0	0	0	0	0	0	2.20222	-	2812232	2815015
gene4430	0	0	0	0	0	0	0	0	0	0	0	0	0	0	0	0	0	0	0	0	0	0	0	0	0	0	0	0	0	0	0	0	0	0	0	0	0	830.28	0	0	0	0	0	0	0	18.4507	-	2822758	2824838
gene4434	0	0	0	0	0	0	0	0	0	0	0	0	0	0	0	0	0	0	0	0	0	0	0	0	0	0	0	0	0	0	0	143.45	0	0	0	0	0	0	0	0	0	0	0	0	0	3.18778	-	2838461	2841158
gene4439	0	0	0	0	0	0	0	0	0	0	0	0	0	0	0	0	0	0	0	0	0	0	0	0	0	0	0	0	0	0	0	0	0	0	0	0	2724.71	0	2445.16	0	0	0	0	0	0	114.886	+	2854646	2855236
gene4445	0	0	0	0	0	0	0	0	0	0	0	0	0	0	0	0	0	0	0	0	0	0	0	0	0	0	0	0	0	0	0	0	0	0	0	0	0	2111.09	1867.04	0	0	0	0	0	0	88.4029	+	2871107	2872770
gene4446	0	0	0	0	0	0	0	0	0	0	0	0	0	0	0	0	0	0	0	0	0	0	0	0	0	0	0	0	0	0	0	0	0	0	0	0	1412.55	0	0	0	0	0	0	0	0	31.39	-	2874200	2875555
gene4447	0	0	0	0	0	0	0	0	0	0	0	0	0	0	0	214.36	0	157.64	0	0	0	0	0	0	0	0	0	0	0	0	0	0	0	0	0	0	0	0	0	0	0	0	0	0	0	8.26667	+	2878975	2880659
gene4449	0	0	0	0	0	0	0	0	0	0	0	0	0	0	0	0	0	249.72	0	0	0	0	0	0	0	0	0	0	0	0	0	0	0	0	0	0	0	0	1473.08	0	0	0	0	0	0	38.2844	+	2888001	2888981
gene4451	0	0	0	0	0	0	0	0	0	0	0	0	0	0	0	1023.38	482.9	0	0	0	0	0	0	0	0	0	0	0	0	0	0	0	0	0	0	0	0	0	0	0	0	0	0	0	0	33.4729	+	2893828	2894620
gene4452	0	0	0	0	0	0	0	0	0	0	0	0	0	0	0	0	0	0	0	0	0	0	0	0	0	0	0	0	0	0	0	0	0	0	0	0	0	787.08	0	0	0	0	0	0	0	17.4907	+	2895845	2898122
gene4456	0	0	0	0	0	0	0	0	0	0	0	0	0	0	0	0	449.74	700.94	0	0	0	0	0	0	0	0	0	0	0	0	0	0	0	0	0	0	0	0	0	0	0	0	0	0	0	25.5707	-	2917434	2918143
gene4460	0	0	0	0	0	0	0	0	0	0	0	0	0	0	0	218.58	0	0	0	0	0	0	0	0	0	0	0	0	0	0	0	0	0	0	0	0	0	0	0	0	0	0	0	0	0	4.85733	+	2934475	2936086
gene4466	0	0	0	0	0	0	0	0	0	0	0	0	0	0	0	214.36	0	0	0	0	0	0	0	0	0	0	0	0	0	0	0	0	0	0	0	0	0	0	0	0	0	0	0	0	0	4.76356	-	2955073	2957081
gene4474	0	0	0	0	0	0	0	0	0	0	0	0	0	0	0	61.24	0	0	0	0	0	0	0	0	0	0	0	0	0	0	0	0	0	0	0	0	0	0	0	0	0	0	0	0	0	1.36089	+	2991009	3000172
gene4476	0	0	0	0	0	0	0	0	0	0	0	0	0	0	0	0	0	0	0	0	0	0	0	0	0	0	0	0	0	0	0	0	0	0	0	0	1616.77	0	0	0	0	0	0	0	0	35.9282	-	3006399	3007394
gene4484	0	0	0	0	0	0	0	0	0	0	0	0	0	0	0	222.52	0	0	0	0	0	0	0	0	0	0	0	0	0	0	0	0	0	0	0	0	0	0	0	0	0	0	0	0	0	4.94489	-	3029432	3031100
gene4487	0	0	0	0	0	0	0	0	0	0	0	0	0	0	0	0	0	167.68	0	0	0	0	0	0	0	0	0	0	0	0	0	0	0	0	0	0	0	0	0	0	0	0	0	0	0	3.72622	-	3036888	3038348
gene4489	0	0	0	0	0	0	0	0	0	0	0	0	0	0	0	0	0	0	0	0	0	0	0	0	0	0	0	0	0	0	0	0	0	0	0	0	0	624.61	0	0	0	0	0	0	0	13.8802	+	3046024	3048947
gene4501	0	0	0	0	0	0	0	0	0	0	0	0	0	0	0	0	0	224.34	0	0	0	0	0	0	0	0	0	0	0	0	0	0	0	0	0	0	0	0	0	0	0	0	0	0	0	4.98533	-	3103568	3104659
gene4506	0	0	0	0	0	0	0	0	0	0	0	0	0	0	0	0	0	181.06	0	0	0	0	0	0	0	0	0	0	0	0	0	0	0	0	0	0	0	0	0	0	0	0	0	0	0	4.02356	+	3121658	3123250
gene4510	0	0	0	0	0	0	0	0	0	0	0	0	0	0	0	0	0	0	0	0	0	0	0	0	0	0	0	0	0	0	459.07	0	382.68	0	0	0	4051.08	0	0	0	0	0	0	0	0	108.73	+	3134858	3135915
gene4512	0	0	0	0	0	0	0	0	0	0	0	0	0	0	0	0	0	0	0	0	0	0	0	0	0	0	0	0	0	0	0	0	0	0	0	0	384.5	0	0	0	0	0	0	0	0	8.54444	+	3140934	3146774
gene4514	0	0	0	0	0	0	0	0	0	0	0	0	0	0	0	277.59	0	0	0	0	0	0	0	0	0	0	0	0	0	0	0	0	0	0	0	0	0	0	0	0	0	0	0	0	0	6.16867	+	3150219	3151418
gene4521	0	0	0	0	0	0	0	0	0	0	0	0	0	0	0	0	0	96.87	0	0	0	0	0	0	0	0	0	0	0	0	0	0	0	0	0	0	0	0	0	0	0	0	0	0	0	2.15267	-	3172036	3175201
gene4522	0	0	0	0	0	0	0	0	0	0	0	0	0	0	0	0	0	0	0	0	0	0	0	0	0	0	0	0	0	0	0	0	0	0	0	0	0	253.1	223.84	0	0	0	0	0	0	10.5987	-	3177432	3183972
gene4528	0	0	0	0	0	0	0	0	0	0	0	0	0	0	0	0	93.9	0	0	0	0	0	0	0	0	0	0	0	0	0	0	0	0	0	0	0	0	0	863.25	0	0	0	0	0	0	21.27	-	3206236	3209705
gene4546	0	0	0	0	0	0	0	0	0	0	0	0	0	0	0	0	0	864.12	0	0	0	0	0	0	0	0	0	0	0	0	0	0	0	0	0	0	0	0	0	0	0	0	0	0	0	19.2027	-	3261694	3262709
gene4554	0	0	0	0	0	0	0	0	0	0	0	0	0	0	0	0	269.38	0	0	0	0	0	0	0	0	0	0	0	0	0	0	0	0	0	0	0	0	0	0	0	0	0	0	0	0	5.98622	-	3282382	3283594
gene4555	0	0	0	0	0	0	0	0	0	0	0	0	0	0	0	269.51	0	0	0	0	0	0	0	0	0	0	0	0	0	0	0	0	0	0	0	0	0	0	0	0	0	0	0	0	0	5.98911	-	3288427	3289662
gene4560	0	0	0	0	0	0	0	0	0	0	0	0	0	0	0	0	276.85	0	0	0	0	0	0	0	0	0	0	0	0	0	0	0	0	0	0	0	0	0	0	0	0	0	0	0	0	6.15222	+	3304535	3306886
gene4568	0	0	0	0	0	0	0	0	0	0	0	0	0	0	0	0	0	0	0	0	0	0	0	0	0	0	0	0	0	0	0	0	0	0	0	0	4328.78	13177.3	0	0	0	0	0	0	0	389.024	-	3328735	3329145
gene4579	0	0	0	0	0	0	0	0	0	0	0	0	0	0	0	0	113.9	0	0	0	0	0	0	0	0	0	0	0	0	0	0	0	0	0	0	0	0	0	0	0	0	0	0	0	0	2.53111	+	31531	34595
gene4580	0	0	0	0	0	0	0	0	0	0	0	0	0	0	0	0	0	162.67	0	0	0	0	0	0	0	0	0	0	0	0	0	0	0	0	0	0	0	0	0	0	0	0	0	0	0	3.61489	-	35805	37351
gene4583	0	0	0	0	0	0	0	0	0	0	0	0	0	0	0	0	0	0	0	0	0	0	0	0	0	0	0	0	0	0	0	0	0	0	0	0	3834.06	0	0	0	0	0	0	0	0	85.2013	-	41687	42410
gene4588	0	0	0	0	0	0	0	0	0	0	0	0	0	0	0	204.11	0	0	0	0	0	0	0	0	0	0	0	0	0	0	0	0	0	0	0	0	0	0	0	0	0	0	0	0	0	4.53578	+	54388	56110
gene4593	0	0	0	0	0	0	0	0	0	0	0	0	0	0	0	0	0	0	0	0	0	0	0	0	0	0	0	0	0	0	0	0	0	0	0	0	0	1601.95	0	0	0	0	0	0	0	35.5989	+	63693	64772
gene4605	0	0	0	0	0	0	0	0	0	0	0	0	0	0	0	0	0	201.13	0	0	0	0	0	0	0	0	0	0	0	0	0	0	0	0	0	0	0	0	0	0	0	0	0	0	0	4.46956	+	93932	95193
gene4608	0	0	0	0	0	0	0	0	0	0	0	0	0	0	0	0	94.32	0	0	0	0	0	0	0	0	0	0	0	0	0	0	0	0	0	0	0	0	0	0	0	0	0	0	0	0	2.096	-	99339	103206
gene4616	0	0	0	0	0	0	0	0	0	0	0	0	0	0	0	0	0	304.7	0	0	0	0	0	0	0	0	0	0	0	0	0	0	0	0	0	0	0	0	0	0	0	0	0	0	0	6.77111	-	134862	135713
gene4617	0	0	0	0	0	0	0	0	0	0	0	0	0	0	0	183.23	0	0	0	0	0	0	0	0	0	0	0	0	0	0	0	0	0	0	0	0	0	0	0	0	0	0	0	0	0	4.07178	-	136599	138459
gene4632	0	0	0	0	0	0	0	0	0	0	0	0	0	0	0	0	264.62	0	0	0	0	0	0	0	0	0	0	0	0	0	0	0	0	0	0	0	0	0	0	0	0	0	0	0	0	5.88044	+	185515	186702
gene4635	0	0	0	0	0	0	0	0	0	0	0	0	0	0	0	0	0	0	0	0	0	0	0	0	0	0	0	0	0	0	0	0	0	0	0	0	1390.59	0	1247.92	0	0	0	0	0	0	58.6336	-	193121	194422
gene4652	0	0	0	0	0	0	0	0	0	0	0	0	0	0	0	0	0	0	0	0	0	0	0	0	0	0	0	0	0	0	0	0	0	0	0	0	0	0	519.07	0	0	0	0	0	0	11.5349	+	230405	233797
gene4655	0	0	0	0	0	0	0	0	0	0	0	0	0	0	0	0	0	105.5	0	0	0	0	0	0	0	0	0	0	0	0	0	0	0	0	0	0	0	0	0	0	0	0	0	0	0	2.34444	+	240361	242944
gene4656	0	0	0	0	0	0	0	0	0	0	0	0	0	0	0	0	0	0	0	0	0	0	0	0	0	0	0	0	0	0	0	0	0	0	0	0	0	243.7	215.52	0	0	0	0	0	0	10.2049	-	243780	251127
gene4660	0	0	0	0	0	0	0	0	0	0	0	0	0	0	0	109.29	103.14	0	0	0	0	0	0	0	0	0	0	0	0	0	0	0	0	0	0	0	0	0	0	0	0	0	0	0	0	4.72067	+	269735	273032
gene4661	0	0	0	0	0	0	0	0	0	0	0	0	0	0	0	0	0	0	0	0	0	0	0	0	0	0	0	0	0	0	0	0	0	0	0	0	0	520.21	0	0	0	0	0	0	0	11.5602	+	275081	278432
gene4667	0	0	0	0	0	0	0	0	0	0	0	0	0	0	0	342.71	0	0	0	0	0	0	0	0	0	0	0	0	0	0	0	0	0	0	0	0	0	0	0	0	0	0	0	0	0	7.61578	+	298726	299792
gene4670	0	0	0	0	0	0	0	0	0	0	0	0	0	0	0	0	0	0	0	0	0	0	0	0	0	0	0	0	0	0	0	131.02	0	0	0	0	0	621.05	0	0	0	0	0	0	0	16.7127	-	308528	311307
gene4671	0	0	0	0	0	0	0	0	0	0	0	0	0	0	0	276.21	0	0	0	0	0	0	0	0	0	0	0	0	0	0	0	0	0	0	0	0	0	0	0	0	0	0	0	0	0	6.138	-	312870	314620
gene4673	0	0	0	0	0	0	0	0	0	0	0	0	0	0	0	0	0	0	0	0	0	0	0	0	0	0	0	0	0	0	0	0	0	0	0	0	771.22	0	0	0	0	0	0	0	0	17.1382	-	318017	320245
gene4674	0	0	0	0	0	0	0	0	0	0	0	0	0	0	0	0	0	0	0	0	0	0	0	0	0	0	0	0	0	0	0	0	0	0	0	0	2375.08	0	0	0	0	0	0	0	0	52.7796	+	322056	322733
gene4678	0	0	0	0	0	0	0	0	0	0	0	0	0	0	0	0	0	249.72	0	0	0	0	0	0	0	0	0	0	0	0	0	0	0	0	0	0	0	0	0	0	0	0	0	0	0	5.54933	+	332850	333996
gene4680	0	0	0	0	0	0	0	0	0	0	0	0	0	0	0	332.45	0	0	0	0	0	0	0	0	0	0	0	0	0	0	0	0	0	0	0	0	0	0	0	0	0	0	0	0	0	7.38778	-	342504	343739
gene4681	0	0	0	0	0	0	0	0	0	0	0	0	0	0	0	0	236.54	0	0	0	0	0	0	0	0	0	0	0	0	0	0	0	0	0	0	0	0	0	0	0	0	0	0	0	0	5.25644	-	347505	348833
gene4692	0	0	0	0	0	0	0	0	0	0	0	0	0	0	0	0	0	76.46	0	0	0	0	0	0	0	0	0	0	0	0	0	0	0	0	0	0	0	0	0	0	0	0	0	0	0	1.69911	-	387513	390967
gene4698	0	0	0	0	0	0	0	0	0	0	0	0	0	0	0	0	0	0	0	0	0	0	0	0	0	0	0	0	0	0	0	0	0	0	0	0	2508.26	0	0	0	0	0	0	0	0	55.7391	+	414605	415382
gene4699	0	0	0	0	0	0	0	0	0	0	0	0	0	0	0	0	0	182.28	0	0	0	0	0	0	0	0	0	0	0	0	0	0	0	0	0	0	0	0	0	0	0	0	0	0	0	4.05067	-	415842	417282
gene4703	0	0	0	0	0	0	0	0	0	0	0	0	0	0	0	0	48.49	0	0	0	0	0	0	0	0	0	0	0	0	0	0	0	0	0	0	0	0	0	0	0	0	0	0	0	0	1.07756	+	428557	435084
gene4711	0	0	0	0	0	0	0	0	0	0	0	0	0	0	0	191.77	0	0	0	0	0	0	0	0	0	0	0	0	0	0	0	0	0	0	0	0	0	0	0	0	0	0	0	0	0	4.26156	-	453428	455318
gene4716	0	0	0	0	0	0	0	0	0	0	0	0	0	0	0	0	0	0	0	0	0	0	0	0	0	0	0	0	0	0	0	0	0	0	0	0	878.51	0	0	0	0	0	0	0	0	19.5224	+	476231	478917
gene4720	0	0	0	0	0	0	0	0	0	0	0	0	0	0	0	0	0	0	0	0	0	0	0	0	0	0	0	0	0	0	0	0	0	0	0	0	0	0	781.97	0	0	0	0	0	0	17.3771	+	488517	490626
gene4733	0	0	0	0	0	0	0	0	0	0	0	0	0	0	0	0	0	131.29	0	0	0	0	0	0	0	0	0	0	0	0	0	0	0	0	0	0	0	0	0	0	0	0	0	0	0	2.91756	+	527403	529312
gene4734	0	0	0	0	0	0	0	0	0	0	0	0	0	0	0	0	0	0	0	0	0	0	0	0	0	0	0	0	0	0	0	0	0	0	0	0	0	0	5536.73	0	0	0	0	0	0	123.038	+	529802	530544
gene4735	0	0	0	0	0	0	0	0	0	0	0	0	0	0	0	740.25	698.59	1088.79	0	0	0	0	0	0	0	0	0	0	0	0	0	0	0	0	0	0	0	0	0	0	0	0	0	0	0	56.1696	-	530995	531738
gene4744	0	0	0	0	0	0	0	0	0	0	0	0	0	0	0	253.51	0	186.44	0	0	0	0	0	0	0	0	0	0	0	0	0	0	0	0	0	0	0	0	0	0	0	0	0	0	0	9.77667	+	562466	563958
gene4749	0	0	0	0	0	0	0	0	0	0	0	0	0	0	0	0	0	40.61	0	0	0	0	0	0	0	0	0	0	0	0	0	0	0	0	0	0	0	0	0	0	0	0	0	0	0	0.902444	-	579542	586864
gene4754	0	0	0	0	0	0	0	0	0	0	0	0	0	0	0	0	133.32	0	0	0	0	0	0	0	0	0	0	0	0	0	0	0	0	0	0	0	682.91	0	0	0	0	0	0	0	0	18.1384	-	597908	600265
gene4758	0	0	0	0	0	0	0	0	0	0	0	0	0	0	0	0	0	0	0	0	0	0	0	0	0	0	0	0	0	0	0	0	0	0	0	0	0	3631.08	3211.3	0	0	0	0	0	0	152.053	+	609836	610457
gene4763	0	0	0	0	0	0	0	0	0	0	0	0	0	0	0	0	0	0	0	0	0	0	0	0	0	0	0	0	0	0	0	0	0	0	0	0	0	0	1616.43	0	0	0	0	0	0	35.9207	-	626232	627313
gene4767	0	0	0	0	0	0	0	0	0	0	0	0	0	0	0	0	265.96	414.51	0	0	0	0	0	0	0	0	0	0	0	0	0	0	0	0	0	0	1362.36	1382.39	0	0	0	2481.01	0	0	0	131.25	-	636634	638364
gene4769	0	0	0	0	0	0	0	0	0	0	0	0	0	0	0	0	0	217.18	0	0	0	0	0	0	0	0	0	0	0	0	0	0	0	0	0	0	0	0	0	0	0	0	0	0	0	4.82622	+	644564	645691
gene4771	0	0	0	0	0	0	0	0	0	0	0	0	0	0	0	0	0	0	0	0	0	0	0	0	0	0	0	0	0	0	0	0	0	0	0	0	710.01	0	637.16	0	0	0	0	0	0	29.9371	-	651440	653926
gene4778	0	0	0	0	0	0	0	0	0	0	0	0	0	0	0	0	0	0	0	0	0	0	0	0	0	0	0	0	0	0	0	0	0	0	0	0	0	0	346.54	0	0	0	0	0	0	7.70089	-	670394	674652
gene4781	0	0	0	0	0	0	0	0	0	0	0	0	0	0	0	0	0	0	0	0	0	0	0	0	0	0	0	0	0	0	0	0	0	0	0	0	0	924.72	817.82	0	0	0	0	0	0	38.7231	+	685068	687021
gene4782	0	0	0	0	0	0	0	0	0	0	0	0	0	0	0	0	825.11	0	0	0	0	0	0	0	0	0	0	0	0	0	0	0	0	0	0	0	0	0	0	0	0	0	0	0	0	18.3358	-	687382	687906
gene4784	0	0	0	0	0	0	0	0	0	0	0	0	0	0	0	668.9	0	0	0	0	0	0	0	0	0	0	0	0	0	0	0	0	0	0	0	0	0	0	0	0	0	0	0	0	0	14.8644	+	693090	694419
gene4785	0	0	0	0	0	0	0	0	0	0	0	0	0	0	0	0	0	0	0	0	0	0	0	0	0	0	0	0	0	0	0	0	0	0	0	0	0	2643.99	0	0	0	0	0	0	0	58.7553	-	695294	696253
gene4788	0	0	0	0	0	0	0	0	0	0	0	0	0	0	0	0	0	0	0	0	0	0	0	0	0	0	0	0	0	0	0	0	0	0	0	0	1497.26	759.64	0	0	0	0	0	0	0	50.1533	+	709721	711871
gene4793	0	0	0	0	0	0	816.72	0	408.62	0	0	0	0	0	0	0	0	0	0	0	0	0	0	0	0	0	0	0	0	0	0	0	0	0	0	0	0	0	0	0	0	0	0	0	0	27.2298	+	720947	721879
gene4803	0	0	0	0	0	0	0	0	0	0	0	0	0	0	0	0	0	0	0	0	0	0	0	0	0	0	0	0	0	0	0	0	0	0	0	0	0	5043.17	0	0	0	0	0	0	0	112.07	-	749449	749855
gene4804	0	0	0	0	0	0	0	0	0	0	0	0	0	0	0	0	0	0	0	0	0	0	0	0	0	0	0	0	0	0	0	0	0	0	0	0	3689.13	1871.69	0	0	0	0	0	0	0	123.574	-	753178	754225
gene4814	0	0	0	0	0	0	0	0	0	0	0	0	0	0	0	0	0	658.54	0	0	0	0	0	0	0	0	0	0	0	0	0	0	0	0	0	0	0	0	0	0	0	0	0	0	0	14.6342	+	784551	785486
gene4821	0	976.24	0	0	0	0	0	0	0	0	0	0	0	0	0	435.44	410.94	320.23	0	0	0	0	0	0	0	0	0	0	0	0	0	0	0	0	0	0	0	2135.93	1889	0	0	0	0	0	0	137.062	+	813929	814797
gene4822	0	0	0	0	0	0	0	0	0	0	0	0	0	0	0	0	0	234.65	0	0	0	0	0	0	0	0	0	0	0	0	0	0	0	0	0	0	0	0	0	0	0	0	0	0	0	5.21444	+	815371	816556
gene4829	0	0	0	0	0	0	0	0	0	0	0	0	0	0	0	172.69	0	0	0	0	0	0	0	0	0	0	0	0	0	0	0	0	0	0	0	0	834.79	0	749.14	0	0	0	0	0	0	39.036	+	844940	846868
gene4832	0	0	0	0	0	0	0	0	0	0	0	0	0	0	0	0	0	0	0	0	0	0	0	0	0	0	0	0	0	0	0	0	0	0	0	0	0	0	565.37	0	0	0	0	0	0	12.5638	-	850151	852962
gene4840	0	0	0	0	0	0	94.83	0	18.98	0	0	0	0	0	0	0	0	0	0	0	0	0	0	0	0	0	0	0	0	0	0	0	0	0	0	0	240.49	0	0	0	0	0	0	0	0	7.87333	+	869980	877011
gene4847	0	0	0	0	0	0	0	0	0	0	0	0	0	0	0	1018.69	480.68	374.58	0	0	0	0	0	0	0	0	0	0	0	0	0	0	0	0	0	0	0	0	4419.23	0	0	0	0	0	0	139.848	-	901374	902027
gene4849	0	0	0	0	0	0	0	0	0	0	0	0	0	0	0	854.13	0	314.07	0	0	0	0	0	0	0	0	0	0	0	0	0	0	0	0	0	0	0	0	0	0	0	0	0	0	0	25.96	-	907534	908634
gene4854	0	0	0	0	0	0	0	0	0	0	0	0	0	0	0	0	0	0	0	0	0	0	0	0	0	0	0	0	0	0	0	0	0	0	0	0	0	1100.33	0	0	0	0	0	0	0	24.4518	+	920274	921804
gene4864	0	0	0	0	0	0	0	0	0	0	0	0	0	0	0	0	0	0	0	0	0	0	0	0	0	0	0	0	0	0	0	0	0	0	0	0	1482.79	0	0	0	0	0	0	0	0	32.9509	+	939717	942004
gene4874	0	0	0	0	0	0	0	0	0	0	0	0	0	0	0	0	226.33	0	0	0	0	0	0	0	0	0	0	0	0	0	0	0	0	0	0	0	0	0	0	0	0	0	0	0	0	5.02956	+	966219	967711
gene4887	0	0	0	0	0	0	0	0	0	0	0	0	0	0	0	965.54	0	0	0	0	0	0	0	0	0	0	0	0	0	0	0	0	0	0	0	0	0	0	0	0	0	0	0	0	0	21.4564	-	1001648	1002120
gene4909	0	0	0	0	0	0	0	0	0	0	0	0	0	0	0	98.26	92.73	0	0	0	0	0	0	0	0	0	0	0	0	0	0	0	0	0	0	0	0	0	852.56	0	0	0	0	0	0	23.19	-	1060093	1063530
gene4914	0	0	0	0	0	0	0	0	0	0	0	0	0	0	0	0	0	0	0	0	0	0	0	0	0	0	0	0	0	0	0	0	0	0	0	0	0	0	900.37	0	0	0	0	0	0	20.0082	+	1079053	1080891
gene4921	0	0	0	0	0	0	0	0	0	0	0	0	0	0	0	0	0	0	0	0	0	0	0	0	0	0	0	0	0	0	0	0	0	0	0	0	0	0	1644.01	0	0	0	0	0	0	36.5336	-	1111340	1112418
gene4926	0	0	0	0	0	0	0	0	0	0	0	0	0	0	0	0	0	248.2	0	0	0	0	0	0	0	0	0	0	0	0	0	0	0	0	0	0	0	0	0	0	0	0	0	0	0	5.51556	-	1123482	1124794
gene4932	0	0	0	0	0	0	0	0	0	0	0	0	0	0	0	111.37	0	0	0	0	0	0	0	0	0	0	0	0	0	0	0	0	0	0	0	0	0	0	0	0	0	0	0	0	0	2.47489	+	1146054	1149543
gene4949	0	0	0	0	0	0	0	0	0	0	0	0	0	0	0	0	0	0	0	0	0	0	0	0	0	0	0	0	0	0	0	0	0	0	0	0	0	657.8	0	0	0	0	0	0	0	14.6178	-	1193818	1199390
gene4950	0	0	0	0	0	0	0	0	0	0	0	0	0	0	0	0	0	0	0	0	0	0	0	0	0	0	0	0	0	0	0	0	0	0	0	0	0	2312.79	0	0	0	0	0	0	0	51.3953	-	1202742	1204358
gene4951	0	0	0	0	0	0	0	0	0	0	0	0	0	0	0	275.53	0	0	0	0	0	0	0	0	0	0	0	0	0	0	0	0	0	0	0	0	0	0	0	0	0	0	0	0	0	6.12289	-	1206604	1208182
gene4952	0	0	0	0	0	0	0	0	0	0	0	0	0	0	0	0	0	0	0	0	0	0	0	0	0	0	0	0	0	0	0	0	0	0	0	0	0	413.56	0	0	0	0	0	0	0	9.19022	+	1209817	1214304
gene4955	0	0	0	0	0	0	0	0	0	0	0	0	0	0	0	0	159.5	0	0	0	0	0	0	0	0	0	0	0	0	0	0	0	0	0	0	0	817	0	0	0	0	0	0	0	0	21.7	+	1219973	1231930
gene4969	0	0	0	0	0	0	0	0	0	0	0	0	0	0	0	334.45	0	0	0	0	0	0	0	0	0	0	0	0	0	0	0	0	0	0	0	0	0	0	0	0	0	0	0	0	0	7.43222	-	1259793	1260788
gene4970	0	0	0	0	0	0	0	0	0	0	0	0	0	0	0	182.03	0	0	0	0	0	0	0	0	0	0	0	0	0	0	0	0	0	0	0	0	0	0	0	0	0	0	0	0	0	4.04511	+	1266489	1268461
gene4974	0	0	0	0	0	0	0	0	0	0	0	0	0	0	0	0	0	107.59	0	0	0	0	0	0	0	0	0	0	0	0	0	0	0	0	0	0	0	0	0	0	0	0	0	0	0	2.39089	+	1277146	1279422
gene4977	0	0	0	0	0	0	0	0	0	0	0	0	0	0	0	0	0	168.02	0	0	0	0	0	0	0	0	0	0	0	0	0	0	0	0	0	0	0	0	0	0	0	0	0	0	0	3.73378	-	1284620	1286348
gene4979	0	0	0	0	0	0	0	0	0	0	0	0	0	0	0	0	199.6	0	0	0	0	0	0	0	0	0	0	0	0	0	0	0	0	0	0	0	0	0	0	0	0	0	0	0	0	4.43556	-	1290548	1292907
gene4981	0	0	0	0	0	0	0	0	0	0	0	0	0	0	0	0	0	0	0	0	0	0	0	0	0	0	0	0	0	0	0	0	0	0	0	0	0	0	1958.11	0	0	0	0	0	0	43.5136	-	1295111	1296031
gene4982	0	0	0	0	0	0	0	0	0	0	0	0	0	0	0	0	0	87.9	0	0	0	0	0	0	0	0	0	0	0	0	0	0	0	0	0	0	0	0	0	0	0	0	0	0	0	1.95333	+	1297226	1300057
gene4983	0	0	0	0	0	0	0	0	0	0	0	0	0	0	0	854.13	403.03	314.07	0	0	0	0	0	0	0	0	0	0	0	0	0	0	0	0	0	0	2064.49	2094.86	1852.68	0	0	0	0	0	0	168.517	+	1300568	1301543
gene4986	0	0	0	0	0	0	0	0	0	0	0	0	0	0	0	0	88.8	69.2	0	0	0	0	0	0	0	0	0	0	0	0	0	0	0	0	0	0	0	0	0	0	0	0	0	0	0	3.51111	-	1305655	1310254
gene4987	0	0	0	0	0	0	0	0	0	0	0	0	0	0	0	313.66	0	0	0	0	0	0	0	0	0	0	0	0	0	0	0	0	0	0	0	0	0	0	0	0	0	0	0	0	0	6.97022	+	1311146	1312308
gene4988	0	0	0	0	0	0	0	0	0	0	0	0	0	0	0	207.93	0	0	0	0	0	0	0	0	0	0	0	0	0	0	0	0	0	0	0	0	0	0	0	0	0	0	0	0	0	4.62067	+	1321584	1324639
gene4994	0	0	0	0	0	0	0	0	0	0	0	0	0	0	0	0	0	152.92	0	0	0	0	0	0	0	0	0	0	0	0	0	0	0	0	0	0	0	0	0	0	0	0	0	0	0	3.39822	-	1335371	1337110
gene4996	0	0	0	0	0	0	0	0	0	0	0	0	0	0	0	0	0	0	0	0	0	0	0	0	0	0	0	0	0	0	0	0	0	0	0	0	0	1141.85	0	0	0	0	0	0	0	25.3744	-	1349602	1351239
gene4998	0	0	0	0	0	0	0	0	0	0	0	0	0	0	0	0	0	0	0	0	0	0	0	0	0	0	0	0	0	0	0	0	0	0	0	0	627.8	0	1126.77	0	0	0	0	0	0	38.9904	-	1355277	1357993
gene5007	0	0	0	0	0	0	0	0	0	0	0	0	0	0	0	0	0	0	0	0	0	0	0	0	0	0	0	0	0	0	0	0	0	0	0	0	0	0	1351.18	0	0	0	0	0	0	30.0262	+	1394853	1398039
gene5008	0	0	0	0	0	0	0	0	0	0	0	0	0	0	0	0	0	0	0	0	0	0	0	0	0	0	0	0	0	0	0	0	0	0	0	0	0	0	1264.29	0	0	0	0	0	0	28.0953	-	1399707	1401014
gene5009	0	0	0	0	0	0	0	0	0	0	0	0	0	0	0	247.85	0	0	0	0	0	0	0	0	0	0	0	0	0	0	0	0	0	0	0	0	0	0	0	0	0	0	0	0	0	5.50778	+	1403493	1404985
gene5029	0	0	0	0	0	0	0	0	0	0	0	0	0	0	0	0	0	208.85	0	0	0	0	0	0	0	0	0	0	0	0	0	0	0	0	0	0	0	0	0	0	0	0	0	0	0	4.64111	+	1466209	1467381
gene5038	0	0	0	0	0	0	0	0	0	0	0	0	0	0	0	514.06	0	0	0	0	0	0	0	0	0	0	0	0	0	0	0	0	0	0	0	0	0	0	0	0	0	0	0	0	0	11.4236	+	1491591	1493015
gene5040	0	0	0	0	0	0	0	0	0	0	0	0	0	0	0	0	165.28	0	0	0	0	0	0	0	0	0	0	0	0	0	0	0	0	0	0	0	0	0	0	0	0	0	0	0	0	3.67289	-	1495660	1497727
gene5042	0	0	0	0	0	0	0	0	0	0	0	0	0	0	0	0	109.38	0	0	0	0	0	0	0	0	0	0	0	0	0	0	0	0	0	0	0	0	0	0	0	0	0	0	0	0	2.43067	-	1502813	1505748
gene5051	0	0	0	0	0	0	0	0	0	0	0	0	0	0	0	0	151.43	118	0	0	0	0	0	0	0	0	0	0	0	0	0	0	0	0	0	0	0	787.08	0	0	0	0	0	0	0	23.478	-	1521744	1524004
gene5062	0	0	0	0	0	0	0	0	0	0	0	0	0	0	0	0	173.2	134.97	0	0	0	0	0	0	0	0	0	0	0	0	0	0	0	0	0	0	0	0	0	0	0	0	0	0	0	6.84822	+	1580491	1582404
gene5070	0	0	0	0	0	0	0	0	0	0	0	0	0	0	0	0	0	0	0	0	0	0	0	0	0	0	0	0	0	0	0	0	0	0	0	0	0	1237.87	0	0	0	0	0	0	0	27.5082	+	1604451	1606507
gene5073	0	0	0	0	0	0	0	0	0	0	0	0	0	0	0	0	0	0	0	0	0	0	0	0	0	0	0	0	0	0	0	0	0	0	0	0	0	668.3	0	0	0	0	0	0	0	14.8511	-	1616377	1618870
gene5076	0	0	0	0	0	0	0	0	0	0	0	0	0	0	0	122.96	0	0	0	0	0	0	0	0	0	0	0	0	0	0	0	0	0	0	0	0	0	0	533.44	0	0	0	0	0	0	14.5867	+	1630672	1635681
gene5088	0	0	0	0	0	0	0	0	0	0	0	0	0	0	0	289.91	0	0	0	0	0	0	0	0	0	0	0	0	0	0	0	0	0	0	0	0	0	0	0	0	0	0	0	0	0	6.44244	+	1680372	1681520
gene5089	0	0	0	0	0	0	0	0	0	0	0	0	0	0	0	0	531.92	0	0	0	0	0	0	0	0	0	0	0	0	0	0	0	0	0	0	0	0	0	0	0	0	0	0	0	0	11.8204	-	1681672	1682476
gene5097	0	0	0	0	0	0	0	18328.7	0	0	0	0	0	0	0	0	0	0	0	0	0	0	0	0	0	0	0	0	0	0	0	0	0	0	0	0	0	0	0	0	0	0	0	0	0	407.305	-	1706222	1708794
gene5102	0	0	0	0	0	0	0	0	0	0	0	0	0	0	0	0	0	165.3	0	0	0	0	0	0	0	0	0	0	0	0	0	0	0	0	0	0	0	0	0	0	0	0	0	0	0	3.67333	-	1727475	1729044
gene5109	0	0	0	0	0	0	0	0	0	0	0	0	0	0	0	451.37	0	0	0	0	0	0	0	0	0	0	0	0	0	0	0	0	0	0	0	0	0	0	0	0	0	0	0	0	0	10.0304	+	1757750	1758752
gene5112	0	0	0	0	0	0	120.11	0	173.61	0	0	0	0	0	0	0	0	0	0	0	0	0	0	0	0	0	0	0	0	0	0	0	0	0	0	0	0	0	0	0	0	0	0	0	0	6.52711	-	1768915	1778714
gene5114	0	0	0	0	0	0	0	0	0	0	0	0	0	0	0	0	95.52	0	0	0	0	0	0	0	0	0	0	0	0	0	0	0	0	0	0	0	0	0	0	0	0	0	0	0	0	2.12267	-	1791451	1794955
gene5125	0	0	0	0	0	0	0	0	0	0	0	0	0	0	0	0	209.16	0	0	0	0	0	0	0	0	0	0	0	0	0	0	0	0	0	0	0	0	0	0	0	0	0	0	0	0	4.648	+	1829902	1831457
gene5127	0	0	0	0	0	0	0	0	0	0	0	0	0	0	0	0	104.58	0	0	0	0	0	0	0	0	0	0	0	0	0	0	0	0	0	0	0	0	0	0	0	0	0	0	0	0	2.324	+	1834557	1837675
gene5129	0	467.5	867.01	0	0	0	39.75	0	119.32	0	0	0	0	0	0	1042.6	885.54	690.08	0	0	94.27	0	0	0	0	0	0	0	0	0	0	0	0	0	0	0	4032.06	3579.94	3618.37	0	0	0	0	0	0	343.032	+	1845803	1849222
gene5131	0	0	0	0	0	0	0	0	0	0	0	0	0	0	0	213.53	0	0	0	0	0	0	0	0	0	0	0	0	0	0	0	0	0	0	0	0	0	0	0	0	0	0	0	0	0	4.74511	+	1857141	1858925
gene5134	0	0	0	0	0	0	0	0	0	0	0	0	0	0	0	0	0	0	0	0	0	0	0	0	0	0	0	0	0	0	0	0	0	0	0	0	1446.82	0	0	0	0	0	0	0	0	32.1516	-	1864440	1865989
gene5136	0	0	0	0	0	0	0	0	0	0	0	0	0	0	0	0	151.43	0	0	0	0	0	0	0	0	0	0	0	0	0	0	0	0	0	0	0	0	0	0	0	0	0	0	0	0	3.36511	+	1878775	1880994
gene5143	0	0	0	0	0	0	0	0	0	0	0	0	0	0	0	0	0	182.48	0	0	0	0	0	0	0	0	0	0	0	0	0	0	0	0	0	0	0	0	0	0	0	0	0	0	0	4.05511	+	1911103	1913892
gene5154	0	0	0	0	0	0	0	0	0	0	0	0	0	0	0	0	0	0	0	0	0	0	0	0	0	0	0	0	0	0	0	0	0	0	0	0	1439.06	0	0	0	0	0	0	0	0	31.9791	+	1964374	1965764
gene5156	0	0	0	0	0	0	0	0	0	0	0	0	0	0	0	0	313.74	0	0	0	0	0	0	0	0	0	0	0	0	0	0	0	0	0	0	0	0	0	0	0	0	0	0	0	0	6.972	+	1970564	1971644
gene5164	0	0	0	0	0	0	0	0	0	0	0	0	0	0	0	0	0	0	0	0	0	0	0	0	0	0	0	0	0	0	0	0	0	0	0	0	0	4501.34	0	0	0	0	0	0	0	100.03	+	1995609	1996077
gene5165	0	0	0	0	0	0	0	0	0	0	0	0	0	0	0	0	0	0	0	0	0	0	0	0	0	0	0	0	0	0	0	0	0	0	0	0	0	347.36	0	0	0	0	0	0	0	7.71911	+	1996509	2001332
gene5167	0	0	0	0	0	0	0	0	0	0	0	0	0	0	0	0	0	0	0	0	0	0	0	0	0	0	0	0	0	0	0	0	0	0	0	0	2683.84	0	0	0	0	0	0	0	0	59.6409	-	2003199	2003982
gene5176	0	0	0	0	0	0	0	0	0	0	0	0	0	0	0	0	0	0	0	0	0	0	0	0	0	0	0	0	0	0	0	0	0	0	0	0	0	1151.51	0	0	0	0	0	0	0	25.5891	+	2031311	2032828
gene5181	0	0	0	0	0	0	0	0	0	0	0	0	0	0	0	0	0	0	0	0	142.21	0	0	0	0	0	0	0	0	0	0	0	0	0	0	0	0	0	0	0	0	0	0	0	0	3.16022	-	2040391	2042644
gene5190	0	0	0	0	0	0	0	0	0	0	0	0	0	0	0	0	0	174.49	0	0	0	0	0	0	0	0	0	0	0	0	0	0	0	0	0	0	0	0	0	0	0	0	0	0	0	3.87756	-	2068082	2069588
gene5195	0	0	0	0	0	0	0	0	0	0	0	0	0	0	0	303.38	0	223.11	0	0	0	0	0	0	0	0	0	0	0	0	0	0	0	0	0	0	0	0	0	0	0	0	0	0	0	11.6998	-	2080861	2081958
gene5198	0	0	0	0	0	0	0	0	0	0	0	0	0	0	0	0	0	0	0	0	0	0	0	0	0	0	0	0	0	0	0	0	0	0	0	0	1474.64	0	1323.34	0	0	0	0	0	0	62.1773	+	2091562	2092747
gene5203	0	0	0	0	0	0	0	0	0	0	0	0	0	0	0	0	0	0	0	0	0	0	0	0	0	0	0	0	0	0	0	0	0	0	0	0	2080.5	0	0	0	0	0	0	0	0	46.2333	-	2111157	2112228
gene5207	0	0	0	0	0	0	0	0	0	0	0	0	0	0	0	0	0	0	0	0	0	0	0	0	0	0	0	0	0	0	0	0	0	0	0	0	0	0	1356.89	0	0	0	0	0	0	30.1531	+	2124149	2125397
gene5210	0	0	0	0	0	0	0	0	0	0	0	0	0	0	0	384.21	0	0	0	0	0	0	0	0	0	0	0	0	0	0	0	0	0	0	0	0	0	3769.29	0	0	0	0	0	0	0	92.3	+	2132750	2133835
gene5212	0	0	0	0	0	0	0	0	0	0	0	0	0	0	0	0	0	0	0	0	0	0	0	0	0	0	0	0	0	0	0	0	0	0	0	0	3333.97	0	0	0	0	0	0	0	0	74.0882	+	2137958	2138440
gene5214	0	0	0	0	0	0	0	0	0	0	0	0	0	0	0	133.78	0	0	0	0	0	0	0	0	0	0	0	0	0	0	0	0	0	0	0	0	0	656.22	0	0	0	0	0	0	0	17.5556	-	2140247	2142872
gene5218	0	0	0	0	0	0	0	0	0	0	0	0	0	0	0	453.21	213.85	499.96	0	0	0	0	0	0	0	0	0	0	0	0	0	0	0	0	0	0	0	1111.56	983.05	0	0	0	0	0	0	72.4807	-	2154814	2156283
gene5225	0	0	0	0	0	0	0	0	0	0	0	0	0	0	0	685.41	0	0	0	0	0	0	0	0	0	0	0	0	0	0	0	0	0	0	0	0	0	0	0	0	0	0	0	0	0	15.2313	+	2182434	2183019
gene5230	0	0	0	0	0	0	0	0	0	0	0	0	0	0	0	0	0	79.59	0	0	0	0	0	0	0	0	0	0	0	0	0	0	0	0	0	0	523.17	0	0	0	0	0	0	0	0	13.3947	-	2192535	2195701
gene5249	0	0	0	0	0	0	0	0	0	0	0	0	0	0	0	0	0	0	0	0	0	0	0	0	0	0	0	0	0	0	0	0	0	0	0	0	0	1691.5	1495.95	0	0	0	0	0	0	70.8322	+	2248999	2250091
gene5251	0	0	0	0	0	0	0	0	0	0	0	0	0	0	0	0	0	443.8	0	0	0	0	0	0	0	0	0	0	0	0	0	0	0	0	0	0	0	0	2617.91	0	0	0	0	0	0	68.038	+	2250887	2251803
gene5255	0	0	0	0	0	0	0	0	0	0	0	0	0	0	0	0	0	0	0	0	0	0	0	0	0	0	0	0	0	0	0	0	0	0	0	0	378.81	0	0	0	0	0	0	0	0	8.418	-	2258528	2262778
gene5259	0	0	0	0	0	0	0	0	0	0	0	0	0	0	0	159.54	150.56	0	0	0	0	0	0	0	0	0	0	0	0	0	0	0	0	0	0	0	0	0	0	0	0	0	0	0	0	6.89111	+	2270747	2274162
gene5261	0	0	0	0	0	0	0	0	0	0	0	0	0	0	0	0	0	0	0	0	0	0	0	0	0	0	0	0	0	0	0	0	0	0	0	0	0	0	661.67	0	0	0	0	0	0	14.7038	-	2280134	2282389
gene5262	0	0	0	0	0	0	0	0	0	0	0	0	0	0	0	0	0	0	0	0	0	0	0	0	0	0	0	0	0	0	0	0	0	0	0	0	2033.21	0	0	0	0	0	0	0	0	45.1824	-	2283230	2284764
gene5273	0	0	0	0	0	0	0	0	0	0	0	0	0	0	0	531.28	0	0	0	0	0	0	0	0	0	0	0	0	0	0	0	0	0	0	0	0	0	0	0	0	0	0	0	0	0	11.8062	-	2329082	2329972
gene5274	0	0	0	0	0	0	0	0	0	0	0	0	0	0	0	238.28	0	175.23	0	0	0	0	0	0	0	0	0	0	0	0	0	0	0	0	0	0	0	0	0	0	0	0	0	0	0	9.18911	+	2330012	2331778
gene5280	0	0	0	0	0	0	0	0	0	0	0	0	0	0	0	0	0	195.59	0	0	0	0	0	0	0	0	0	0	0	0	0	0	0	0	0	0	642.84	0	0	0	0	0	0	0	0	18.6318	+	2349957	2354338
gene5281	0	0	0	0	0	0	0	0	0	0	0	0	0	0	0	0	0	0	0	0	0	0	0	0	0	0	0	0	0	0	0	0	0	0	0	0	0	0	904.59	0	0	0	0	0	0	20.102	+	2355257	2359781
gene5284	0	0	0	0	0	0	0	0	0	0	0	0	0	0	0	0	272.18	0	0	0	0	0	0	0	0	0	0	0	0	0	0	0	0	0	0	0	0	0	1251.16	0	0	0	0	0	0	33.852	-	2366680	2367925
gene5285	0	0	0	0	0	0	0	0	0	0	0	0	0	0	0	169.52	0	0	0	0	0	0	0	0	0	0	0	0	0	0	0	0	0	0	0	0	0	0	0	0	0	0	0	0	0	3.76711	-	2369454	2371551
gene5287	0	0	0	0	0	0	0	0	0	0	0	0	0	0	0	0	0	567.08	0	0	0	0	0	0	0	0	0	0	0	0	0	0	0	0	0	0	0	0	0	0	0	0	0	0	0	12.6018	-	2374983	2375898
gene5289	0	0	0	0	0	0	0	0	0	0	0	0	0	0	0	0	206.68	0	0	0	0	0	0	0	0	0	0	0	0	0	0	0	0	0	0	0	0	0	0	0	0	0	0	0	0	4.59289	-	2379335	2381738
gene5291	0	0	0	0	0	0	0	0	0	0	0	0	0	0	0	0	0	151.5	0	0	0	0	0	0	0	0	0	0	0	0	0	0	0	0	0	0	0	0	893.68	0	0	0	0	0	0	23.2262	+	2386842	2389942
gene5293	0	0	0	0	0	0	0	0	0	0	0	0	0	0	0	0	0	96.52	0	0	0	0	0	0	0	0	0	0	0	0	0	0	0	0	0	0	634.48	0	0	0	0	0	0	0	0	16.2444	-	2398837	2402783
gene5294	0	0	0	0	0	0	0	0	0	0	0	0	0	0	0	0	297.7	0	0	0	0	0	0	0	0	0	0	0	0	0	0	0	0	0	0	0	0	0	0	0	0	0	0	0	0	6.61556	+	2407115	2408719
gene5305	0	0	0	0	0	0	0	0	0	0	0	0	0	0	0	0	165.28	0	0	0	0	0	0	0	0	0	0	0	0	0	0	0	0	0	0	0	0	0	0	0	0	0	0	0	0	3.67289	+	2452205	2454396
gene5308	0	0	0	0	0	0	0	0	0	0	0	0	0	0	0	0	251.9	0	0	0	0	0	0	0	0	0	0	0	0	0	0	0	0	0	0	0	0	0	0	0	0	0	0	0	0	5.59778	-	2464122	2465499
gene5311	0	0	0	0	0	0	0	0	0	0	0	0	0	0	0	131.87	0	0	0	0	0	0	0	0	0	0	0	0	0	0	0	0	0	0	0	0	0	0	0	0	0	0	0	0	0	2.93044	+	2470788	2473967
gene5321	0	0	0	0	0	0	0	0	0	0	0	0	0	0	0	0	0	0	0	0	0	0	0	0	0	0	0	0	0	0	0	0	0	0	0	0	470.03	0	421.8	0	0	0	0	0	0	19.8184	+	2520290	2523811
gene5327	0	0	0	0	0	0	0	0	0	0	0	0	0	0	0	0	0	0	270.07	0	0	0	0	0	0	0	0	0	0	0	0	0	0	0	0	0	0	0	0	0	0	0	0	0	0	6.00156	+	2535384	2537268
gene5338	0	0	0	0	0	0	0	0	0	0	0	0	0	0	0	0	0	0	0	0	0	0	0	0	0	0	0	0	0	0	0	0	0	0	0	0	1917.03	0	0	0	0	0	0	0	0	42.6007	-	2573168	2574504
gene5343	0	0	0	0	0	0	0	0	0	0	0	0	0	0	0	0	0	69.26	0	0	0	0	0	0	0	0	0	0	0	0	0	0	0	0	0	0	0	0	0	0	0	0	0	0	0	1.53911	-	2592856	2596658
gene5344	0	0	1046.89	0	0	0	0	0	0	0	0	0	0	0	0	0	0	0	0	0	0	0	0	0	0	0	0	0	0	0	0	0	0	0	0	0	0	0	0	0	0	0	0	0	0	23.2642	-	2599381	2600817
gene5353	0	0	0	0	0	0	0	0	0	0	0	0	0	0	0	0	71.28	0	0	0	0	0	0	0	0	0	0	0	0	0	0	78.17	0	0	0	0	365.15	0	0	0	0	0	0	0	0	11.4356	+	2627258	2633363
gene5357	0	0	0	0	0	0	0	0	0	0	0	0	0	0	0	0	0	0	0	0	0	0	0	0	0	0	0	0	0	0	0	0	0	0	0	0	0	0	630.49	0	0	0	0	0	0	14.0109	+	2655143	2657563
gene5359	0	0	0	0	0	0	0	0	0	0	0	0	0	0	0	0	0	0	0	0	0	0	0	0	0	0	0	0	0	0	0	0	0	0	0	0	369.17	0	0	0	0	0	0	0	0	8.20378	-	2667958	2672617
gene5370	0	0	0	0	0	0	0	0	0	0	0	0	0	0	0	342.71	0	0	0	0	0	0	0	0	0	0	0	0	0	0	0	0	0	0	0	0	1656.69	0	2973.43	0	0	0	0	0	0	110.507	-	2700154	2701330
gene5377	0	0	0	0	0	0	0	0	0	0	0	0	0	0	0	0	349.3	0	0	0	0	0	0	0	0	0	0	0	0	0	0	0	0	0	0	0	0	0	0	0	0	0	0	0	0	7.76222	+	2728649	2729548
gene5384	0	0	0	0	0	0	0	0	0	0	0	0	0	0	0	0	0	1103.5	0	0	0	0	0	0	0	0	0	0	0	0	0	0	0	0	0	0	0	0	0	0	0	0	0	0	0	24.5222	+	2752243	2752464
gene5389	0	0	0	0	0	0	0	0	0	0	0	0	0	0	0	0	149.27	0	0	0	0	0	0	0	0	0	0	0	0	0	0	0	0	0	0	0	0	0	0	0	0	0	0	0	0	3.31711	-	2766263	2768602
gene5402	0	0	0	0	0	0	0	0	0	0	0	0	0	0	0	0	0	0	0	0	0	0	0	0	0	0	0	0	0	0	0	0	0	0	0	0	0	0	1117.62	0	0	0	0	0	0	24.836	+	2802564	2804972
gene5411	0	0	0	0	0	0	0	0	0	0	0	0	0	0	0	267.56	0	0	0	0	0	0	0	0	0	0	0	0	0	0	0	0	0	0	0	0	0	0	0	0	0	0	0	0	0	5.94578	-	2824586	2827165
gene5416	0	0	0	0	0	0	0	0	0	0	0	0	0	0	0	0	58.44	0	0	0	0	0	0	0	0	0	0	0	0	0	0	0	0	0	0	0	0	0	0	0	0	0	0	0	0	1.29867	+	2843551	2849023
gene5421	0	0	0	0	0	0	0	0	0	0	0	0	0	0	0	0	0	175.61	0	0	0	0	0	0	0	0	0	0	0	0	0	0	0	0	0	0	1154.34	0	0	0	0	0	0	0	0	29.5544	-	2858031	2859482
gene5422	0	0	0	0	0	0	0	0	0	0	0	0	0	0	0	6168.73	1455.4	1134.16	0	0	0	0	0	0	0	0	0	0	0	0	0	0	0	0	0	0	0	0	0	0	0	0	0	0	0	194.629	-	2860218	2860700
gene5432	0	0	0	0	0	0	0	0	0	0	0	0	0	0	0	874.31	0	642.99	0	0	0	0	0	0	0	0	0	0	0	0	0	0	0	0	0	0	0	0	0	0	0	0	0	0	0	33.7178	+	2884889	2885269
gene5433	0	0	0	0	0	0	0	0	0	0	0	0	0	0	0	253.51	0	0	0	0	0	0	0	0	0	0	0	0	0	0	0	0	0	0	0	0	0	0	0	0	0	0	0	0	0	5.63356	-	2885632	2887160
gene5436	0	0	0	0	0	0	0	0	0	0	0	0	0	0	0	0	0	0	0	0	0	0	0	0	0	0	0	0	0	0	0	0	0	0	0	0	0	796.29	0	0	0	0	0	0	0	17.6953	-	2891468	2894165
gene5439	0	0	0	0	0	0	0	0	0	0	0	0	0	0	0	197.93	0	145.56	0	0	0	0	0	0	0	0	0	0	0	0	0	0	0	0	0	0	956.81	970.88	0	0	0	0	0	0	0	50.4707	-	2903610	2905545
gene5444	0	0	0	0	0	0	0	0	0	0	0	0	0	0	0	116.64	0	0	0	0	0	0	0	0	0	0	0	0	0	0	0	0	0	0	0	0	0	0	0	0	0	0	0	0	0	2.592	+	2922762	2925800
gene5446	0	0	0	0	0	0	0	0	0	0	0	0	0	0	0	0	118.41	0	0	0	0	0	0	0	0	0	0	0	0	0	0	0	0	0	0	0	606.52	0	0	0	0	0	0	0	0	16.1096	+	2931877	2934574
gene5448	0	0	0	0	0	0	0	0	0	0	0	0	0	0	0	0	748.49	0	0	0	0	0	0	0	0	0	0	0	0	0	0	0	0	0	0	0	0	0	3440.68	0	0	0	0	0	0	93.0927	+	2943166	2943812
gene5454	0	0	0	0	0	0	0	0	0	0	0	0	0	0	0	689.67	0	1014.4	0	0	0	0	0	0	0	0	0	0	0	0	0	0	0	0	0	0	0	0	0	0	0	0	0	0	0	37.8682	-	2959179	2959725
gene5460	0	0	0	0	0	0	0	0	0	0	0	0	0	0	0	0	0	211.01	0	0	0	0	0	0	0	0	0	0	0	0	0	0	0	0	0	0	0	0	0	0	0	0	0	0	0	4.68911	-	2975845	2977246
gene5462	0	0	0	0	0	0	0	0	0	0	0	0	0	0	0	356.46	0	0	0	0	0	0	0	0	0	0	0	0	0	0	0	0	0	0	0	0	0	0	0	0	0	0	0	0	0	7.92133	+	2978479	2981278
gene5467	0	0	0	0	0	0	0	0	0	0	0	0	0	0	0	0	0	0	0	0	0	0	0	0	0	0	0	0	0	0	0	0	0	0	0	0	853.37	0	0	0	0	0	0	0	0	18.9638	+	2990587	2992634
gene5468	0	0	0	0	0	0	0	0	0	0	0	0	0	0	0	0	0	178.3	0	0	0	0	0	0	0	0	0	0	0	0	0	0	0	0	0	0	0	0	0	0	0	0	0	0	0	3.96222	-	2992754	2994175
gene5481	0	0	0	0	0	0	0	0	0	0	0	0	0	0	0	0	0	161.38	0	0	0	0	0	0	0	0	0	0	0	0	0	0	0	0	0	0	0	0	0	0	0	0	0	0	0	3.58622	+	23550	25153
gene5482	0	0	0	0	0	0	0	0	0	0	0	0	0	0	0	0	0	0	0	0	0	0	0	0	0	0	0	0	0	0	0	0	0	0	0	0	803.55	0	0	0	0	0	0	0	0	17.8567	-	25410	27459
gene5485	0	0	0	0	0	0	0	0	0	0	0	0	0	0	0	0	0	230.03	0	0	0	0	0	0	0	0	0	0	0	0	0	0	0	0	0	0	0	0	0	0	0	0	0	0	0	5.11178	-	32447	33608
gene5487	0	0	0	0	0	0	0	0	0	0	0	0	0	0	0	0	0	0	0	0	0	0	0	0	0	0	0	0	0	0	0	0	0	0	0	0	823.26	0	738.8	0	0	0	0	0	0	34.7124	+	36861	38970
gene5488	0	0	0	0	0	0	0	0	0	0	0	0	0	0	0	0	0	286.52	0	0	0	0	0	0	0	0	0	0	0	0	0	0	0	0	0	0	0	0	0	0	0	0	0	0	0	6.36711	-	39677	40664
gene5490	0	0	0	0	0	0	0	0	0	0	0	0	0	0	0	0	0	0	0	0	0	0	0	0	0	0	0	0	0	0	0	0	0	0	0	0	0	872.86	0	0	0	0	0	0	0	19.3969	+	44508	46520
gene5493	0	0	0	0	0	0	0	0	0	0	0	0	0	0	0	0	0	0	0	0	0	0	0	0	0	0	0	0	0	0	0	0	0	0	0	0	0	1621.02	0	0	0	0	0	0	0	36.0227	+	53023	54269
gene5495	0	0	0	0	0	0	0	0	0	0	0	0	0	0	0	0	0	178.3	0	0	0	0	0	0	0	0	0	0	0	0	0	0	0	0	0	0	0	1189.22	0	0	0	0	0	0	0	30.3893	+	56123	57544
gene5508	0	0	0	0	0	0	0	0	0	0	0	0	0	0	0	0	0	0	0	0	0	0	0	0	0	0	0	0	0	0	0	263.54	0	0	0	0	0	0	0	0	0	0	0	0	0	5.85644	+	88992	90655
gene5509	0	0	0	0	0	0	0	0	0	0	0	0	0	0	0	0	0	0	0	0	0	0	0	0	0	0	0	0	0	0	0	0	0	0	0	0	940.05	0	0	0	0	0	0	0	0	20.89	-	91390	93249
gene5518	0	0	0	0	0	0	0	0	0	0	0	0	0	0	0	0	0	143.01	0	0	0	0	0	0	0	0	0	0	0	0	0	0	0	0	0	0	0	0	0	0	0	0	0	0	0	3.178	+	133284	135197
gene5520	0	0	0	0	0	0	0	0	0	0	0	0	0	0	0	0	0	0	0	0	0	0	0	0	0	0	0	0	0	0	0	0	0	0	0	0	981.3	0	0	0	0	0	0	0	0	21.8067	+	138908	140595
gene5531	0	0	0	0	0	0	0	0	0	0	0	0	0	0	0	0	0	0	0	0	0	0	0	0	0	0	0	0	0	0	0	0	0	0	0	0	0	776.98	0	0	0	0	0	0	0	17.2662	+	181646	183748
gene5532	0	0	0	0	0	0	0	0	0	0	0	0	0	0	0	93	0	68.39	0	0	0	0	0	0	0	0	0	0	0	0	0	0	0	0	0	0	0	0	0	0	0	0	0	0	0	3.58644	+	183949	188601
gene5540	0	0	0	0	0	0	0	0	0	0	0	0	0	0	0	106.66	0	0	0	0	0	0	0	0	0	0	0	0	0	0	0	0	0	0	0	0	0	0	0	0	0	0	0	0	0	2.37022	-	207750	210872
gene5554	0	0	0	0	0	0	0	0	0	0	0	0	0	0	0	0	0	0	0	0	0	0	0	0	1473.78	0	0	0	0	0	0	0	0	0	0	0	0	0	0	0	0	0	0	0	0	32.7507	+	266590	272626
gene5557	0	0	0	0	0	0	0	0	0	0	0	0	0	0	0	0	0	0	0	0	0	0	0	0	0	0	0	0	0	0	0	0	0	0	0	0	743.45	0	1334.34	0	0	0	0	0	0	46.1731	+	275845	278183
gene5559	0	0	0	0	0	0	0	0	0	0	0	0	0	0	0	0	0	0	0	0	0	0	0	0	0	0	0	0	0	0	0	0	0	0	0	0	0	0	4379.05	0	0	0	0	0	0	97.3122	+	281852	282416
gene5560	0	0	0	0	0	0	0	0	0	0	0	0	0	0	0	0	952.63	742.36	0	0	0	0	0	0	0	0	0	0	0	0	0	0	0	0	0	0	0	0	0	0	0	0	0	0	0	37.6664	+	283082	284026
gene5561	0	0	0	0	0	0	0	0	0	0	0	0	0	0	0	0	179.43	0	0	0	0	0	0	0	0	0	0	0	0	0	0	0	0	0	0	0	0	0	0	0	0	0	0	0	0	3.98733	+	285299	287050
gene5575	0	0	0	0	0	0	0	0	0	0	0	0	0	0	0	0	150.34	0	0	0	0	0	0	0	0	0	0	0	0	0	0	0	0	0	0	0	0	0	0	0	0	0	0	0	0	3.34089	+	341814	344296
gene5576	0	0	0	0	0	0	0	0	0	0	0	0	0	0	0	0	0	265.99	0	0	0	0	0	0	0	0	0	0	0	0	0	0	0	0	0	0	0	0	0	0	0	0	0	0	0	5.91089	+	345643	346710
gene5583	0	0	0	0	0	0	0	0	0	0	0	0	0	0	0	0	0	145.56	0	0	0	0	0	0	0	0	0	0	0	0	0	0	0	0	0	0	0	0	0	0	0	0	0	0	0	3.23467	-	364041	366874
gene5589	0	0	0	0	0	0	0	0	0	0	0	0	0	0	0	0	3676.8	1432.62	0	0	0	0	0	0	0	0	0	0	0	0	0	0	0	0	0	0	0	0	0	0	0	0	0	0	0	113.543	-	379840	380280
gene5593	0	0	0	0	0	0	0	0	0	0	0	0	0	0	0	0	0	233.31	0	0	0	0	0	0	0	0	0	0	0	0	0	0	0	0	0	0	0	0	0	0	0	0	0	0	0	5.18467	+	394832	396119
gene5595	0	0	0	0	0	0	317.82	0	254.42	0	0	0	0	0	0	166.72	0	122.61	0	0	0	0	0	0	0	0	0	0	0	0	0	0	0	0	0	0	0	0	0	0	0	0	0	0	0	19.146	+	399394	401521
gene5602	0	0	0	0	0	0	0	0	0	0	0	0	0	0	0	0	198.46	0	0	0	0	0	0	0	0	0	0	0	0	0	0	0	0	0	0	0	0	0	0	0	0	0	0	0	0	4.41022	+	415862	417539
gene5603	0	0	0	0	0	0	0	0	0	0	0	0	0	0	0	311.9	0	229.38	0	0	0	0	0	0	0	0	0	0	0	0	0	0	0	0	0	0	0	0	0	0	0	0	0	0	0	12.0284	-	417960	419212
gene5611	0	0	0	0	0	0	0	0	0	0	0	0	0	0	0	496.81	0	182.68	0	0	0	0	0	0	0	0	0	0	0	0	0	0	0	0	0	0	0	1218.48	0	0	0	0	0	0	0	42.1771	-	474527	475867
gene5616	0	0	0	0	0	0	0	0	0	0	0	0	0	0	0	0	268	0	0	0	0	0	0	0	0	0	0	0	0	0	0	0	0	0	0	0	0	1393	0	0	0	0	0	0	0	36.9111	+	501472	502644
gene5627	0	0	0	0	0	0	0	0	0	0	0	0	0	0	0	0	0	83.07	0	0	0	0	0	0	0	0	0	0	0	0	0	0	0	0	0	0	0	0	0	0	0	0	0	0	0	1.846	-	525853	528801
gene5628	0	0	0	0	0	0	0	0	0	0	0	0	0	0	0	108.43	0	0	0	0	0	0	0	0	0	0	0	0	0	0	0	0	0	0	0	0	0	0	0	0	0	0	0	0	0	2.40956	+	532123	535194
gene5629	0	0	0	0	0	0	0	0	0	0	0	0	0	0	0	344.84	0	0	0	0	0	0	0	0	0	0	0	0	0	0	0	0	0	0	0	0	0	0	0	0	0	0	0	0	0	7.66311	+	535856	536882
gene5634	0	0	0	0	0	0	0	0	0	0	0	0	0	0	0	0	154.33	0	0	0	0	0	0	0	0	0	0	0	0	0	0	0	0	0	0	0	0	0	0	0	0	0	0	0	0	3.42956	+	563589	566722
gene5638	0	0	0	0	0	0	0	0	0	0	0	0	0	0	0	236.25	445.91	0	0	0	0	0	0	0	0	0	0	0	0	0	0	0	0	0	0	0	0	0	0	0	0	0	0	0	0	15.1591	+	589603	591012
gene5649	0	0	0	0	0	0	0	0	0	0	0	0	0	0	0	0	0	0	0	0	0	0	0	0	0	0	0	0	0	0	0	0	0	0	0	0	2439.86	0	0	0	0	0	0	0	0	54.2191	-	629613	630369
gene5651	0	0	0	0	0	0	0	0	0	0	0	0	0	0	0	0	59.74	0	0	0	0	0	0	0	0	0	0	0	0	0	0	0	0	0	0	0	0	0	0	0	0	0	0	0	0	1.32756	-	634917	642378
gene5662	0	0	0	0	0	0	0	0	0	0	0	0	0	0	0	0	0	0	0	0	0	0	0	0	0	0	0	0	0	0	0	0	0	0	0	0	0	62.83	55.57	0	0	0	0	0	0	2.63111	+	684921	710927
gene5664	0	0	0	0	0	0	0	0	0	0	0	0	0	0	0	546.98	0	1206.79	0	0	0	0	0	0	0	0	0	0	0	0	0	0	0	0	0	0	0	0	0	0	0	0	0	0	0	38.9727	-	713694	714302
gene5683	0	0	0	0	0	0	0	0	0	0	0	0	0	0	0	157.5	0	0	0	0	0	0	0	0	0	0	0	0	0	0	0	0	0	0	0	0	0	0	0	0	0	0	0	0	0	3.5	-	778704	781287
gene5700	0	0	0	0	0	0	256.57	0	385.09	0	0	0	0	0	0	0	0	0	0	0	0	0	0	0	0	0	0	0	0	0	0	0	0	0	0	0	0	0	0	0	0	0	0	0	0	14.2591	+	829737	830777
gene5702	0	0	0	0	0	0	0	0	0	0	0	0	0	0	0	0	0	426.42	0	0	0	0	0	0	0	0	0	0	0	0	0	0	0	0	0	0	0	0	0	0	0	0	0	0	0	9.476	+	839406	840731
gene5708	0	0	0	0	0	0	0	0	0	0	0	0	0	0	0	0	0	0	0	0	0	0	0	0	0	0	0	0	0	0	0	0	0	0	0	0	1358.91	0	0	0	0	0	0	0	0	30.198	+	851936	853845
gene5713	0	0	0	0	0	0	0	0	0	0	0	0	0	0	0	83.49	0	0	0	0	0	0	0	0	0	0	0	0	0	0	0	0	0	0	0	0	0	409.52	0	0	0	0	0	0	0	10.9558	-	861079	865683
gene5719	0	0	0	0	0	0	0	0	0	0	0	0	0	0	0	0	0	254.39	0	0	0	0	0	0	0	0	0	0	0	0	0	0	0	0	0	0	0	0	1500.61	0	0	0	0	0	0	39	-	873179	874351
gene5721	0	0	0	0	0	0	0	0	0	0	0	0	0	0	0	0	0	0	0	0	0	0	0	0	0	0	0	0	0	0	159.65	0	0	0	0	0	0	0	0	0	0	0	0	0	0	3.54778	+	880084	884197
gene5724	0	0	0	0	0	0	0	0	0	0	0	0	0	0	0	111.82	0	0	0	0	0	0	0	0	0	0	0	0	0	0	0	0	0	0	0	0	0	0	0	0	0	0	0	0	0	2.48489	+	896420	899678
gene5729	0	0	0	0	0	0	0	0	0	0	0	0	0	0	0	526.24	0	0	0	0	0	0	0	0	0	0	0	0	0	0	0	0	0	0	0	0	0	0	0	0	0	0	0	0	0	11.6942	+	917705	918430
gene5731	0	0	0	0	0	0	0	0	0	0	0	0	0	0	0	0	0	0	0	0	0	0	0	0	0	0	0	0	0	0	0	0	0	0	0	0	0	685.97	0	0	0	0	0	0	0	15.2438	-	920873	923423
gene5732	0	0	0	0	0	0	0	0	0	0	0	0	0	0	0	472.5	0	0	0	0	0	0	0	0	0	0	0	0	0	0	0	0	0	0	0	0	0	2317.71	2049.77	0	0	0	0	0	0	107.555	-	924021	924725
gene5735	1094.89	0	0	0	0	0	0	0	0	0	0	0	0	0	0	0	0	0	0	0	0	0	0	0	0	0	0	0	0	0	0	0	0	0	0	0	0	0	0	0	0	0	0	0	0	24.3309	+	927533	930014
gene5748	0	0	0	0	0	0	0	0	0	0	0	0	0	0	0	208.32	0	0	0	0	0	0	0	0	0	0	0	0	0	0	0	0	0	0	0	0	0	0	0	0	0	0	0	0	0	4.62933	-	960460	962149
gene5756	0	0	0	0	0	0	0	0	0	0	0	0	0	0	0	0	0	148.47	0	0	0	0	0	0	0	0	0	0	0	0	0	0	0	0	0	0	975.94	990.3	0	0	0	0	0	0	0	46.9936	-	978315	980245
gene5770	0	0	0	0	0	0	0	0	0	0	0	0	0	0	0	0	0	0	0	0	0	0	0	0	0	0	0	0	0	0	0	0	0	0	0	0	0	0	555.59	0	0	0	0	0	0	12.3464	-	1032562	1035303
gene5776	0	0	0	0	0	0	0	0	0	0	0	0	0	0	0	0	0	0	0	0	0	0	0	0	0	0	0	0	0	0	0	0	0	0	0	0	2531.93	0	0	0	0	0	0	0	0	56.2651	-	1058117	1058752
gene5780	0	0	0	0	0	0	0	0	0	0	0	0	0	0	0	0	0	0	0	0	0	0	0	0	0	0	0	0	0	0	0	0	0	0	0	0	632.24	641.53	0	0	0	0	0	0	0	28.306	+	1065136	1070183
gene5783	0	0	0	0	0	0	0	0	0	0	0	0	0	0	0	0	0	88.76	0	0	0	0	0	0	0	0	0	0	0	0	0	0	0	0	0	0	0	0	0	0	0	0	0	0	0	1.97244	+	1080960	1083817
gene5786	0	0	0	0	0	0	0	0	0	0	0	0	0	0	0	0	0	153.21	0	0	0	0	0	0	0	0	0	0	0	0	0	0	0	0	0	0	0	0	0	0	0	0	0	0	0	3.40467	-	1087841	1089591
gene5796	0	0	0	0	0	0	0	0	0	0	0	0	0	0	0	428.71	404.59	0	0	0	0	0	0	0	0	0	0	0	0	0	0	0	0	0	0	0	0	0	0	0	0	0	0	0	0	18.5178	+	1127920	1128927
gene5798	0	0	0	0	0	0	0	0	0	0	0	0	0	0	0	0	0	89.64	0	0	0	0	0	0	0	0	0	0	0	0	0	0	0	0	0	0	0	0	0	0	0	0	0	0	0	1.992	+	1140388	1143167
gene5799	0	0	0	0	0	0	0	0	0	0	0	0	0	0	0	0	319.48	0	0	0	0	0	0	0	0	0	0	0	0	0	0	0	0	0	0	0	0	0	0	0	0	0	0	0	0	7.09956	-	1143704	1144804
gene5807	0	0	0	0	0	0	0	0	0	0	0	0	0	0	0	0	189.49	0	0	0	0	0	0	0	0	0	0	0	0	0	0	0	0	0	0	0	970.65	0	0	0	0	0	0	0	0	25.7809	+	1166167	1168136
gene5816	0	0	0	0	0	0	0	0	0	0	0	0	0	0	0	0	0	0	0	0	0	0	0	0	0	0	0	0	0	0	1382.44	0	0	0	0	0	0	0	0	0	0	0	0	0	0	30.7209	+	1194193	1194456
gene5817	0	0	0	0	0	0	0	0	0	0	0	0	0	0	0	158.85	0	0	0	0	0	0	0	0	0	0	0	0	0	0	0	0	0	0	0	0	0	0	0	0	0	0	0	0	0	3.53	+	1195367	1197509
gene5833	0	0	0	0	0	0	0	0	0	0	0	0	0	0	0	0	557.39	0	0	0	0	0	0	0	0	0	0	0	0	0	0	0	0	0	0	0	0	0	0	0	0	0	0	0	0	12.3864	+	1259087	1260077
gene5842	0	0	0	0	0	0	0	0	0	0	0	0	0	0	0	0	0	0	0	0	0	0	0	0	0	0	0	0	0	0	0	0	0	0	0	0	1394.2	0	0	0	0	0	0	0	0	30.9822	-	1288785	1290073
gene5844	0	0	0	0	0	0	0	0	0	0	0	0	0	0	0	0	0	0	0	0	0	0	0	0	0	0	0	0	0	0	0	0	0	0	0	0	0	0	164.57	0	0	0	0	0	0	3.65711	-	1295604	1304515
gene5850	0	0	0	0	0	0	0	0	0	0	0	0	0	0	0	0	0	62.91	0	0	0	0	0	0	0	0	0	0	0	0	0	0	0	0	0	0	0	0	0	0	0	0	0	0	0	1.398	-	1328861	1333424
gene5856	0	0	0	0	0	0	0	0	0	0	0	0	0	0	0	0	0	0	0	0	0	0	0	0	0	0	0	0	0	0	0	0	0	0	0	0	0	2399.39	0	0	0	0	0	0	0	53.3198	+	1370996	1371971
gene5857	0	0	0	0	0	0	0	0	0	0	0	0	0	0	0	0	0	0	0	0	0	0	0	0	0	0	0	0	0	0	0	0	0	0	0	0	595.09	603.84	0	0	0	0	0	0	0	26.6429	-	1372323	1375114
gene5864	0	0	0	0	0	0	0	0	0	0	0	0	0	0	0	0	0	0	0	0	0	0	0	0	0	0	0	0	0	0	0	0	0	0	0	0	426.01	864.54	382.3	0	0	0	0	0	0	37.1744	-	1399703	1404443
gene5872	0	0	0	0	0	0	0	0	0	0	0	0	0	0	0	2281.58	0	0	0	0	0	0	0	0	0	0	0	0	0	0	0	0	0	0	0	0	0	0	0	0	0	0	0	0	0	50.7018	+	1423258	1423779
gene5874	0	0	0	0	0	0	0	0	0	0	0	0	0	0	0	0	0	240.88	0	0	0	0	0	0	0	0	0	0	0	0	0	0	0	0	0	0	0	0	0	0	0	0	0	0	0	5.35289	-	1433981	1435277
gene5885	0	0	0	0	0	0	0	0	0	0	0	0	0	0	0	0	115.79	0	0	0	0	0	0	0	0	0	0	0	0	0	0	0	0	0	0	0	0	0	0	0	0	0	0	0	0	2.57311	+	1459044	1462022
gene5892	0	0	0	0	0	0	0	0	0	0	0	0	0	0	0	1682.38	793.85	0	0	0	0	0	0	0	0	0	0	0	0	0	0	0	0	0	0	0	0	0	0	0	0	0	0	0	0	55.0273	-	1491893	1492567
gene5901	0	0	0	0	0	0	0	0	0	0	0	0	0	0	0	0	0	0	0	0	0	0	0	0	0	0	0	0	0	0	0	0	0	0	0	0	1937.79	0	0	0	0	0	0	0	0	43.062	+	1515824	1516956
gene5905	0	0	0	0	0	0	0	0	0	0	0	0	0	0	0	0	0	79.05	0	0	0	0	0	0	0	0	0	0	0	0	0	0	0	0	0	0	0	0	0	0	0	0	0	0	0	1.75667	+	1538781	1545515
gene5908	0	0	0	0	0	0	0	0	0	0	0	0	0	0	0	0	0	367.83	0	0	0	0	0	0	0	0	0	0	0	0	0	0	0	0	0	0	0	0	0	0	0	0	0	0	0	8.174	+	1549279	1550067
gene5913	0	0	0	0	0	0	0	0	0	0	0	0	0	0	0	0	0	0	0	0	0	0	0	0	0	0	0	0	0	0	0	0	0	0	0	0	0	4157.73	0	0	0	0	0	0	0	92.394	+	1568094	1568486
gene5926	0	0	0	0	0	0	0	0	0	0	0	0	0	0	0	0	0	0	0	0	0	0	0	0	0	0	0	0	0	0	0	93.19	0	0	0	0	435.34	0	0	0	0	0	0	0	0	11.7451	+	1615259	1619144
gene5930	0	0	0	0	0	0	0	0	0	0	0	0	0	0	0	208.32	0	0	0	0	0	0	0	0	0	0	0	0	0	0	0	0	0	0	0	0	0	0	903.74	0	0	0	0	0	0	24.7124	+	1629908	1632197
gene5931	0	0	0	0	0	0	0	0	0	0	0	0	0	0	0	0	0	0	0	0	0	0	0	0	0	0	0	0	0	0	0	0	0	0	0	0	0	0	758.58	0	0	0	0	0	0	16.8573	-	1635388	1637592
gene5936	0	0	0	0	0	0	0	0	0	0	0	0	0	0	0	0	0	0	0	0	0	0	0	0	0	0	0	0	0	0	0	0	0	0	0	0	1725.94	0	0	0	0	0	0	0	0	38.3542	-	1651245	1652177
gene5939	0	0	0	0	0	0	0	0	0	0	0	0	0	0	0	0	0	456.2	0	0	0	0	0	0	0	0	0	0	0	0	0	0	0	0	0	0	2998.71	0	0	0	0	0	0	0	0	76.7758	+	1667459	1667995
gene5955	0	0	0	0	0	0	0	0	0	0	0	0	0	0	0	219.01	0	0	0	0	0	0	0	0	0	0	0	0	0	0	0	0	0	0	0	0	0	1074.28	0	0	0	0	0	0	0	28.7398	+	1717387	1718959
gene5957	0	0	0	0	0	0	0	0	0	0	0	0	0	0	0	0	0	0	0	0	0	0	0	0	0	0	0	0	0	0	0	0	0	0	0	0	0	0	2361.25	0	0	0	0	0	0	52.4722	+	1721028	1721904
gene5962	0	0	0	0	0	0	0	0	0	0	0	0	0	0	0	645.56	0	0	0	0	0	0	0	0	0	0	0	0	0	0	0	0	0	0	0	0	9362.24	3166.64	5601.11	0	0	0	0	0	0	417.234	+	1737944	1738491
gene5965	0	0	0	0	0	0	0	0	0	0	0	0	0	0	0	0	0	0	0	0	0	0	0	0	0	0	0	0	0	0	0	0	0	0	0	0	0	4238.62	0	0	0	0	0	0	0	94.1916	+	1751486	1752256
gene5967	0	0	0	0	0	0	0	0	0	0	0	0	0	0	0	0	207.91	0	0	0	0	0	0	0	0	0	0	0	0	0	0	0	0	0	0	0	0	0	0	0	0	0	0	0	0	4.62022	-	1753873	1755739
gene5968	0	0	0	0	0	0	0	0	0	0	0	0	0	0	0	689.67	0	0	0	0	0	0	0	0	0	0	0	0	0	0	0	0	0	0	0	0	0	0	0	0	0	0	0	0	0	15.326	+	1755776	1756452
gene5980	0	0	0	0	0	0	0	0	0	0	0	0	0	0	0	0	0	0	0	0	0	0	0	0	0	0	0	0	0	0	0	0	0	0	0	0	0	0	361.36	0	0	0	0	0	0	8.03022	+	1790279	1794601
gene5982	0	0	0	0	0	0	0	0	0	0	0	0	0	0	0	0	540.15	0	0	0	0	0	0	0	0	0	0	0	0	0	0	0	0	0	0	0	0	0	0	0	0	0	0	0	0	12.0033	+	1798411	1799392
gene5986	0	0	0	0	0	0	0	0	0	0	0	0	0	0	0	0	0	0	0	0	0	0	0	0	0	0	0	0	0	0	0	0	0	0	0	0	0	2135.93	0	0	0	0	0	0	0	47.4651	+	1807700	1808602
gene5988	0	0	0	0	0	0	0	0	0	0	0	0	0	0	0	0	0	0	0	0	0	0	0	0	0	0	0	0	0	0	0	0	0	0	0	0	1442.93	0	0	0	0	0	0	0	0	32.0651	+	1810363	1811533
gene6009	0	0	0	0	0	0	0	0	0	0	0	0	0	0	0	0	0	523.46	0	0	0	0	0	0	0	0	0	0	0	0	0	0	0	0	0	0	3440.82	5237.14	1543.9	0	0	0	0	0	0	238.785	-	1887877	1889161
gene6017	0	0	0	0	0	0	0	0	0	0	0	0	0	0	0	378.97	0	0	0	0	0	0	0	0	0	0	0	0	0	0	0	0	0	0	0	0	0	1858.92	0	0	0	0	0	0	0	49.7309	-	1912257	1913194
gene6018	0	0	0	0	0	0	0	0	0	0	0	0	0	0	0	316.34	0	0	0	0	0	0	0	0	0	0	0	0	0	0	0	0	0	0	0	0	0	0	0	0	0	0	0	0	0	7.02978	+	1913421	1914473
gene6019	0	0	0	0	0	0	0	0	0	0	0	0	0	0	0	148.45	140.09	109.17	0	0	0	0	0	0	0	0	0	0	0	0	0	0	0	0	0	0	0	0	0	0	0	0	0	0	0	8.838	+	1915552	1918013
gene6035	0	0	0	0	0	0	0	0	0	0	0	0	0	0	0	0	0	0	0	0	0	0	0	0	0	0	0	0	0	0	0	0	0	0	0	0	0	2593.63	0	0	0	0	0	0	0	57.6362	-	1973095	1973724
gene6036	0	0	0	0	0	0	0	0	0	0	0	0	0	0	0	0	0	149.01	0	0	0	0	0	0	0	0	0	0	0	0	0	0	0	0	0	0	0	0	0	0	0	0	0	0	0	3.31133	+	1975518	1977161
gene6047	0	0	0	0	0	0	0	0	0	0	0	0	0	0	0	0	0	141.52	0	0	0	0	0	0	0	0	0	0	0	0	0	0	0	0	0	0	0	0	0	0	0	0	0	0	0	3.14489	-	2011786	2013802
gene6051	0	0	0	0	0	0	0	0	0	0	0	0	0	0	0	0	0	0	0	0	0	0	0	0	0	0	0	0	0	0	0	0	0	0	0	0	0	0	1195.27	0	0	0	0	0	0	26.5616	+	2025074	2026329
gene6053	0	0	0	0	0	0	0	0	0	0	0	0	0	0	0	0	0	0	0	0	0	0	0	0	0	0	0	0	0	0	0	0	0	0	0	0	2451	0	0	0	0	0	0	0	0	54.4667	-	2029266	2030615
gene6054	0	0	0	0	0	0	0	0	0	0	0	0	0	0	0	0	184.81	0	0	0	0	0	0	0	0	0	0	0	0	0	0	0	0	0	0	0	0	0	0	0	0	0	0	0	0	4.10689	+	2035162	2036960
gene6061	0	0	0	0	0	0	0	0	0	0	0	0	0	0	0	0	0	0	0	0	0	0	0	0	0	0	0	0	0	0	0	0	0	0	0	0	0	0	1130.74	0	0	0	0	0	0	25.1276	+	2051266	2052639
gene6062	0	0	0	0	0	0	0	0	0	0	0	0	0	0	0	0	0	0	0	0	0	0	0	0	0	0	0	0	0	0	0	0	0	0	0	0	1709.45	0	0	0	0	0	0	0	0	37.9878	-	2052813	2053754
gene6066	0	0	0	0	0	0	0	0	0	0	0	0	0	0	0	0	49.76	0	0	0	0	0	0	0	0	0	0	0	0	0	0	0	0	0	0	0	0	0	0	0	0	0	0	0	0	1.10578	+	2065575	2071892
gene6067	0	0	0	0	0	0	0	0	0	0	0	0	0	0	0	0	0	0	0	0	0	0	0	0	0	0	0	0	0	0	0	0	0	0	0	0	0	1014.27	0	0	0	0	0	0	0	22.5393	-	2073077	2075101
gene6080	0	0	0	0	0	0	0	0	0	0	0	0	0	0	0	0	0	0	0	0	0	0	0	0	0	0	0	0	0	0	0	0	0	0	0	0	0	934.24	0	0	0	0	0	0	0	20.7609	+	2116058	2117850
gene6095	0	0	0	0	0	0	0	0	0	0	0	0	0	0	0	103.58	0	0	0	0	0	0	0	0	0	0	0	0	0	0	0	0	0	0	0	0	0	0	0	0	0	0	0	0	0	2.30178	-	2154101	2157587
gene6096	0	0	0	0	0	0	0	0	0	0	0	0	0	0	0	0	315.63	0	0	0	0	0	0	0	0	0	0	0	0	0	0	0	0	0	0	0	0	0	0	0	0	0	0	0	0	7.014	+	2158122	2159234
gene6097	0	0	0	0	0	0	0	0	0	0	0	0	0	0	0	0	0	0	0	0	0	0	0	0	0	0	0	0	0	0	0	0	0	0	0	0	0	0	1207.26	0	0	0	0	0	0	26.828	+	2161481	2163969
gene6100	0	0	0	0	0	0	0	0	0	0	0	0	0	0	0	0	407.74	0	0	0	0	0	0	0	0	0	0	0	0	0	0	0	0	0	0	0	0	0	0	0	0	0	0	0	0	9.06089	-	2169447	2170217
gene6118	0	0	0	0	0	0	0	0	0	0	0	0	0	0	0	200.07	0	294.27	0	0	0	0	0	0	0	0	0	0	0	0	0	0	0	0	0	0	967.15	0	0	0	0	0	0	0	0	32.4776	+	2244261	2246793
gene6124	0	0	0	0	0	0	0	0	0	0	0	0	0	0	0	0	184.16	0	0	0	0	0	0	0	0	0	0	0	0	0	0	0	0	0	0	0	0	0	0	0	0	0	0	0	0	4.09244	+	2268819	2270799
gene6131	0	0	0	0	0	0	0	0	0	0	0	0	0	0	0	0	0	0	0	0	75.77	0	0	0	0	0	0	0	0	0	0	0	0	0	0	0	0	0	363.54	0	0	0	0	0	0	9.76244	+	2294060	2299406
gene6132	0	0	0	0	0	0	0	0	0	0	0	0	0	0	0	0	0	0	0	0	0	0	0	0	0	0	0	0	0	0	0	0	0	0	0	0	0	0	103.08	0	0	0	0	0	0	2.29067	-	2300119	2314183
gene6133	0	0	0	0	0	0	0	0	0	0	0	0	0	0	0	0	0	61.49	0	0	0	0	0	0	0	0	0	0	0	0	0	0	0	0	0	0	0	0	0	0	0	0	0	0	0	1.36644	+	2316430	2320458
gene6139	0	0	0	0	0	0	0	0	0	0	0	0	0	0	0	0	0	0	0	0	0	0	0	0	0	0	0	0	0	0	0	0	0	0	0	0	0	0	482.66	0	0	0	0	0	0	10.7258	-	2340485	2343566
gene6154	0	0	0	0	0	0	0	0	0	0	0	0	0	0	0	130.17	0	0	0	0	0	0	0	0	0	0	0	0	0	0	0	0	0	0	0	0	0	638.53	0	0	0	0	0	0	0	17.0822	-	2384047	2386702
gene6158	0	0	0	0	0	0	0	0	0	0	0	0	0	0	0	0	0	0	0	0	0	0	0	0	0	0	0	0	0	0	0	0	0	0	0	0	2825.1	0	0	0	0	0	0	0	0	62.78	-	2403502	2404463
gene6168	0	0	0	0	0	0	0	0	0	0	0	0	0	0	0	0	0	0	0	0	0	0	0	0	0	0	0	0	0	0	0	0	0	0	0	0	515.63	0	0	0	0	0	0	0	0	11.4584	-	2429260	2432695
gene6169	0	0	0	0	0	0	0	0	0	0	0	0	0	0	0	0	0	0	0	0	0	0	0	0	0	0	0	0	0	0	0	0	0	0	0	0	0	639.28	0	0	0	0	0	0	0	14.2062	-	2434136	2436825
gene6178	0	0	0	0	0	0	0	0	0	0	0	0	0	0	0	0	0	0	0	0	0	0	0	0	0	0	0	0	0	0	0	0	0	0	0	0	668.45	0	0	0	0	0	0	0	0	14.8544	-	2464499	2467224
gene6179	0	0	0	0	0	0	0	0	0	0	0	0	0	0	0	0	191.92	149.56	0	0	0	0	0	0	0	0	0	0	0	0	0	0	0	0	0	0	0	0	0	0	0	0	0	0	0	7.58844	-	2467841	2469545
gene6181	0	0	0	0	0	0	0	0	0	0	0	0	0	0	0	124.2	0	0	0	0	0	0	0	0	0	0	0	0	0	0	0	0	0	0	0	0	0	0	0	0	0	0	0	0	0	2.76	+	2488626	2492429
gene6182	0	0	0	0	0	0	0	0	0	0	0	0	0	0	0	0	0	99.22	0	0	0	0	0	0	0	0	0	0	0	0	0	0	0	0	0	0	0	0	0	0	0	0	0	0	0	2.20489	-	2494915	2497477
gene6192	0	0	0	0	0	0	0	0	0	0	0	0	0	0	0	0	200.74	156.44	0	0	0	0	0	0	0	0	0	0	0	0	0	0	0	0	0	0	0	0	0	0	0	0	0	0	0	7.93733	-	2545072	2546637
gene6194	0	0	0	0	0	0	0	0	0	0	0	0	0	0	0	0	0	105.1	0	0	0	0	0	0	0	0	0	0	0	0	0	0	0	0	0	0	0	0	0	0	0	0	0	0	0	2.33556	+	2565904	2568275
gene6196	0	0	0	0	0	0	0	0	0	0	0	0	0	0	0	300.1	283.21	0	0	0	0	0	0	0	0	0	0	0	0	0	0	0	0	0	0	0	0	0	0	0	0	0	0	0	0	12.9624	+	2575995	2577205
gene6203	0	0	0	0	0	0	0	0	0	0	0	0	0	0	0	0	0	140.55	0	0	0	0	0	0	0	0	0	0	0	0	0	0	0	0	0	0	0	0	0	0	0	0	0	0	0	3.12333	+	2595062	2596894
gene6204	0	0	0	0	0	0	0	0	0	0	0	0	0	0	0	343.77	0	0	0	0	0	0	0	0	0	0	0	0	0	0	0	0	0	0	0	0	0	0	0	0	0	0	0	0	0	7.63933	+	2597167	2598576
gene6208	0	0	0	0	0	0	0	0	0	0	0	0	0	0	0	0	0	0	0	0	0	0	0	0	0	0	0	0	0	0	0	0	0	0	0	0	0	0	2833.5	0	0	0	0	0	0	62.9667	+	2611340	2611849
gene6209	0	0	0	0	0	0	0	0	0	0	0	0	0	0	0	0	0	392.59	0	0	0	0	0	0	0	0	0	0	0	0	0	0	0	0	0	0	0	0	0	0	0	0	0	0	0	8.72422	-	2612400	2613126
gene6211	0	0	0	0	0	0	0	0	0	0	0	0	0	0	0	0	0	0	0	0	0	0	0	0	0	0	0	0	0	0	0	0	0	0	0	0	0	3705.19	6553.68	0	0	0	0	0	0	227.975	-	2615627	2616580
gene6214	0	0	0	0	0	0	0	0	0	0	0	0	0	0	0	0	136.62	0	0	0	0	0	0	0	0	0	0	0	0	0	0	0	0	0	0	0	0	0	628.03	0	0	0	0	0	0	16.9922	-	2620985	2625574
gene6218	0	0	0	0	0	0	0	0	0	0	0	0	0	2212.31	0	215.19	0	0	0	0	0	0	0	0	0	0	0	0	0	0	0	0	0	0	0	0	0	0	0	0	0	0	0	0	0	53.9444	+	2642721	2644314
gene6223	0	0	0	0	0	0	0	0	0	0	0	0	0	0	0	1261.79	1190.78	0	0	0	0	0	0	0	0	0	0	0	0	0	0	0	0	0	0	0	0	0	2736.91	0	0	0	0	0	0	115.322	-	2653732	2654371
gene6241	0	0	0	0	0	0	0	0	0	0	0	0	0	0	0	0	0	0	0	0	0	0	0	0	0	0	0	0	0	0	0	0	0	0	0	0	0	1442.81	0	0	0	0	0	0	0	32.0624	-	2690197	2693375
gene6250	0	0	0	0	0	0	0	0	0	0	0	0	0	0	0	0	0	277.75	0	0	0	0	0	0	0	0	0	0	0	0	0	0	0	0	0	0	0	0	0	0	0	0	0	0	0	6.17222	+	33024	34335
gene6255	0	0	0	0	0	0	0	0	0	0	0	0	0	0	0	0	0	0	0	0	0	0	0	0	0	0	0	0	0	0	0	0	0	0	0	0	0	0	1166.33	0	0	0	0	0	0	25.9184	-	42470	43802
gene6256	0	0	0	0	0	0	0	0	0	0	0	0	0	0	0	0	0	0	0	0	0	0	0	0	0	0	0	0	0	0	0	0	0	0	0	0	0	595.91	0	0	0	0	0	0	0	13.2424	+	45692	50889
gene6261	0	0	0	0	0	0	0	0	0	0	0	0	0	0	0	0	0	0	0	0	0	0	0	0	0	0	0	0	0	0	0	0	0	0	0	0	0	0	401.41	0	0	0	0	0	0	8.92022	-	62238	65837
gene6262	0	0	0	0	0	0	0	0	0	0	0	0	0	0	0	180.55	0	0	0	0	0	0	0	0	0	0	0	0	0	0	0	0	0	0	0	0	0	1771.26	783.24	0	0	0	0	0	0	60.7789	-	67754	70089
gene6263	0	0	0	0	0	0	0	0	0	0	0	0	0	0	0	0	0	221	0	0	0	0	0	0	0	0	0	0	0	0	0	0	0	0	0	0	0	0	0	0	0	0	0	0	0	4.91111	+	70115	72448
gene6264	0	0	0	0	0	0	0	0	0	0	0	0	0	0	0	0	130.17	0	0	0	0	0	0	0	0	0	0	0	0	0	0	0	0	0	0	0	0	0	0	0	0	0	0	0	0	2.89267	-	72809	75401
gene6288	0	0	0	0	0	0	0	0	0	0	0	0	0	0	0	0	96.22	0	0	0	0	0	0	0	0	0	0	0	0	0	0	0	0	0	0	0	492.9	0	0	0	0	0	0	0	0	13.0916	+	141170	144909
gene6293	0	0	0	0	0	0	0	0	0	0	0	0	0	0	0	188.84	0	0	0	0	0	0	0	0	0	0	0	0	0	0	0	0	0	0	0	0	0	0	0	0	0	0	0	0	0	4.19644	-	163068	165197
gene6295	0	0	0	0	0	0	0	0	0	0	0	0	0	0	0	294.53	0	0	0	0	0	0	0	0	0	0	0	0	0	0	0	0	0	0	0	0	0	0	0	0	0	0	0	0	0	6.54511	+	170915	172236
gene6297	0	0	0	0	0	0	0	0	0	0	0	0	0	0	0	325.62	307.3	0	0	0	0	0	0	0	0	0	0	0	0	0	0	0	0	0	0	0	0	0	0	0	0	0	0	0	0	14.0649	-	174766	175837
gene6317	0	0	0	0	0	0	0	0	0	0	0	0	0	0	0	0	0	567.08	0	0	0	0	0	0	0	0	0	0	0	0	0	0	0	0	0	0	0	0	0	0	0	0	0	0	0	12.6018	+	230886	231317
gene6318	0	0	0	0	0	0	0	0	0	0	0	0	0	0	0	0	0	64.15	0	0	0	0	0	0	0	0	0	0	0	0	0	0	0	0	0	0	0	0	0	0	0	0	0	0	0	1.42556	+	231354	235773
gene6323	0	0	0	0	0	0	155.07	0	0	0	0	0	0	0	0	0	0	0	0	0	0	0	0	0	0	0	0	0	0	0	0	0	0	0	0	0	983.09	0	0	0	0	0	0	0	0	25.2924	+	258714	260397
gene6343	0	0	0	0	0	0	0	0	0	0	0	0	0	0	0	135.58	0	0	0	0	0	0	0	0	0	0	0	0	0	0	0	0	123.82	0	0	0	0	665.03	1764.45	0	0	0	0	0	0	59.7529	-	326012	328468
gene6347	0	0	0	0	0	0	0	0	0	0	0	0	0	0	0	207.55	0	0	0	0	0	0	0	0	0	0	0	0	0	0	0	0	0	0	0	0	0	1018.06	900.37	0	0	0	0	0	0	47.244	+	341710	343511
gene6349	0	0	0	0	0	0	0	0	0	0	0	0	0	0	0	0	0	163.32	0	0	0	0	0	0	0	0	0	0	0	0	0	0	0	0	0	0	0	0	0	0	0	0	0	0	0	3.62933	-	347246	349417
gene6358	0	0	0	0	0	0	0	0	0	0	0	0	0	0	0	211.5	199.6	0	0	0	0	0	0	0	0	0	0	0	0	0	0	0	0	0	0	0	0	0	0	0	0	0	0	0	0	9.13556	+	397464	399490
gene6365	0	0	0	0	0	0	0	0	0	0	0	0	0	0	0	0	0	0	0	0	0	0	0	0	0	0	0	0	0	0	0	0	0	0	0	0	0	1803.52	1595.02	0	0	0	0	0	0	75.5231	-	416591	417865
gene6366	0	0	0	0	0	0	0	0	0	0	0	0	0	0	0	0	0	0	0	0	0	0	0	0	0	0	0	0	0	0	0	0	0	0	0	0	330.32	0	0	0	0	0	0	0	0	7.34044	+	418146	423735
gene6367	0	0	0	0	0	0	0	0	0	0	0	0	0	0	0	0	0	93.86	0	0	0	0	0	0	0	0	0	0	0	0	0	0	0	0	0	0	0	0	0	0	0	0	0	0	0	2.08578	+	424325	427498
gene6372	0	0	0	0	0	0	0	0	0	0	0	0	0	0	0	0	659.05	0	0	0	0	0	0	0	0	0	0	0	0	0	0	0	0	0	0	0	0	3425.55	0	0	0	0	0	0	0	90.7689	-	442957	443489
gene6376	0	0	0	0	0	0	0	0	0	0	0	0	0	0	0	0	0	0	0	0	0	0	0	0	0	0	0	0	0	0	0	0	0	0	0	0	0	0	1345.52	0	0	0	0	0	0	29.9004	-	458003	459449
gene6388	0	0	0	0	0	0	0	0	0	0	0	0	0	0	0	0	0	39.13	0	0	0	0	0	0	0	0	0	0	0	0	0	0	48.59	0	0	0	257.2	0	230.81	0	0	0	0	0	0	12.794	+	496846	503638
gene6389	0	0	0	0	0	0	0	0	0	0	0	0	0	0	0	810.49	0	0	0	0	0	0	0	0	0	0	0	0	0	0	0	0	0	0	0	0	3918.02	0	0	0	0	0	0	0	0	105.078	-	503910	504597
gene6390	0	0	0	0	0	0	0	0	0	0	0	0	0	0	0	860.75	812.32	1266.04	0	0	0	0	0	0	0	0	0	0	0	0	0	0	0	0	0	0	0	0	0	0	0	0	0	0	0	65.3136	+	509519	509905
gene6397	0	0	0	0	0	0	0	0	0	0	0	0	0	0	0	0	154.78	0	0	0	0	0	0	0	0	0	0	0	0	0	0	0	0	0	0	0	0	0	0	0	0	0	0	0	0	3.43956	-	530753	532870
gene6400	0	0	0	0	0	0	0	0	0	0	0	0	0	0	0	0	0	256.79	0	0	0	0	0	0	0	0	0	0	0	0	0	0	0	0	0	0	0	0	0	0	0	0	0	0	0	5.70644	-	543621	545586
gene6411	0	0	0	0	0	0	0	0	0	0	0	0	0	0	0	0	0	0	0	0	0	0	0	0	0	0	0	0	0	0	0	0	0	0	0	0	0	1221.22	0	0	0	0	0	0	0	27.1382	+	573233	574933
gene6414	0	0	0	0	0	0	0	0	0	0	0	0	0	0	0	0	124.16	0	0	0	0	0	0	0	0	0	0	0	0	0	0	0	0	0	0	0	0	0	0	0	0	0	0	0	0	2.75911	+	578363	581010
gene6420	0	0	0	0	0	0	0	0	0	0	0	0	0	0	0	0	0	0	0	0	0	0	0	0	0	0	0	0	0	0	0	0	0	0	0	0	0	0	314.42	0	0	0	0	0	0	6.98711	+	600899	605537
gene6421	0	0	0	0	0	0	0	0	0	0	0	0	0	0	0	0	0	0	0	0	0	0	0	0	0	0	0	0	0	0	0	0	0	0	0	0	2236.54	0	0	0	0	0	0	0	0	49.7009	+	605870	607385
gene6427	0	0	0	0	0	0	0	0	0	0	0	0	0	0	0	3149.99	743.18	1158.29	0	0	0	0	0	0	0	0	0	0	0	0	0	0	0	0	0	0	60909.9	50217.1	51244.2	0	0	0	0	0	0	3720.5	+	628712	629134
gene6431	0	0	0	0	0	0	0	0	0	0	0	0	0	0	0	0	121	0	0	0	0	0	0	0	0	0	0	0	0	0	0	0	0	0	0	0	0	0	0	0	0	0	0	0	0	2.68889	-	643207	649052
gene6433	0	0	0	0	0	0	0	0	0	0	0	0	0	0	0	1000.33	0	0	0	0	0	0	0	0	0	0	0	0	0	0	0	0	0	0	0	0	0	0	0	0	0	0	0	0	0	22.2296	-	651724	652107
gene6447	0	0	0	0	0	0	0	0	0	0	0	0	0	0	0	0	0	0	0	0	0	0	0	0	0	0	0	0	0	0	0	0	0	0	0	0	896.11	0	804.17	0	0	0	0	0	0	37.784	-	697965	699761
gene6456	0	0	0	0	0	0	0	0	0	0	0	0	0	0	0	0	0	0	0	0	0	0	0	0	0	0	0	0	0	0	0	0	0	0	0	0	0	351.4	0	0	0	0	0	0	0	7.80889	-	735573	741350
gene6464	0	0	0	0	0	0	0	0	0	0	0	0	0	0	0	0	349.3	0	0	0	0	0	0	0	0	0	0	0	0	0	0	0	0	0	0	0	0	0	0	0	0	0	0	0	0	7.76222	-	780077	780976
gene6465	0	0	0	0	0	0	0	0	0	0	0	0	0	0	0	0	0	0	0	0	0	0	0	0	0	0	0	0	0	0	0	0	0	0	0	0	1693.28	0	0	0	0	0	0	0	0	37.6284	+	782694	783857
gene6468	0	0	0	0	0	0	0	0	0	0	0	0	0	0	0	288.41	0	0	0	0	0	0	0	0	0	0	0	0	0	0	0	0	0	0	0	0	0	0	1251.16	0	0	0	0	0	0	34.2127	-	789731	791160
gene6489	0	0	0	0	0	0	0	0	0	0	0	0	0	0	0	0	0	0	0	0	0	0	0	0	0	0	0	0	0	0	0	0	0	0	0	0	0	1004.91	0	0	0	0	0	0	0	22.3313	-	871594	873519
gene6491	0	0	0	0	0	0	0	0	0	0	0	0	0	0	0	0	0	152.07	0	0	0	0	0	0	0	0	0	0	0	0	0	0	0	0	0	0	0	1014.27	0	0	0	0	0	0	0	25.9187	+	885284	887228
gene6502	0	0	0	0	0	0	0	0	0	0	0	0	0	0	0	0	0	0	0	0	0	0	0	0	0	0	0	0	0	0	0	0	0	0	0	0	3067.25	0	0	0	0	0	0	0	0	68.1611	-	923586	924678
gene6504	0	0	0	0	0	0	0	0	0	0	0	0	0	0	0	0	0	133	0	0	0	0	0	0	0	0	0	0	0	0	0	0	0	0	0	0	0	0	0	0	0	0	0	0	0	2.95556	-	928405	930336
gene6508	0	0	0	0	0	0	0	0	0	0	0	0	0	0	0	667.89	157.58	368.39	0	0	0	0	0	0	0	0	0	0	0	0	0	0	0	0	0	0	0	0	0	0	0	0	0	0	0	26.5302	-	945849	948798
gene6517	0	0	0	0	0	0	0	0	0	0	0	0	0	0	0	241.38	0	0	0	0	0	0	0	0	0	0	0	0	0	0	0	0	0	0	0	0	0	0	0	0	0	0	0	0	0	5.364	-	975944	977419
gene6520	0	0	0	0	0	0	0	0	0	0	0	0	0	0	0	0	64.8	0	0	0	0	0	0	0	0	0	0	0	0	0	0	0	0	0	0	0	0	0	0	0	0	0	0	0	0	1.44	-	999260	1004199
gene6521	0	0	0	0	0	0	0	0	0	0	0	0	0	0	0	0	110.07	0	0	0	0	0	0	0	0	0	0	0	0	0	0	0	0	0	0	0	0	0	0	0	0	0	0	0	0	2.446	+	1007603	1010615
gene6536	0	0	0	0	0	0	0	0	0	0	0	0	0	0	0	0	0	0	0	0	0	0	0	0	0	0	0	0	0	0	0	0	0	0	0	0	0	937.46	829.08	0	0	0	0	0	0	39.2564	-	1067366	1069149
gene6538	0	0	0	0	0	0	0	0	0	0	0	0	0	0	0	0	0	0	0	0	0	0	0	0	0	0	0	0	0	0	0	0	0	0	0	0	0	1545.14	0	0	0	0	0	0	0	34.3364	+	1076052	1078340
gene6544	0	0	0	0	0	0	0	0	0	0	0	0	0	0	0	274.17	0	0	0	0	0	0	0	0	0	0	0	0	0	0	0	0	0	0	0	0	0	0	0	0	0	0	0	0	0	6.09267	-	1088585	1089896
gene6548	0	0	0	0	0	0	0	0	0	0	0	0	0	0	0	0	650.86	0	0	0	0	0	0	0	0	0	0	0	0	0	0	0	0	0	0	0	0	0	0	0	0	0	0	0	0	14.4636	+	1100371	1101076
gene6550	0	0	0	0	0	0	0	0	0	0	0	0	0	0	0	173.22	0	0	0	0	0	0	0	0	0	0	0	0	0	0	0	0	0	0	0	0	0	0	0	0	0	0	0	0	0	3.84933	-	1102657	1104703
gene6552	0	0	0	0	0	0	0	0	0	0	0	0	0	0	0	0	0	0	0	0	0	0	0	0	0	0	0	0	0	0	0	0	0	0	0	0	0	716.66	0	0	0	0	0	0	0	15.9258	-	1121290	1123664
gene6557	0	0	0	0	0	0	0	0	0	0	0	0	0	0	0	0	0	0	0	0	0	0	0	0	0	0	0	0	0	0	0	0	0	0	0	0	0	0	409.61	0	0	0	0	0	0	9.10244	+	1140364	1144039
gene6560	0	0	0	0	0	0	0	0	0	0	0	0	0	0	0	152.31	0	0	0	0	0	0	0	0	0	0	0	0	0	0	0	0	0	0	0	0	0	0	0	0	0	0	0	0	0	3.38467	-	1150229	1152459
gene6566	0	0	0	0	0	0	0	0	0	0	0	0	0	0	0	0	770.51	0	0	0	0	0	0	0	0	0	0	0	0	0	0	0	0	0	0	0	0	0	0	0	0	0	0	0	0	17.1224	+	1168637	1169149
gene6575	0	0	0	0	0	0	0	0	0	0	0	0	0	0	0	0	0	486.07	0	0	0	0	0	0	0	0	0	0	0	0	0	0	0	0	0	0	0	0	0	0	0	0	0	0	0	10.8016	+	1197159	1197662
gene6584	0	0	0	0	0	0	0	0	0	0	0	0	0	0	0	0	0	0	0	0	0	0	0	0	0	0	0	0	0	0	0	0	0	0	0	0	2568.27	0	1152.38	0	0	0	0	0	0	82.6811	+	1255374	1257005
gene6588	0	0	0	0	0	0	0	0	0	0	0	0	0	0	0	505.86	0	0	0	0	0	0	0	0	0	0	0	0	0	0	0	0	0	0	0	0	0	0	0	0	0	0	0	0	0	11.2413	-	1268227	1269701
gene6598	0	0	0	0	0	0	0	0	0	0	0	0	0	0	0	0	0	0	0	0	0	0	0	0	0	0	0	0	0	0	0	0	0	0	0	0	936.77	0	0	0	0	0	0	0	0	20.8171	+	1309918	1311636
gene6600	0	0	0	0	0	0	0	0	0	0	0	0	0	0	0	211.9	0	0	0	0	0	0	0	0	0	0	0	0	0	0	0	0	0	0	0	0	0	0	0	0	0	0	0	0	0	4.70889	+	1313091	1314871
gene6602	0	0	0	0	0	0	0	0	0	0	0	0	0	0	0	0	0	0	0	0	0	0	0	0	0	0	0	0	0	0	0	0	0	0	0	0	0	797.46	0	0	0	0	0	0	0	17.7213	+	1318740	1321549
gene6606	0	0	0	0	0	0	0	0	0	0	0	0	0	0	0	0	0	0	0	0	0	0	0	0	0	0	0	0	0	0	0	0	0	0	0	0	605.83	0	0	0	0	0	0	0	0	13.4629	+	1332059	1334760
gene6612	0	0	0	0	0	0	0	0	0	0	0	0	0	0	0	182.93	172.63	0	0	0	0	0	0	0	0	0	0	0	0	0	0	0	0	0	0	0	0	0	0	0	0	0	0	0	0	7.90133	-	1346072	1348410
gene6617	0	0	0	0	0	0	0	0	0	0	0	0	0	0	0	0	0	141.52	0	0	0	0	0	0	0	0	0	0	0	0	0	0	0	0	0	0	0	0	0	0	0	0	0	0	0	3.14489	-	1365897	1368211
gene6622	0	0	0	0	0	0	0	0	0	0	0	0	0	0	0	0	0	147.4	0	0	0	0	0	0	0	0	0	0	0	0	0	0	0	0	0	0	0	0	0	0	0	0	0	0	0	3.27556	-	1386459	1388120
gene6623	0	0	0	0	0	0	0	0	0	0	0	0	0	0	0	0	0	0	0	0	0	0	0	0	0	0	0	0	0	0	0	0	0	0	0	0	0	3362.11	0	0	0	0	0	0	0	74.7136	-	1389891	1391072
gene6624	0	0	0	0	0	0	0	0	0	0	0	0	0	0	0	0	0	0	0	0	0	0	0	0	0	0	0	0	0	0	0	0	0	0	0	0	0	508.08	0	0	0	0	0	0	0	11.2907	+	1391785	1395000
gene6629	0	0	0	0	0	0	0	0	0	0	0	0	0	0	0	0	170.67	0	0	0	0	0	0	0	0	0	0	0	0	0	0	0	0	0	0	0	0	0	0	0	0	0	0	0	0	3.79267	+	1409354	1411544
gene6630	0	0	0	0	0	0	0	0	0	0	0	0	0	0	0	0	0	0	0	0	0	0	0	0	0	0	0	0	0	0	0	0	0	0	0	0	3293.06	0	0	0	0	0	0	0	0	73.1791	-	1411998	1412534
gene6631	0	0	0	0	0	0	0	0	0	0	0	0	0	0	0	0	0	0	0	0	0	0	0	0	0	0	0	0	0	0	0	0	0	0	0	0	1335.25	1354.88	0	0	0	0	0	0	0	59.7807	+	1414136	1415488
gene6652	0	0	0	0	0	0	0	0	0	0	0	0	0	0	0	0	0	0	0	0	0	0	0	0	0	0	0	0	0	0	0	0	0	0	0	0	0	1821.61	0	0	0	0	0	0	0	40.4802	+	1475693	1476631
gene6654	0	0	0	0	0	0	0	0	0	0	0	0	0	0	0	0	0	0	0	0	0	0	0	0	0	0	0	0	0	0	0	0	0	0	0	0	2855.15	2897.14	0	0	0	0	0	0	0	127.829	-	1480744	1481356
gene6664	0	0	0	0	0	0	0	0	0	0	0	0	0	0	0	0	0	0	0	0	0	0	0	0	0	0	0	0	0	0	0	0	0	0	0	0	0	840.53	0	0	0	0	0	0	0	18.6784	+	1516053	1518092
gene6669	0	0	0	0	0	0	0	0	0	0	0	0	0	0	0	0	0	0	0	0	0	0	0	0	0	0	0	0	0	0	0	0	0	0	0	0	0	522.21	461.84	0	0	0	0	0	0	21.8678	+	1531012	1534460
gene6676	0	0	0	0	0	0	0	0	0	0	0	0	0	0	0	921.47	1304.43	338.84	0	0	0	0	0	0	0	0	0	0	0	0	0	0	0	0	0	0	6681.77	9040.04	3997.47	0	0	0	0	0	0	495.2	+	1564723	1566238
gene6677	0	0	0	0	0	0	0	0	0	0	0	0	0	0	0	0	0	544.4	0	0	0	0	0	0	0	0	0	0	0	0	0	0	676.06	0	0	0	3578.46	10893.2	3211.3	0	0	0	0	0	0	420.077	+	1566904	1567655
gene6678	0	0	656.73	0	0	0	0	0	0	0	0	0	0	0	0	0	0	232.32	0	0	0	0	0	0	0	0	0	0	0	0	0	0	0	0	0	0	0	0	0	0	0	0	0	0	0	19.7567	+	1574823	1576931
gene6679	0	0	0	0	0	0	0	0	0	0	0	0	0	0	0	70.59	0	0	0	0	0	0	0	0	0	0	0	0	0	0	0	0	0	0	0	0	0	0	0	0	0	0	0	0	0	1.56867	-	1577926	1582644
gene6680	0	0	0	0	0	0	0	0	0	0	0	0	0	0	0	0	0	0	0	0	0	0	0	0	0	0	0	0	0	0	0	0	0	0	0	0	0	0	133.36	0	0	0	0	0	0	2.96356	-	1584446	1596813
gene6683	0	0	0	0	0	0	0	0	0	0	0	0	0	0	0	0	0	0	0	0	0	0	0	0	0	0	0	0	0	0	0	0	0	0	0	0	239.1	0	0	0	0	0	0	0	0	5.31333	+	1605995	1614074
gene6685	0	0	0	0	0	0	0	0	0	0	0	0	0	0	0	0	0	166.99	0	0	0	0	0	0	0	0	0	0	0	0	0	0	0	0	0	0	0	0	0	0	0	0	0	0	0	3.71089	-	1615665	1617534
gene6687	0	0	0	0	0	0	0	0	0	0	0	0	0	0	0	0	0	140.07	0	0	0	0	0	0	0	0	0	0	0	0	0	0	0	0	0	0	0	0	0	0	0	0	0	0	0	3.11267	+	1620012	1621955
gene6697	0	0	0	0	0	0	0	0	0	0	0	0	0	0	0	0	0	0	0	0	0	0	0	0	0	0	0	0	0	0	0	0	0	0	0	0	0	0	223.11	0	0	0	0	0	0	4.958	-	1680724	1687302
gene6699	0	0	0	0	0	0	0	0	0	0	0	0	0	0	0	0	0	0	0	0	0	0	0	0	0	0	0	0	0	0	0	0	0	0	0	0	0	0	1356.89	0	0	0	0	0	0	30.1531	+	1702421	1703749
gene6700	0	0	0	0	0	0	3274.41	0	1170.17	0	0	0	0	0	0	0	578.94	0	0	0	0	0	0	0	0	0	0	0	0	0	0	0	0	0	0	0	0	0	0	0	0	0	0	0	0	111.634	+	1704387	1705150
gene6703	0	0	0	0	0	0	0	0	0	0	0	0	0	0	0	0	0	0	0	160.46	0	0	0	0	0	0	0	0	0	0	0	0	0	0	0	0	0	0	0	0	0	0	0	0	0	3.56578	+	1717347	1720549
gene6722	0	0	0	0	0	0	0	0	0	0	0	0	0	0	0	0	0	0	0	0	0	0	0	0	0	0	0	0	0	0	0	0	0	0	0	0	0	0	5734.47	0	0	0	0	0	0	127.433	+	1788704	1789191
gene6724	0	0	0	0	0	0	0	0	0	0	0	0	0	0	0	0	0	0	0	0	0	0	0	0	0	0	0	0	0	0	0	0	0	0	0	0	259.43	0	0	0	0	0	0	0	0	5.76511	+	1793295	1804666
gene6725	0	0	0	0	0	0	0	0	0	0	0	0	0	0	0	0	0	0	0	0	0	0	0	0	0	0	0	0	0	0	0	0	0	0	0	0	0	0	407.87	0	0	0	0	0	0	9.06378	+	1806508	1810458
gene6726	0	0	0	0	0	0	0	0	0	0	0	0	0	0	0	306.73	0	0	0	0	0	0	0	0	0	0	0	0	0	0	0	0	0	0	0	0	0	0	0	0	0	0	0	0	0	6.81622	+	1812506	1813687
gene6731	0	0	0	0	0	0	0	0	0	0	0	0	0	0	0	0	0	0	0	0	0	0	0	0	0	0	0	0	0	0	0	0	0	0	0	0	0	0	1644.01	0	0	0	0	0	0	36.5336	-	1826540	1827461
gene6732	0	0	0	0	0	0	0	0	0	0	0	0	0	0	0	151.69	0	0	0	0	0	0	0	0	0	0	0	0	0	0	0	0	0	0	0	0	0	0	0	0	0	0	0	0	0	3.37089	+	1828631	1831074
gene6734	0	0	0	0	0	0	0	29623.8	0	0	0	0	0	0	0	0	0	0	0	0	0	0	0	0	0	0	0	0	0	0	0	0	0	0	0	0	1211.67	0	0	0	0	0	0	0	0	685.234	-	1836117	1837493
gene6741	0	0	0	0	0	0	0	0	0	0	0	0	0	0	0	0	0	252.82	0	0	0	0	0	0	0	0	0	0	0	0	0	0	0	0	0	0	0	0	0	0	0	0	0	0	0	5.61822	-	1866123	1867599
gene6757	0	0	0	0	0	0	0	0	0	0	0	0	0	0	0	0	0	227.46	0	0	0	0	0	0	0	0	0	0	0	0	0	0	0	0	0	0	0	0	0	0	0	0	0	0	0	5.05467	+	1915343	1916419
gene6758	0	0	0	0	0	0	0	0	0	0	0	0	0	0	0	0	0	245.22	0	0	0	0	0	0	0	0	0	0	0	0	0	0	0	0	0	0	0	0	0	0	0	0	0	0	0	5.44933	+	1917890	1920072
gene6762	0	0	0	0	0	0	0	0	0	0	0	0	0	0	0	141.63	0	0	0	0	0	0	0	0	0	0	0	0	0	0	0	0	0	0	0	0	0	0	0	0	0	0	0	0	0	3.14733	+	1936538	1939287
gene6765	0	0	0	0	0	0	0	0	0	0	0	0	0	0	0	0	144.14	0	0	0	0	0	0	0	0	0	0	0	0	0	0	0	0	0	0	0	0	0	0	0	0	0	0	0	0	3.20311	-	1943772	1945952
gene6770	0	0	0	0	0	0	0	0	0	0	0	0	0	0	0	0	0	221.3	0	0	0	0	0	0	0	0	0	0	0	0	0	0	0	0	0	0	0	0	0	0	0	0	0	0	0	4.91778	+	1954715	1955821
gene6771	0	0	0	0	0	0	0	0	0	0	0	0	0	0	0	0	0	171.91	0	0	0	0	0	0	0	0	0	0	0	0	0	0	0	0	0	0	0	0	0	0	0	0	0	0	0	3.82022	+	1956251	1957721
gene6774	0	0	0	0	0	0	0	0	0	0	0	0	0	0	0	0	0	95.29	0	0	0	0	0	0	0	0	0	0	0	0	0	0	0	0	0	0	0	0	0	0	0	0	0	0	0	2.11756	+	1964333	1966945
gene6777	0	0	0	0	0	0	0	0	0	0	0	0	0	0	0	0	0	97.1	0	0	0	0	0	0	0	0	0	0	0	0	0	0	0	0	0	0	0	0	0	0	0	0	0	0	0	2.15778	+	1983554	1986601
gene6778	0	0	0	0	0	0	0	0	0	0	0	0	0	0	0	0	0	325.34	0	0	0	0	0	0	0	0	0	0	0	0	0	0	0	0	0	0	0	0	0	0	0	0	0	0	0	7.22978	-	1987093	1987899
gene6780	0	0	0	0	0	0	0	0	0	0	0	0	0	0	0	0	0	0	0	0	0	0	0	0	0	0	0	0	0	0	0	0	0	0	0	0	0	1006.77	0	0	0	0	0	0	0	22.3727	+	1997781	1999608
gene6782	0	0	0	0	0	0	0	0	0	0	0	0	0	0	0	0	0	217.18	0	0	0	0	0	0	0	0	0	0	0	0	0	0	0	0	0	0	0	1448.57	1281.11	0	0	0	0	0	0	65.4858	+	2004771	2006323
gene6800	0	0	0	0	0	0	0	0	0	0	0	0	0	0	0	0	585.41	912.39	0	0	0	0	0	0	0	0	0	0	0	0	0	0	0	0	0	0	0	0	5382.07	0	0	0	0	0	0	152.886	-	2069708	2070833
gene6801	0	0	0	0	0	0	0	0	0	0	0	0	0	0	0	0	2782	2890.6	0	0	0	0	0	0	0	0	0	0	0	0	0	0	0	0	0	0	0	0	4262.79	0	0	0	0	0	0	220.786	-	2071058	2071447
gene6802	0	0	0	0	0	0	0	0	0	0	0	0	0	0	0	331.45	0	0	0	0	0	0	0	0	0	0	0	0	0	0	0	0	0	0	0	0	0	0	0	0	0	0	0	0	0	7.36556	+	2072126	2073177
gene6804	0	0	0	0	0	0	0	0	0	0	0	0	0	0	0	0	478.49	0	0	0	0	0	0	0	0	0	0	0	0	0	0	0	0	0	0	0	0	0	0	0	0	0	0	0	0	10.6331	+	2080681	2081387
gene6806	0	0	0	0	0	0	0	0	0	0	0	0	0	0	0	0	1091.55	0	0	0	0	0	0	0	0	0	0	0	0	0	0	0	0	0	0	0	0	0	0	0	0	0	0	0	0	24.2567	+	2084667	2085191
gene6808	0	0	0	0	0	0	0	0	0	0	0	0	0	0	0	0	0	0	0	0	0	0	0	0	0	0	0	0	0	0	0	0	0	0	0	0	0	1199.7	0	0	0	0	0	0	0	26.66	+	2091263	2093894
gene6810	0	0	0	0	0	0	0	0	0	0	0	0	0	0	0	0	0	84.45	0	0	0	0	0	0	0	0	0	0	0	0	0	0	0	0	0	0	0	0	0	0	0	0	0	0	0	1.87667	-	2098034	2102447
gene6816	0	0	0	0	0	0	0	0	0	0	0	0	0	0	0	0	0	0	0	0	0	0	0	0	0	0	0	0	0	0	0	0	0	0	0	0	641.3	0	0	0	0	0	0	0	0	14.2511	-	2121255	2124237
gene6818	0	0	0	0	0	0	0	0	0	0	0	0	0	0	0	123.79	0	0	0	0	0	0	0	0	0	0	0	0	0	0	0	0	0	0	0	0	0	0	0	0	0	0	0	0	0	2.75089	-	2128131	2131046
gene6819	0	0	0	0	0	0	0	0	0	0	0	0	0	0	0	0	0	0	0	0	0	0	0	0	0	0	0	0	0	0	0	0	0	0	0	0	0	1093.7	967.26	0	0	0	0	0	0	45.7991	-	2132733	2134780
gene6822	0	0	0	0	0	0	0	0	0	0	0	0	0	0	0	101.78	0	74.85	0	0	0	0	0	0	0	0	0	0	0	0	0	0	0	0	0	0	0	0	0	0	0	0	0	0	0	3.92511	+	2147976	2151293
gene6827	0	0	0	0	0	0	0	0	0	0	0	0	0	0	0	0	247.14	192.59	0	0	0	0	0	0	0	0	0	0	0	0	0	0	0	0	0	0	0	0	0	0	0	0	0	0	0	9.77178	-	2173546	2174876
gene6831	0	0	0	0	0	0	0	0	0	0	0	0	0	0	0	405.24	0	0	0	0	0	0	0	0	0	0	0	0	0	0	0	0	0	0	0	0	0	0	0	0	0	0	0	0	0	9.00533	-	2189924	2190817
gene6835	0	0	0	0	0	0	0	0	0	0	0	0	0	0	0	0	0	0	0	0	0	0	0	0	0	0	0	0	0	0	0	0	0	0	0	0	0	1418.39	627.21	0	0	0	0	0	0	45.4578	-	2201560	2203922
gene6839	0	0	0	0	0	0	0	0	0	0	0	0	0	0	0	0	669.58	0	0	0	0	0	0	0	0	0	0	0	0	0	0	0	0	0	0	0	0	0	0	0	0	0	0	0	0	14.8796	+	2227612	2228550
gene6848	0	0	0	0	0	0	0	0	0	0	0	0	0	0	0	0	129.69	0	0	0	0	0	0	0	0	0	0	0	0	0	0	0	0	0	0	0	0	0	0	0	0	0	0	0	0	2.882	-	2257291	2259930
gene6866	0	0	0	0	0	0	0	0	0	0	0	0	0	0	0	274.84	0	0	0	0	248.52	0	0	0	0	0	0	0	0	0	0	0	0	0	0	0	1328.64	0	0	0	0	0	0	0	0	41.1556	+	2306056	2307267
gene6872	0	0	0	0	0	0	0	0	0	0	0	0	0	0	0	1000.33	944.04	0	0	0	0	0	0	0	0	0	0	0	0	0	0	0	0	0	0	0	0	0	0	0	0	0	0	0	0	43.2082	+	2322887	2323408
gene6881	0	0	0	0	0	0	0	0	0	0	0	0	0	0	0	274.17	0	201.63	0	0	0	0	0	0	0	0	0	0	0	0	0	0	0	0	0	0	0	0	0	0	0	0	0	0	0	10.5733	+	2366100	2367375
gene6906	0	0	0	0	0	0	0	0	0	0	0	0	0	0	0	0	0	174.11	0	0	0	0	0	0	0	0	0	0	0	0	0	0	0	0	0	0	0	0	0	0	0	0	0	0	0	3.86911	-	2445177	2446975
gene6912	0	0	0	0	0	0	0	0	0	0	0	0	0	0	0	0	0	145.82	0	0	0	0	0	0	0	0	0	0	0	0	0	0	0	0	0	0	0	0	0	0	0	0	0	0	0	3.24044	+	2472497	2474298
gene6920	0	0	0	0	0	0	0	0	0	0	0	0	0	0	0	136.58	0	0	0	0	0	0	0	0	0	0	0	0	0	0	0	0	0	0	0	0	0	0	592.49	0	0	0	0	0	0	16.2016	-	2491355	2494172
gene6928	0	0	0	0	0	0	0	0	0	0	0	0	0	0	0	0	0	0	0	0	0	0	0	0	0	0	0	0	0	0	0	0	0	0	0	0	0	1281.56	0	0	0	0	0	0	0	28.4791	-	2514602	2515999
gene6942	0	0	0	0	0	0	0	0	0	0	0	0	0	0	0	0	0	0	0	0	0	0	0	0	0	0	0	0	0	0	0	0	0	0	0	0	3651.49	0	0	0	0	0	0	0	0	81.1442	+	2553989	2554621
gene6948	0	0	0	0	0	0	131.06	0	262.29	0	0	0	0	0	0	343.77	324.42	0	0	0	0	0	0	0	0	0	0	0	0	0	0	0	0	0	0	0	0	0	0	0	0	0	0	0	0	23.5898	+	2573888	2574856
gene6950	0	0	0	0	0	0	0	0	0	0	0	0	0	0	0	0	0	0	0	0	0	0	0	0	0	0	0	0	0	0	0	0	0	0	0	0	612.75	0	0	0	0	0	0	0	0	13.6167	-	2577035	2579710
gene6951	0	0	0	0	0	0	0	0	0	0	0	0	0	0	0	261.26	0	0	0	0	0	0	0	0	0	0	0	0	0	0	0	0	0	0	0	0	0	0	0	0	0	0	0	0	0	5.80578	+	2580404	2581805
gene6958	0	0	0	0	0	0	0	0	0	0	0	0	0	0	0	178.8	0	0	0	0	0	0	0	0	0	0	0	0	0	0	0	0	0	0	0	0	0	0	0	0	0	0	0	0	0	3.97333	-	2590150	2592104
gene6962	0	0	0	0	0	0	0	0	0	0	0	0	0	0	0	0	0	186.44	0	0	0	0	0	0	0	0	0	0	0	0	0	0	0	0	0	0	0	0	0	0	0	0	0	0	0	4.14311	+	2597703	2599063
gene6963	0	0	0	0	0	0	0	0	0	0	0	0	0	0	0	487	0	0	0	0	0	0	0	0	0	0	0	0	0	0	0	0	0	0	0	0	2354.25	0	0	0	0	0	0	0	0	63.1389	+	2600640	2601323
gene6970	0	0	0	0	0	0	0	0	0	0	0	0	0	0	0	0	0	0	0	0	0	0	0	0	0	0	0	0	0	0	0	0	0	0	0	0	0	3583.3	0	0	0	0	0	0	0	79.6289	-	2610607	2611150
gene6972	0	0	0	0	0	0	0	0	0	0	0	0	0	0	0	2941.38	0	1081.58	0	0	0	0	0	0	0	0	0	0	0	0	0	0	0	0	0	0	3554.76	3607.04	9570.11	0	0	0	0	0	0	461.219	-	2612086	2612630
gene6973	0	0	0	0	0	0	0	0	0	0	0	0	0	0	0	0	0	0	0	0	0	0	0	0	0	0	0	0	0	0	0	0	0	0	0	0	0	0	1044.89	0	0	0	0	0	0	23.2198	-	2613472	2615055
gene6976	0	0	0	0	0	0	0	0	0	0	0	0	0	0	0	0	0	0	0	0	0	0	0	0	0	0	0	0	0	0	0	0	0	0	0	0	0	856.39	757.38	0	0	0	0	0	0	35.8616	+	2618045	2619952
gene6997	0	0	0	0	0	0	0	0	0	0	0	0	0	0	0	0	0	0	0	0	0	0	0	0	0	0	0	0	0	0	0	0	0	0	0	0	2543.93	0	0	0	0	0	0	0	0	56.5318	-	38771	39528
gene6998	0	0	0	0	0	0	0	0	0	0	0	0	0	0	0	0	0	240.17	0	0	0	0	0	0	0	0	0	0	0	0	0	0	0	0	0	0	0	0	0	0	0	0	0	0	0	5.33711	+	39704	40811
gene7001	0	0	0	0	0	0	0	0	0	0	0	0	0	0	0	267.56	0	0	0	0	0	0	0	0	0	0	0	0	0	0	0	0	0	0	0	0	0	0	0	0	0	0	0	0	0	5.94578	+	45443	46839
gene7005	0	0	0	0	0	0	0	0	0	0	0	0	0	0	0	0	196.23	0	0	0	0	0	0	0	0	0	0	0	0	0	0	0	0	0	0	0	0	0	0	0	0	0	0	0	0	4.36067	-	52496	54142
gene7006	0	0	0	0	0	0	0	0	0	0	0	0	0	0	0	173.5	0	0	0	0	0	0	0	0	0	0	0	0	0	0	0	0	0	0	0	0	0	0	0	0	0	0	0	0	0	3.85556	+	55353	57408
gene7010	0	0	0	0	0	0	0	0	0	0	0	0	0	0	0	466.54	0	343.11	0	0	0	0	0	0	0	0	0	0	0	0	0	0	0	0	0	0	0	0	0	0	0	0	0	0	0	17.9922	+	65599	66359
gene7014	0	0	0	0	0	0	0	0	0	0	0	0	0	0	0	0	0	0	0	0	0	0	0	0	0	0	0	0	0	0	0	0	0	0	0	0	0	1116.11	0	0	0	0	0	0	0	24.8024	+	71198	72744
gene7019	0	0	0	0	0	0	0	0	0	0	0	0	0	0	0	0	247.73	386.1	0	0	0	0	0	0	0	0	0	0	0	0	0	0	0	0	0	0	2537.91	2575.24	1138.76	0	0	0	0	0	0	153.016	+	85380	86913
gene7024	0	0	0	0	0	0	0	0	0	0	0	0	0	0	0	0	140.66	0	0	0	0	0	0	0	0	0	0	0	0	0	0	0	0	0	0	0	0	0	0	0	0	0	0	0	0	3.12578	+	102892	105175
gene7026	0	0	0	0	0	0	0	0	0	0	0	0	0	0	0	0	191.92	0	0	0	0	0	0	0	0	0	0	0	0	0	0	0	0	0	0	0	0	0	0	0	0	0	0	0	0	4.26489	-	111468	113157
gene7028	0	0	0	0	0	0	0	0	0	0	0	0	0	0	0	0	0	2227.07	0	0	0	0	0	0	0	0	0	0	0	0	0	0	0	0	0	0	0	4951.48	4379.05	0	0	0	0	0	0	256.836	+	115294	115684
gene7031	0	0	0	0	0	0	0	0	0	0	0	0	0	0	0	0	229.3	0	0	0	0	0	0	0	0	0	0	0	0	0	0	0	0	0	0	0	0	0	0	0	0	0	0	0	0	5.09556	-	121869	124858
gene7033	0	0	0	0	0	0	0	0	0	0	0	0	0	0	0	245.11	0	0	0	0	0	0	0	0	0	0	0	0	0	0	0	0	0	0	0	0	0	0	0	0	0	0	0	0	0	5.44689	+	126120	127711
gene7038	0	0	0	0	0	0	0	0	0	0	0	0	0	0	0	0	1416.07	2207.01	0	0	0	0	0	0	0	0	0	0	0	0	0	0	0	0	0	0	0	0	0	0	0	0	0	0	0	80.5129	-	142658	142879
gene7047	0	0	0	0	0	0	0	0	0	0	0	0	0	0	0	280.4	0	0	0	0	0	0	0	0	0	0	0	0	0	0	0	0	0	0	0	0	0	0	0	0	0	0	0	0	0	6.23111	-	165362	166677
gene7054	0	0	0	0	0	0	0	0	0	0	0	0	0	0	0	0	0	575.07	0	0	0	0	0	0	0	0	0	0	0	0	0	0	0	0	0	0	0	0	0	0	0	0	0	0	0	12.7793	+	193593	194495
gene7055	0	0	0	0	0	0	0	0	0	0	0	0	0	0	0	0	0	133.65	0	0	0	0	0	0	0	0	0	0	0	0	0	0	0	0	0	0	0	0	0	0	0	0	0	0	0	2.97	+	196023	197944
gene7056	0	0	0	0	0	0	0	0	0	0	0	0	0	0	0	0	0	0	0	0	0	0	0	0	0	0	0	0	0	0	0	0	0	0	0	0	0	935.85	0	0	0	0	0	0	0	20.7967	+	198307	200052
gene7057	0	0	0	0	0	0	0	0	0	0	0	0	0	0	0	0	0	0	0	0	0	0	0	0	0	0	0	0	0	0	0	0	0	0	0	0	857.46	0	0	0	0	0	0	0	0	19.0547	+	200925	202802
gene7084	0	0	0	0	0	0	0	0	0	0	0	0	0	0	0	38.97	36.78	0	0	0	0	0	0	0	0	0	0	0	0	0	0	0	0	0	0	0	0	0	0	0	0	0	0	0	0	1.68333	-	282990	292023
gene7085	0	0	0	0	0	0	0	0	0	0	0	0	0	0	0	0	0	0	0	0	0	0	0	0	0	0	0	0	0	0	0	0	0	0	0	0	0	1702.07	0	0	0	0	0	0	0	37.8238	+	294542	295643
gene7086	0	0	0	0	0	0	0	0	0	0	0	0	0	0	0	0	0	194.89	0	0	0	0	0	0	0	0	0	0	0	0	0	0	0	0	0	0	0	0	0	0	0	0	0	0	0	4.33089	-	295894	297457
gene7097	0	0	0	0	0	0	0	0	0	0	0	0	0	0	0	0	0	0	0	0	0	0	0	0	0	0	0	0	0	0	0	0	0	0	0	0	3076.04	0	2760.43	0	0	0	0	0	0	129.699	+	330970	332552
gene7101	0	0	0	0	0	0	0	0	0	0	0	0	0	0	0	0	611.61	0	0	0	0	0	0	0	0	0	0	0	0	0	0	0	0	0	0	0	0	0	0	0	0	0	0	0	0	13.5913	-	346054	347950
gene7105	0	0	0	0	0	0	0	0	0	0	0	0	0	0	0	0	0	64.96	0	0	0	0	0	0	0	0	0	0	0	0	0	0	0	0	0	0	0	0	0	0	0	0	0	0	0	1.44356	-	363087	370484
gene7106	0	0	0	0	0	0	0	0	0	0	0	0	0	0	0	0	0	0	0	0	0	0	0	0	0	0	0	0	0	0	0	0	0	0	0	0	812.06	0	1457.48	0	0	0	0	0	0	50.4342	-	374447	376816
gene7108	0	0	0	0	0	0	0	0	0	0	0	0	0	0	0	428.71	0	0	0	0	0	0	0	0	0	0	0	0	0	0	0	0	0	0	0	0	0	0	0	0	0	0	0	0	0	9.52689	-	380924	382047
gene7110	0	0	0	0	0	0	0	0	0	0	0	0	0	0	0	0	0	0	0	0	0	0	0	0	0	0	0	0	0	0	0	0	0	0	0	0	0	0	836.28	0	0	0	0	0	0	18.584	+	385651	387549
gene7111	0	0	0	0	0	0	0	0	0	0	0	0	0	0	0	341.65	0	0	0	0	0	0	0	0	0	0	0	0	0	0	0	0	0	0	0	0	0	0	0	0	0	0	0	0	0	7.59222	+	388037	389713
gene7113	0	0	0	0	0	0	0	0	0	0	0	0	0	0	0	215.19	0	158.25	0	0	0	0	0	0	0	0	0	0	0	0	0	0	0	0	0	0	0	0	0	0	0	0	0	0	0	8.29867	+	400936	402483
gene7115	0	0	0	0	0	0	0	0	0	0	0	0	0	0	0	0	0	0	0	0	0	0	0	0	0	0	0	0	0	0	0	0	0	0	0	0	0	0	323.94	0	0	0	0	0	0	7.19867	+	407385	411894
gene7116	0	0	0	0	0	0	0	0	0	0	0	0	0	0	0	0	244.26	0	0	0	0	0	0	0	0	0	0	0	0	0	0	0	0	0	0	0	0	0	0	0	0	0	0	0	0	5.428	-	413563	415391
gene7119	0	0	0	0	0	0	0	0	0	0	0	0	0	0	0	0	572.62	892.45	0	0	0	0	0	0	0	0	0	0	0	0	0	0	0	0	0	0	5866.32	5952.59	2632.22	0	0	0	0	0	0	353.693	-	428175	429109
gene7133	0	0	0	0	0	0	0	0	75.37	151.85	0	0	0	0	0	0	0	0	0	0	0	0	0	0	0	0	0	0	0	0	0	0	0	0	0	0	0	0	0	0	0	0	0	0	0	5.04933	+	462690	464563
gene7134	0	0	0	0	0	0	0	0	0	0	0	0	0	0	0	0	243.13	0	0	0	0	0	0	0	0	0	0	0	0	0	0	0	0	0	0	0	0	0	0	0	0	0	0	0	0	5.40289	-	465115	466496
gene7136	0	0	0	0	0	0	0	0	0	0	0	0	0	0	0	0	0	0	0	0	0	0	0	0	0	0	0	0	0	0	0	0	0	0	0	0	0	0	1144.17	0	0	0	0	0	0	25.426	-	473332	474799
gene7142	0	0	0	0	0	0	0	0	0	0	0	0	0	0	0	0	498.99	0	0	0	0	0	0	0	0	0	0	0	0	0	0	0	0	0	0	0	0	0	0	0	0	0	0	0	0	11.0887	+	488012	488866
gene7143	0	0	0	0	0	0	0	0	0	0	0	0	0	0	0	0	0	66.5	0	0	0	0	0	0	0	0	0	0	0	0	0	0	0	0	0	0	0	0	0	0	0	0	0	0	0	1.47778	-	489283	494394
gene7144	0	0	0	0	0	0	0	0	0	0	0	0	0	0	0	57.65	0	42.4	0	0	0	0	0	0	0	0	0	0	0	0	0	0	0	0	0	0	0	0	0	0	0	0	0	0	0	2.22333	+	502456	508346
gene7149	0	0	0	0	0	0	0	0	0	0	0	0	0	0	0	0	0	0	0	0	0	0	0	0	0	0	0	0	0	0	0	0	0	0	0	0	0	599.85	0	0	0	0	0	0	0	13.33	+	522055	525013
gene7161	0	0	0	0	0	0	0	0	0	0	0	0	0	0	0	613.46	578.94	0	0	0	0	0	0	0	0	0	0	0	0	0	0	0	0	0	0	0	0	0	0	0	0	0	0	0	0	26.4978	-	563364	563906
gene7163	0	0	0	0	0	0	0	0	0	0	0	0	0	0	0	0	0	0	0	0	0	0	0	0	0	0	0	0	0	0	0	0	0	0	0	0	0	0	706.3	0	0	0	0	0	0	15.6956	-	572834	574965
gene7168	0	0	0	0	0	0	0	0	0	0	0	0	0	0	0	0	0	0	0	0	0	0	0	0	0	0	0	0	0	0	0	0	0	0	0	0	631.49	0	0	0	0	0	0	0	0	14.0331	+	587551	590294
gene7176	0	0	0	0	0	0	0	0	0	0	0	0	0	0	0	0	0	0	0	0	0	0	0	0	0	0	0	0	0	0	0	0	0	0	0	0	0	0	4014.13	0	0	0	0	0	0	89.2029	+	599977	600602
gene7193	0	0	0	0	0	0	0	0	0	0	0	0	0	0	0	0	0	0	0	0	0	0	0	0	0	0	0	0	0	0	0	0	0	0	0	0	0	0	7526.49	0	0	0	0	0	0	167.255	+	646597	647303
gene7195	0	0	0	0	0	0	0	0	0	0	0	0	0	0	0	320.92	0	0	0	0	0	0	0	0	0	0	0	0	0	0	0	0	0	0	0	0	0	0	0	0	0	0	0	0	0	7.13156	-	650323	651968
gene7201	0	0	0	0	0	0	0	0	0	0	0	0	0	0	0	933.08	0	0	0	0	0	0	0	0	0	0	0	0	0	0	0	0	0	0	0	0	0	0	0	0	0	0	0	0	0	20.7351	-	671288	671905
gene7202	0	0	0	6223.32	0	0	0	0	0	0	0	503.39	0	0	3107.08	702.77	1326.44	3100.99	0	0	0	2378.47	0	0	0	0	0	0	0	0	769.97	727.23	1283.67	4751.59	9998.6	0	10191.8	3447.23	3048.71	6393.04	0	0	0	0	798.22	1305.61	+	672432	672953
gene7234	0	0	0	0	0	0	0	0	0	0	0	0	0	0	0	0	0	0	0	0	0	0	0	0	0	0	0	0	0	0	0	0	0	0	0	0	1626.57	0	0	0	0	0	0	0	0	36.146	-	784968	786002
gene7242	0	0	0	0	0	0	0	0	0	0	0	0	0	0	0	0	0	0	0	0	0	0	0	0	0	0	0	0	0	0	0	0	0	0	0	0	0	4906.87	0	0	0	0	0	0	0	109.042	+	828867	829460
gene7243	0	0	0	0	0	0	0	0	0	0	0	0	0	0	0	0	0	0	0	0	0	0	0	0	0	0	0	0	0	0	0	0	0	0	0	0	0	0	831.94	0	0	0	0	0	0	18.4876	+	835620	837494
gene7251	0	0	0	0	0	0	0	0	0	0	0	0	0	0	0	0	0	83.16	0	0	0	0	0	0	0	0	0	0	0	0	0	0	0	0	0	0	0	0	0	0	0	0	0	0	0	1.848	+	873250	876250
gene7260	0	0	0	0	0	0	0	0	0	0	0	0	0	0	0	0	0	0	0	0	0	0	0	0	0	0	0	0	0	0	0	0	0	0	0	0	2710.95	0	0	0	0	0	0	0	0	60.2433	+	906067	906807
gene7264	0	0	0	0	0	0	0	0	0	0	0	0	0	0	0	0	646.84	0	0	0	0	0	0	0	0	0	0	0	0	0	0	0	0	0	0	0	0	0	0	0	0	0	0	0	0	14.3742	-	914823	915493
gene7274	0	0	0	0	0	0	0	0	0	0	0	0	0	0	0	0	0	0	0	0	0	0	0	0	0	0	0	0	0	0	0	0	0	0	0	0	280.3	0	251.54	0	0	0	0	0	0	11.8187	+	954568	963670
gene7276	0	0	0	0	0	0	0	0	0	0	0	0	0	0	0	0	0	0	0	0	0	0	0	0	0	0	0	0	0	0	0	0	0	0	0	0	983.09	0	0	0	0	0	0	0	0	21.8464	+	966221	967920
gene7280	0	0	0	0	0	0	0	0	0	0	0	0	0	0	0	0	0	0	0	0	0	0	0	0	0	0	0	0	0	0	0	0	0	0	0	0	0	0	695.09	0	0	0	0	0	0	15.4464	-	973729	975909
gene7292	0	0	0	0	0	0	0	0	0	0	0	0	0	0	0	0	0	194.89	0	0	0	0	0	0	0	0	0	0	0	0	0	0	0	0	0	0	0	0	0	0	0	0	0	0	0	4.33089	-	995266	996658
gene7293	0	0	0	0	0	0	0	0	0	0	0	0	0	0	0	0	1069.27	833.26	0	0	0	0	0	0	0	0	0	0	0	0	0	0	0	0	0	0	0	0	0	0	0	0	0	0	0	42.2784	+	997094	997596
gene7294	0	0	0	0	0	0	0	0	0	0	0	0	0	0	0	822.5	0	0	0	0	0	0	0	0	0	0	0	0	0	0	0	0	0	0	0	0	11928.2	8069.07	10704.4	0	0	0	0	0	0	700.536	-	998172	998735
gene7295	0	0	0	0	0	0	0	0	0	0	0	0	145.26	0	0	0	0	0	0	0	0	0	0	0	0	0	0	0	0	0	0	0	0	0	0	0	7779.26	3946.83	3490.55	0	0	0	0	0	0	341.376	+	999281	999822
gene7297	0	0	0	0	0	0	0	0	0	0	0	0	0	0	0	0	0	0	0	0	0	0	0	0	0	0	0	0	0	0	0	0	234.2	0	0	0	0	0	2224.92	0	0	0	0	0	0	54.6471	+	1003319	1004747
gene7301	0	0	0	0	0	0	0	0	0	0	0	0	0	0	0	0	0	0	0	0	0	0	0	0	0	0	0	0	0	0	0	0	0	0	0	0	1420.02	0	0	0	0	0	0	0	0	31.556	-	1011047	1012403
gene7306	0	0	0	0	0	0	0	0	0	0	0	0	0	0	0	0	0	0	0	0	0	0	0	0	0	0	0	0	0	0	0	0	0	0	0	0	0	957.23	846.57	0	0	0	0	0	0	40.0844	-	1029603	1031361
gene7313	0	0	0	0	0	0	0	0	0	0	0	0	0	0	0	0	0	0	0	0	0	0	0	0	0	0	0	0	0	0	0	0	0	0	0	0	927.06	0	0	0	0	0	0	0	0	20.6013	+	1059210	1061691
gene7315	0	0	0	0	0	0	0	0	0	0	0	0	0	0	0	281.11	0	0	0	0	0	0	0	0	0	0	0	0	0	0	0	0	0	0	0	0	0	0	0	0	0	0	0	0	0	6.24689	+	1066159	1067435
gene7329	0	0	0	0	0	0	0	0	0	0	0	0	0	0	0	0	0	0	0	0	0	0	0	0	0	0	0	0	0	0	0	0	0	0	0	0	380.15	0	0	0	0	0	0	0	0	8.44778	-	1106475	1110877
gene7335	0	0	0	0	0	0	0	0	0	0	0	0	0	0	0	1092.17	343.57	267.74	0	0	0	0	0	0	0	0	0	0	0	0	0	0	0	0	0	0	1759.9	3571.56	1579.33	0	0	0	0	0	0	191.428	+	1124885	1126303
gene7336	0	0	0	0	0	0	0	0	0	0	0	0	0	0	0	0	399.96	0	0	0	0	0	0	0	0	0	0	0	0	0	0	0	0	0	0	0	0	0	0	0	0	0	0	0	0	8.888	-	1130166	1131254
gene7340	0	0	0	0	0	0	0	0	0	0	0	0	0	0	0	173.5	0	0	0	0	0	0	0	0	0	0	0	0	0	0	0	0	0	0	0	0	0	0	0	0	0	0	0	0	0	3.85556	+	1152159	1154078
gene7342	0	0	0	0	0	0	0	0	0	0	0	0	0	0	0	56.88	0	0	0	0	0	0	0	0	0	0	0	0	0	0	0	0	0	0	0	0	0	0	246.77	0	0	0	0	0	0	6.74778	+	1157810	1163761
gene7343	0	0	0	0	0	0	0	0	0	0	0	0	0	0	0	0	0	0	0	0	0	0	0	0	0	0	0	0	0	0	0	0	0	0	0	0	823.26	0	0	0	0	0	0	0	0	18.2947	-	1166167	1169356
gene7344	0	0	0	0	0	0	0	0	0	0	0	0	0	0	0	0	0	0	0	0	0	0	0	0	0	0	0	0	0	0	0	0	0	0	0	0	0	125.96	0	0	0	0	0	0	0	2.79911	+	1171199	1184170
gene7348	0	0	0	0	0	0	0	0	0	0	0	0	0	0	0	388.24	183.2	285.52	0	0	0	0	0	0	0	0	0	0	0	0	0	0	0	0	0	0	0	0	0	0	0	0	0	0	0	19.0436	-	1193593	1195909
gene7363	0	0	0	0	0	0	0	0	0	0	0	0	0	0	0	0	0	0	0	0	0	0	0	0	0	0	0	0	0	0	0	0	0	0	0	0	0	1284.58	1136.07	0	0	0	0	0	0	53.7922	+	1268032	1269403
gene7368	0	0	0	0	0	0	0	0	0	0	0	0	0	0	0	822.5	0	0	0	0	0	0	0	0	0	0	0	0	0	0	0	0	0	0	0	0	0	0	3568.12	0	0	0	0	0	0	97.5693	-	1282759	1283611
gene7370	0	0	0	0	0	0	0	0	0	0	0	0	0	0	0	0	0	316.51	0	0	0	0	0	0	0	0	0	0	0	0	0	0	0	0	0	0	0	0	0	0	0	0	0	0	0	7.03356	+	1288362	1289135
gene7371	0	0	1353.9	0	0	0	0	0	0	0	0	0	0	0	0	325.62	0	478.94	0	0	0	0	0	0	0	7519.36	0	0	2627.73	0	356.76	0	0	0	2316.39	0	0	1597.25	0	0	0	0	0	0	0	368.354	+	1291497	1292783
gene7379	0	0	0	0	0	0	0	0	0	0	0	0	0	0	0	0	129.37	0	0	0	0	0	0	0	0	0	0	0	0	0	0	0	0	0	0	0	662.68	0	0	0	0	0	0	0	0	17.6011	+	1325903	1328440
gene7381	0	0	0	0	0	0	0	0	0	0	0	0	0	0	0	75.54	0	0	0	0	0	0	0	0	0	0	0	0	0	0	0	0	0	0	0	0	365.15	0	327.68	0	0	0	0	0	0	17.0749	-	1335367	1339908
gene7387	0	0	0	0	0	0	0	0	0	0	0	0	0	0	0	228.94	216.06	0	0	145.73	0	0	0	0	0	0	0	0	0	0	0	0	0	0	0	0	0	0	496.59	0	0	0	0	0	0	24.1627	+	1363444	1367579
gene7393	0	0	0	0	0	0	0	0	0	0	0	0	0	0	0	0	0	0	0	0	0	0	0	0	0	0	0	0	0	0	0	0	0	0	0	0	5211.35	0	0	0	0	0	0	0	0	115.808	+	1378195	1378503
gene7413	0	0	0	0	0	0	0	0	0	0	0	0	0	0	0	0	782.01	0	0	0	0	0	0	0	0	0	0	0	0	0	0	0	0	0	0	0	0	0	0	0	0	0	0	0	0	17.378	-	1456510	1456911
gene7425	0	0	0	0	0	0	0	0	0	0	0	0	0	0	0	0	0	0	0	0	0	0	0	0	0	0	0	0	0	0	0	0	0	0	0	0	0	771.48	0	0	0	0	0	0	0	17.144	+	1494110	1496227
gene7432	0	0	0	0	0	0	0	0	0	0	0	0	0	0	0	0	0	265.99	0	0	0	0	0	0	0	0	0	0	0	0	0	0	0	0	0	0	0	0	0	0	0	0	0	0	0	5.91089	+	1514184	1515104
gene7449	0	0	0	0	0	0	0	0	0	0	0	0	0	0	0	318.16	0	0	0	0	0	0	0	0	0	0	0	0	0	0	0	0	0	0	0	0	0	0	0	0	0	0	0	0	0	7.07022	+	1555511	1556557
gene7450	0	0	0	0	0	0	0	0	0	0	0	0	0	0	0	0	0	0	0	0	0	0	0	0	0	0	0	0	0	0	0	0	0	0	0	0	0	1252.1	0	0	0	0	0	0	0	27.8244	-	1556908	1558212
gene7454	0	0	0	0	0	0	0	0	0	0	0	0	0	0	0	0	0	367.01	0	0	0	0	0	0	0	0	0	0	0	0	0	0	0	0	0	0	0	0	0	0	0	0	0	0	0	8.15578	-	1568896	1570277
gene7462	0	0	0	0	0	0	0	0	0	0	0	0	0	0	0	0	269.38	0	0	0	0	0	0	0	0	0	0	0	0	0	0	0	0	0	0	0	0	0	0	0	0	0	0	0	0	5.98622	-	1585798	1587213
gene7486	0	0	0	0	0	0	0	0	0	0	0	0	0	0	0	0	612.8	0	0	0	0	0	0	0	0	0	0	0	0	0	0	0	0	0	0	0	0	0	2816.93	0	0	0	0	0	0	76.2162	-	1666983	1668471
gene7487	0	0	0	0	0	0	0	0	0	0	0	0	0	0	0	0	1564.01	0	0	0	0	0	0	0	0	0	0	0	0	0	0	0	0	0	0	0	0	0	0	0	0	0	0	0	0	34.7558	-	1669288	1669735
gene7494	0	0	0	0	0	0	0	0	0	0	0	0	0	0	0	0	0	0	0	0	0	0	0	0	0	0	0	0	0	0	0	0	0	0	0	0	0	0	887.1	0	0	0	0	0	0	19.7133	+	1679899	1681620
gene7495	0	0	0	0	0	0	0	0	0	0	0	0	0	0	0	0	0	252.82	0	0	0	0	0	0	0	0	0	0	0	0	0	0	0	0	0	0	0	0	0	0	0	0	0	0	0	5.61822	-	1682292	1683313
gene7507	0	0	0	0	0	0	0	0	0	0	0	0	0	0	0	0	283.21	0	0	0	0	0	0	0	0	0	0	0	0	0	0	0	0	0	0	0	0	0	0	0	0	0	0	0	0	6.29356	-	1716277	1717480
gene7509	0	0	0	0	0	0	0	0	0	0	0	0	0	0	0	110.27	0	0	0	0	0	0	0	0	0	0	0	0	0	0	0	0	0	0	0	0	0	0	0	0	0	0	0	0	0	2.45044	+	1723582	1726737
gene7539	0	0	0	0	0	0	0	0	0	0	0	0	0	0	0	995.85	0	0	0	0	0	0	0	0	0	0	0	0	0	0	0	0	0	0	0	0	0	2442.43	2160.07	0	0	0	0	0	0	124.408	-	1801454	1802122
gene7542	0	0	0	0	0	0	0	0	0	0	0	0	0	0	0	0	0	0	0	0	0	0	0	0	0	0	0	0	0	0	0	78.49	0	0	0	0	0	0	0	0	0	0	0	0	0	1.74422	+	1810047	1815816
gene7547	0	0	0	0	0	0	0	0	0	0	0	0	0	0	0	0	0	0	0	0	0	0	0	0	0	0	0	0	0	0	0	0	0	0	0	0	0	1508.76	0	0	0	0	0	0	0	33.528	-	1849955	1851242
gene7549	0	0	0	0	0	0	0	0	0	0	0	0	0	0	0	0	0	0	0	0	0	0	0	0	0	0	0	0	0	0	0	0	0	0	0	0	3157.46	1601.95	0	0	0	0	0	0	0	105.765	+	1857200	1858267
gene7561	0	0	0	0	0	0	0	0	0	0	0	0	0	0	0	0	385.25	0	0	0	0	0	0	0	0	0	0	0	0	0	0	0	0	0	0	0	0	0	0	0	0	0	0	0	0	8.56111	+	1884205	1885088
gene7562	0	0	0	0	0	0	0	0	0	0	0	0	0	0	0	0	0	0	0	0	0	0	0	0	0	0	0	0	0	0	0	0	0	0	0	0	639.77	0	0	0	0	0	0	0	0	14.2171	-	1885994	1888553
gene7566	0	0	0	0	0	0	0	0	0	0	0	0	0	0	0	0	261.97	0	0	0	0	0	0	0	0	0	0	0	0	0	0	0	0	0	0	0	0	0	0	0	0	0	0	0	0	5.82156	+	1899105	1900404
gene7569	0	0	0	0	0	0	0	0	0	0	0	0	0	0	0	148.25	0	109.02	0	0	0	0	0	0	0	0	0	0	0	0	0	0	0	0	0	0	0	727.19	643.12	0	0	0	0	0	0	36.1684	-	1904891	1907411
gene7579	0	0	0	0	0	0	0	0	0	0	0	0	0	0	0	0	0	0	0	0	0	0	0	0	0	0	0	0	0	0	0	0	0	0	0	0	0	1534.26	0	0	0	0	0	0	0	34.0947	-	1939372	1940436
gene7582	0	0	0	0	0	0	0	0	0	0	0	0	0	0	0	0	0	0	0	0	0	0	0	0	0	0	0	0	0	0	0	0	0	0	0	0	0	0	1966.1	0	0	0	0	0	0	43.6911	+	1943587	1944695
gene7583	0	0	0	0	0	0	0	0	0	0	0	0	0	0	0	0	0	0	0	0	0	0	0	0	0	0	0	0	0	0	633.62	0	0	0	0	0	0	0	0	0	0	0	0	0	0	14.0804	-	1944996	1945793
gene7588	0	0	0	0	0	0	0	0	0	0	0	0	0	0	0	0	0	0	0	0	0	0	0	0	0	0	0	0	0	0	0	0	0	0	0	0	0	0	1287.96	0	0	0	0	0	0	28.6213	-	1958150	1959715
gene7592	0	0	0	0	0	0	0	0	0	0	0	0	0	0	0	0	0	0	0	0	0	0	0	0	0	0	0	0	0	0	0	0	0	0	0	0	0	618.93	0	0	0	0	0	0	0	13.754	+	1966900	1969677
gene7594	0	0	0	0	0	0	0	0	0	0	0	0	0	0	0	0	0	0	0	0	0	0	0	0	0	0	0	0	0	0	0	0	0	0	0	0	0	898.78	0	0	0	0	0	0	0	19.9729	-	1974653	1976533
gene7595	738.08	0	0	0	0	0	0	0	0	0	0	0	0	0	0	0	0	0	0	0	0	0	0	0	0	0	0	0	0	0	0	0	0	0	0	0	0	0	0	0	0	0	0	0	0	16.4018	+	1976689	1979799
gene7596	0	0	0	0	0	0	0	0	0	0	0	0	0	0	0	0	80.18	0	0	0	0	0	0	0	0	0	0	0	0	0	0	0	0	0	0	0	0	0	0	0	0	0	0	0	0	1.78178	-	1979840	1984004
gene7608	0	0	0	0	0	0	0	0	0	0	0	0	0	0	0	0	185.8	0	0	0	0	0	0	0	0	0	0	0	0	0	0	0	0	0	0	0	0	965.71	0	0	0	0	0	0	0	25.5891	-	2016437	2018247
gene7610	0	0	0	0	0	0	0	0	0	0	0	0	0	0	0	362.87	0	0	0	0	0	0	0	0	0	0	0	0	0	0	0	0	0	0	0	0	0	0	0	0	0	0	0	0	0	8.06378	+	2028876	2030220
gene7616	0	0	0	0	0	0	0	0	0	0	0	0	0	0	0	0	0	0	0	0	0	0	0	0	0	0	0	0	0	0	0	0	0	0	0	0	0	1263.72	0	0	0	0	0	0	0	28.0827	+	2053592	2054990
gene7623	0	0	0	0	0	0	0	0	0	0	0	0	0	0	0	480.68	0	0	0	0	0	0	0	0	0	0	0	0	0	0	0	0	0	0	0	0	0	0	0	0	0	0	0	0	0	10.6818	+	2077452	2078273
gene7625	0	0	0	0	0	0	0	0	0	0	0	0	0	0	0	0	1091.55	850.62	0	0	0	0	0	0	0	0	0	0	0	0	0	0	0	0	0	0	0	0	0	0	0	0	0	0	0	43.1593	-	2081643	2081930
gene7631	0	0	0	0	0	0	0	0	0	0	0	0	0	0	0	422.19	0	0	0	0	0	0	0	0	0	0	0	0	0	0	0	0	0	0	0	0	0	0	0	0	0	0	0	0	0	9.382	+	2095516	2096820
gene7637	1739.25	0	2209	0	0	0	0	0	0	0	0	0	0	0	0	0	0	0	0	0	0	0	0	0	0	0	0	0	0	0	0	0	0	0	0	0	0	0	2304.76	0	0	0	0	0	0	138.956	-	2114191	2114817
gene7640	0	0	0	0	0	0	0	0	0	0	0	0	0	0	0	224.32	0	0	0	0	0	0	0	0	0	0	0	0	0	0	0	0	0	0	0	0	0	0	0	0	0	0	0	0	0	4.98489	-	2132473	2133957
gene7653	0	0	0	0	0	0	0	0	0	0	0	0	0	0	0	0	4030.34	1570.37	0	0	0	0	0	0	0	0	0	0	0	0	0	0	0	0	0	0	0	0	9263.38	0	0	0	0	0	0	330.313	-	2167513	2167972
gene7664	0	0	0	0	0	0	0	0	0	0	0	0	0	0	0	0	0	0	0	0	0	0	0	0	0	0	0	0	0	0	0	0	0	0	0	0	0	0	688.14	0	0	0	0	0	0	15.292	+	2191517	2193616
gene7666	0	0	0	0	0	0	0	0	0	0	0	0	0	0	0	0	0	0	0	0	0	0	0	0	0	0	0	0	0	0	0	0	0	0	0	0	0	843.13	0	0	0	0	0	0	0	18.7362	-	2205070	2207153
gene7675	0	0	0	0	0	0	209.31	0	104.72	0	0	0	0	0	0	0	129.53	100.94	0	0	0	0	0	0	0	0	0	0	0	0	0	0	0	0	0	0	0	0	0	0	0	0	0	0	0	12.1	+	2227449	2230072
gene7679	0	0	0	0	0	0	0	0	0	0	0	0	0	0	0	460.73	0	0	0	0	0	0	0	0	0	0	0	0	0	0	0	0	0	0	0	0	0	0	0	0	0	0	0	0	0	10.2384	+	2235944	2237011
gene7680	0	0	0	0	0	0	0	0	0	0	0	0	0	0	0	0	321.44	0	0	0	0	0	0	0	0	0	0	0	0	0	0	0	0	0	0	0	1646.53	0	1477.59	0	0	0	0	0	0	76.568	+	2238151	2239173
gene7681	0	0	0	0	0	0	0	0	0	0	0	0	0	0	0	0	0	0	0	0	0	0	0	0	0	0	0	0	0	0	0	0	0	0	0	0	0	0	842.13	0	0	0	0	0	0	18.714	+	2239973	2242075
gene7682	0	0	0	0	0	0	0	0	0	0	0	0	0	0	0	160.23	0	117.83	0	0	0	0	0	0	0	0	0	0	0	0	0	0	0	0	0	0	0	0	0	0	0	0	0	0	0	6.17911	-	2242201	2244862
gene7685	0	0	0	0	0	0	0	0	0	0	0	0	0	0	0	668.9	0	0	0	0	0	0	0	0	0	0	0	0	0	0	0	0	0	0	0	0	6467.09	3281.1	0	0	0	0	0	0	0	231.491	-	2249725	2250450
gene7691	0	0	0	0	0	0	0	0	0	0	0	0	0	0	0	0	0	0	0	0	0	0	0	0	0	0	0	0	0	0	0	0	0	0	0	0	452.97	0	0	0	0	0	0	0	0	10.066	-	2257749	2261592
gene7699	0	0	0	0	0	0	0	0	0	0	0	0	0	0	0	0	132.48	0	0	0	0	0	0	0	0	0	0	0	0	0	0	0	0	0	0	0	0	0	0	0	0	0	0	0	0	2.944	-	9328	11785
gene7700	0	0	0	0	0	0	0	0	0	0	0	0	0	0	0	544.3	513.67	400.29	0	0	0	0	0	0	0	0	0	0	0	0	0	0	0	0	0	0	0	0	0	0	0	0	0	0	0	32.4058	+	12288	12945
gene7705	0	0	0	0	0	0	0	0	0	0	0	0	0	0	0	186.93	0	137.47	0	0	0	0	0	0	0	0	0	0	0	0	0	0	0	0	0	0	0	0	0	0	0	0	0	0	0	7.20889	-	19047	20964
gene7706	0	0	0	0	0	0	0	0	0	0	0	0	0	0	0	0	0	0	0	0	0	0	0	0	0	0	0	0	0	0	264.47	0	0	0	0	0	0	0	0	0	0	0	0	0	0	5.87711	+	21745	23124
gene7708	0	0	0	0	0	0	0	0	0	0	0	0	0	0	0	0	255.58	0	0	0	0	0	0	0	0	0	0	0	0	0	0	0	0	0	0	0	0	0	0	0	0	0	0	0	0	5.67956	+	25566	26955
gene7710	0	0	0	0	0	0	0	0	0	0	0	0	0	0	0	82.49	0	0	0	0	0	0	0	0	0	0	0	0	0	0	0	0	0	0	0	0	0	0	0	0	0	0	0	0	0	1.83311	-	28284	32405
gene7727	0	0	0	0	0	0	0	0	0	0	0	0	0	0	0	0	0	0	0	0	0	0	0	0	0	0	0	0	0	0	0	0	0	0	0	0	0	0	808.21	0	0	0	0	0	0	17.9602	+	69541	71461
gene7730	0	0	0	0	0	0	0	0	0	0	0	0	0	0	0	0	0	0	0	0	0	0	0	0	0	0	0	0	0	0	0	0	0	0	0	0	0	0	1169.16	0	0	0	0	0	0	25.9813	+	77824	79327
gene7732	0	416.29	0	0	0	0	0	0	0	0	0	0	0	0	0	0	175.23	0	0	0	0	0	0	0	0	0	0	0	0	0	0	0	0	0	0	0	0	0	0	0	0	0	0	0	0	13.1449	-	82690	84625
gene7735	0	0	0	0	0	0	0	0	0	0	0	0	0	0	0	0	287.88	0	0	0	0	0	0	0	0	0	0	0	0	0	0	0	0	0	0	0	0	0	0	0	0	0	0	0	0	6.39733	-	99455	100745
gene7736	0	0	0	0	0	0	0	0	0	0	0	0	0	0	0	0	0	0	0	0	0	0	0	0	0	0	0	0	0	0	0	0	0	0	0	0	0	0	2575.91	0	0	0	0	0	0	57.2424	+	101155	101822
gene7740	0	0	0	0	0	0	0	0	0	0	0	0	0	0	0	0	0	0	0	0	0	0	0	0	0	0	0	0	0	0	0	0	0	0	0	0	6352.29	0	2850.27	0	0	0	0	0	0	204.501	+	110447	112788
gene7742	0	0	0	0	0	0	0	0	0	0	0	0	0	0	0	0	0	240.88	0	0	0	0	0	0	0	0	0	0	0	0	0	0	0	0	0	0	0	0	0	0	0	0	0	0	0	5.35289	-	115329	116345
gene7759	0	0	0	0	0	0	0	18226.9	0	0	0	0	0	0	0	0	0	189.03	0	0	0	0	0	0	0	0	0	0	0	0	0	0	0	0	0	0	0	0	0	0	0	0	0	0	0	409.243	+	157345	158914
gene7760	0	0	0	0	0	0	0	0	0	0	0	0	0	0	0	0	0	0	0	0	0	0	0	0	0	0	0	0	0	0	0	0	0	0	0	0	0	1718.18	0	0	0	0	0	0	0	38.1818	-	159244	160476
gene7761	0	0	0	0	0	0	0	0	0	0	0	0	0	0	0	2822.98	0	692.03	0	0	0	0	0	0	0	0	0	0	0	0	0	0	0	0	0	0	0	0	4082.17	0	0	0	0	0	0	168.826	-	162066	162780
gene7763	0	0	0	0	0	0	0	0	0	0	0	0	0	0	0	51	0	0	0	0	0	0	0	0	0	0	0	0	0	0	0	0	0	0	0	0	0	0	0	0	0	0	0	0	0	1.13333	+	172410	180539
gene7766	0	0	0	0	0	0	0	0	0	0	0	0	0	0	0	96.3	90.88	0	0	0	0	0	0	0	0	0	0	0	0	0	0	0	0	0	0	0	0	0	0	0	0	0	0	0	0	4.15956	+	188889	193394
gene7769	0	0	0	0	0	0	0	0	0	0	0	0	0	0	0	0	0	141.28	0	0	0	0	0	0	0	0	0	0	0	0	0	0	0	0	0	0	0	0	0	0	0	0	0	0	0	3.13956	+	200676	202502
gene7775	0	0	0	0	0	0	1734.98	0	2083.29	0	0	0	0	0	0	0	0	0	0	0	0	0	0	0	0	0	0	0	0	0	0	0	0	0	0	0	0	0	0	0	0	0	0	0	0	84.8504	+	223550	224132
gene7776	0	0	0	0	0	0	139.48	0	139.57	0	0	0	0	0	0	0	0	134.53	0	0	0	0	0	0	0	0	0	0	0	0	0	0	0	0	0	0	0	0	0	0	0	0	0	0	0	9.19067	+	230099	231919
gene7778	0	0	0	0	0	0	0	0	0	0	0	0	0	0	0	0	96.76	0	0	0	0	0	0	0	0	0	0	0	0	0	0	0	0	0	0	0	0	502.92	0	0	0	0	0	0	0	13.3262	+	237083	240572
gene7791	0	0	0	0	0	0	0	0	0	0	0	0	0	0	0	0	0	262.57	0	0	0	0	0	0	0	0	0	0	0	0	0	0	0	0	0	0	0	0	0	0	0	0	0	0	0	5.83489	+	300474	301406
gene7795	0	0	0	0	0	0	0	0	0	0	0	0	0	0	0	216.87	0	318.98	0	0	0	0	0	0	0	0	0	0	0	0	0	0	0	0	0	0	0	0	940.81	0	0	0	0	0	0	32.8147	-	309740	311614
gene7797	0	0	0	0	0	0	0	0	0	0	0	0	0	0	0	0	210.84	328.61	0	0	0	0	0	0	0	0	0	0	0	0	0	0	0	0	0	0	0	0	0	0	0	0	0	0	0	11.9878	-	315357	316958
gene7800	0	0	0	0	0	0	0	0	0	0	0	0	0	0	0	0	0	135.2	0	0	0	0	0	0	0	0	0	0	0	0	0	0	0	0	0	0	0	0	0	0	0	0	0	0	0	3.00444	+	321938	324180
gene7816	0	0	0	0	0	0	0	0	0	0	0	0	0	0	0	0	0	0	0	0	0	0	0	0	0	0	0	0	0	0	0	0	0	0	0	0	0	2047.6	0	0	0	0	0	0	0	45.5022	-	377856	378990
gene7818	0	0	0	0	0	0	0	0	0	0	0	0	0	0	0	0	0	0	0	0	0	0	0	0	0	0	0	0	0	0	0	0	0	0	0	0	580.92	0	0	0	0	0	0	0	0	12.9093	+	381325	384096
gene7824	0	0	0	0	0	0	0	0	0	0	0	0	0	0	0	171.62	0	0	0	0	0	0	0	0	0	0	0	0	0	0	0	0	0	0	0	0	0	0	0	0	0	0	0	0	0	3.81378	+	404582	406610
gene7835	0	0	0	0	0	0	0	0	0	0	0	0	0	0	0	206.01	0	0	0	0	0	0	0	0	0	0	0	0	0	0	0	0	0	0	0	0	0	0	0	0	0	0	0	0	0	4.578	+	441969	444253
gene7840	0	0	0	0	0	0	0	0	0	0	0	0	0	0	0	0	128.1	0	0	0	0	0	0	0	0	0	0	0	0	0	0	0	0	0	0	0	0	0	0	0	0	0	0	0	0	2.84667	-	453033	455615
gene7841	0	0	0	0	0	0	0	0	0	0	0	0	0	0	0	178.8	0	0	0	0	0	0	0	0	0	0	0	0	0	0	0	0	0	0	0	0	0	0	0	0	0	0	0	0	0	3.97333	+	458956	462154
gene7843	0	0	0	0	0	0	0	0	0	0	0	0	0	0	0	411.25	0	0	0	0	0	0	0	0	0	0	0	0	0	0	0	0	0	0	0	0	0	0	0	0	0	0	0	0	0	9.13889	+	469966	471701
gene7847	0	0	0	0	0	0	0	0	0	0	0	0	0	0	0	112.61	0	0	0	0	0	0	0	0	0	0	0	0	0	0	0	0	0	0	0	0	0	0	0	0	0	0	0	0	0	2.50244	+	481642	484799
gene7849	0	0	0	0	0	0	0	0	0	0	0	0	0	0	0	0	0	92.17	0	0	0	0	0	0	0	0	0	0	0	0	0	0	0	0	0	0	0	0	0	0	0	0	0	0	0	2.04822	+	493403	496381
gene7851	0	0	0	0	0	0	0	0	0	0	0	0	0	0	0	0	0	56.75	0	0	0	0	0	0	0	0	0	0	0	0	0	0	0	0	0	0	0	378.5	0	0	0	0	0	0	0	9.67222	-	498559	502982
gene7853	0	0	0	0	0	0	0	0	0	0	0	0	0	0	0	0	0	0	0	0	0	0	0	0	0	0	0	0	0	0	0	0	0	0	0	0	0	0	715.74	0	0	0	0	0	0	15.9053	-	509619	512334
gene7854	0	0	0	0	0	0	0	0	0	0	0	0	0	0	0	149.65	70.61	0	0	0	0	0	0	0	0	0	0	0	0	0	0	0	0	0	0	0	361.7	367.02	0	0	0	0	0	0	0	21.0884	-	512640	517605
gene7856	0	0	0	0	0	0	0	0	0	0	0	0	0	0	0	0	0	0	0	0	0	0	0	0	0	0	0	0	0	0	0	0	0	0	0	0	2473.59	0	4439.59	0	0	0	0	0	0	153.626	+	518657	519351
gene7857	0	0	0	0	0	0	0	0	0	0	0	0	0	0	0	178.52	0	0	0	0	0	0	0	0	0	0	0	0	0	0	0	0	0	0	0	0	0	875.66	0	0	0	0	0	0	0	23.4262	+	522456	524485
gene7869	0	0	0	0	0	0	0	0	0	0	0	0	0	0	0	0	321.44	0	0	0	0	0	0	0	0	0	0	0	0	0	0	0	0	0	0	0	0	0	0	0	0	0	0	0	0	7.14311	+	561537	563737
gene7870	0	0	0	0	0	0	0	0	0	0	0	0	0	0	0	0	60.12	0	0	0	0	0	0	0	0	0	0	0	0	0	0	0	0	0	0	0	0	0	0	0	0	0	0	0	0	1.336	-	564488	569805
gene7875	0	0	0	0	0	0	0	0	0	0	0	0	0	0	0	0	274.32	0	0	0	0	0	0	0	0	0	0	0	0	0	0	0	0	0	0	0	0	0	0	0	0	0	0	0	0	6.096	+	580589	581786
gene7877	0	0	0	0	0	0	0	0	0	0	0	0	0	0	0	0	401.49	156.44	0	0	0	0	0	0	0	0	0	0	0	0	0	0	0	0	0	0	0	0	0	0	0	0	0	0	0	12.3984	-	591518	593083
gene7879	0	0	0	0	0	0	0	0	0	0	0	0	0	0	0	0	0	207.78	0	0	0	0	0	0	0	0	0	0	0	0	0	0	0	0	0	0	0	0	0	0	0	0	0	0	0	4.61733	+	595352	596646
gene7880	0	0	0	0	0	0	0	0	0	0	0	0	0	0	0	0	0	125.05	0	0	0	0	0	0	0	0	0	0	0	0	0	0	0	0	0	0	0	0	0	0	0	0	0	0	0	2.77889	+	597751	599959
gene7887	0	0	0	0	0	0	0	0	0	0	0	0	0	0	0	0	0	175.61	0	0	0	0	0	0	0	0	0	0	0	0	0	0	0	0	0	0	0	0	0	0	0	0	0	0	0	3.90244	+	615484	616987
gene7890	0	0	0	0	0	0	0	7977.73	0	0	0	0	0	0	0	337.5	318.51	0	0	0	0	0	0	0	0	0	0	0	0	0	0	0	0	0	0	0	0	0	0	0	0	0	0	0	0	191.861	+	622669	625341
gene7893	0	0	0	0	0	0	0	0	0	0	0	0	0	0	0	0	180.98	0	0	0	0	0	0	0	0	0	0	0	0	0	0	0	0	0	0	0	0	0	831.94	0	0	0	0	0	0	22.5093	-	636873	638700
gene7901	0	0	0	0	0	0	0	0	0	0	0	0	0	0	0	0	0	211.55	0	0	0	0	0	0	0	0	0	0	0	0	0	0	0	0	0	0	0	0	0	0	0	0	0	0	0	4.70111	-	665899	667107
gene7909	0	0	0	0	0	0	0	0	0	0	0	0	0	0	0	0	0	463.97	0	0	0	0	0	0	0	0	0	0	0	0	0	0	0	0	0	0	0	3094.67	0	0	0	0	0	0	0	79.0809	-	690311	691401
gene7914	0	0	0	0	0	0	0	0	0	0	0	0	0	0	0	0	160.47	125.05	0	0	0	0	0	0	0	0	0	0	0	0	0	0	0	0	0	0	822	0	0	0	0	0	0	0	0	24.6116	+	707037	709446
gene7915	0	0	0	0	0	0	0	0	0	0	0	0	0	0	0	0	0	0	0	0	0	0	0	0	0	0	0	0	0	0	0	0	82.99	0	0	0	0	0	0	0	0	0	0	0	0	1.84422	-	710762	714558
gene7916	0	0	0	0	0	0	0	0	0	0	0	0	0	0	0	0	0	0	282.87	0	0	0	0	0	0	0	0	0	0	0	0	0	0	0	0	0	0	0	0	0	0	0	0	0	0	6.286	+	717469	719120
gene7917	0	0	0	0	0	0	0	0	0	0	0	0	0	0	0	0	0	0	0	0	0	0	0	0	0	0	0	0	0	0	0	0	0	0	0	0	2657.27	1348.17	0	0	0	0	0	0	0	89.0098	-	720028	721436
gene7920	0	0	0	0	0	0	0	0	0	0	0	0	0	0	0	0	55.5	0	0	0	0	0	0	0	0	0	0	0	0	0	0	0	0	0	0	0	0	0	0	0	0	0	0	0	0	1.23333	+	732951	738659
gene7921	0	0	0	0	0	0	0	0	0	0	0	0	0	0	0	0	0	0	0	0	0	0	0	0	0	0	0	0	0	0	0	0	0	0	0	0	0	0	1649.64	0	0	0	0	0	0	36.6587	-	740316	741566
gene7924	0	0	0	0	0	0	0	0	0	0	0	0	0	0	0	0	0	0	0	0	0	0	0	0	0	0	0	0	0	0	0	155.27	0	0	0	0	0	0	0	0	0	0	0	0	0	3.45044	+	758242	760728
gene7932	0	0	0	0	0	0	0	0	0	0	0	0	0	0	0	0	0	0	0	0	0	0	0	0	0	0	0	0	0	0	0	0	0	0	0	0	0	2874.21	0	0	0	0	0	0	0	63.8713	+	778163	779443
gene7935	0	0	0	0	0	0	0	0	0	0	0	0	0	0	0	0	0	0	0	0	0	0	0	0	0	0	0	0	0	0	0	0	0	0	0	0	0	0	1077.62	0	0	0	0	0	0	23.9471	+	783896	787040
gene7936	2375.84	0	0	0	0	0	0	0	0	0	0	0	0	0	0	0	0	0	0	0	0	0	0	0	0	0	0	0	0	0	0	0	0	0	0	0	0	0	0	0	0	0	0	0	0	52.7964	+	787695	788976
gene7953	0	0	0	0	0	0	0	0	0	0	0	0	0	0	0	0	0	0	0	0	0	0	0	0	0	0	0	0	0	0	0	0	0	0	0	0	601.76	0	0	0	0	0	0	0	0	13.3724	-	836118	839176
gene7954	0	0	0	0	0	0	0	0	0	0	0	0	0	0	0	131.09	0	0	0	0	0	0	0	0	0	0	0	0	0	0	0	0	0	0	0	0	0	0	0	0	0	0	0	0	0	2.91311	-	839605	842752
gene7956	0	0	0	0	0	0	0	0	0	0	0	0	0	0	0	339.56	0	124.86	0	0	0	0	0	0	0	0	0	0	0	0	0	0	0	0	0	0	0	0	0	0	0	0	0	0	0	10.3204	-	844961	847138
gene7958	0	0	0	0	0	0	0	0	258.29	0	0	0	0	0	0	0	0	0	0	0	0	0	0	0	0	0	0	0	0	0	0	0	0	0	0	0	0	0	5874.34	0	0	0	0	0	0	136.281	-	862000	862728
gene7959	0	0	0	0	0	0	0	0	0	0	0	0	0	0	0	296.89	0	0	0	0	0	0	0	0	0	0	0	0	0	0	0	0	0	0	0	0	0	0	0	0	0	0	0	0	0	6.59756	+	863150	864363
gene7972	0	0	0	0	0	0	0	0	0	0	0	0	0	0	0	0	0	92.79	0	0	0	0	0	0	0	0	0	0	0	0	0	0	0	0	0	0	0	0	0	0	0	0	0	0	0	2.062	-	910204	912843
gene7980	0	0	0	0	0	0	0	0	0	0	0	0	0	0	0	234.75	0	172.64	0	0	0	0	0	0	0	0	0	0	0	0	0	0	0	0	0	0	0	0	0	0	0	0	0	0	0	9.05311	-	932132	933786
gene7981	0	0	0	0	0	0	0	0	0	0	0	0	0	0	0	0	0	873.36	0	0	0	0	0	0	0	0	0	0	0	0	0	0	0	0	0	0	0	0	0	0	0	0	0	0	0	19.408	+	934147	934811
gene7993	0	0	379.05	0	0	0	0	0	0	0	0	0	0	0	0	0	0	67.04	0	0	0	0	0	0	0	0	0	0	0	0	0	0	0	0	0	0	0	0	0	0	0	0	0	0	0	9.91311	+	960996	965788
gene7994	0	0	0	0	0	0	0	0	0	0	0	0	0	0	0	0	0	37.58	0	0	0	0	0	0	0	0	0	0	0	0	0	0	0	0	0	0	0	0	0	0	0	0	0	0	0	0.835111	-	966530	973170
gene8001	0	0	0	0	0	0	0	0	0	0	0	0	0	0	0	0	0	0	0	0	0	0	0	0	0	0	0	0	0	0	0	0	0	0	0	0	0	929.46	822.01	0	0	0	0	0	0	38.9216	+	989320	991077
gene8012	0	0	0	0	0	0	0	0	0	0	0	0	0	0	0	0	0	95.62	0	0	0	0	0	0	0	0	0	0	0	0	0	0	0	0	0	0	0	0	0	0	0	0	0	0	0	2.12489	-	1023621	1026549
gene8023	0	0	0	0	0	0	0	0	0	0	0	0	0	0	0	603.46	0	0	0	0	0	0	0	0	0	0	0	0	0	0	0	0	0	0	0	0	0	0	0	0	0	0	0	0	0	13.4102	+	1057160	1057801
gene8024	0	0	0	0	0	0	0	0	0	0	0	0	0	0	0	1354.11	0	0	0	0	0	0	0	0	0	0	0	0	0	0	0	0	0	0	0	0	0	0	0	0	0	0	0	0	0	30.0913	-	1058135	1058620
gene8026	0	0	0	0	0	0	0	0	0	0	0	0	0	0	0	0	0	0	0	0	0	0	0	0	0	0	0	0	0	0	0	0	0	0	0	0	0	0	345.3	0	0	0	0	0	0	7.67333	-	1061373	1066033
gene8032	0	0	0	0	0	0	0	0	0	0	0	0	0	0	0	0	0	64.76	0	0	0	0	0	0	0	0	0	0	0	0	0	0	0	0	0	0	0	0	0	0	0	0	0	0	0	1.43911	+	1083818	1089018
gene8034	0	0	0	0	0	0	0	0	0	0	0	0	0	0	0	335.46	316.58	246.7	0	0	0	0	0	0	0	0	0	0	0	0	0	0	0	0	0	0	0	0	0	0	0	0	0	0	0	19.972	-	1094656	1095648
gene8038	0	0	0	0	0	0	0	0	0	0	0	0	0	0	0	0	363.22	0	0	0	0	0	0	0	0	0	0	0	0	0	0	0	0	0	0	0	0	0	0	0	0	0	0	0	0	8.07156	-	1104735	1106525
gene8043	0	0	0	0	0	0	0	0	0	0	0	0	0	0	0	0	0	0	197.97	0	0	0	0	0	0	0	0	0	0	0	0	0	0	0	0	0	0	0	0	0	0	0	0	0	0	4.39933	+	1129151	1131473
gene8048	0	0	0	0	0	0	0	0	0	0	0	0	0	0	0	0	0	237.38	0	0	0	0	0	0	0	0	0	0	0	0	0	0	0	0	0	0	0	0	0	0	0	0	0	0	0	5.27511	+	1146427	1147549
gene8050	0	0	0	0	0	0	0	0	0	0	0	0	0	0	0	0	78.55	0	0	0	0	0	0	0	0	0	0	0	0	0	0	0	0	0	0	0	0	0	0	0	0	0	0	0	0	1.74556	+	1154481	1158764
gene8053	0	0	0	0	0	0	0	0	0	0	0	0	0	0	0	610.09	1151.53	0	0	0	0	0	0	0	0	0	0	0	0	0	0	0	0	0	0	0	0	0	2646.68	0	0	0	0	0	0	97.9622	+	1168062	1169023
gene8054	0	0	0	0	0	0	0	0	0	0	0	0	0	0	0	0	0	231.33	0	0	0	0	0	0	0	0	0	0	0	0	0	0	0	0	0	0	0	0	0	0	0	0	0	0	0	5.14067	-	1169422	1170535
gene8061	0	0	0	0	0	0	0	0	0	0	0	0	0	0	0	1037.73	1958.67	763.17	0	0	0	0	0	0	0	0	0	0	0	0	0	0	0	0	0	0	0	0	0	0	0	0	0	0	0	83.546	+	1184187	1184507
gene8065	0	0	0	0	0	0	0	0	0	0	0	0	0	0	0	0	1455.4	567.08	0	0	0	0	0	0	0	0	0	0	0	0	0	0	0	0	0	0	0	0	0	0	0	0	0	0	0	44.944	+	1198148	1198579
gene8067	0	0	0	0	0	0	0	0	0	0	0	0	0	0	0	0	0	0	0	0	0	0	0	0	0	0	0	0	0	0	0	0	0	0	0	0	0	825.25	0	0	0	0	0	0	0	18.3389	+	1200753	1202819
gene8068	0	0	0	0	0	0	0	0	0	0	0	0	0	0	0	3339.46	1575.77	1227.96	0	0	0	0	0	0	0	0	0	0	0	0	0	0	0	0	0	0	0	0	0	0	0	0	0	0	0	136.515	-	1203343	1203741
gene8070	0	0	0	0	0	0	0	0	0	0	0	0	0	0	0	0	287.88	0	0	0	0	0	0	0	0	0	0	0	0	0	0	0	0	0	0	0	0	0	0	0	0	0	0	0	0	6.39733	+	1206127	1207710
gene8072	0	0	0	0	0	0	0	0	0	0	0	0	0	0	0	94.26	0	69.32	0	0	85.23	0	0	0	0	0	0	0	0	0	0	0	0	0	0	0	0	0	0	0	0	0	0	0	0	5.52911	+	1215171	1218756
gene8075	0	0	0	0	0	0	0	0	0	0	0	0	0	0	0	0	0	0	0	0	0	0	0	0	0	0	0	0	0	0	0	0	0	0	0	0	0	0	234.4	0	0	0	0	0	0	5.20889	+	1224379	1230543
gene8086	0	0	0	0	0	0	0	0	0	0	0	0	0	0	0	345.91	0	0	0	0	0	0	0	0	0	0	0	0	0	0	0	0	0	0	0	0	0	0	0	0	0	0	0	0	0	7.68689	+	1288093	1289536
gene8090	0	0	0	0	0	0	0	0	0	0	0	0	0	0	0	216.87	0	0	0	0	0	0	0	0	0	0	0	0	0	0	0	0	0	0	0	0	0	0	0	0	0	0	0	0	0	4.81933	+	1297610	1299145
gene8094	0	0	0	0	0	0	0	0	0	0	0	0	0	0	0	500.17	0	0	0	0	0	0	0	0	0	0	0	0	0	0	0	0	0	0	0	0	2417.88	2453.43	0	0	0	0	0	0	0	119.366	+	1307966	1308805
gene8095	0	0	0	0	0	0	0	0	0	0	0	0	0	0	0	0	434.81	0	0	0	0	0	0	0	0	0	0	0	0	0	0	0	0	0	0	0	0	0	0	0	0	0	0	0	0	9.66244	+	1311852	1312668
gene8105	0	0	0	0	0	0	0	0	0	0	0	0	0	0	0	399.41	0	0	0	0	0	0	0	0	0	0	0	0	0	0	0	0	0	0	0	0	0	0	0	0	0	0	0	0	0	8.87578	+	1353896	1354729
gene8107	0	0	0	0	0	0	0	0	0	0	0	0	0	0	0	402.31	0	0	0	0	0	0	0	0	0	0	0	0	0	0	0	0	0	0	0	0	0	1973.41	0	0	0	0	0	0	0	52.7938	+	1359932	1360860
gene8112	0	0	0	0	0	0	0	0	0	0	0	0	0	0	0	260.04	0	0	0	0	0	0	0	0	0	0	0	0	0	0	0	0	0	0	0	0	0	0	0	0	0	0	0	0	0	5.77867	+	1376295	1377575
gene8116	0	0	0	0	0	0	0	0	0	0	0	0	0	0	0	0	0	1074.46	0	0	0	0	0	0	0	0	0	0	0	0	0	0	0	0	0	0	0	0	0	0	0	0	0	0	0	23.8769	+	1383574	1384006
gene8138	0	0	0	0	0	0	0	0	0	0	0	0	0	0	0	0	0	0	0	0	0	0	0	0	0	0	0	0	0	0	0	0	0	0	0	0	0	0	232.93	0	0	0	0	0	0	5.17622	+	1441186	1449260
gene8146	0	0	0	0	0	0	0	0	0	0	0	0	0	0	0	177.38	167.39	0	0	0	0	0	0	0	0	0	0	0	0	0	0	0	0	0	0	0	0	0	0	0	0	0	0	0	0	7.66156	+	1484181	1488779
gene8165	0	0	0	0	0	0	0	0	0	0	0	0	0	0	0	0	0	229.38	0	0	0	0	0	0	0	0	0	0	0	0	0	0	0	0	0	0	0	0	0	0	0	0	0	0	0	5.09733	-	1539503	1540682
gene8167	0	0	0	0	0	0	0	0	0	0	0	0	0	0	0	0	0	136.1	0	0	0	0	0	0	0	0	0	0	0	0	0	0	0	0	0	0	0	0	0	0	0	0	0	0	0	3.02444	-	1544302	1546201
gene8171	0	0	0	0	0	0	0	0	0	0	0	0	0	0	0	332.45	0	244.49	0	0	0	0	0	0	0	0	0	0	0	0	0	0	0	0	0	0	1607.09	0	1442.2	0	0	0	0	0	0	80.5829	+	1554078	1556817
gene8173	0	0	0	0	0	0	0	0	0	0	0	0	0	0	0	192.44	181.61	141.52	0	0	0	0	0	0	0	0	0	0	0	0	0	0	0	0	0	0	0	0	0	0	0	0	0	0	0	11.4571	-	1564613	1566397
gene8198	0	0	0	0	0	0	0	0	0	0	0	0	0	0	0	0	0	0	0	0	0	0	0	0	0	0	0	0	0	0	0	0	0	0	0	0	0	1059.65	0	0	0	0	0	0	0	23.5478	-	1651273	1652940
gene8203	0	0	0	0	0	0	0	0	0	0	0	0	0	0	0	0	0	121.16	0	0	0	0	0	0	0	0	0	0	0	0	0	0	0	0	0	0	0	0	0	0	0	0	0	0	0	2.69244	+	1665896	1668608
gene8205	0	0	0	0	0	0	181.95	0	182.06	0	0	0	0	0	0	0	0	0	0	0	0	0	0	0	0	0	0	0	0	0	0	0	0	0	0	0	0	0	0	0	0	0	0	0	0	8.08911	-	1672760	1674902
gene8206	0	0	0	0	0	0	0	0	0	0	0	0	0	0	0	0	0	0	0	0	0	0	0	0	0	0	0	0	0	0	0	0	0	0	0	0	0	0	855.59	0	0	0	0	0	0	19.0131	-	1675981	1677794
gene8208	0	0	0	0	0	0	0	0	0	0	0	0	0	0	0	0	0	0	0	0	0	0	0	0	0	0	0	0	0	0	0	0	0	0	0	0	1394.2	0	0	0	0	0	0	0	0	30.9822	-	1680134	1681439
gene8221	0	0	0	0	0	0	0	0	0	0	0	0	0	0	0	200.43	0	0	0	0	0	0	0	0	0	0	0	0	0	0	0	0	0	0	0	0	0	0	0	0	0	0	0	0	0	4.454	-	1731164	1732825
gene8222	0	0	0	0	0	0	0	0	0	0	0	0	0	0	0	0	0	0	0	0	0	0	0	0	0	0	0	0	0	0	0	0	0	0	0	0	2096.75	0	0	0	0	0	0	0	0	46.5944	+	1735726	1737014
gene8233	0	0	0	0	0	0	0	0	0	0	0	0	0	0	0	0	0	0	0	0	0	0	0	0	0	0	0	0	0	0	0	0	0	0	0	0	0	0	802.83	0	0	0	0	0	0	17.8407	+	1767449	1769293
gene8238	0	0	0	0	0	0	0	0	0	0	0	0	0	0	0	207.93	0	0	0	0	0	0	0	0	0	0	0	0	0	0	0	0	0	0	0	0	0	0	1804.1	0	0	0	0	0	0	44.7118	+	1782418	1784195
gene8239	0	0	0	0	0	0	0	0	0	0	0	0	0	0	0	0	812.32	0	0	0	0	0	0	0	0	0	0	0	0	0	0	0	0	0	0	0	0	0	3734.07	0	0	0	0	0	0	101.031	+	1784882	1785437
gene8242	0	0	0	0	0	0	0	0	0	0	0	0	0	0	0	0	0	0	0	0	0	0	0	0	0	0	0	0	0	0	0	0	0	0	0	0	710.95	0	1276.01	0	0	0	0	0	0	44.1547	-	1797449	1799916
gene8244	0	0	0	0	0	0	0	0	0	0	0	0	0	0	0	0	0	0	0	0	0	0	0	0	0	0	0	0	0	0	0	0	0	0	0	0	0	0	671.82	0	0	0	0	0	0	14.9293	-	1802811	1804961
gene8251	0	0	0	0	0	0	0	0	0	0	0	0	0	0	0	0	0	208.85	0	0	0	0	0	0	0	0	0	0	0	0	0	0	0	0	0	0	0	0	0	0	0	0	0	0	0	4.64111	+	1830998	1832170
gene8255	0	0	0	0	0	0	0	0	0	0	0	0	0	0	0	112.16	0	0	0	0	0	0	0	0	0	0	0	0	0	0	0	0	0	0	0	0	0	0	0	0	0	0	0	0	0	2.49244	-	1846746	1849821
gene8262	0	0	0	0	0	0	0	0	0	0	0	0	0	0	0	0	595.39	0	0	0	0	0	0	0	0	0	0	0	0	0	0	0	0	0	0	0	0	0	0	0	0	0	0	0	0	13.2309	+	1882849	1884726
gene8264	0	0	0	0	0	0	0	0	0	0	0	0	0	0	0	0	0	483.19	0	0	0	0	0	0	0	0	0	0	0	0	0	0	0	0	0	0	0	0	0	0	0	0	0	0	0	10.7376	-	1887095	1887601
gene8270	0	0	0	0	0	0	0	0	0	0	0	0	0	0	0	0	308.2	0	0	0	0	0	0	0	0	0	0	0	0	0	0	0	0	0	0	0	1578.73	0	0	0	0	0	0	0	0	41.9318	-	1905989	1907071
gene8272	0	0	0	0	0	0	0	0	0	0	0	0	0	0	0	325.62	0	0	0	0	0	0	0	0	0	0	0	0	0	0	0	0	0	0	0	0	0	0	0	0	0	0	0	0	0	7.236	+	1914358	1916698
gene8273	0	0	0	0	0	0	0	0	0	0	0	0	0	0	0	275.53	0	0	0	0	0	0	0	0	0	0	0	0	0	0	0	0	0	0	0	0	0	0	0	0	0	0	0	0	0	6.12289	-	1916967	1918593
gene8274	0	0	0	0	0	0	0	0	0	0	0	0	0	0	0	190.46	0	0	0	0	0	0	0	0	0	0	0	0	0	0	0	0	0	0	0	0	0	0	0	0	0	0	0	0	0	4.23244	-	1921119	1922962
gene8281	0	0	0	0	0	0	0	0	0	0	0	0	0	0	0	0	0	0	0	0	0	0	0	0	0	0	0	0	0	0	0	0	0	0	0	0	0	1815.54	0	0	0	0	0	0	0	40.3453	-	1940044	1940943
gene8284	0	0	0	0	0	0	0	0	0	0	0	0	0	0	0	0	0	0	0	0	0	0	0	0	0	0	0	0	0	0	0	0	0	0	0	0	0	0	806.86	0	0	0	0	0	0	17.9302	+	1948735	1950727
gene8293	0	0	0	0	0	0	0	0	0	0	0	0	0	0	0	0	0	0	0	0	0	0	0	0	0	0	0	0	0	0	0	0	0	0	0	0	0	793.97	0	0	0	0	0	0	0	17.6438	-	1983524	1985581
gene8297	0	0	0	0	0	0	0	0	0	0	0	0	0	0	0	0	198.46	154.66	0	0	0	0	0	0	0	0	0	0	0	0	0	0	0	0	0	0	0	0	0	0	0	0	0	0	0	7.84711	+	1990846	1992490
gene8301	0	0	0	0	0	0	0	0	0	0	0	0	0	0	0	0	0	0	0	0	0	0	0	0	0	0	0	0	0	0	0	0	0	0	0	0	629.27	0	564.71	0	0	0	0	0	0	26.5329	+	2027299	2030004
gene8303	0	0	0	0	0	0	0	0	0	0	0	0	0	0	0	0	0	166.99	0	0	0	0	0	0	0	0	0	0	0	0	0	0	0	0	0	0	1097.69	0	0	0	0	0	0	0	0	28.104	+	2033568	2035420
gene8313	0	0	0	0	0	0	0	0	0	0	0	0	0	0	0	0	0	0	0	0	0	0	0	0	0	0	0	0	0	0	0	0	0	0	0	0	2190.89	2223.11	0	0	0	0	0	0	0	98.0889	-	2079981	2081476
gene8328	0	0	0	0	0	0	0	0	0	0	0	0	0	0	0	0	0	0	0	0	0	0	0	0	0	0	0	0	0	0	0	0	0	0	0	0	946.68	0	0	0	0	0	0	0	0	21.0373	-	2117456	2119298
gene8333	0	0	0	0	0	0	0	0	0	0	0	0	0	0	0	0	198.09	0	0	0	0	0	0	0	0	0	0	0	0	0	0	0	0	0	0	0	0	0	0	0	0	0	0	0	0	4.402	+	2137720	2139471
gene8335	0	0	0	0	0	0	0	0	0	0	0	0	0	0	0	0	0	40.69	0	0	0	0	0	0	0	0	0	0	0	0	0	0	0	0	0	0	0	0	0	0	0	0	0	0	0	0.904222	-	2142726	2149966
gene8341	0	0	0	0	0	0	0	0	0	0	0	0	0	0	0	462.65	0	0	0	0	0	0	0	0	0	0	0	0	0	0	0	0	0	0	0	0	0	0	0	0	0	0	0	0	0	10.2811	+	2165042	2166014
gene8342	0	0	0	0	0	0	0	0	0	0	0	0	0	0	0	0	0	792.81	0	0	0	0	0	0	0	0	0	0	0	0	0	0	0	0	0	0	0	0	0	0	0	0	0	0	0	17.618	+	2166741	2167049
gene8348	0	0	0	0	0	0	0	0	0	0	0	0	0	0	0	0	0	0	0	0	0	0	0	0	0	0	0	0	0	0	0	0	0	0	0	0	0	0	938.98	0	0	0	0	0	0	20.8662	-	2181173	2182965
gene8350	0	0	0	0	0	0	0	0	0	0	0	0	0	0	0	0	0	0	0	0	0	0	0	0	0	0	0	0	0	0	0	0	0	0	0	0	627.07	0	0	0	0	0	0	0	0	13.9349	+	2184914	2187523
gene8352	0	0	0	0	0	0	0	0	0	0	0	0	0	0	0	0	0	0	0	0	0	0	0	0	0	0	0	0	0	0	0	0	0	0	0	0	0	173.46	0	0	0	0	0	0	0	3.85467	-	2188183	2197602
gene8361	0	0	0	0	0	0	0	0	0	0	0	0	0	0	0	0	0	0	0	0	0	0	0	0	0	0	0	0	0	0	0	0	0	0	0	0	0	820.27	0	0	0	0	0	0	0	18.2282	+	10593	12625
gene8382	0	0	0	0	0	0	0	0	0	0	0	0	0	0	0	148.25	0	0	0	0	0	0	0	0	0	0	0	0	0	0	0	0	0	0	0	0	0	0	0	0	0	0	0	0	0	3.29444	-	60217	62504
gene8383	0	0	0	0	0	0	0	0	0	0	0	0	0	0	0	0	0	502.52	0	0	0	0	0	0	0	0	0	0	0	0	0	0	0	0	0	0	0	0	0	0	0	0	0	0	0	11.1671	-	63132	64408
gene8387	0	0	0	0	0	0	0	0	0	0	0	0	0	0	0	0	0	0	0	0	0	0	0	0	0	0	0	0	0	0	0	0	0	0	0	0	0	0	3568.12	0	0	0	0	0	0	79.2916	+	79654	80171
gene8388	0	0	0	0	0	0	0	0	0	0	0	0	0	0	0	0	671.72	523.46	0	0	0	0	0	0	0	0	0	0	0	0	0	0	0	0	0	0	0	0	0	0	0	0	0	0	0	26.5596	+	80878	81592
gene8390	0	0	0	0	0	0	0	0	0	0	0	0	0	0	0	0	0	1014.4	0	0	0	0	0	0	0	0	0	0	0	0	0	0	0	0	0	0	3333.97	3383	0	0	0	0	0	0	0	171.808	+	83933	84759
gene8397	0	0	0	0	0	0	0	0	0	0	0	0	0	0	0	480.68	0	0	0	0	0	0	0	0	0	0	0	0	0	0	0	0	0	0	0	0	0	0	0	0	0	0	0	0	0	10.6818	-	102615	103444
gene8405	0	0	0	0	0	0	0	0	0	0	0	0	0	0	0	200.07	0	147.13	0	0	0	0	0	0	0	0	0	0	0	0	0	0	0	0	0	0	0	0	0	0	0	0	0	0	0	7.71556	+	128109	129981
gene8406	0	0	0	0	0	0	0	0	0	0	0	0	0	0	0	623.8	588.7	688.14	0	0	0	0	0	0	0	0	0	0	0	0	0	0	0	0	0	0	0	0	0	0	0	0	0	0	0	42.2364	+	131976	133043
gene8420	0	0	0	0	0	0	0	0	0	0	0	0	0	0	0	0	0	0	0	0	0	0	0	0	0	0	0	0	0	0	0	0	0	0	0	0	829.63	0	0	0	0	0	0	0	0	18.4362	+	171784	173724
gene8421	0	0	0	0	0	0	0	0	0	0	0	0	0	0	0	0	0	0	0	0	0	0	0	0	0	0	0	0	0	0	0	0	0	0	0	0	0	6522.9	0	0	0	0	0	0	0	144.953	+	174593	175277
gene8428	0	0	0	0	0	0	0	0	0	0	0	0	0	0	0	274.5	0	0	0	0	0	0	0	0	0	0	0	0	0	0	0	0	0	0	0	0	0	0	0	0	0	0	0	0	0	6.1	+	209821	212407
gene8432	0	0	0	0	0	0	0	0	0	0	0	0	0	0	0	0	0	0	0	0	0	0	0	0	0	0	0	0	0	0	0	0	0	0	0	0	0	0	1180.63	0	0	0	0	0	0	26.2362	-	220339	222065
gene8435	0	0	0	0	0	0	0	0	0	0	0	0	0	0	0	0	0	0	0	0	0	0	0	0	0	0	0	0	0	0	0	0	0	0	0	0	1383.42	0	0	0	0	0	0	0	0	30.7427	+	242045	244723
gene8447	0	0	0	0	0	0	483.81	0	80.69	0	0	0	0	0	0	0	0	0	0	0	0	0	0	0	0	0	0	0	0	0	0	0	0	0	0	0	0	0	0	0	0	0	0	0	0	12.5444	-	295348	297028
gene8448	0	0	0	0	0	0	0	0	0	0	0	0	0	0	0	0	0	211.01	0	0	0	0	0	0	0	0	0	0	0	0	0	0	0	0	0	0	0	0	0	0	0	0	0	0	0	4.68911	-	297851	299330
gene8462	0	0	0	0	0	0	0	0	0	0	0	0	0	0	0	0	0	0	0	0	0	0	0	0	0	0	0	0	0	0	0	0	0	0	0	0	2080.5	0	0	0	0	0	0	0	0	46.2333	-	345690	346848
gene8482	0	0	0	0	0	0	0	0	0	0	0	0	0	0	0	0	180.98	0	0	0	0	0	0	0	0	0	0	0	0	0	0	0	0	0	0	0	0	0	0	0	0	0	0	0	0	4.02178	+	422235	423971
gene8485	0	0	0	0	0	0	0	0	0	0	0	0	0	0	0	183.23	0	0	0	0	0	0	0	0	0	0	0	0	0	0	0	0	0	0	0	0	0	0	0	0	0	0	0	0	0	4.07178	-	438253	440248
gene8489	0	0	0	0	0	0	0	0	0	0	0	0	0	0	0	200.79	0	0	0	0	0	0	0	0	0	0	0	0	0	0	0	0	0	0	0	0	0	0	0	0	0	0	0	0	0	4.462	-	453578	455601
gene8493	0	0	0	0	0	0	0	0	0	0	0	0	0	0	0	0	0	0	0	0	0	0	0	0	0	0	0	0	0	0	0	0	0	0	0	0	611.35	0	0	0	0	0	0	0	0	13.5856	-	462965	465598
gene8508	0	0	0	0	0	0	0	0	0	0	0	0	0	0	0	0	0	88.57	0	0	0	0	0	0	0	0	0	0	0	0	0	0	0	0	0	0	582.18	0	0	0	0	0	0	0	0	14.9056	+	515987	518955
gene8514	0	0	0	0	0	0	0	0	0	0	0	0	0	0	0	0	0	0	0	0	0	0	0	0	0	0	0	0	0	0	0	0	0	0	0	0	0	0	1257.69	0	0	0	0	0	0	27.9487	-	531763	533126
gene8516	0	0	0	0	0	0	0	0	0	0	0	0	0	0	0	0	0	0	0	0	0	0	0	0	0	0	0	0	0	0	0	0	0	0	0	0	3102.71	0	0	0	0	0	0	0	0	68.9491	-	535967	536696
gene8520	0	0	0	0	0	0	0	0	0	0	0	0	0	0	0	933.08	0	686.21	0	0	0	0	0	0	0	0	0	0	0	0	0	0	0	0	0	0	0	0	0	0	0	0	0	0	0	35.9842	+	547637	548048
gene8521	0	0	0	0	0	0	0	0	0	0	0	0	0	0	0	0	110.42	0	0	0	0	0	0	0	0	0	0	0	0	0	0	0	0	0	0	0	0	0	0	0	0	0	0	0	0	2.45378	+	549986	553297
gene8526	0	0	0	0	0	0	0	0	0	0	0	0	0	0	0	0	335.86	0	0	0	0	0	0	0	0	0	0	0	0	0	0	0	0	0	0	0	0	0	0	0	0	0	0	0	0	7.46356	+	567299	568682
gene8535	0	0	0	0	0	0	0	0	0	0	0	0	0	0	0	0	0	315.29	0	0	0	0	0	0	0	0	0	0	0	0	0	0	0	0	0	0	2072.47	0	0	0	0	0	0	0	0	53.0613	+	608985	609761
gene8545	0	0	0	0	0	0	0	0	0	0	0	0	0	0	0	0	0	0	0	0	0	0	0	0	0	0	0	0	0	0	0	0	0	0	0	0	0	0	1621.87	0	0	0	0	0	0	36.0416	-	630314	631299
gene8550	0	0	0	0	0	0	0	0	0	0	0	0	0	0	0	99.14	0	218.73	0	0	0	0	0	0	0	0	0	0	0	0	0	0	0	0	0	0	0	0	0	0	0	0	0	0	0	7.06378	-	649119	652522
gene8552	0	0	0	0	0	0	0	0	0	0	0	0	0	0	0	0	0	0	0	0	0	0	0	0	0	0	0	0	0	0	0	0	0	0	0	0	983.09	0	882.23	0	0	0	0	0	0	41.4516	-	657287	659081
gene8553	0	0	0	0	0	0	0	0	0	0	0	0	0	0	0	0	0	0	0	0	0	0	0	0	0	0	0	0	0	0	0	0	0	0	0	0	306.2	310.7	0	0	0	0	0	0	0	13.7089	-	664811	670069
gene8570	0	0	0	0	0	0	0	0	0	0	0	0	0	0	0	1448.31	0	355.04	0	0	0	0	0	0	0	0	0	0	0	0	0	0	0	0	0	0	0	0	0	0	0	0	0	0	0	40.0744	+	749828	751269
gene8572	0	0	0	0	0	0	0	0	0	0	0	0	0	0	0	0	0	0	0	0	0	0	0	0	0	0	0	0	0	0	0	0	0	0	0	0	0	1003.06	0	0	0	0	0	0	0	22.2902	+	754966	756791
gene8574	0	0	0	0	0	0	0	0	0	0	0	0	0	0	0	0	0	0	0	0	0	0	0	0	0	0	0	0	0	0	0	0	0	0	0	0	1077.85	0	0	0	0	0	0	0	0	23.9522	-	758342	761047
gene8575	0	0	0	0	0	0	0	0	569.87	0	0	0	0	0	0	0	0	0	0	0	0	0	0	0	0	0	0	0	0	0	0	0	0	0	0	0	0	2442.43	2160.07	0	0	0	0	0	0	114.942	-	761653	762527
gene8576	0	0	0	0	0	0	0	0	0	0	0	0	0	0	0	0	197.71	154.07	0	0	0	0	0	0	0	0	0	0	0	0	0	0	0	0	0	0	0	1027.66	0	0	0	0	0	0	0	30.6542	-	763073	766396
gene8580	0	0	0	0	0	0	0	0	0	0	0	0	0	0	0	119.52	0	0	0	0	0	0	0	0	0	0	0	0	0	0	0	0	0	0	0	0	0	0	0	0	0	0	0	0	0	2.656	+	772859	775787
gene8581	0	0	0	0	0	0	0	0	0	0	0	0	0	0	0	0	1047.89	0	0	0	0	0	0	0	0	0	0	0	0	0	0	0	0	0	0	0	0	0	0	0	0	0	0	0	0	23.2864	+	776238	776682
gene8594	0	0	0	0	0	0	0	0	0	0	0	0	0	0	0	194.8	0	0	0	0	0	0	0	0	0	0	0	0	0	0	0	0	0	0	0	0	941.7	955.55	0	0	0	0	0	0	0	46.49	+	803595	805304
gene8623	0	0	0	0	0	0	0	0	0	0	0	0	0	0	0	1762.49	0	0	0	0	0	0	0	0	0	0	0	0	0	0	0	0	0	0	0	0	0	0	0	0	0	0	0	0	0	39.1664	+	907477	907937
gene8637	0	0	0	0	0	0	0	0	0	0	0	0	0	0	0	0	0	146.08	0	0	0	0	0	0	0	0	0	0	0	0	0	0	0	0	0	0	0	0	0	0	0	0	0	0	0	3.24622	-	944415	946138
gene8639	0	0	0	0	0	0	0	0	0	0	0	0	0	0	0	0	0	0	0	0	0	0	0	0	0	0	0	0	0	0	0	0	0	0	0	0	0	0	744.51	0	0	0	0	0	0	16.5447	-	956448	958652
gene8641	0	0	0	0	0	0	0	0	0	0	0	0	0	0	0	0	167.13	0	0	0	0	0	0	0	0	0	0	0	0	0	0	0	0	0	0	0	0	0	0	0	0	0	0	0	0	3.714	+	961841	964174
gene8659	0	0	0	0	0	0	0	0	0	0	0	0	0	0	0	0	0	0	0	0	0	0	0	0	0	0	0	0	0	0	0	0	0	0	0	0	0	5856.58	0	0	0	0	0	0	0	130.146	+	1046430	1047056
gene8660	0	0	0	0	0	0	0	0	0	0	0	0	0	0	0	0	0	0	0	0	102.03	0	0	0	0	0	0	0	0	0	0	0	0	0	0	0	0	0	0	0	0	0	0	0	0	2.26733	+	1051617	1055804
gene8661	0	0	0	0	0	0	0	0	0	0	0	0	0	0	0	0	234.43	0	0	0	0	0	0	0	0	0	0	0	0	0	0	0	0	0	0	0	0	0	0	0	0	0	0	0	0	5.20956	-	1056279	1057799
gene8681	0	0	0	0	0	0	0	0	0	0	0	0	0	0	0	351.38	0	0	0	0	0	0	0	0	0	0	0	0	0	0	0	0	0	0	0	0	0	0	0	0	0	0	0	0	0	7.80844	+	1147801	1148748
gene8685	0	0	0	0	0	0	0	0	0	0	0	0	0	0	0	0	147.8	0	0	0	0	0	0	0	0	0	0	0	0	0	0	0	0	0	0	0	0	0	0	0	0	0	0	0	0	3.28444	+	1163266	1165477
gene8694	0	0	0	0	0	0	0	0	0	0	0	0	0	0	0	72.67	0	0	0	0	0	0	0	0	0	0	0	0	0	0	0	0	0	0	0	0	0	0	0	0	0	0	0	0	0	1.61489	+	1194280	1201712
gene8709	0	0	0	0	0	0	0	0	0	0	0	0	0	0	0	0	0	139.11	0	0	0	0	0	0	0	0	0	0	0	0	0	0	0	0	0	0	0	0	0	0	0	0	0	0	0	3.09133	-	1265149	1266953
gene8715	0	0	0	0	0	0	0	0	0	0	0	0	0	0	0	315.45	0	695.96	0	0	0	0	0	0	0	0	0	0	0	0	0	0	0	0	0	0	0	1547.34	0	0	0	0	0	0	0	56.8611	+	1294968	1296023
gene8722	0	0	0	0	0	0	0	0	0	0	0	0	0	0	0	0	0	0	0	0	0	0	0	0	0	0	0	0	0	0	0	0	0	0	0	0	0	298.12	0	0	0	0	0	0	0	6.62489	-	1323207	1329043
gene8725	0	0	0	0	0	0	0	0	0	0	0	0	0	0	0	0	196.97	306.99	0	0	0	0	0	0	0	0	0	0	0	0	0	0	0	0	0	0	0	0	905.44	0	0	0	0	0	0	31.32	-	1334830	1336708
gene8727	0	0	0	0	0	0	0	0	0	0	0	0	0	0	0	0	163.99	0	0	0	0	0	0	0	0	0	0	0	0	0	0	0	0	0	0	0	0	0	0	0	0	0	0	0	0	3.64422	+	1350087	1352104
gene8732	0	0	0	0	0	0	0	0	0	0	0	0	0	0	0	213.12	0	0	0	0	0	0	0	0	0	0	0	0	0	0	0	0	0	0	0	0	0	0	0	0	0	0	0	0	0	4.736	-	1368138	1369792
gene8736	0	0	0	0	0	0	0	0	0	0	0	0	0	0	0	0	0	0	0	0	0	0	0	0	0	0	0	0	0	0	0	0	0	0	0	0	2998.71	0	0	0	0	0	0	0	0	66.638	-	1380325	1381081
gene8737	0	0	0	0	0	0	0	0	0	0	0	0	0	0	0	180.26	0	0	0	0	0	0	0	0	0	0	0	0	0	0	0	0	0	0	0	0	0	0	0	0	0	0	0	0	0	4.00578	+	1382944	1386782
gene8739	0	0	0	0	0	0	0	0	0	0	0	0	0	0	0	0	0	0	0	0	0	0	0	0	0	0	0	0	0	0	0	0	0	0	0	0	0	599.19	0	0	0	0	0	0	0	13.3153	-	1389882	1392780
gene8743	0	0	0	0	0	0	0	0	0	0	0	0	0	0	0	239.82	226.33	0	0	0	0	0	0	0	0	0	0	0	0	0	0	0	0	0	0	0	0	1176.38	0	0	0	0	0	0	0	36.5007	-	1400648	1403165
gene8750	0	0	0	0	0	0	0	0	0	0	0	0	0	0	0	0	0	0	0	0	0	0	0	0	0	0	0	0	0	0	0	0	0	0	0	0	1789.23	0	0	0	0	0	0	0	0	39.7607	+	1422769	1423772
gene8752	0	0	0	0	0	0	0	0	0	0	0	0	0	0	0	375.13	0	0	0	0	0	0	0	0	0	0	0	0	0	0	0	0	0	0	0	0	0	0	0	0	0	0	0	0	0	8.33622	-	1429006	1430327
gene8754	0	0	0	0	0	0	0	0	0	0	0	0	0	0	0	0	0	0	0	0	0	0	0	0	0	0	0	0	0	0	0	0	0	0	0	0	0	650.73	0	0	0	0	0	0	0	14.4607	+	1434044	1438685
gene8756	0	0	0	0	0	0	0	0	0	0	0	0	0	0	0	0	0	0	0	0	0	0	0	0	0	0	0	0	0	0	0	0	0	0	0	0	0	0	650.94	0	0	0	0	0	0	14.4653	-	1441458	1443726
gene8762	0	0	0	0	0	0	0	0	0	0	0	0	0	0	0	0	0	0	0	0	0	0	0	0	0	0	0	0	0	0	0	0	0	0	0	0	0	0	1089.81	0	0	0	0	0	0	24.218	-	1463101	1464426
gene8769	0	0	0	0	0	0	0	0	0	0	0	0	0	0	0	0	0	0	0	0	0	0	0	0	0	0	0	0	0	0	0	0	0	0	0	0	0	1153.95	0	0	0	0	0	0	0	25.6433	-	1496427	1498063
gene8787	0	0	0	0	0	0	0	0	0	0	0	0	0	0	0	0	0	0	0	0	0	0	0	0	0	0	0	0	0	0	0	0	0	0	0	0	1084.38	1100.33	0	0	0	0	0	0	0	48.5491	+	1545617	1547235
gene8791	0	0	0	0	0	0	0	0	0	0	0	0	0	0	0	0	0	0	0	0	0	0	0	0	0	0	0	0	0	0	0	0	0	0	0	0	1906.82	967.43	855.59	0	0	0	0	0	0	82.8853	-	1559589	1561383
gene8802	0	0	0	0	0	0	0	0	0	0	0	0	0	0	0	0	0	0	0	0	0	0	0	0	0	0	0	0	0	0	0	0	193.53	0	0	0	0	0	0	0	0	0	0	0	0	4.30067	-	1607036	1608733
gene8803	0	0	0	0	0	0	0	0	0	0	0	0	0	0	0	0	0	105.64	0	0	0	0	0	0	0	0	0	0	0	0	0	0	0	0	0	0	0	0	0	0	0	0	0	0	0	2.34756	+	1610503	1612912
gene8805	0	0	0	0	0	0	0	0	0	0	0	0	0	0	0	0	0	0	0	0	0	0	0	0	0	0	0	0	0	0	0	0	0	0	0	0	0	12815.6	11334	0	0	0	0	0	0	536.658	+	1617125	1617470
gene8808	3160.91	0	1003.65	2137.57	20059.2	5574.14	0	0	0	0	236.04	0	43.58	12408.2	2134.43	1206.92	2050.22	1420.16	0	0	0	0	0	734.93	0	0	0	5421.23	5843.85	5972.29	0	0	0	0	1717.15	0	3500.67	3552.15	3141.49	6587.62	6089.39	4250.07	0	349.39	274.17	2197.1	+	1624172	1626042
gene8824	0	0	0	0	0	0	0	0	0	0	0	0	0	0	0	0	569.5	0	0	0	0	0	0	0	0	0	0	0	0	0	0	0	0	0	0	0	0	0	0	0	0	0	0	0	0	12.6556	-	1669919	1670577
gene8825	0	0	0	0	0	0	0	0	0	0	0	0	0	0	0	0	0	0	0	0	0	0	0	0	0	0	0	0	0	0	0	0	0	0	0	0	0	0	787.08	0	0	0	0	0	0	17.4907	+	1672725	1674560
gene8830	0	0	0	0	0	0	0	0	0	0	0	0	0	0	0	0	0	0	0	0	0	0	0	0	0	0	0	0	0	0	0	0	0	0	0	0	1224.1	0	0	0	0	0	0	0	0	27.2022	-	1685133	1688042
gene8832	0	0	0	0	0	0	0	0	0	0	0	0	0	0	0	174.86	165.02	0	0	0	0	0	0	0	0	0	0	0	0	0	0	0	0	0	0	0	0	0	0	0	0	0	0	0	0	7.55289	+	1691709	1693747
gene8844	0	0	0	0	0	0	0	0	0	0	0	0	0	0	0	192.77	0	0	0	0	0	0	0	0	0	0	0	0	0	0	0	0	0	0	0	0	0	0	0	0	0	0	0	0	0	4.28378	+	1724703	1726707
gene8846	946.63	0	0	0	0	0	0	0	0	0	0	0	0	0	0	0	0	0	0	0	0	0	0	0	0	0	0	0	0	0	0	0	0	0	0	0	0	0	0	0	0	0	0	0	0	21.0362	+	1730229	1731720
gene8861	0	0	0	0	0	0	0	0	0	0	0	0	0	0	0	395.15	0	0	0	0	0	0	0	0	0	0	0	0	0	0	0	0	0	0	0	0	0	0	0	0	0	0	0	0	0	8.78111	-	1772562	1773561
gene8864	0	0	0	0	0	0	0	0	0	0	0	0	0	0	0	0	825.11	0	0	0	0	0	0	0	0	0	0	0	0	0	0	0	0	0	0	0	0	0	0	0	0	0	0	0	0	18.3358	-	1779939	1780476
gene8882	0	0	0	0	0	0	0	0	0	0	0	0	0	0	0	0	1211.43	0	0	0	0	0	0	0	0	0	0	0	0	0	0	0	0	0	0	0	0	0	0	0	0	0	0	0	0	26.9207	-	1832589	1833163
gene8893	0	0	0	0	0	0	0	0	0	0	0	0	0	0	0	0	0	74.71	0	0	0	0	0	0	0	0	0	0	0	0	0	0	0	0	0	0	491.1	498.32	0	0	0	0	0	0	0	23.6473	-	1861442	1864846
gene8896	0	0	0	0	0	0	0	0	0	0	0	0	0	0	0	197.93	186.79	0	0	0	0	0	0	0	0	0	0	0	0	0	0	0	0	0	0	0	0	0	0	0	0	0	0	0	0	8.54933	+	1875398	1877216
gene8901	0	0	0	0	0	0	0	0	0	0	0	0	0	0	0	246.75	0	0	0	0	0	0	0	0	0	0	0	0	0	0	0	0	0	0	0	0	0	0	0	0	0	0	0	0	0	5.48333	-	1895506	1897146
gene8902	0	0	0	0	0	0	0	0	0	0	0	0	0	0	0	130.63	0	0	0	0	0	0	0	0	0	0	0	0	0	0	0	0	0	0	0	0	0	0	0	0	0	0	0	0	0	2.90289	-	1897958	1900611
gene8905	0	0	0	0	0	0	0	0	0	0	0	0	0	0	0	0	169.84	0	0	0	0	0	0	0	0	0	0	0	0	0	0	0	0	0	0	0	0	0	0	0	0	0	0	0	0	3.77422	-	1906010	1908164
gene8906	0	0	0	0	0	0	0	0	0	0	0	0	0	0	0	0	0	0	0	0	0	0	0	0	0	0	0	0	0	0	0	0	0	0	0	0	356.42	0	0	0	0	0	0	0	0	7.92044	-	1908621	1915803
gene8907	0	0	0	0	0	0	0	0	0	0	0	0	0	0	0	0	0	0	0	0	0	0	0	0	0	0	0	0	0	0	0	0	0	0	0	0	0	474.44	0	0	0	0	0	0	0	10.5431	+	1921310	1924801
gene8911	0	0	0	0	0	0	0	0	0	0	0	0	0	0	0	0	0	54.77	0	0	0	0	0	0	0	0	0	0	0	0	0	0	0	0	0	0	0	0	0	0	0	0	0	0	0	1.21711	-	1934240	1939253
gene8922	0	0	0	0	0	0	0	0	0	0	0	0	0	0	0	200.07	0	0	0	0	0	0	0	0	0	0	0	0	0	0	0	0	0	0	0	0	0	0	0	0	0	0	0	0	0	4.446	-	1979328	1981039
gene8923	0	0	0	0	0	0	0	0	0	0	0	0	0	0	0	649.34	612.8	0	0	0	0	0	0	0	0	0	0	0	0	0	0	0	0	0	0	0	0	0	0	0	0	0	0	0	0	28.0476	+	1981528	1982293
gene8931	0	0	0	0	0	0	0	0	0	0	0	0	0	0	0	0	0	54.29	0	0	0	0	0	0	0	0	0	0	0	0	0	0	0	0	0	0	0	0	0	0	0	0	0	0	0	1.20644	-	2009245	2015227
gene8946	0	0	0	0	0	0	0	0	0	0	0	0	0	0	0	0	145.14	0	0	0	0	0	0	0	0	0	0	0	0	0	0	0	0	0	0	0	0	0	0	0	0	0	0	0	0	3.22533	+	2054195	2058908
gene8948	0	0	0	0	0	0	0	0	0	0	0	0	0	0	0	0	0	0	0	0	0	0	0	0	0	0	0	0	0	0	0	0	0	0	0	0	0	0	584.58	0	0	0	0	0	0	12.9907	-	2061893	2064831
gene8952	0	0	0	0	0	0	0	0	0	0	0	0	0	0	0	0	0	650.67	0	0	0	0	0	0	0	0	0	0	0	0	0	0	0	0	0	0	2138.52	0	5757.32	0	0	0	0	0	0	189.922	+	2073954	2074850
gene8956	0	0	0	0	0	0	0	0	0	0	0	0	0	0	0	323.72	0	0	0	0	0	0	0	0	0	0	0	0	0	0	0	0	0	0	0	0	0	0	0	0	0	0	0	0	0	7.19378	-	2078973	2080001
gene8968	0	0	0	0	0	0	0	0	0	0	0	0	0	0	0	0	0	157.64	0	0	0	0	0	0	0	0	0	0	0	0	0	0	0	0	0	0	0	0	0	0	0	0	0	0	0	3.50311	+	2110298	2111889
[truncated: 10 more columns]
