# Supplementary material for: Microbiota-mediated nitrogen fixation and microhabitat homeostasis in aerial root-mucilage
Source: Microbiome. 2023 Apr 21;11:85. doi: 10.1186/s40168-023-01525-x (PMC10120241; doi:10.1186/s40168-023-01525-x)
Supplement: Supplementary file 3 — Additional file 2: Table S1. Relative content of different compounds and carbohydrates of aerial root mucilage (ARM) and underground root exudate (URE) Table S2. Fungal and bacterial OTU of different samples. Table S3. Differentially bacterial and fungal genera of rhizosphere and mucilage. Table S4. Cultured bacteria and their nitrogen-fixing capacity. Table S5. Plant nitrogen enrichment, natural abundance, nitrogencontent, length and dry weight analysis. Table S6. Results of plant genome sequencing, assembly, and annotation. Table S7. GO and KEGG enrichment of differential sample. Table S8. Candidates for follow-up experiments in mucilage compounds. Table S9. The mucilage compounds for anti-microbe activity test. Table S10. Antagonism of F-XTBG8 against different fungi and bacteria. Table S11. Fungal genome was detected and expressed (reads FPKM>10) in different tissues of the plant. Table S12. Different metabolites analysis for monocultivation of C. raphigera (Cr) and cocultivation with environmental fungi. Table S13. Record of mucilage production and meteorological factors. [file 40168_2023_1525_MOESM2_ESM.zip › Table. S12.xlsx]

## Sheet: All metabolites
																									Table. S12 Different metabolites analysis for monocultivation of C. raphigera (Cr) and cocultivation with environmental fungi
ID	Metabolite	Metab ID	Library ID	KEGG Compound ID	M/Z	Retention time	Mode	Adducts	Formula	Fragmentation Score	Theoretical Fragmentation Score	Mass Error	CAS ID	RSD	Cr1	Cr2	Cr3	Cr_Fo1	Cr_Fo2	Cr_Fo3	Cr_Mo1	Cr_Mo2	Cr_Mo3	Cr_Th1	Cr_Th2	Cr_Th3	Cr_Fc1	Cr_Fc2	Cr_Fc3	Fo1	Fo2	Fo3	Mo1	Mo2	Mo3	Th1	Th2	Th3	Fc1	Fc2	Fc3	AV	QC01	QC02	QC03
pos_10236	Soquinolol	metab_251	HMDB0258385	-	324.228	1.3518	pos	M+NH4	C17H26N2O3	0	36.2	-1.4651	-	0.866033	354627	15874.9	938950	0	0	0	164504	405966	96651	0	0	0	0	0	0	0	0	0	0	0	0	0	0	0	0	0	0	0	11112.8	0	11059.8
pos_10634	N,n,n',n'-tetrakis(2-hydroxyethyl)adipamide	metab_664	-	-	321.202	0.9299	pos	M+H	C14H28N2O6	31	0	-1.19045	-	0.112252	252266	201707	685577	0	0	0	590321	512714	410516	0	0	0	0	0	0	0	0	0	0	0	0	0	0	0	0	0	0	0	13491	13453.7	16273
pos_10649	Acebutolol	metab_680	HMDB0015324;PW_C009606;MJDBOTE0001532	C06803	354.236	0.906	pos	M+NH4	C18H28N2O4	0	38.1	-8.56171	37517-30-9	0.957192	104601	7866	477786	0	0	0	66832.6	87025.9	2691.37	0	0	0	0	0	0	0	0	0	0	0	0	0	0	0	0	0	0	0	3582.25	0	2051.11
pos_1217	Orotidine	metab_1094	HMDB0000788	C01103	271.058	5.8281	pos	M+H-H2O, M+ACN+H	C10H12N2O8	0	34	4.91987	314-50-1	0.0349986	290977	430868	230380	0	1313.1	7247.78	113666	184361	235933	2800.6	1615.74	0	0	6029.22	0	0	0	0	0	0	0	0	0	0	0	0	0	0	8451.69	7946.46	7973.1
pos_1374	Epothilone C	metab_1258	HMDB0251875	C15694	1018.53	6.6462	pos	M+H-2H2O, 2M+ACN+Na	C26H39NO5S	0	70.2	2.25022	-	0.143426	0	0	0	0	0	0	0	0	0	622598	4.41351e+06	690281	320839	5970.04	6108.33	0	0	0	0	0	0	0	0	0	0	0	0	0	40736.4	44200.8	33160.8
pos_1437	Cer(d17:1/18:1(9Z)-O(12,13))	metab_1328	HMDB0289918	-	546.488	7.6003	pos	M+H-H2O, M+H	C35H65NO4	0	60.2	-0.854995	-	0.148928	230498	987278	486406	0	56244.4	26979.1	238382	296549	821794	0	0	0	49374.4	0	19345.7	0	0	0	0	0	0	0	0	0	0	0	0	0	9634.78	10130.8	12635.4
pos_1517	8-Acetoxypinoresinol 4-glucoside	metab_1416	HMDB0033283	-	579.21	6.3533	pos	M+H-H2O, M+H	C28H34O13	0	37.2	4.82943	-	0.0438642	0	0	0	0	0	0	0	0	0	604547	2.59243e+06	6.61514e+06	0	0	0	0	0	0	0	0	0	0	0	0	0	0	0	0	205365	190116	205296
pos_1640	Ciprofloxacin-7-ethylenediamine	metab_1545	HMDB0250269	-	633.241	6.1071	pos	M+K, 2M+Na	C15H16FN3O3	0	42.4	3.06503	-	0.0944489	876965	562180	1.05273e+06	0	0	0	200698	564582	116270	40083.4	0	48087.8	0	0	0	0	0	0	0	0	0	0	0	0	0	0	0	0	4364.46	3745.22	3698.45
pos_193	Ggstop	metab_1861	HMDB0252708	-	332.089	3.3422	pos	M+H-H2O, M+H, M+H-2H2O	C13H18NO7P	0	42.5	-0.936344	-	0.00609163	2.26335e+07	7.58109e+06	3.9135e+07	0	0	0	2.18292e+07	2.69137e+07	5.2629e+06	7593.64	25481.7	0	0	0	0	0	0	0	0	0	0	0	0	0	0	0	0	0	2.21297e+06	2.23632e+06	2.2128e+06
pos_3048	Trihexyphenidyl	metab_3066	HMDB0014520	C07171	324.228	2.3666	pos	M+Na	C20H31NO	0	47.5	-7.15165	144-11-6	0.110224	231497	2564.79	630129	0	0	0	202444	427901	187726	0	0	0	0	0	0	0	0	0	0	0	0	0	0	0	0	0	0	0	11228.5	13292.4	10888.3
pos_3689	Oseltamivir	metab_3721	HMDB0014343;HMDB0035141	C08092	295.201	3.4611	pos	M+H-H2O	C16H28N2O4	0	42.6	-0.582755	489-20-3;196618-13-0;204255-11-8	0.0105079	1.03996e+06	152995	2.0997e+06	0	0	0	815613	1.27804e+06	579361	0	36953.7	321961	0	0	47842.7	0	0	0	0	0	0	0	0	0	0	0	0	0	98703.6	98698.3	96915.4
pos_3748	Mepindolol	metab_3780	HMDB0254453	-	280.202	3.557	pos	M+NH4	C15H22N2O2	0	34	-0.785822	-	0.0496267	297262	62799.3	524701	0	0	0	260970	363916	111964	0	0	0	0	0	0	0	0	0	0	0	0	0	0	0	0	0	0	0	20654.6	22482.9	20655.5
pos_3811	Fraxin	metab_3846	HMDB0252486	C09266	371.1	3.6368	pos	M+H	C16H18O10	0	41.7	7.64185	524-30-1	0.0220765	667091	1.50093e+06	254842	0	0	0	689784	547036	798619	1658.69	0	0	0	0	0	0	0	0	0	0	0	0	0	0	0	0	0	0	47775.1	45996.7	45990.7
pos_3931	5-Hydroxydantrolene	metab_3973	HMDB0060776	-	295.048	3.8523	pos	M+H-2H2O	C14H10N4O6	0	36.7	7.13236	-	0.0847772	53772.6	13827.9	219690	0	0	1839.04	191989	168502	19270.4	0	22352.3	11438.1	947.452	26516.9	1021.6	0	0	0	0	0	0	0	0	0	0	0	0	0	2121.9	1818.76	1861.95
pos_4167	Carfecillin	metab_4222	HMDB0249672	C11752	518.132	4.2593	pos	M+ACN+Na	C23H22N2O6S	0	31.9	-7.17655	27025-49-6	0.866037	0	0	0	5457.17	17493.9	21529	0	0	0	0	0	0	597627	298020	434396	0	0	0	0	0	0	0	0	0	0	0	0	0	0	3221.33	3202.35
pos_4193	3-Sinapoylquinic acid	metab_4249	HMDB0301716	-	421.11	4.3231	pos	M+Na	C18H22O10	0	35	-1.00313	-	0.89767	0	0	0	0	267729	195301	2561.98	5776.01	0	0	0	11624	0	151987	0	0	0	0	0	0	0	0	0	0	0	0	0	0	0	1976.01	2714.8
pos_4261	Histidylmethionine	metab_4321	HMDB0028891	-	309.1	4.4428	pos	M+Na	C11H18N4O3S	0	54.8	1.82235	2488-11-01	0.024561	179769	304736	77083.4	0	0	0	212015	175159	204129	25.8133	160.031	87.1438	0	0	0	0	0	0	0	0	0	0	0	0	0	0	0	0	6551.33	6279.47	6281.18
pos_4361	L-2-Aminoadipate adenylate	metab_4425	HMDB0006941	C05560	535.091	4.634	pos	M+2Na-H	C16H23N6O10P	0	34.4	-3.26073	-	0.0407258	506319	1.16851e+06	326564	0	63704.7	52076.8	933284	1.09588e+06	2.30816e+06	0	4560.74	0	0	0	0	0	0	0	0	0	0	0	0	0	0	0	0	0	64047.7	63992.5	59608.2
pos_4363	3-Hydroxycarbamazepine	metab_4427	PW_C040550;HMDB0060653	C16602	546.218	4.642	pos	2M+ACN+H	C15H12N2O2	0	35.5	8.8464	68011-67-6	0.221578	0	1524.02	0	3839.67	0	0	0	0	0	3754.17	128142	705988	0	12.9032	0	0	0	0	0	0	0	0	0	0	0	0	0	0	6961.35	8656.5	10861.8
pos_4366	Swertiajaponin	metab_4430	HMDB0030569;LMPK12111030	C10187	526.134	4.65	pos	M+ACN+Na	C22H22O11	0	30.4	4.77788	6980-25-2	0.866042	62812.5	242831	25504.2	0	18823.1	0	131410	194820	697914	0	6400.39	5433.5	0	0	0	0	0	0	0	0	0	0	0	0	0	0	0	0	3172.41	0	3149.54
pos_4503	9-Hydroxy-4-methoxypsoralen	metab_4575	HMDB0036628	-	233.044	4.9534	pos	M+H	C12H8O5	0	47	-0.577776	1603-47-0	9.6349e-05	0	0	0	0	0	0	0	0	0	0	162852	405133	0	0	0	0	0	0	0	0	0	0	0	0	0	0	0	0	6094.62	6093.6	6093.6
pos_4665	Ephedrine	metab_4738	HMDB0015451	C01575	207.149	5.3837	pos	M+ACN+H	C10H15NO	0	30.9	-0.265037	299-42-3	0.139278	36896.6	897.42	108158	0	0	0	47791.8	74674.7	24603.7	0	0	0	0	0	0	0	0	0	0	0	0	0	0	0	0	0	0	0	2288.99	2266.48	2874.91
pos_4679	Cephamycin C	metab_4752	HMDB0249812	C06566	479.144	5.4154	pos	M+CH3OH+H	C16H22N4O9S	0	66.8	0.517084	38429-35-5	0.110155	954434	1.47016e+06	37340.8	0	0	0	375361	314637	62146.8	445.579	19.5733	0	0	0	0	0	0	0	0	0	0	0	0	0	0	0	0	0	36328	30224.3	30134.6
pos_4779	Cis-p-Coumaric acid	metab_4856	HMDB0030677	C06738	392.109	5.717	pos	2M+ACN+Na	C9H8O3	0	44.6	-4.30813	4501-31-9	0.106571	593183	799410	587405	0	0	0	276560	466858	255976	0	16061	2944.51	0	1121.47	0	0	0	0	0	0	0	0	0	0	0	0	0	0	17316.7	20724.3	17319.4
pos_4836	Nimorazole	metab_4915	HMDB0255612	-	265.07	5.852	pos	M+K	C9H14N4O3	0	31.8	3.37166	-	0.00421259	16989.3	0	33784	0	0	0	15389.1	19222.6	0	0	346742	699192	0	177.822	0	0	0	0	0	0	0	0	0	0	0	0	0	0	26232.8	26423.6	26230.7
pos_4858	Nitrilotriacetic acid	metab_4937	HMDB0303313;HMDB0255635	C14695	156.029	5.9236	pos	M+H-2H2O	C6H9NO6	0	45.9	-0.200495	139-13-9	0.0493737	0	0	0	0	0	0	0	0	0	616.382	53434.3	64217.1	0	0	0	0	0	0	0	0	0	0	0	0	0	0	0	0	1185.81	1125.14	1074.52
pos_4876	Enterolactone	metab_4956	HMDB0006101	C18165	321.112	5.9475	pos	M+Na	C18H18O4	0	41.6	6.96681	185254-87-9;78473-71-9	0.866026	0	4.2829	0	0	0	0	0	0	1.8071	0	0	296126	0	0	0	0	0	0	0	0	0	0	0	0	0	0	0	0	0	1706.73	1709.47
pos_5065	Traumatin	metab_5133	LMFA01060093;HMDB0037326	C16309	213.148	6.29	pos	M+H	C12H20O3	0	45.6	-0.671509	65410-38-0	0.876649	0	0	0	628.768	0	0	0	0	0	0	0	0	54415.5	103622	39873.3	0	0	0	0	0	0	0	0	0	0	0	0	0	3170.74	2643.35	0
pos_5076	Elaterinide	metab_5144	HMDB0035893	-	763.327	6.2978	pos	M+2Na-H	C38H54O13	0	44	-0.983244	1398-78-3	0.033793	0	0	0	0	0	0	0	0	0	0	929289	3.77967e+06	0	0	0	0	0	0	0	0	0	0	0	0	0	0	0	0	66624.2	62788.8	66601.9
pos_5079	Camaldulenside	metab_5147	-	-	521.204	6.3058	pos	M+H	C26H32O11	60.6	0	4.28551	-	0.866026	0	0	0	0	0	0	0	0	0	279166	2.89752e+06	862621	0	0	0	0	0	0	0	0	0	0	0	0	0	0	0	0	8331.31	8320.43	0
pos_5117	Pronetalol	metab_5184	HMDB0256806	C11707	212.143	6.3772	pos	M+H-H2O	C15H19NO	0	58.2	-0.56358	54-80-8	0.0776791	533731	513772	58421.2	0	0	0	46269.9	102983	46067.3	0	0	0	50532.4	74823.6	35068.9	0	0	0	0	0	0	0	0	0	0	0	0	0	7735.26	7754.23	6747.59
pos_5148	2-[[[4-(3-Benzylcyclobutyl)-1,3-thiazol-2-yl]diazenyl]methyl]phenol	metab_5213	HMDB0255368	-	364.147	6.4325	pos	M+H	C21H21N3OS	0	36	-3.16504	-	0.0517943	0	0	0	0	0	0	0	0	0	348391	217692	356973	0	0	0	0	0	0	0	0	0	0	0	0	0	0	0	0	30874.5	30877.6	28186.6
pos_5149	Senecionine N-oxide	metab_5214	HMDB0258230	C15612	703.343	6.4325	pos	2M+H	C18H25NO6	0	80.8	-1.22341	-	0.04902	0	0	0	0	0	0	0	0	0	1.00882e+07	1.39899e+07	6.79897e+06	0	0	0	0	0	0	0	0	0	0	0	0	0	0	0	0	316537	288792	294247
pos_5151	N-Acetyl-a-neuraminic acid	metab_5216	HMDB0000773	C19909	274.092	6.4401	pos	M+H-2H2O	C11H19NO9	0	69.6	-1.28379	21646-00-4	0.109106	0	0	0	0	0	0	0	0	0	135607	157333	84732.4	0	0	0	0	0	0	0	0	0	0	0	0	0	0	0	0	17443.3	14572.4	17936.5
pos_5155	Propyl propane thiosulfonate	metab_5220	HMDB0032496	-	270.133	6.4481	pos	M+ACN+H	C11H16O5	0	30.5	-1.73564	1113-13-9	0.00866895	0	0	0	0	0	0	0	0	0	1.13428e+06	1.35697e+06	833092	18553.1	0	0	0	0	0	0	0	0	0	0	0	0	0	0	0	222432	222413	225779
pos_5164	Kievitone	metab_5230	LMPK12050479;HMDB0034213	C01590	374.157	6.4639	pos	M+NH4	C20H20O6	0	44.3	-8.13082	40105-60-0	0.0697134	288874	10332.7	0	0	0	0	0	0	0	1.07947e+07	1.07901e+07	5.46954e+06	28289.7	0	0	0	0	0	0	0	0	0	0	0	0	0	0	0	1.95091e+06	1.70208e+06	1.88319e+06
pos_5190	Prenyl glucoside	metab_5256	HMDB0031876	C09808	312.144	6.5034	pos	M+ACN+Na	C11H20O6	0	58.2	6.83584	117861-55-9	0.0685996	0	0	0	0	0	0	0	0	0	204668	147574	216419	0	0	0	0	0	0	0	0	0	0	0	0	0	0	0	0	36909.3	32756.3	37053.1
pos_5194	O-Oxalylhomoserine	metab_5260	HMDB0302143	C08294	156.029	6.5114	pos	M+H-2H2O	C6H9NO6	0	52.4	-0.397728	4096-48-4	0.342907	0	0	0	0	0	0	0	0	0	11809.9	23832.3	18855.5	0	0	0	0	0	0	0	0	0	0	0	0	0	0	0	0	2059.67	3252.09	1721.75
pos_5305	Lomustine	metab_5367	HMDB0015337	C07079	256.081	6.7017	pos	M+Na	C9H16ClN3O2	0	42	-4.65245	13010-47-4	0.868415	0	0	0	0	0	0	0	0	0	0	0	0	170505	3052.7	44439.4	0	0	0	0	0	0	0	0	0	0	0	0	0	2235.46	2051.45	0
pos_5520	Oxonol	metab_5595	HMDB0256000	-	314.138	7.7741	pos	2M+ACN+H	C8H8O2	0	39.1	-1.53308	-	0.957899	0	0	0	0	0	0	0	0	0	0	0	0	188408	45961.4	49401.6	0	0	0	0	0	0	0	0	0	0	0	0	0	1108.86	1941.23	0
pos_5661	Pinolidoxin	metab_5738	HMDB0301836	C08503	380.206	7.782	pos	M+ACN+H	C18H26O6	0	69.2	-1.47822	152985-39-2	0.907999	0	0	0	0	0	0	0	0	0	595353	372648	278030	6372.7	0	0	0	0	0	0	0	0	0	0	0	0	0	0	0	6500.37	9391.36	0
pos_5702	Phomopsin A	metab_5782	HMDB0030447	C19955	821.31	7.6634	pos	M+CH3OH+H	C36H45ClN6O12	0	33.9	-2.81012	64925-80-0	0.621066	1.40861e+06	1.35478e+06	799153	88031.8	0	0	597227	640516	419338	14194.3	0	0	0	0	0	0	0	0	0	0	0	0	0	0	0	0	0	0	155277	37067	93272
pos_5948	Mycotoxin T 2	metab_6045	HMDB0032864	-	306.133	6.7097	pos	M+H-2H2O	C16H23NO7	0	42.7	-1.48429	208346-80-9	0.17182	144060	103297	234012	0	0	0	25163.3	117438	33387.9	0	0	0	405203	8257.24	93430.5	0	0	0	0	0	0	0	0	0	0	0	0	0	4903.65	6730.86	6717.37
pos_6144	Histidylproline	metab_6232	HMDB0028893;HMDB0304781	-	316.139	6.4481	pos	M+ACN+Na	C11H16N4O3	0	41.8	1.85069	20930-58-9	0.0827468	0	0	0	0	0	0	0	0	0	1.15232e+06	1.2314e+06	819841	0	0	0	0	0	0	0	0	0	0	0	0	0	0	0	0	187223	216984	216796
pos_6152	Vanillactic acid	metab_6241	HMDB0000913	-	230.102	6.4401	pos	M+NH4	C10H12O5	0	65.6	-0.517385	2475-56-1	0.905893	0	0	0	0	0	0	0	0	0	141185	190291	89445.4	3649.14	0	0	0	0	0	0	0	0	0	0	0	0	0	0	0	12955.4	0	9055.32
pos_6247	Kapporphin	metab_6334	HMDB0303767	-	593.234	6.3217	pos	M+ACN+Na	C25H31N5O8	0	67.3	0.892928	-	0.0329852	0	0	0	0	0	0	0	0	0	0	1.02267e+06	5.25397e+06	0	0	0	0	0	0	0	0	0	0	0	0	0	0	0	0	213871	201877	213863
pos_6285	15-Hydroxynorandrostene-3,17-dione glucuronide	metab_6371	LMST05010033;HMDB0010353	C03033	482.238	6.2978	pos	M+NH4	C24H32O9	0	45.2	-0.713078	131749-23-0	0.0247339	0	0	0	0	0	0	0	0	0	0	572760	2.25152e+06	0	0	0	0	0	0	0	0	0	0	0	0	0	0	0	0	39236.6	40998.6	40933.3
pos_6320	Domoic acid	metab_6401	HMDB0033939	C13732	623.281	6.266	pos	2M+H	C15H21NO6	0	65	-0.283454	14277-97-5	0.0126237	0	0	0	0	0	0	0	0	0	236439	4.09081e+06	9.96591e+06	0	0	0	0	0	0	0	0	0	0	0	0	0	0	0	0	487883	498627	487880
pos_6481	Tyr-Gly-Gly-Phe-Gly-OH	metab_6544	HMDB0259341	-	563.223	6.1388	pos	M+ACN+Na	C24H29N5O7	0	63.4	1.06703	-	0.12961	0	0	0	0	0	0	0	0	0	64548.5	518642	1.9435e+06	0	0	0	0	0	0	0	0	0	0	0	0	0	0	0	0	119714	127824	98820.7
pos_6535	Prim-O-glucosylcimifugin	metab_6600	HMDB0256772	-	510.197	6.1071	pos	M+ACN+H	C22H28O11	0	76	-0.825127	-	0.00291257	734.87	0	0	0	0	0	469.926	0	31178.9	8.49352e+06	1.04866e+07	5.88218e+06	0	0	0	0	0	0	0	0	0	0	0	0	0	0	0	0	1.25263e+06	1.25894e+06	1.259e+06
pos_6542	Lapachol	metab_6608	HMDB0253978	C10366	284.127	6.1071	pos	M+ACN+H	C15H14O3	0	44.4	-6.31202	84-79-7	0.0206986	2.98581e+06	2.26867e+06	3.66381e+06	2169.6	0	2227.88	1.65535e+06	2.72097e+06	1.1323e+06	0	0	0	0	2888.86	0	0	0	0	0	0	0	0	0	0	0	0	0	0	180602	173736	179479
pos_6647	1-Naphthylamine	metab_6699	HMDB0243964	C14790	185.107	6.0274	pos	M+ACN+H	C10H9N	78	0	-0.292164	134-32-7	0.0122178	791989	268909	279798	0	0	0	497083	713419	105097	0	0	0	0	0	0	0	0	0	0	0	0	0	0	0	0	0	0	0	48548.7	49588.3	48558.5
pos_6731	L-Cysteine	metab_6786	HMDB0251515;HMDB0003417;HMDB0000574;HMDB0303385;PW_C000448;MJDBOTE0000533	C00097	122.027	5.9555	pos	M+H	C3H7NO2S	78.7	0	1.64119	52-90-4;921-01-7	0.033898	0	0	0	0	0	0	0	0	0	135979	20414.7	26304.1	714.151	0	608.727	0	0	0	0	0	0	0	0	0	0	0	0	0	4259.37	4512.93	4256.54
pos_6785	Sphondin	metab_6838	HMDB0302839	C18081	258.076	5.8996	pos	M+ACN+H	C12H8O4	0	34.7	-0.596591	483-66-9	0.0333051	1.09196e+06	738851	336982	954.598	0	0	530412	400051	45175.1	0	0	0	0	0	0	0	0	0	0	0	0	0	0	0	0	0	0	0	45671.6	45640.9	43072.3
pos_6813	2-Naphthoxyacetic Acid	metab_6868	HMDB0032706	C18750	185.06	5.852	pos	M+H-H2O	C12H10O3	76.2	0	-0.0500905	120-23-0	0.0561735	33560	35809	14347.5	0	518.768	0	6617.87	13904.9	45337.9	0	0	0	19323.6	268900	18779.4	0	0	0	0	0	0	0	0	0	0	0	0	0	7988.37	8795.93	7996.19
pos_6816	5-(3-Aminopropylphosphanyloxy)-2-(hydroxymethyl)pyran-4-one	metab_6870	HMDB0258034	-	231.065	5.844	pos	M+H	C9H13NO4P	0	50.9	-1.74424	-	0.0403676	89465.3	92132.2	36597.5	0	0	0	18199.8	36218.2	66150.8	0	1234.48	0	2968.85	72766.6	877.899	0	0	0	0	0	0	0	0	0	0	0	0	0	5737.44	5742.84	5347.97
pos_6854	Canagliflozin	metab_6909	HMDB0249580	-	486.176	5.7804	pos	M+ACN+H	C24H25FO5S	0	68.4	2.83473	-	0.866145	0	0	0	0	0	0	0	0	0	30458.4	569832	1.28026e+06	0	3368.7	0	0	0	0	0	0	0	0	0	0	0	0	0	0	7344.26	0	7486.27
pos_6863	M-Coumaric acid	metab_6917	HMDB0001713	C12621	370.128	5.7648	pos	2M+ACN+H	C9H8O3	0	52.8	-1.53836	14755-02-3	0.00949176	1.4563e+06	1.70306e+06	1.98149e+06	0	0	0	1.10677e+06	1.47277e+06	935369	10061.8	0	0	2994.44	12412.3	0	0	0	0	0	0	0	0	0	0	0	0	0	0	175310	176569	173276
pos_6882	Cappariloside A	metab_6936	HMDB0034937	-	376.15	5.7488	pos	M+ACN+H	C16H18N2O6	0	36.1	-1.49806	229483-41-4	0.0825995	0	793.197	608.898	76017.9	146487	14980.8	1083.24	0	4635.23	2566.67	72604.4	10141	88183.9	0	79629.4	0	0	0	0	0	0	0	0	0	0	0	0	0	3092.93	3136.94	3581.26
pos_6896	Euxanthone	metab_6951	HMDB0030724	C10061	246.076	5.7249	pos	M+NH4	C13H8O4	0	31.2	-0.681709	529-61-3	0.0317973	823893	1.31987e+06	451171	6273.23	83976.2	124927	552190	622673	1.45926e+06	6897.52	24860.7	0	1266.62	43057.9	2532.95	0	0	0	0	0	0	0	0	0	0	0	0	0	107695	101878	107710
pos_6914	(3R)-Sophorol	metab_6970	HMDB0301810;LMPK12050461	C16228	333.1	5.6931	pos	M+CH3OH+H	C16H12O6	0	38.4	9.03744	133067-72-8	0.0103994	2.82741e+06	1.70277e+06	3.58487e+06	0	45264	15553.2	1.46179e+06	2.62665e+06	345860	0	94650.5	91533.5	4417.52	23441.7	1268.16	0	0	0	0	0	0	0	0	0	0	0	0	0	254796	250249	254827
pos_6933	Lavendustin c	metab_6989	HMDB0253996	-	308.113	5.6615	pos	M+CH3OH+H	C14H13NO5	0	31.8	-0.770358	-	0.027709	32611.2	10961.4	21770.4	0	0	0	2976.06	13226.8	5094.59	1518.9	77489	191615	0	0	1174.82	0	0	0	0	0	0	0	0	0	0	0	0	0	7702.69	7702.28	8078.17
pos_6936	Delphinidin 3-glucoside	metab_6992	HMDB0037997	C12138	507.139	5.6537	pos	M+ACN+H	C21H21O12+	0	31.5	4.38826	6906-38-3;6906-38-3;50986-17-9	0.12241	919974	1.64056e+06	0	0	0	0	947050	295240	368623	0	0	0	0	0	0	0	0	0	0	0	0	0	0	0	0	0	0	0	32906.8	26504.5	33181.2
pos_6941	Glycitin	metab_6998	HMDB0002219;LMPK12050096	C16195	510.139	5.6459	pos	M+ACN+Na	C22H22O10	0	72.2	4.29194	40246-10-4	0.0534996	1.10427e+06	1.34444e+06	63063.3	0	0	0	39523.6	348342	134945	0	0	0	0	0	0	0	0	0	0	0	0	0	0	0	0	0	0	0	16771.1	18449.9	18404
pos_6964	Methylpicraquassioside A	metab_7020	HMDB0038347	-	413.147	5.6061	pos	M+H	C19H24O10	0	60.1	6.11616	-	0.0307012	443365	775518	210667	0	0	0	195714	301768	401188	0	0	52.7955	0	0	0	0	0	0	0	0	0	0	0	0	0	0	0	0	21286.2	20175.1	21288.5
pos_7026	Tramadol	metab_7086	PW_C008740;HMDB0014339;HMDB0259401	C07153	281.222	5.5029	pos	M+NH4	C16H25NO2	0	33.4	-0.894915	27203-92-5	0.0895714	0	0	0	0	0	0	0	0	0	0	0	424900	0	0	96597.8	0	0	0	0	0	0	0	0	0	0	0	0	0	7975.93	8018.66	6818.14
pos_7046	Bufuralol	metab_7108	HMDB0249434	C13769	279.207	5.4713	pos	M+NH4	C16H23NO2	0	51.2	-0.860882	54340-62-4	0.137611	0	0	0	0	0	0	0	0	0	0	0	164566	0	0	50864.7	0	0	0	0	0	0	0	0	0	0	0	0	0	931.103	1179.53	943.155
pos_7066	Cicerin	metab_7129	HMDB0038659	-	348.108	5.4473	pos	M+NH4	C17H14O7	0	39	-0.674349	12751-00-7	0.0568164	241647	557760	129093	4759.42	16859.9	17568.8	188243	210414	411984	0	33113.6	15057.6	34858.8	14664.6	18735	0	0	0	0	0	0	0	0	0	0	0	0	0	27686	30581.9	30621.5
pos_7077	Exherin	metab_7141	HMDB0252147	-	571.217	5.4314	pos	M+H	C22H34N8O6S2	0	59.7	9.36261	-	0.0267409	291554	28437.8	58739.2	0	0	0	93128.2	99597.3	0	0	75646.1	3.99201e+06	14960.1	7695.46	0	0	0	0	0	0	0	0	0	0	0	0	0	0	32798.4	34544.5	33313.4
pos_7103	Rhodamine B	metab_7170	HMDB0031786	C19517	461.264	5.3916	pos	M+NH4	C28H31N2O3+	0	41.9	-7.20331	64381-98-2;81-88-9	0.0305018	146919	0	981499	0	0	0	94948	238739	0	0	0	0	0	0	0	0	0	0	0	0	0	0	0	0	0	0	0	0	2414.75	2410	2287.2
pos_7314	Setarin	metab_7386	HMDB0038115	-	185.06	5.0568	pos	M+H-H2O	C12H10O3	0	44.4	-0.33139	31005-07-9	0.0110491	76406	283925	18643.4	0	0	901.359	125035	113532	974296	18536.5	5444	0	2559.68	9957.92	1438.39	0	0	0	0	0	0	0	0	0	0	0	0	0	40295	40930.8	40069.2
pos_7363	Cucurbitacin S	metab_7437	LMST01010116;HMDB0250583	C08806	463.28	4.9852	pos	M+H-2H2O	C30H42O6	0	76.9	-9.08875	60137-06-6	0.0208237	4.15223e+06	101276	6.8412e+06	11.6995	0	0	4.11742e+06	2.81284e+06	212443	0	0	0	0	0	0	0	0	0	0	0	0	0	0	0	0	0	0	0	306175	295445	295339
pos_7439	Plicatic acid	metab_7518	HMDB0256643	C10873	486.139	4.8895	pos	M+ACN+Na	C20H22O10	0	70.5	4.20475	16462-65-0	0.0242193	4283.17	0	0	72187.3	4.07336e+06	2.63185e+06	0	0	9442.01	0	0	0	2306.14	95920.1	0	0	0	0	0	0	0	0	0	0	0	0	0	0	63371.8	60785.7	60785.7
pos_7475	Tyramine glucuronide	metab_7556	HMDB0010328	C03033	336.107	4.8417	pos	M+Na	C14H19NO7	0	74.6	6.28526	27972-85-6	0.0127658	528751	397935	305951	0	0	0	112978	317565	328018	25047.3	163932	76748.7	0	6589.51	0	0	0	0	0	0	0	0	0	0	0	0	0	0	34787.8	34730	33997.6
pos_7595	1,2-Naphthoquinone	metab_7682	HMDB0244101	C14783	159.044	4.69	pos	M+H	C10H6O2	0	59.3	0.238875	524-42-5	0.00641263	123912	49695.2	41491.7	0	0	0	59530.7	51739.3	8663.29	0	664.709	3386.2	0	0	0	0	0	0	0	0	0	0	0	0	0	0	0	0	5792.8	5729.02	5728.85
pos_7616	2-Amino-5-phosphonopentanoic acid	metab_7704	HMDB0247376	C13734	395.1	4.658	pos	2M+H	C5H12NO5P	0	33.9	5.88217	-	0.0315687	627410	808675	588699	0	0	0	1.19662e+06	869799	275083	0	0	0	0	9608.55	0	0	0	0	0	0	0	0	0	0	0	0	0	0	34854.4	36396.1	34241.7
pos_7638	1,2,3,4,5,6-Hexahydro-6,11-dimethyl-2,6-methano-3-benzazocin-8-ol	metab_7724	HMDB0255729	-	259.18	4.634	pos	M+ACN+H	C14H19NO	0	38.1	-0.675562	-	0.0754208	315386	111604	1.08558e+06	0	0	0	328689	472816	173290	0	0	0	0	0	0	0	0	0	0	0	0	0	0	0	0	0	0	0	38456.2	43708.4	38456
pos_7659	3-Hydroxy-11-norcytisine	metab_7745	HMDB0242209;HMDB0245883	-	234.124	4.6021	pos	M+ACN+H	C10H12N2O2	0	44.4	-0.409104	-	0.113171	5339.72	0	195593	0	0	0	112128	105335	1662.1	0	0	10814.9	0	1357.03	1260.58	0	0	0	0	0	0	0	0	0	0	0	0	0	9121.65	7368.43	7786.09
pos_7666	1,5-Dihydroxyxanthone	metab_7752	HMDB0030723	C10054	246.076	4.5941	pos	M+NH4	C13H8O4	0	40.3	-0.237332	14686-65-8	0.0212134	556403	725061	308602	0	9450.98	22275.2	364218	362335	545405	293323	308691	7574.6	45533.9	154414	12853.3	0	0	0	0	0	0	0	0	0	0	0	0	0	49912.7	48129.2	48116.1
pos_7743	2,8-Quinolinediol	metab_7833	HMDB0240311	C06342	323.102	4.4985	pos	2M+H	C9H7NO2	0	42.6	-1.13198	15450-76-7	0.0187059	270293	56733.9	2.27034e+06	0	0	0	214627	151964	24883.7	3037.73	22539.9	99103.7	0	0	0	0	0	0	0	0	0	0	0	0	0	0	0	0	22216.3	21522.4	21501.4
pos_7751	5-O-p-Coumaroylnigrumin	metab_7842	HMDB0038730	-	386.123	4.4906	pos	M+H-2H2O	C20H23NO9	0	52.3	-1.61216	-	0.101156	509644	58498	341525	0	0	0	246464	217723	59853.4	0	0	0	0	0	0	0	0	0	0	0	0	0	0	0	0	0	0	0	14073.4	11838.8	11893.2
pos_7778	Aucubin	metab_7870	LMPR0102070006;HMDB0036562;MJDBOTE0001197	C09771	391.096	4.4666	pos	M+2Na-H	C15H22O9	0	45.8	-5.86825	479-98-1	0.011704	1.20422e+06	1.7193e+06	863460	0	32700.7	0	831562	936457	1.1066e+06	64112.3	2797.52	40390.6	2842.57	40171.4	3458.51	0	0	0	0	0	0	0	0	0	0	0	0	0	82689.2	82652.5	84357.9
pos_7780	17a,21-Dihydroxy-5b-pregnane-3,11,20-trione	metab_7873	PW_C002911;HMDB0006758	C05469	426.223	4.4666	pos	M+ACN+Na	C21H30O5	0	47.7	-5.55169	68-54-2	0.160677	0	0	0	0	0	0	0	0	2523.87	49049.7	193776	0	0	0	0	0	0	0	0	0	0	0	0	0	0	0	0	0	2976.94	2975	3888.87
pos_7795	1,4-Naphthoquinone	metab_7888	HMDB0244221	C02617	159.044	4.4507	pos	M+H	C10H6O2	0	45	0.0278239	130-15-4	0.125265	1344.93	0	16582.8	0	0	0	3333.09	1406.87	0	0	20780.7	142188	0	17124.3	0	0	0	0	0	0	0	0	0	0	0	0	0	0	1992.02	2498.4	2496.21
pos_7801	1,4-Dihydroxy-2-naphthoic acid	metab_7896	HMDB0244212	C03657	205.05	4.4428	pos	M+H	C11H8O4	75.4	0	0.313954	31519-22-9	0.0429098	0	0	0	0	0	0	0	0	0	0	3916.61	65992.5	0	2589.52	0	0	0	0	0	0	0	0	0	0	0	0	0	0	1039.75	964.362	1039.8
pos_7849	Benzoyl glucuronide (Benzoic acid)	metab_7941	HMDB0010324	-	362.082	4.379	pos	M+ACN+Na	C13H14O8	0	47.6	-9.34379	19237-53-7	0.222044	0	24541.2	0	7066.73	2534.27	11299.6	0	1909.74	1777.59	296398	9482.81	0	65174.9	32387.2	15376.3	0	0	0	0	0	0	0	0	0	0	0	0	0	6474.77	4286.36	4770.23
pos_7978	6-(D-alpha-(3-Guanylureido)phenylacetamido)penicillanic acid	metab_8075	HMDB0247826	-	498.154	4.2433	pos	M+ACN+Na	C18H22N6O5S	0	35.9	1.86085	-	0.903283	55284.3	88468.7	0	0	0	0	0	18509.3	14331.2	11702.9	107271	233731	0	0	0	0	0	0	0	0	0	0	0	0	0	0	0	0	3546.6	0	2509.92
pos_8073	5-Hydroxy Dantrolene	metab_8176	HMDB0246799	-	295.049	4.1396	pos	M+H-2H2O	C14H10N4O6	0	47.6	7.30136	-	0.0344898	182259	104111	457016	0	15542.3	6680.5	465962	442256	105366	0	32744.3	34202.3	0	103737	29095.3	0	0	0	0	0	0	0	0	0	0	0	0	0	33176.3	33179.8	31234.8
pos_8206	N-Desmethyl tapentadol	metab_8316	HMDB0060611	-	225.196	3.9881	pos	M+NH4	C13H21NO	0	36	-0.371886	-	0.0169628	1.06719e+06	361310	2.30396e+06	0	0	0	990156	1.45002e+06	621164	0	0	0	0	0	0	0	0	0	0	0	0	0	0	0	0	0	0	0	124829	128551	124864
pos_8688	Hawkinsin	metab_8822	HMDB0002354	-	314.066	3.557	pos	M+Na	C11H17NO6S	0	35.7	-3.4579	63224-90-8	0.19183	249301	284349	798.339	0	0	0	79172.8	48214.6	207320	0	0	0	0	0	0	0	0	0	0	0	0	0	0	0	0	0	0	0	3128.43	2930.49	4146.7
pos_8723	2-Azaspiro[4.5]decan-3-one	metab_8857	HMDB0247166	-	195.149	3.5251	pos	M+ACN+H	C9H15NO	0	50.5	0.309578	-	0.00704738	1.61241e+06	556014	3.32197e+06	0	719.255	0	1.96222e+06	2.47425e+06	915257	0	0	0	0	0	0	0	0	0	0	0	0	0	0	0	0	0	0	0	200793	203230	203297
pos_8790	Cytidine 5'-monophosphate-N-acetylneuraminic acid	metab_8929	HMDB0001176	C00128	647.186	3.4691	pos	M+CH3OH+H	C20H31N4O16P	0	62.7	8.87669	3063-71-6	0.226189	0	0	0	0	0	0	0	0	0	0	838917	2.29761e+06	0	0	0	0	0	0	0	0	0	0	0	0	0	0	0	0	19057.6	19426.5	12581.1
pos_8880	(5alpha,8beta,9beta)-5,9-Epoxy-3,6-megastigmadien-8-ol	metab_9022	HMDB0034672	-	226.18	3.3973	pos	M+NH4	C13H20O2	0	66.4	-0.451526	69927-26-0	0.00121987	3.13446e+06	301690	6.36764e+06	0	0	0	1.81307e+06	3.21777e+06	1.00713e+06	0	0	0	0	0	0	0	0	0	0	0	0	0	0	0	0	0	0	0	287350	286744	287350
pos_8881	Exo,exo-1,8-Epoxy-p-menthane-2,6-diol	metab_9023	HMDB0041376	C17620	204.159	3.3973	pos	M+NH4	C10H18O3	0	30.4	-0.692006	38223-98-2	0.0747551	4162.5	0	10660.4	0	0	0	0	0	0	0	42924.3	201498	0	0	0	0	0	0	0	0	0	0	0	0	0	0	0	0	2352.09	2075.64	2384.53
pos_8888	1-Phenylpiperidine	metab_9028	HMDB0243994	-	179.154	3.3893	pos	M+NH4	C11H15N	0	40.9	-0.540531	-	0.866116	92181.2	9371.61	250151	0	0	0	114954	166954	58818.6	0	0	0	0	0	0	0	0	0	0	0	0	0	0	0	0	0	0	0	0	813.746	827.446
pos_8961	Procyclidine	metab_9101	HMDB0014531	C07378	310.212	3.2591	pos	M+Na	C19H29NO	0	42.6	-8.34621	77-37-2	0.0237468	1.13103e+06	450367	1.11949e+06	0	0	0	627499	784965	299177	0	0	0	0	0	0	0	0	0	0	0	0	0	0	0	0	0	0	0	45139.2	45316	47107.4
pos_8993	Propoxycaine	metab_9132	HMDB0256833	C07895	295.201	3.2352	pos	M+H	C16H26N2O3	0	35.5	-1.17805	86-43-1	0.130164	227033	18515.6	661325	0	0	0	195439	286943	93024.1	0	0	0	0	0	0	0	0	0	0	0	0	0	0	0	0	0	0	0	12539.4	10064.6	10099.2
pos_8995	Risbitin	metab_9134	HMDB0302980	C09715	240.196	3.2352	pos	M+NH4	C14H22O2	0	56.5	-1.24636	-	0.0757285	154077	8832.34	705164	0	0	0	178461	241401	34110.5	0	0	0	0	0	0	0	0	0	0	0	0	0	0	0	0	0	0	0	11246.6	12839.7	11339.2
pos_9132	Leu-Pro-Ile	metab_9277	HMDB0304805	-	306.217	3.1555	pos	M+H-2H2O	C17H31N3O4	0	63.3	-0.745343	-	0.00859453	811551	126487	1.58871e+06	0	0	0	407447	1.22859e+06	687645	0	0	0	0	0	0	0	0	0	0	0	0	0	0	0	0	0	0	0	91458.3	90270.1	89992.9
pos_9197	Patulin	metab_9342	HMDB0034299	C16748	187.06	3.1155	pos	M+CH3OH+H	C7H6O4	0	43.5	0.268116	149-29-1	0.0131331	0	0	0	0	0	0	0	0	0	0	0	0	216148	82825.9	151984	0	0	0	0	0	0	0	0	0	0	0	0	0	7441.68	7613.5	7444.14
pos_9339	(8S)-8-Amino-7-oxononanoylcarnitine	metab_9493	HMDB0241866	-	295.201	3.0038	pos	M+H-2H2O	C16H30N2O5	0	35.8	-0.632631	-	0.0748098	177836	11498	512593	0	0	0	162450	259562	87523.6	0	0	0	0	0	0	0	0	0	0	0	0	0	0	0	0	0	0	0	12535	14309.8	12679.5
pos_9352	(1S,4R)-10-Hydroxyfenchone glucoside	metab_9508	HMDB0033226	-	348.201	2.9959	pos	M+NH4	C16H26O7	0	48.5	-0.932	217960-75-3	0.102677	452282	44772.5	519821	0	0	0	143504	472459	230212	0	0	0	0	0	0	0	0	0	0	0	0	0	0	0	0	0	0	0	13706.5	11571.5	11485.4
pos_9493	5-Megastigmen-7-yne-3,9-diol	metab_9649	HMDB0303806	-	226.18	2.9002	pos	M+NH4	C13H20O2	0	61.9	-0.46114	-	0.018258	2.10168e+06	401063	8.81342e+06	0	0	0	5.01413e+06	4.62738e+06	1.12904e+06	0	0	0	0	0	0	0	0	0	0	0	0	0	0	0	0	0	0	0	392821	384423	378843
pos_9599	(-)-Nopol	metab_9748	HMDB0030002	-	208.17	2.8218	pos	M+ACN+H	C11H18O	0	37.9	-0.141753	35836-73-8	0.154294	386051	64316.5	941860	0	0	0	537783	635234	237830	0	0	0	0	0	0	0	0	0	0	0	0	0	0	0	0	0	0	0	28898.8	21736.1	23145.2
pos_9753	Ginkgolide J	metab_9907	HMDB0029605;LMPR0104540004	C07604	469.106	2.7502	pos	M+2Na-H	C20H24O10	0	55.1	-6.20585	107438-79-9	0.0792666	0	0	0	0	0	0	0	0	0	2.80265e+06	354955	252310	0	0	0	0	0	0	0	0	0	0	0	0	0	0	0	0	38134.1	38003.8	33072.3
pos_9790	N-Lauroyl Aspartic acid	metab_9946	HMDB0242029	-	333.238	2.7261	pos	M+NH4	C16H29NO5	0	42	-1.34799	-	0.0249814	1.12334e+06	237180	4.83697e+06	0	0	0	2.76703e+06	3.18792e+06	617959	0	0	0	0	0	0	0	0	0	0	0	0	0	0	0	0	0	0	0	217119	226767	226818
pos_9873	Bisacurone epoxide	metab_10032	HMDB0038503	-	310.201	2.6621	pos	M+ACN+H	C15H24O4	0	53.4	-1.61513	127214-83-9	0.00687298	1.05358e+06	3579.43	4.06895e+06	0	0	0	1.08713e+06	1.50445e+06	176701	0	0	0	0	0	0	0	0	0	0	0	0	0	0	0	0	0	0	0	118093	118094	119505
pos_9724	Etiocholanolone glucuronide	metab_10189	PW_C002144;HMDB0002829;HMDB0004484	C11136;C11135	449.249	2.7662	pos	M+H-H2O	C25H38O8	0	51	-9.16109	1852-43-3;3602-09-3	0.926347	0	0	44617.4	0	0	0	16528.2	7672.57	0	101834	822041	150627	0	0	0	0	0	0	0	0	0	0	0	0	0	0	0	0	2137.33	0	3337.46
neg_2179	Oxidized Glutathione	metab_11886	HMDB0003337;HMDB0011691;PW_C001847;MJDBOTE0000407	C00127	611.145	2.0317	neg	M-H	C20H32N6O12S2	96.1	0	1.33751	27025-41-8;15718-51-1	0.0795429	136765	938848	20372.2	0	0	0	146963	265729	224176	3.77374e+06	198913	127938	0	0	0	0	0	0	0	0	0	0	0	0	0	0	0	0	52753	45819	52786.9
neg_2359	6-(6-(3r-Hydroxy-1e,5z-undecadien-1-yl)-2-pyridinyl)-1,5s-hexanediol	metab_12083	HMDB0244441	-	382.235	3.113	neg	M+Na-2H	C22H35NO3	0	53.1	-3.40405	-	0.0131344	1.16001e+06	189891	6.10235e+06	0	0	0	4.76956e+06	3.22141e+06	672631	0	0	0	0	0	0	0	0	0	0	0	0	0	0	0	0	0	0	0	197088	192664	192678
neg_2422	2,3-dimethylidenepentanedioylcarnitine	metab_12150	HMDB0241039	-	280.119	3.1991	neg	M-H2O-H	C14H21NO6	0	39	1.21844	-	0.0229809	0	0	0	0	0	0	0	0	0	1.6779e+06	56054.9	2550.31	0	0	0	0	0	0	0	0	0	0	0	0	0	0	0	0	43241.6	43096.2	41477.7
neg_2563	Edaravone	metab_12294	HMDB0006240;HMDB0251697;MJDBOTE0001378	C13008	173.072	3.3405	neg	M-H	C10H10N2O	0	61.6	-2.33629	89-25-8	0.0498381	65748.8	197510	35383	0	0	0	80427.1	63264.2	202747	0	0	0	0	0	0	0	0	0	0	0	0	0	0	0	0	0	0	0	8521.76	7806.99	8522.35
neg_2687	2,5-Diamino-4,5-diketopyrimidine	metab_12423	HMDB0251499	-	123.032	3.4745	neg	M-H2O-H	C4H6N4O2	0	34.1	4.6093	-	0.101158	2894.34	26327.9	0	0	0	0	27294.5	7480.65	48812.5	0	0	0	0	0	0	0	0	0	0	0	0	0	0	0	0	0	0	0	804.55	960.405	815.442
neg_3071	5-Methoxytryptamine	metab_12830	HMDB0004095;MJDBOTE0000675	C05659	171.092	3.8922	neg	M-H2O-H	C11H14N2O	0	52.1	-2.28279	608-07-1	0.0401336	167976	184971	109177	0	0	0	75139.4	117045	63674.6	0	0	367.656	0	0	0	0	0	0	0	0	0	0	0	0	0	0	0	0	7520.88	7522.76	8057.09
neg_3091	Aflatoxin ExB2	metab_12852	HMDB0038805	-	393.071	3.9078	neg	M+Cl	C19H18O7	0	46.5	-9.53129	23402-20-2	0.00923349	1.11659e+06	285588	3.30577e+06	0	0	0	1.73382e+06	1.98553e+06	261627	0	0	4732.96	0	0	0	0	0	0	0	0	0	0	0	0	0	0	0	0	119786	119805	117890
neg_3167	Subaphylline	metab_12931	HMDB0033463	C10497	245.13	4.0097	neg	M-H2O-H	C14H20N2O3	0	37.3	0.315675	501-13-3	0.0409203	381051	155170	671608	0	0	0	163543	370657	105716	0	2140.3	59431	0	0	0	0	0	0	0	0	0	0	0	0	0	0	0	0	23797.5	22152.8	23804
neg_3175	5-Hydroxy-6-methoxyindole glucuronide	metab_12939	HMDB0010363	-	320.078	4.0182	neg	M-H2O-H	C15H17NO8	0	38.2	0.887465	77463-71-9	0.10034	1.11364e+06	1.52172e+06	126008	0	0	0	393159	396061	239197	5308.55	17735.7	2102.12	2866.93	1106.4	0	0	0	0	0	0	0	0	0	0	0	0	0	0	35198.7	35182	29409.4
neg_3243	1,7-Dimethylguanosine	metab_13010	HMDB0001961	-	348.073	4.1044	neg	M+K-2H	C12H17N5O5	0	33.1	3.45446	69453-64-1	0.0260752	326155	696067	20006.2	0	1161.47	0	290425	172860	349296	0	0	0	0	0	0	0	0	0	0	0	0	0	0	0	0	0	0	0	18661.7	17844.8	18689.2
neg_3273	Methoxymalic acid	metab_13037	HMDB0302351	-	145.014	4.1436	neg	M-H	C5H6O5	0	31.2	-4.30785	-	0.0381402	17047.6	34395.4	9208.17	0	1387.74	1500.26	32055	45573.2	215504	0	0	0	286.099	1154.95	0	0	0	0	0	0	0	0	0	0	0	0	0	0	2482.49	2422.33	2302.5
neg_3425	2,3-Dihydroxy-2,4-cyclopentadien-1-one	metab_13198	HMDB0039437	-	269.031	4.3551	neg	2M+FA-H	C5H4O3	0	37	0.960062	124902-00-7	0.0212018	463709	639113	16020.3	0	0	0	90332.3	264646	46449.8	0	0	0	0	0	0	0	0	0	0	0	0	0	0	0	0	0	0	0	16048.2	16055	15469.3
neg_3771	Acyclovir monophosphate	metab_13552	HMDB0247991	-	350.05	4.8653	neg	M+FA-H	C8H12N5O6P	0	30.5	-3.86329	-	0.0553286	0	0	2926.49	4358.07	22230.4	17166.8	2123.13	2620.87	0	169237	112332	21497.5	68587.2	99575.7	65360.9	0	0	0	0	0	0	0	0	0	0	0	0	0	17927	16266.2	17935.7
neg_3775	5-(3',4',5'-Trihydroxyphenyl)-gamma-valerolactone-4'-O-sulphate	metab_13555	HMDB0059987	-	349.024	4.8731	neg	M+FA-H	C11H12O8S	0	81.2	2.78864	-	0.0108056	0	0	0	0	8656.17	8258.4	0	0	0	146456	110741	24162.2	44643.9	63552.3	44118.5	0	0	0	0	0	0	0	0	0	0	0	0	0	11943.4	12016.4	12196.5
neg_3799	Histidylasparagine	metab_13579	HMDB0028880	-	306.062	4.9123	neg	M+K-2H	C10H15N5O4	0	44.2	4.58202	158691-82-8	0.0541563	215559	47341	11363.7	2778.27	43090.7	102352	56351.8	162075	1.83191e+06	0	0	0	0	29514.2	0	0	0	0	0	0	0	0	0	0	0	0	0	0	38237.1	34575.7	35240.3
neg_3851	4-hydroxy-5-methyl-2-propyl-3(2H)-furanone	metab_13634	HMDB0304179	-	154.063	4.9826	neg	M-H	C8H11O3-	0	38.2	-3.84	-	0.866868	72620.3	122973	5433.5	0	0	0	101323	84721	117332	17581.9	3667.43	19211.9	0	0	0	0	0	0	0	0	0	0	0	0	0	0	0	0	1159.68	1220.31	0
neg_3897	6-[(2S,3S,4R,5R)-5-(6-Aminopurin-9-yl)-3,4-dihydroxyoxolan-2-yl]oxane-2,5-dione	metab_13679	HMDB0257755	-	384.073	5.0527	neg	M+Cl	C14H15N5O6	0	43.1	3.49292	-	0.0480449	607074	160739	257619	0	0	0	337519	686012	302406	0	0	0	0	0	0	0	0	0	0	0	0	0	0	0	0	0	0	0	35516	32599.8	35425.7
neg_3944	Santamarin	metab_13727	HMDB0302709	C09544	247.132	5.1388	neg	M-H	C15H20O3	0	30.6	-6.03227	4290-13-5	0.086278	99442.2	171332	53628.1	0	16688.7	15261.3	153005	190508	393639	0	0	0	0	5437.65	0	0	0	0	0	0	0	0	0	0	0	0	0	0	18862.7	21822.6	18851.1
neg_3945	1,4-Benzothiazine-O-quinonimine	metab_13728	HMDB0012491	-	331.014	5.1388	neg	M+Cl	C12H12N2O5S	0	43.4	-7.18167	-	0.00324242	281740	358936	227517	8058.74	144703	116056	443694	372693	148811	3565.82	22925.1	0	0	43427.4	0	0	0	0	0	0	0	0	0	0	0	0	0	0	106356	106958	106953
neg_4014	2-Ethyloxirene	metab_13800	HMDB0257119	-	139.076	5.2408	neg	2M-H	C4H6O	0	31	-4.81675	-	0.0159646	12090	8992.09	9656.62	0	0	0	6281.53	9435.38	1688.97	7661.4	48562	163312	0	0	694.59	0	0	0	0	0	0	0	0	0	0	0	0	0	7273.97	7279.31	7077.32
neg_4031	Heptenophos	metab_13818	HMDB0031793	C18660	295.014	5.2643	neg	M+FA-H	C9H12ClO4P	0	37.5	-1.93747	23560-59-0	0.0957036	60708.8	88380.8	110405	0	0	0	158164	124682	115930	0	0	0	0	0	0	0	0	0	0	0	0	0	0	0	0	0	0	0	8026.81	6964.56	6725.24
neg_4113	Talniflumate	metab_13907	HMDB0258700	-	395.066	5.3825	neg	M-H2O-H	C21H13F3N2O4	0	43.2	2.50925	-	0.0291197	168877	257803	312391	2066.33	0	4236.17	388723	257803	47047.5	0	0	0	13135	95406.9	35441.5	0	0	0	0	0	0	0	0	0	0	0	0	0	20397.2	21399.7	20318.1
neg_4198	1-Methyl-4-phenyl-2H-pyridine	metab_13996	HMDB0243930	-	170.097	5.5007	neg	M-H	C12H13N	0	41.1	-3.08442	-	0.0480654	73131.8	69660.7	74381.9	0	0	0	70709.3	82269	38968.2	0	0	0	0	0	0	0	0	0	0	0	0	0	0	0	0	0	0	0	5330.45	4861.91	5232.49
neg_4505	(1R,3S)-3-(6-Aminopurin-9-yl)cyclopentan-1-ol	metab_14305	HMDB0242329	-	254.082	5.909	neg	M+Cl	C10H13N5O	0	35.1	2.88285	-	0.147462	214471	105420	184873	0	0	0	356089	200041	81576.8	0	0	11490.2	0	0	0	0	0	0	0	0	0	0	0	0	0	0	0	0	11190.9	14296.2	11161.4
neg_4928	Pretazettine	metab_14693	HMDB0302721	C08536	721.296	6.2999	neg	2M+Hac-H	C18H21NO5	0	30.9	-3.01154	17322-84-8	0.0488542	0	0	0	0	0	0	0	0	0	206070	204740	168016	0	0	0	0	0	0	0	0	0	0	0	0	0	0	0	0	525969	516142	565597
neg_4976	5,6-Dihydroyangonin	metab_14740	HMDB0033015	-	579.224	6.4251	neg	2M+Hac-H	C15H16O4	0	37.2	1.52156	3328-60-7	0.0704866	758944	1.83457e+06	142036	0	0	0	4.92188e+06	1.00946e+06	2.2802e+06	0	0	0	0	18744.9	4.86097e+06	0	0	0	0	0	0	0	0	0	0	0	0	0	85338	96589.8	96767.4
neg_4992	Ginsenoside Rh8	metab_14756	HMDB0039943	-	635.417	6.4564	neg	M-H	C36H60O9	0	40	1.27639	343780-69-8	0.866114	0	0	0	0	0	0	0	0	0	0	0	0	1.00721e+06	37839.3	49329.9	0	0	0	0	0	0	0	0	0	0	0	0	0	5229.59	5144.1	0
neg_5011	Soyasapogenol B	metab_14776	HMDB0034648	C08980	503.375	6.4877	neg	M+FA-H	C30H50O3	0	77.5	1.0257	595-15-3	0.0333815	3.83638e+06	1.59788e+06	2.83184e+06	0	0	0	1.82996e+06	3.24006e+06	3.03435e+06	0	0	20580.7	0	0	8456.18	0	0	0	0	0	0	0	0	0	0	0	0	0	309986	309498	292177
neg_5074	Ganoderiol C	metab_14837	HMDB0037781	-	563.396	6.6448	neg	M+FA-H	C32H54O5	0	65.5	0.902904	114567-44-1	0.0146678	327776	252289	395438	0	23872.8	7001.21	404752	604734	224376	21684.4	121172	140256	2.42151e+06	192999	461171	0	0	0	0	0	0	0	0	0	0	0	0	0	229033	233441	235753
neg_5114	Terbinafine	metab_14880	HMDB0258826;HMDB0014995	C08079	627.394	6.8644	neg	2M+FA-H	C21H25N	0	73.8	-3.26326	91161-71-6	0.0274642	299105	333217	102177	0	52801.9	0	247203	210954	346029	0	9109.73	47795.2	2.16896e+06	11452.5	136192	0	0	0	0	0	0	0	0	0	0	0	0	0	41654.6	43674.2	41666.4
neg_5691	PE(15:0/18:2(9Z,12Z))	metab_15492	LMGP02011232;PW_C004943;HMDB0008895	C00350	722.468	7.2982	neg	M+Na-2H	C38H72NO8P	0	56.9	-9.30843	-	0.0284445	293714	669040	344240	0	260588	240863	586840	528249	501588	0	0	0	46123	0	97878.5	0	0	0	0	0	0	0	0	0	0	0	0	0	138449	131918	131774
neg_5695	PA(22:0/i-16:0)	metab_15496	HMDB0115672;PW_C064057	C00416	767.532	7.2825	neg	M+Cl	C41H81O8P	0	34.1	-5.44151	-	0.106264	0	8630.16	0	0	0	0	0	0	0	336748	1.7035e+06	749860	0	0	48106.5	0	0	0	0	0	0	0	0	0	0	0	0	0	32036.2	26443.9	31946
neg_5734	Monoglucuronylglycyrrhetinic acid	metab_15539	HMDB0037827	-	627.358	6.9824	neg	M-H2O-H	C36H54O10	0	38.6	6.31714	34096-83-8	0.0551518	1.02446e+06	948848	1.63809e+06	0	0	0	812576	1.06879e+06	1.27255e+06	0	641470	459197	6055.28	0	0.5179	0	0	0	0	0	0	0	0	0	0	0	0	0	62216.3	68378	62258.3
neg_5739	DG(14:1(9Z)/16:0/0:0)	metab_15544	PW_C003091;HMDB0007040	C00165	519.442	6.9745	neg	M-H2O-H	C33H62O5	0	63.9	0.0988557	-	0.007134	0	0	0	0	21633	0	0	0	0	0	0	0	2.35144e+06	24118.7	164749	0	0	0	0	0	0	0	0	0	0	0	0	0	35015.8	35015.2	35450
neg_5744	Glucosyl passiflorate	metab_15550	HMDB0038141	-	733.363	6.9354	neg	M+K-2H	C37H60O12	0	40.4	9.12066	1392-82-1	0.927945	0	0	0	0	4256.28	0	0	0	0	0	0	0	700470	0	17870	0	0	0	0	0	0	0	0	0	0	0	0	0	6297.78	0	4007.92
neg_5745	Ginsenoside Rh5	metab_15551	HMDB0038016	-	633.438	6.9276	neg	M-H2O-H	C37H64O9	0	79.8	0.783994	340270-88-4	0.0328068	0	0	0	0	139543	0	0	0	0	0	0	0	3.42628e+06	31462.4	268712	0	0	0	0	0	0	0	0	0	0	0	0	0	89671.2	94887.8	89714.7
neg_5756	26-Deoxyactein	metab_15563	HMDB0245709	-	681.366	6.833	neg	M+Na-2H	C37H56O10	0	66.3	6.70815	-	0.00665018	1.2103e+06	817332	1.64848e+06	49280.7	0	0	1.8741e+06	1.43681e+06	924820	112627	546910	910683	141598	114045	153453	0	0	0	0	0	0	0	0	0	0	0	0	0	558560	552147	558551
neg_5763	DG(15:0/14:1(9Z)/0:0)	metab_15570	HMDB0007067;PW_C003118	C00165	505.427	6.8095	neg	M-H2O-H	C32H60O5	0	37.5	0.650047	-	0.0371004	0	0	0	0	26512.4	0	0	0	0	0	0	0	3.73888e+06	190314	481921	0	0	0	0	0	0	0	0	0	0	0	0	0	38487.5	36111.1	36120.6
neg_5771	Muricoreacin	metab_15577	HMDB0032086	-	649.433	6.7782	neg	M+Na-2H	C35H64O9	0	37	4.82584	-	0.866038	0	0	0	0	0	0	0	0	0	0	0	0	2.19226e+06	0	24073.9	0	0	0	0	0	0	0	0	0	0	0	0	0	5504.1	5469.76	0
neg_5837	PGP(PGF2alpha/a-13:0)	metab_15638	HMDB0274297	-	893.394	6.5741	neg	M+Cl	C39H72O16P2	0	74.7	-6.21912	-	0.141236	0	0	0	0	0	0	0	0	0	1.86388e+06	568082	397469	0	0	0	0	0	0	0	0	0	0	0	0	0	0	0	0	65367.3	50464.2	65056.2
neg_5867	Cyclo(D-Trp-D-Asp-Pro-D-Ile-Leu)	metab_15666	HMDB0250629	-	605.314	6.5271	neg	M-H2O-H	C32H44N6O7	0	50.1	7.02215	-	0.0310113	513423	214241	460544	73.8869	0	7.9055	584452	492382	306337	0	0	0	0	15.045	0	0	0	0	0	0	0	0	0	0	0	0	0	0	54326	54397	57334
neg_5963	N-Palmitoyl Alanine	metab_15756	HMDB0241919;LMFA08020123	-	443.211	6.3624	neg	M+FA-H	C21H34O5S	0	74.1	0.682292	-	0.0588623	3.58309e+06	4.72164e+06	2.94885e+06	8849.63	0	0	2.33771e+06	3.10472e+06	5.3179e+06	0	0	0	448180	8.15756e+06	1.65262e+06	0	0	0	0	0	0	0	0	0	0	0	0	0	333806	368465	332795
neg_5987	Isopentenyl adenosine	metab_15780	HMDB0304396	C16427	729.326	6.2999	neg	2M+Hac-H	C15H21N5O4	0	51.2	-9.6556	7724-76-7	0.176315	5553.13	0	0	0	0	0	0	0	0	259818	565768	934170	32368.5	5540.34	0	0	0	0	0	0	0	0	0	0	0	0	0	0	23799.1	31105.4	33910
neg_6134	Tyr-pro-leu-gly-NH2	metab_15918	HMDB0259345	-	482.219	6.1905	neg	M+Cl	C22H33N5O5	0	64.7	2.28866	-	0.891914	0	0	0	0	0	0	0	0	0	10974.3	32948.8	7498.63	1.37632e+06	64420.6	1.14753e+06	0	0	0	0	0	0	0	0	0	0	0	0	0	5590.15	0	4198.05
neg_6189	Tyrosyl-Asparagine	metab_15966	HMDB0029100	-	340.117	6.1436	neg	M+FA-H	C13H17N3O5	0	44.7	6.24543	-	0.123405	1.35628e+06	945414	1.15924e+06	0	0	0	813143	1.20709e+06	438831	0	0	141.252	0	0	0	0	0	0	0	0	0	0	0	0	0	0	0	0	12539.4	13900	16004.8
neg_6195	(E)-6-Methyl-1-(2-methyl-1-oxo-2-butenyl)-1,2,3,4-tetrahydroquinoline	metab_15973	HMDB0250200	-	274.145	6.1436	neg	M+FA-H	C15H19NO	0	39.2	1.3873	-	0.00655129	6.22567e+06	4.58794e+06	6.61057e+06	0	0	0	3.05852e+06	5.22885e+06	2.36273e+06	19531.2	31682.6	71572.7	0	0	0	0	0	0	0	0	0	0	0	0	0	0	0	0	251720	248876	251723
neg_6237	3,5,5-Trimethyl-1,2-cyclohexanedione	metab_16013	HMDB0036177	-	153.091	6.1126	neg	M-H	C9H14O2	0	62.8	-4.19084	57696-89-6	0.0345993	2392.01	0	0	0	0	0	0	0	0	461280	356467	213580	2379.95	0	2971.12	0	0	0	0	0	0	0	0	0	0	0	0	0	54288.5	54096.3	57502
neg_6305	Enbucrilate	metab_16080	HMDB0249472	C13415	198.077	6.0734	neg	M+FA-H	C8H11NO2	0	40.5	-1.78842	-	0.0140039	1.3695e+07	9.07266e+06	1.74535e+07	23776.4	904.985	0	7.48401e+06	1.21343e+07	5.52536e+06	0	41761.7	12183.9	1844.67	0	3465.27	0	0	0	0	0	0	0	0	0	0	0	0	0	1.07132e+06	1.07104e+06	1.09738e+06
neg_6316	Casokefamide	metab_16090	HMDB0249695	-	669.247	6.0579	neg	M+K-2H	C33H40N6O7	0	36.1	3.95684	-	0.00977076	0	0	0	0	0	0	0	0	0	4.01249e+06	4.09745e+06	3.43287e+06	0	0	3721.39	0	0	0	0	0	0	0	0	0	0	0	0	0	502665	511379	511154
neg_6423	Zidovudine	metab_16190	HMDB0246088;HMDB0014638;PW_C008998	C07210	302.067	5.9953	neg	M+Cl	C10H13N5O4	0	30.5	4.25985	30516-87-1	0.364349	891325	231281	446757	0	0	0	225743	231273	8311.87	0	0	0	0	0	0	0	0	0	0	0	0	0	0	0	0	0	0	0	7405.07	3434.38	6831.26
neg_6546	2-Ethylphenol	metab_16312	HMDB0302562	C14385	167.071	5.9247	neg	M+FA-H	C8H10O	0	50.1	-4.00807	90-00-6	0.896071	0	0	0	490.678	0	494.258	0	0	0	0	628.946	0	3334.99	35408	3541.04	0	0	0	0	0	0	0	0	0	0	0	0	0	746.269	547.768	0
neg_6610	2,5-Dioxopentanoate	metab_16376	HMDB0060365	C00433	305.052	5.8934	neg	2M+FA-H	C5H6O4	0	62.5	2.39362	-	1.5772	0.6284	9.1913	0	0	0	0	5.7533	7.0168	22.0478	1532.49	398.32	0	0	26.1446	0	0	0	0	0	0	0	0	0	0	0	0	0	0	0	9.1472	0.5902
neg_6792	Eptifibatide	metab_16565	HMDB0251895	-	812.305	5.7133	neg	M-H2O-H	C35H49N11O9S2	0	84.6	8.65804	-	0.0414377	8220.61	0	0	0	1.3692	0	6.6032	0	0	9.75572e+06	447579	474616	6774.26	117.346	0	0	0	0	0	0	0	0	0	0	0	0	0	0	92995.4	86260.6	92500.6
neg_6818	Isoleucyl-Serine	metab_16594	HMDB0028916	-	199.109	5.6898	neg	M-H2O-H	C9H18N2O4	0	30.2	-1.13552	-	0.045975	62692.2	63443	61274.6	865.521	528.373	0	25814	63900.9	53585	1972.03	0	0	0	0	0	0	0	0	0	0	0	0	0	0	0	0	0	0	3648.03	3468.08	3802.41
neg_6834	Prazepam	metab_16612	HMDB0015527	C07366	369.098	5.6657	neg	M+FA-H	C19H17ClN2O	0	35.6	-9.25556	2955-38-6	0.586431	23514.7	6657.36	7556.87	0	0	0	993.139	2767.78	13865.9	0	20914.4	327399	0	0	0	0	0	0	0	0	0	0	0	0	0	0	0	0	2157.13	2157.29	520.292
neg_7019	2-[(6-Aminopurin-9-yl)methoxy]ethyl dihydrogen phosphate	metab_16807	HMDB0244961	-	623.108	5.4458	neg	2M+FA-H	C8H12N5O5P	0	44.1	-8.80388	-	0.0190548	82989.1	7032.63	180628	0	0	0	172747	10940.3	0	0	1.79021e+06	1.26669e+07	7024.65	151501	21219.8	0	0	0	0	0	0	0	0	0	0	0	0	0	294387	304237	294437
neg_7037	(Z)-6-(2-Methoxyvinyl)-7-methyl-2H-1-benzopyran-2-one	metab_16825	HMDB0032656	-	261.077	5.438	neg	M+FA-H	C13H12O3	0	67.1	0.862876	195259-91-7	0.0247573	0	0	0	0	0	0	0	22.7663	12.433	42462.1	78479.4	125979	0	0	0	0	0	0	0	0	0	0	0	0	0	0	0	0	8496.77	8494	8136.23
neg_7186	1-(2-Methylbenzo[d]oxazol-6-yl)-3-(1,5-naphthyridin-4-yl)urea	metab_16980	HMDB0247396	-	364.104	5.2643	neg	M+FA-H	C17H13N5O2	0	63.2	-3.12614	-	0.0987579	170059	212578	92648.2	0	0	0	56787.1	88182	159520	0	0	7305.62	0	1753.8	0	0	0	0	0	0	0	0	0	0	0	0	0	0	7600.02	8995.42	7628.84
neg_7291	Furylacryloylalanyllysine	metab_17085	HMDB0247373	-	318.146	5.1544	neg	M-H2O-H	C16H23N3O5	0	53	0.785556	-	0.866026	122975	213878	44736.5	0	0	0	121549	112932	18964.6	204.024	1083.16	599.855	0	0	0	0	0	0	0	0	0	0	0	0	0	0	0	0	1921.62	1923.18	0
neg_7304	Alternariol	metab_17098	HMDB0030831	C16838	561.102	5.1231	neg	2M+FA-H	C14H10O5	0	70	-4.16345	641-38-3	0.866087	175851	463023	121451	0	10749.4	0	383606	430036	628941	0	0	0	0	0	0	0	0	0	0	0	0	0	0	0	0	0	0	0	0	5173.86	5102.93
neg_7363	Melanettin	metab_17152	HMDB0041758	C10504	329.067	5.0527	neg	M+FA-H	C16H12O5	0	32.1	0.313029	58115-08-5	0.0999815	0	5957.66	0	0	0	0	80700.1	55275.5	231694	0	0	0	0	0	0	0	0	0	0	0	0	0	0	0	0	0	0	0	3270.69	2781.28	2746.19
neg_7427	1-Naphthol	metab_17204	HMDB0012138	C11714	143.05	4.9748	neg	M-H	C10H8O	42.2	0	-4.46975	90-15-3	0.0170226	187068	109949	336721	0	408.139	700.135	160629	211542	70512.4	9871.91	54340.7	71456.5	599.255	22988.6	2367.44	0	0	0	0	0	0	0	0	0	0	0	0	0	26142.4	26547.5	27045.7
neg_7460	Arzoxifene	metab_17237	HMDB0248630	-	1009.37	4.928	neg	2M+Hac-H	C28H29NO4S	0	47.7	-6.51506	-	0.243858	0	2.27698e+06	0	0	0	0	0	0	725177	0	0	0	0	34422.6	0	0	0	0	0	0	0	0	0	0	0	0	0	0	10527.3	16738.5	16694.2
neg_7472	Xanthurenic acid	metab_17250	PW_C000703;HMDB0000881	C02470	204.03	4.9201	neg	M-H	C10H7NO4	0	30.6	-0.746695	59-00-7	0.0176272	285462	217005	57488.2	595.502	2824.51	465.163	57007.9	81558.5	42269.9	0	0	0	0	0	0	0	0	0	0	0	0	0	0	0	0	0	0	0	16110.2	16576.3	16054.9
neg_7647	Menadione	metab_17434	HMDB0001892;HMDB0254432;MJDBOTE0000784	C05377	217.05	4.7238	neg	M+FA-H	C11H8O2	0	46.6	-0.596209	58-27-5	0.00634474	81260.4	93048.3	49308.6	0	27310.5	27983.7	122260	158469	811271	816.956	8611.41	8052.65	0	6378.54	0	0	0	0	0	0	0	0	0	0	0	0	0	0	38280.7	38706.9	38702.1
neg_7701	Aromadendrin 4'-methyl ether 7-rhamnoside	metab_17493	HMDB0040561	-	469.11	4.6611	neg	M+Na-2H	C22H24O10	0	41.2	-3.25758	114847-26-6	0.866028	433556	326036	264670	0	1898.41	0	706276	364037	507617	5472.88	0	315.57	0	0	0	0	0	0	0	0	0	0	0	0	0	0	0	0	0	11889.6	11859.3
neg_7775	Bergapten	metab_17564	HMDB0302635;HMDB0030637;MJDBOTE0000842	C01557	261.041	4.5902	neg	M+FA-H	C12H8O4	0	39	0.550485	484-20-8	0.12377	115262	129639	56040.9	0	0	0	62060.6	53767	82933.1	0	13589.9	35607.8	0	2304.33	858.91	0	0	0	0	0	0	0	0	0	0	0	0	0	8512.09	8531.79	6816.96
neg_7777	N-Desethyl Milnacipran	metab_17566	HMDB0255113	-	199.124	4.5902	neg	M-H2O-H	C13H18N2O	0	39.8	-1.43076	-	0.0531081	129093	74343.4	156129	688.294	436.792	0	38294.1	76303.5	27786.3	7987.41	3491.2	3187.58	600.566	0	0	0	0	0	0	0	0	0	0	0	0	0	0	0	3482.33	3184.03	3508.06
neg_7812	Norzolmitripan	metab_17602	HMDB0060966	-	304.13	4.5589	neg	M+FA-H	C14H17N3O2	0	30.8	0.31822	-	0.0296148	410986	1.15276e+06	73453.2	0	0	1.517	733548	418814	613682	0	0	0	0	0	0	0	0	0	0	0	0	0	0	0	0	0	0	0	40890.8	40930.3	38847.6
neg_7977	Phenylalanylleucine	metab_17777	HMDB0253025	-	259.145	4.3783	neg	M-H2O-H	C15H22N2O3	0	45.1	0.588514	-	0.0573471	617871	265480	680969	0	0	0	162691	426087	71992.9	0	0	0	0	0	0	0	0	0	0	0	0	0	0	0	0	0	0	0	21579.1	23774.5	21540.7
neg_8220	1-Phenyl-3 or 5-propylpyrazole	metab_18032	HMDB0303269	-	185.108	4.1357	neg	M-H	C12H14N2	0	38.7	-2.23997	-	0.0517051	136010	142428	92001.8	0	0	0	22745.8	74523.4	36045.5	0	0	0	0	0	0	0	0	0	0	0	0	0	0	0	0	0	0	0	2071.64	2064.43	2258.83
neg_8605	2-Ketoglutaric Acid	metab_18434	HMDB0000208;MJDBOTE0000635	C00026	145.014	3.806	neg	M-H	C5H6O5	44.7	0	-4.01155	328-50-7	0.00148759	284307	463086	175238	458.941	43612.9	17334.1	192918	288057	429405	3438.69	1724.23	0	0	11031	374.886	0	0	0	0	0	0	0	0	0	0	0	0	0	40100.4	39997.5	40100.9
neg_8744	6-[4-(carboxymethyl)-2-hydroxyphenoxy]-3,4,5-trihydroxyoxane-2-carboxylic acid	metab_18579	HMDB0125148	-	325.057	3.6957	neg	M-H2O-H	C14H16O10	0	31.3	1.2112	-	0.243762	33467	44122.3	31868.2	0	4193.22	1366.36	64644.8	82914.9	355513	0	0	9073	0	65.5036	0	0	0	0	0	0	0	0	0	0	0	0	0	0	4179.52	6000.8	3892.37
neg_8834	Pheneturide	metab_18677	HMDB0256403	C12590	205.098	3.6246	neg	M-H	C11H14N2O2	0	58.1	-0.914681	90-49-3	0.38416	171370	132308	28753.2	0	0	0	27692.3	46677.9	34935.2	0	0	0	659.458	0	0	0	0	0	0	0	0	0	0	0	0	0	0	0	1816.13	3977.22	3998.42
neg_9148	Strophanthidin	metab_19000	LMST01120005;HMDB0258516	C19988	403.209	3.3881	neg	M-H	C23H32O6	0	60.9	-8.87263	66-28-4	0.214727	424677	13932.8	303282	0	0	0	219176	316534	32489.3	0	0	0	0	0	0	0	0	0	0	0	0	0	0	0	0	0	0	0	3489.83	2455.56	2444.08
neg_9257	(1-(5-Fluoropentyl)-1H-indol-3-yl)(4-methylnaphthalen-1-yl)methanone	metab_19119	HMDB0242280	-	354.168	3.317	neg	M-H2O-H	C25H24FNO	0	40.3	2.97128	-	0.239261	64481.9	100429	19236.2	0	0	0	67276	85997	212898	0	0	0	0	0	0	0	0	0	0	0	0	0	0	0	0	0	0	0	7144.19	4540.04	7135.23
neg_9281	D-Leucic acid	metab_19144	HMDB0000624;LMFA01050402	C03264	177.076	3.3014	neg	M+FA-H	C6H12O3	0	31.3	-3.46206	20312-37-2	0.075365	0	0	0	0	0	0	0	0	0	5012.36	64482.7	110958	0	0	0	0	0	0	0	0	0	0	0	0	0	0	0	0	2309.24	2592.61	2258.93
neg_9305	2-Isopropylfuran	metab_19171	HMDB0040278	-	155.071	3.2857	neg	M+FA-H	C7H10O	0	41	-4.89626	10599-59-4	0.00968464	21566.2	26248.6	36559.7	0	0	0	31620.2	30809.2	36006.9	66631.7	281621	56774	0	0	0	0	0	0	0	0	0	0	0	0	0	0	0	0	20875	20875.3	20526.9
neg_9444	Salmeterol	metab_19318	HMDB0015073	C07241	396.251	3.1991	neg	M-H2O-H	C25H37NO4	0	34.1	-8.68569	89365-50-4	0.303322	120596	2861.34	1.02606e+06	0	0	0	452513	395664	11057.4	0	0	0	0	0	0	0	0	0	0	0	0	0	0	0	0	0	0	0	6616.98	4198.01	3905.24
neg_9450	N,N-Diethylbenzeneacetamide	metab_19325	HMDB0032635	C10938	236.129	3.1991	neg	M+FA-H	C12H17NO	0	34.9	0.637801	2431-96-1	0.0179946	0	0	7899.75	0	0	0	0	0	0	807336	19223.3	0	0	0	0	0	0	0	0	0	0	0	0	0	0	0	0	0	17359.7	17672.8	17048
neg_9480	Rimiterol	metab_19357	HMDB0257235	-	268.119	3.1835	neg	M+FA-H	C12H17NO3	0	45.6	1.80342	-	0.0116137	0	0	0	0	0	0	1468.32	0	0	0	0	0	0	764192	72934	0	0	0	0	0	0	0	0	0	0	0	0	0	25492.7	26012.1	26012.8
neg_9684	Carnosine	metab_19579	PW_C000023;HMDB0000033;MJDBOTE0000496	C00386	207.087	2.5333	neg	M-H2O-H	C9H14N4O3	0	49.5	-7.14991	305-84-0	0.00830018	0	0	0	0	0	0	0	0	0	825266	3.07708e+06	1.53712e+06	0	0	0	0	0	0	0	0	0	0	0	0	0	0	0	0	139578	141605	141603
neg_99	Cer(d17:1/18:1(12Z)-O(9S,10R))	metab_19804	HMDB0289917	-	562.485	7.2903	neg	M-H, M+FA-H, M+Cl	C35H65NO4	0	50.3	0.990938	-	0.125399	875335	2.66444e+06	1.89135e+06	4114.68	345966	256065	1.10834e+06	1.40008e+06	2.242e+06	0	0	22902.2	205822	3873.39	113218	0	0	0	0	0	0	0	0	0	0	0	0	0	131775	115208	102639
neg_8579	2-Hydroxycarbamazepine	metab_19906	PW_C040553;HMDB0060651	C16576	289.039	3.8295	neg	M+K-2H	C15H12N2O2	0	35.6	2.17684	68011-66-5	0.866093	670.846	927.041	0	0	0	0	0	0	137.515	137105	650553	411099	0	0	0	0	0	0	0	0	0	0	0	0	0	0	0	0	3798.19	3743.78	0
neg_2154	Gallocatechin	metab_19926	HMDB0038365;HMDB0038361;MJDBOTE0000270	C12136;C12127	611.145	1.6948	neg	2M-H	C15H14O7	40.1	0	7.8806	970-74-1;970-73-0	0.0722261	55377.7	426028	0	0	0	0	73022.6	140977	152962	2.07156e+06	105158	38972.2	0	0	0	0	0	0	0	0	0	0	0	0	0	0	0	0	19041.5	21799.4	19613.8
pos_4534	1'-Hydroxybufuralol	metab_4604	HMDB0244261	-	295.201	5.0169	pos	M+NH4	C16H23NO3	0	30.3	-1.94569	-	0.110945	105117	6987.02	168662	0	0	0	66470.8	133444	74404.2	0	0	0	0	0	0	0	0	0	0	0	0	0	0	0	0	0	0.0694	0.00578333	6937.45	8168.77	8637.55
pos_1039	Ferrirubin	metab_412	-	-	1011.38	4.4666	pos	M+H, M+NH4	C41H64FeN9O17	60.7	0	-0.861485	-	0.0592028	512.391	7.06494e+06	0	0	12533.7	0	0	0	2.77198e+06	0	0	0	22848	164319	41898.4	0	0	0	0	0	0	0	0	0.1415	0	0	0	0.0117917	35165.5	35009.1	31610.8
neg_6192	Helenalin	metab_15970	HMDB0253066	C09473	307.119	6.1436	neg	M+FA-H	C15H18O4	0	41.3	1.21454	6754-13-8	0.866397	59947.4	1.5021e+06	72942.2	0	0	0	107889	58782.9	315096	15960.7	7197.53	10895.4	0	0	478246	0	0	0	0	0	0	0.1923	0	0	0	0	0	0.016025	893.715	863.987	0
pos_9819	Psilocin	metab_9976	HMDB0042000	C08312	237.16	2.7102	pos	M+CH3OH+H	C12H16N2O	0	33.6	-0.373721	520-53-6	1.72941	0.002	0	0.0029	0	0	0	0.0026	0.0015	0.0002	0	1.5136	36.3492	0	0	0	0	0	0	0	0.2454	0	0	0	0	0	0	0	0.02045	0.0001	0	0.1284
pos_8138	1-O-Sinapoyl-beta-D-glucose	metab_8245	HMDB0302379	C01175	369.121	4.068	pos	M+H-H2O	C17H22O10	0	79.8	7.34024	-	0.2381	95982.9	216962	53347.3	0	51.5524	0	181669	129587	136513	0	2021.77	1787.55	0	0	0	0.4187	0.04	0	0	0	0	0	0	0	0	0	0	0.038225	2675.5	1851.92	1772.49
neg_5861	Ocotillol	metab_15660	HMDB0255888	-	505.39	6.5428	neg	M+FA-H	C30H52O3	0	72	1.22796	-	0.0408276	6.03771e+06	2.28747e+06	3.67586e+06	2263.85	6323.48	2699.28	3.57531e+06	5.10939e+06	3.22525e+06	0	77880.4	265265	293855	104792	200330	0	0	0	0	0	0.6357	0	0	0	0	0	0	0.052975	560595	594395	549957
pos_6514	Pyrimidopurinone	metab_6578	HMDB0256981	-	286.092	6.123	pos	M+H-H2O	C13H13N5O4	0	46.6	-5.64175	-	0.0630346	0	0	0	0	0	0	0	0	0	48259.1	293296	306460	0	0	0	1.2461	0	0	0	0	0	0	0	0	0	0	0	0.103842	42590.7	38198.3	38316.3
pos_7508	Salutaridinol	metab_7591	HMDB0304480	C05220	347.196	4.8018	pos	M+NH4	C19H23NO4	0	57	-1.08296	3271-79-2	1.61274	343.276	0	2807.59	0	0	0	352.161	522.472	0	1.1984	16.1012	19.0166	0	0	0	0	3.0547	0	0	0	0	0	2.5052	0.0188	0	0	0	0.464892	0	1.1628	0.0567
neg_6504	Aspartyl-Tyrosine	metab_16270	HMDB0028765	-	317.078	5.9483	neg	M+Na-2H	C13H16N2O6	0	41.1	8.9084	-	0.0362997	516319	66415.8	1.99796e+06	2355.14	0	0	120992	140423	40328	0	27972.5	0	0	22593.2	0	2.2575	3.4528	0	0	0	0	0	0	0	0	0	0	0.475858	18261.1	19500.7	19413.2
pos_5072	ACRL Toxin II	metab_5141	HMDB0030496	-	350.196	6.2978	pos	M+ACN+H	C17H24O5	0	31.5	-1.65132	101951-84-2	0.866266	105352	356822	95444.9	0	0	0	231710	152077	609024	122294	115838	55950	0	0	0	0	0	0	0	0	8.2552	0	0	0	0	0	0	0.687933	0	14420.3	14818.3
neg_7867	2-Chloro-9-(2-deoxy-beta-D-arabinofuranosyl)adenine	metab_17662	HMDB0257922	-	330.062	4.4878	neg	M+FA-H	C10H12ClN5O3	0	49.2	4.30886	-	0.00385166	2.03622e+06	2.90375e+06	325607	1590.57	0.007	0.7782	1.52272e+06	1.28071e+06	2.93325e+06	0	0	3547.61	39963.4	5481.9	14360.6	0	0.0392	0.1219	0	0	0	12.645	0	0	0.6035	0	0	1.11747	206490	205111	205127
pos_9043	2-Naphthylacetic acid	metab_9184	HMDB0246987	-	436.154	3.2113	pos	2M+ACN+Na	C12H10O2	0	50.2	4.24269	-	0.032347	0	0	4236.87	0	0	0	0	0	9.7295	42.1717	0	676177	0	0	0	0	0	0	0	0	0	0	0	0	0	0	16.7677	1.39731	3059.99	2899.9	2889.97
pos_8807	N-[(3S,4S)-4-(hydroxymethyl)-1-propan-2-ylpiperidin-3-yl]cyclopropanecarboxamide	metab_8947	-	-	241.191	3.4611	pos	M+H	C13H24N2O2	33.4	0	-0.563735	-	0.0134598	1.94637e+06	848202	1.28636e+06	0	0	1177.31	558391	1.51391e+06	2.06881e+06	9.4378	14.9539	0	0	0	0	0	0	0	0	0	0	0	17.4296	0	0	0	0	1.45247	155478	159127	155470
pos_7173	4-Methylumbelliferone glucuronide	metab_7242	HMDB0240464	C11584	416.097	5.2797	pos	M+ACN+Na	C16H16O9	0	30.5	5.66683	6160-80-1	0.122844	149077	280812	0	3889.94	35163.8	1.3404	52265.9	111255	59269.7	0	0	0	0	0	0	19.5148	0	0	0	0	0	0	0	0	0	0	0	1.62623	5808.88	7079.25	7367.95
neg_6658	O-Glutarylcarnitine	metab_16423	HMDB0240779;LMFA07070091	-	312.086	5.8621	neg	M+K-2H	C12H21NO6	0	34.4	1.39506	-	0.0331454	351742	279600	495333	830.916	0	0	332759	390421	161949	0	17595.2	282.531	2.1119	0	0	7.7994	2.1446	0	0.8331	0	0	0	0	0	4.7533	4.0769	1.4208	1.75234	26931	28356.2	26675.7
neg_4431	Toralactone	metab_14231	HMDB0038549	C17673	271.062	5.8386	neg	M-H	C15H12O5	0	62.4	1.13637	41743-74-2	0.0177565	91223.2	117754	75686.3	0	0	0	81837.8	126611	167006	36934.8	0	2329.36	0	0	0	27.8132	0	0	0	0	0	0	0	0	0	0	0	2.31777	12635.4	12631.2	12248.7
neg_6855	Monatepil	metab_16635	HMDB0254841	-	496.182	5.6422	neg	M+Na-2H	C28H30FN3OS	0	52.2	-5.32211	-	0.159585	0	0	0	0	0	501.017	0	0	0	3885.79	145313	308098	0	0	0	0	31.8947	0	0	0	0	0	0	0	0	0	0	2.65789	5624.78	5586.3	4187.19
pos_4877	(S)-4',5,7-Trihydroxy-6-prenylflavanone	metab_4957	HMDB0037247	C09832	363.122	5.9475	pos	M+Na	C20H20O5	0	54.9	5.89386	68236-13-5	0.335414	0	43.1347	0.2921	0	0	0	1.5032	316.491	20.152	0	0	773639	0	0	0	0	0	0	0	0	0	0	38.0802	0	0	0	0	3.17335	25662	12585.8	21426.4
neg_8152	(3E)-Glutaconylcarnitin	metab_17960	HMDB0241662	-	272.114	4.1905	neg	M-H	C12H19NO6	0	37.1	0.00546986	-	0.47119	37189.3	1678.25	9304.48	24.1025	0.1194	9.0113	5560.63	16660.3	6037.92	13.3483	17.066	2610.22	2.8329	1331.64	46.4389	0	5.7077	0.3554	0	14.5838	0	0	0.0002	17.763	0.0424	0	0	3.20438	319.641	148.104	153.365
neg_3942	Chloroethyl nitrosourea	metab_13725	HMDB0255807	-	285.017	5.1309	neg	M+K-2H	C8H13ClN4O3	0	47.2	4.36273	-	0.100254	52265.7	77878.8	41791	18.3347	15188.2	13588.8	89578.4	67584.8	29703.8	0	0	0	0	1414.19	0	17.4194	0.4416	21.1724	0	0	0	0	0	0	0	0	0	3.25278	13249.9	13175.3	15647
pos_6256	Taxine B	metab_6342	HMDB0258750	C19989	548.296	6.3137	pos	M+H-2H2O	C33H45NO8	0	75.7	-7.35982	1361-51-9	0.0278736	0	0	0	0	0	0	0	0	0	0	1.26692e+06	1.04721e+07	21908.2	0	5519.01	0	0	0	42.7084	0	0	0	0	0	0	0	0	3.55903	344658	328271	344635
neg_4415	Pyroglutamyl-histidyl-glycine	metab_14213	HMDB0256990	-	358.094	5.8151	neg	M+Cl	C13H17N5O5	0	45.2	3.93051	-	0.0210617	992561	963616	658856	1437.63	1513.41	2462.65	799833	631877	726393	20202.3	0	0	5707.32	18344.9	2176.12	0	0	0	0	0	0	0	0	0	0	58.1609	0	4.84674	81581.2	82268.8	79032.2
pos_4739	Pirarubicinol	metab_4817	HMDB0256589	-	662.276	5.5904	pos	M+CH3OH+H	C32H39NO12	0	42.4	-7.23201	-	0.866121	0	0	0	0	0	0	0	0	0	7620.35	702756	1.4192e+06	0	5463.67	0	0	0	8.716	0	62.9984	0	0	0	0	0	0	0	5.9762	0	10618.6	10438.1
neg_4413	Juzirine	metab_14211	HMDB0033954	-	316.075	5.8151	neg	M+Cl	C17H15NO3	0	38.9	1.7151	64069-53-0	0.0452617	146343	230546	204256	25.8382	0	0	209507	190172	16245.2	1267.27	69692.3	55138.5	90.6634	111.75	0	0	0	27.2643	0	0	0	33.9573	20.9797	17.6598	0	0	0	8.32176	6113.74	5764.38	5597.02
pos_4904	Brassinolide	metab_10182	LMST01140001;HMDB0041130;HMDB0034081	C08814	525.317	5.9954	pos	M+2Na-H	C28H48O6	0	44.3	0.751201	72962-43-7;78821-43-9	0.118574	0	0	0	24.3343	0	0	0	0	0	7711.73	79525.4	900393	0	0	31988.4	5.544	0	22.5451	0	0	0	12.203	43.5924	22.439	0	0	0	8.86029	6518.66	5436.02	5263.02
pos_6694	Flufenamic acid	metab_6747	HMDB0252331	C13038	314.099	5.9794	pos	M+CH3OH+H	C14H10F3NO2	0	46.8	-1.28821	530-78-9	0.0041907	4.56066e+06	3.8867e+06	6.08991e+06	21010.1	136.827	15.7032	3.51522e+06	4.4987e+06	2.00722e+06	0	0	0	0	0	0	0	112.722	0	0	0	0	0	0	0	0	0	0	9.39353	491486	487525	490440
pos_2998	Maysin 3'-methyl ether	metab_3013	HMDB0037420	-	307.083	2.0469	pos	M+H+Na	C28H30O14	0	47	9.91495	74158-05-7	0.0264511	70924.9	420558	10288.5	0	0	0	88076.6	107099	123517	1.9863e+06	106072	85431.8	0	0	0	0	0	0	0	0	0	112.944	0	0	0	0	0	9.41197	31276.1	31287.6	29870.2
pos_2922	Terbutaline	metab_2933	HMDB0015009	C07129	226.144	1.3038	pos	M+H	C12H19NO3	33.3	0	-0.599548	23031-25-6	0.0048132	1.62115e+06	175776	3.47608e+06	0	15.8802	0	1.19331e+06	3.06561e+06	722474	2.0365	19.7863	37.8049	100.297	9.342	18.2472	0.8515	11.4892	0.8149	2.5319	8.8103	2.8819	54.1286	3.2282	0	5.9593	12.101	10.1838	9.41505	189289	190248	191120
pos_8965	Pregnenolone-3,21-disulfate	metab_9105	HMDB0242133	-	475.147	3.2511	pos	M+H-H2O	C21H32O9S2	0	34.8	3.74301	-	0.023886	0	0	0	0	0	0	0	0	0	2.06555e+06	6.40592e+06	6.62499e+06	0	0	0	0	0	0	0	0	0	0	0	0	0	113.858	0	9.48813	113904	113686	118565
pos_3738	3-[2-(6-Methyl-2-pyridinyl)ethynyl]-2-cyclohexene-1-one O-methyloxime	metab_3770	HMDB0247757	-	273.159	3.541	pos	M+CH3OH+H	C15H16N2O	0	59.1	-1.01119	-	0.141857	242028	268342	121993	0	0	0	60263.1	119400	65504.2	0	0	0	0	0	0	0	0	0	0	64.2499	50.5353	0	0	0	0	0	0	9.56543	4579.99	5915.63	5935.59
neg_7301	Naxagolide	metab_17095	HMDB0257776;HMDB0255475	-	292.156	5.1309	neg	M+FA-H	C15H21NO2	0	66.2	1.01527	-	0.0195678	228923	0	385020	0	0	0	9369.63	122745	0	1327.19	283298	1.41302e+06	0	0	97.5198	0	0	102.311	0	0	0	0	0	0	0	66.1201	0	14.0359	52774.7	51024	51027.1
pos_5094	Propranolol glycol	metab_5162	HMDB0256835	-	260.128	6.3297	pos	M+ACN+H	C13H14O3	0	52.1	-1.10003	-	0.023352	7.78052e+06	7.02677e+06	6.64153e+06	18273	23303.7	2923.05	2.62401e+06	5.88026e+06	5.09391e+06	23965.4	0	0	0	0	0	0	0	0	175.372	26.1725	0	0	0	0	0	0	0	16.7954	635739	661854	635837
pos_7072	Cysteinyl-Tryptophan	metab_7136	HMDB0028786	-	272.084	5.4394	pos	M+H-2H2O	C14H17N3O3S	0	33.4	-5.42593	-	0.00786698	206389	273789	246938	0	0	353.663	205101	212581	36959.5	0	2522.19	6347.4	0	1880.92	201.023	206.142	0	0	0	0	0	0	0	0	0	0	0	17.1785	17408.7	17469.8	17672
neg_6384	3'-C-Ethynylcytidine	metab_16152	HMDB0252093	-	312.086	6.0187	neg	M+FA-H	C11H13N3O5	0	65.6	7.94349	-	0.00934244	212069	159989	571407	0	0	0	290297	421418	162263	0	0	0	0	0	0	0	0	19.524	0	0	0	0	0	0	0	0	192.929	17.7044	20291.5	19967.2	19966.1
pos_10284	Esmolol	metab_301	HMDB0014333;PW_C008734	C06980	313.212	1.2162	pos	M+NH4	C16H25NO4	84.8	0	-1.45525	103598-03-4	0.00747857	3.6921e+06	91559.9	1.62012e+07	0	0	0	5.27961e+06	6.86441e+06	1.37225e+06	0	0	0	0	0	0	0	0	0	216.092	0	0	0	0	0	0	0	0	18.0077	528855	528853	522033
neg_6955	11-Methoxynoryangonin	metab_16738	HMDB0030754	-	319.083	5.5168	neg	M+FA-H	C15H14O5	0	56.4	1.30222	77900-31-3	0.0594459	0	0	38595.2	0	60.0764	0	0	8684.72	1253.81	0	47029.7	333550	41.4792	30396.3	52.3206	0	219.697	0	0	0	0	0	0	0.2924	25.5832	0	0	20.4644	8594.4	9545.86	9543.19
neg_4008	2-Methylbenzyl alcohol acetate	metab_13793	HMDB0041472	C07213	163.076	5.233	neg	M-H	C10H12O2	0	33.9	-2.73293	17373-93-2	0.0119438	237643	183494	238586	5335.03	14687.9	10117.3	112496	121893	85556.4	31558.5	92434.9	254188	9087.21	54018.9	15103.3	0	255.75	0	0	0	0	0	0	0	0	0	0	21.3125	33762.4	34465.8	34475.3
neg_9637	2-Ethyl-1-methylpyridin-4-one	metab_19529	HMDB0250513	-	136.076	2.7369	neg	M-H	C8H11NO	0	34.1	-5.27817	-	0.0351065	0	0	0	0	0	0	0	863.538	903.059	90047.7	170329	147141	0	0	0	0	0	0	0	258.515	0	0	0	0	0	0	0	21.5429	9176.34	8628.58	9174.49
neg_4291	Cryptophycin 52	metab_14083	HMDB0250550	-	703.251	5.6422	neg	M+Cl	C36H45ClN2O8	0	77.9	-7.01882	-	0.900744	0	4680.15	0	0	1891.17	0	0	0	0	114878	381600	614485	0	0	0	0	0	0	0	0	0	291.093	0	0	0	0	0	24.2577	0	5195.9	3723.24
pos_6922	Formononetin	metab_6979	LMPK12050037;HMDB0005808;MJDBOTE0001045	C00858	286.107	5.6773	pos	M+NH4	C16H12O4	0	42.3	-1.0765	485-72-3	0.0204645	419300	115264	198277	39.9737	0	0	157387	502498	381913	0	78811.4	222765	0	7226.98	0	157.234	0	0	0	0	0	0	30.6032	0.1135	112.425	0	0	25.0314	32642	33806.9	32630.6
pos_6830	Thiogeraniol	metab_6885	HMDB0036106	C22269	193.101	5.8281	pos	M+Na	C10H18S	0	63.5	-5.60242	39067-80-6	0.0137244	325844	355875	85766.3	173.385	0	0	15977.6	57350.4	13420	0	0	0	0	0	0	0	0	0	0	0	0	0	206.912	0	0	118.968	0	27.1567	16503.1	16111.3	16497.7
pos_8177	3-Furanmethanol glucoside	metab_8285	HMDB0032924	-	324.108	4.0282	pos	M+ACN+Na	C11H16O7	0	58.1	8.35282	86425-28-7	0.00331586	362717	195274	564816	0	0	0	217524	356237	115210	27557.8	149536	119703	0	57605.7	0	0	0	0	0	0	0	346.861	0	0	0	0	0	28.9051	34419.9	34221.8	34224.2
neg_2876	Oxoglutaric acid	metab_12620	PW_C000134;HMDB0000208	C00026	145.014	3.6716	neg	M-H	C5H6O5	62.1	0	-3.94984	328-50-7	0.0262663	316219	506448	144441	4746.09	38273.9	12557.4	144584	240294	397915	2463.91	3484.8	1242.53	0	6234.94	336.76	0	350.743	0	0	0	0	0	0	0	0	0	0	29.2286	33755.3	33767.2	35320.8
pos_4688	4-Ketoretinoic acid glucuronide	metab_4762	HMDB0061689	-	529.185	5.4473	pos	M+K	C26H34O9	0	55.1	2.55687	-	0.06408	0	0	0	0	0	0	0	0	0	552938	297409	507128	0	0	0	0	0	0	0	0	0	330.616	0	0	0	47.5579	0	31.5145	19108.5	19019.3	21259.7
pos_5062	Artonin T	metab_5130	LMPK12111523;HMDB0029905	C08335	468.199	6.282	pos	M+NH4	C26H26O7	0	33	-5.94364	161017-03-4	0.0981497	713028	1.28233e+06	170780	131284	249933	219113	160051	216104	1.14823e+06	2.15058e+06	924177	586653	10390.9	7343.88	0	191.829	93.6706	101.636	0	0	0	0	0	0	0	0	0	32.2613	59452.3	50661.7	50109.4
neg_6505	Aleuritic Acid	metab_16271	LMFA01050101;MJDBOTE0000482	-	303.218	5.9483	neg	M-H	C16H32O5	38.6	0	1.25823	-	0.0790161	469959	320569	430586	0	0	0	284223	384414	311840	0	0	0	0	1558.54	0	0	0	0	0	234.868	188.059	0	0	0	0	0	0	35.2439	26206.2	26818.1	23080.9
pos_5375	Cholesterol glutamate	metab_5439	HMDB0250171	-	574.344	6.8369	pos	M+2Na-H	C32H51NO5	0	46.6	-7.13874	-	0.0913327	2438.21	205.543	101.57	0	265187	38419.7	102.769	80.7662	234.397	0	0	0	1.31737e+06	0	403844	0	349.815	0	0	0	14.351	40.1085	0	24.7765	0	0	0	35.7543	7329.02	8499.03	7240.93
neg_8649	2-Methylthioadenosine	metab_18479	HMDB0245242	-	358.082	3.7668	neg	M+FA-H	C11H15N5O4S	0	48.1	-3.00182	-	0.866026	337665	57009.7	316545	0	0	0	188698	270148	96918.6	0	3240.75	22127.5	0	0	0	0	0	0	430.525	0	0	0	0	0	0	0	0	35.8771	1892.24	1894.5	0
pos_4781	Ethyl glucuronide	metab_4859	HMDB0010325	-	286.092	5.7249	pos	M+ACN+Na	C8H14O7	0	48	9.62324	17685-04-0	0.120844	0	0	0	618.075	0	0	0	0	0	3310.28	174637	246793	0	0	0	316.676	0	0	0	0	0	0	0	0	260.968	0	0	48.1369	2814.12	3497.55	3499.75
neg_4451	2,3',4,6-Tetrahydroxybenzophenone	metab_14251	-	C06355	245.046	5.8621	neg	M-H	C13H10O5	45	0	0.76205	-	0.049884	91805.8	86908.4	95520.7	3376.37	14984.3	11844.6	76235.8	77843.9	89079.5	48586.9	59840.8	72580.7	34767.1	88130.7	32854.6	577.923	0	0	0	0	0	0	0	0	0	0	0	48.1602	20269.2	22088.3	20298.8
pos_4239	Dalbergin	metab_4299	HMDB0303925;LMPK12100003	C10414	286.107	4.4108	pos	M+NH4	C16H12O4	0	56.5	-0.90237	482-83-7	0.00865592	650518	161848	375963	0	0	105.11	345604	689128	440704	24379.5	702.049	163.863	114.063	136.209	176.725	81.3988	44.3492	0	0	0	0	0	0	282.218	203.565	0	0	50.961	46002	46691.8	45995.5
neg_6683	Ethyl phenylacetate	metab_16451	HMDB0032618	-	163.076	5.8464	neg	M-H	C10H12O2	0	35.3	-2.95215	101-97-3	0.00262696	61127.7	32922.6	108738	1418.96	5570.63	1207.31	35745.9	35608	19105.8	11155.5	41974.1	338493	4570.22	36839	7120.78	0	0	0	0	0	0	639.92	0	0	0	0	0	53.3266	24344.5	24455.6	24455.5
pos_7089	4-(4'-O-Acetyl-alpha-L-rhamnosyloxy)benzaldehyde	metab_7154	HMDB0039958	-	352.139	5.4154	pos	M+ACN+H	C15H18O7	0	31	-1.85778	159733-92-3	0.0410188	15995.8	10624.2	11357.4	564.012	0	0	8094.25	10560.6	7222.44	0	145949	991956	0	0	0	0	0	0	0	0	0	0	180.322	265.832	0	0	203.755	54.1591	24266.2	22587.9	24278.6
pos_4843	S-Glutaryldihydrolipoamide	metab_4923	HMDB0006832	C06157	286.092	5.8757	pos	M+H-2H2O	C13H23NO4S2	0	48.8	-3.27492	-	0.0311621	0	0	0	390.019	306.797	407.124	0	0	0	30542	373234	623893	97.9946	22.5571	87.3818	25.6865	194.408	181.14	26.3055	11.0731	89.6816	0	0	0	48.2977	39.277	48.4763	55.3621	26618.4	25221.9	25241.4
neg_7051	N-2-Mdmn	metab_16840	HMDB0259537;HMDB0061168	-	338.071	5.4217	neg	M+Na-2H	C11H19N5O2S2	0	46.2	-5.82769	-	0.00634679	395838	120029	312884	137.937	748.912	0	80584.2	174665	122908	0	0	0	0	51756.2	0	0	0	0	0	559.493	122.001	0	0	0	0	0	0	56.7912	17691	17498.4	17497.5
neg_3310	Dide-O-methylsimmondsin	metab_13075	HMDB0041207	-	368.099	4.1905	neg	M+Na-2H	C14H21NO9	0	40.9	7.42107	135074-86-1	0.0256261	2857.21	0	0	307.459	269.555	0	0	0	0	130879	815277	568180	592.713	1589.73	258.206	0	0	0	0	0	0	0	0	683.707	0	0	0	56.9756	25331.5	26438.9	25269.3
pos_8458	3,5,6-Trihydroxy-5-(hydroxymethyl)-2-methoxy-2-cyclohexen-1-one	metab_8580	HMDB0041031	-	169.049	3.7645	pos	M+H-2H2O	C8H12O6	0	44.9	-0.0762997	76663-30-4	0.119044	149.914	202.314	34.5012	74.8914	71.0237	70.3242	179.319	34.9496	147.04	527.164	189.1	590.239	48652.6	14423.8	28861.3	0	0	0	0	0	0	24.3798	0	0	0	0	678.853	58.6028	1453.97	1428.59	1759.58
pos_7244	Deoxyloganic acid	metab_7319	HMDB0037028	C11647	424.158	5.1602	pos	M+ACN+Na	C16H24O9	0	88.6	0.281777	92842-56-3	0.121939	108720	69672.9	22862.7	0	0	0	86965.3	60849.5	38316.3	5733.61	145215	363728	0	0	0	0	0	0	0	0	0	0	0	0	0	0	759.676	63.3063	6718.24	5490.7	5458.74
neg_6871	3-[[5-Methyl-2-(1-methylethyl)cyclohexyl]oxy]-1,2-propanediol	metab_16653	HMDB0036133	-	275.187	5.6265	neg	M+FA-H	C13H26O3	0	42	1.69452	87061-04-9	0.00279974	1.09482e+06	917183	1.03654e+06	0	0	0	691294	713911	735792	0	20603.6	47001.3	0	0	0	0	0	0	0	775.432	0	0	0	0	0	0	0	64.6193	90405.1	89911.9	90066.1
pos_8398	Cbhcy	metab_8515	HMDB0249714	-	258.079	3.8204	pos	M+Na	C9H17NO4S	0	40.7	9.89911	-	0.00419678	1.15483e+06	844445	1.01094e+06	0	28.8274	0	936430	927374	768841	0	1273.29	2284.25	23171.1	1972.56	26761.3	389.268	137.01	277.755	0	0	0	0	0	0	0	0	0	67.0028	71212.8	71731.8	71213
pos_6380	Evacetrapib	metab_6451	HMDB0252132	-	683.254	6.2184	pos	M+2Na-H	C31H36F6N6O2	0	44.1	3.99464	-	0.866146	1.62891e+06	975596	2.0587e+06	0	0	0	120679	577010	20978.4	0	0	0	0	0	0	0	0	0	821.303	0	0	0	0	0	0	0	0	68.4419	10798	0	10592.3
neg_4210	17-Hydroxylinolenic acid	metab_14011	HMDB0011108	C16346	331.167	5.5168	neg	M+K-2H	C18H30O3	0	42.5	-4.65142	-	0.0309349	807556	392323	669274	0	0	0	278031	559952	215291	0	21594.6	12941.9	0	1226.32	87.0255	0	0	0	86.918	551.006	196.191	0	0	0	0	0	0	69.5096	50055.9	47449.7	47483.4
neg_4295	Hyaluronan biosynthesis, precursor 1	metab_14087	HMDB0060071	C04794	414.084	5.6579	neg	M+Cl	C14H21NO11	0	62.3	7.06	-	0.033585	1.08835e+06	1.6689e+06	161948	0.1325	9588.79	0.015	433494	730310	347332	0	0	0	0	0	0	0.1414	0	834.332	0	0	0	0	0	0	0	0	0	69.5395	50526.3	47601.8	50436.5
pos_3176	(+/-)-2-(1-Methylpropyl)-4,6-dinitrophenol	metab_3195	HMDB0032559	C14302	205.061	2.6781	pos	M+H-2H2O	C10H12N2O5	0	42.4	0.155603	88-85-7	0.0260939	69949.9	146079	51643.8	0	0	3027.3	23670.5	62140.2	140598	29946.9	79652.6	100459	0	160611	6061.41	0	840.253	0	0	0	0	0	0	0	0	0	0	70.0211	16219	16226.6	15500.5
pos_6485	Tetranor-PGEM	metab_6548	LMFA03010032;HMDB0253059	-	370.185	6.1388	pos	M+ACN+H	C16H24O7	0	66.7	-3.23869	-	0.0297858	0	0	0	0	0	2121.65	0	0	0	395461	956306	850822	0	6.3717	0	0	0	0	0	0	0	0	848.916	0	0	0	0	70.743	56887.6	56900	59880.3
neg_3742	Ethylmethylacetic acid	metab_13524	HMDB0002176	C18319	203.129	4.8183	neg	2M-H	C5H10O2	0	36.2	-1.07818	116-53-0	0.866113	0	0	0	581.082	0	0	0	0	0	0	0	0	84997	34371.2	64800.9	0	0	0	0	0	0	0	0	0	0	0	870.677	72.5564	1849.89	1819.79	0
neg_4222	(R)-Salsolinol	metab_14019	HMDB0005199	C09642	160.076	5.5325	neg	M-H2O-H	C10H13NO2	0	36.4	-2.83723	525-72-4	0.00980003	1.40831e+06	2.01782e+06	452583	419.217	3371.07	6748.07	778570	980790	597104	0	0	819.662	1453.8	897.29	744.795	0	0	0	0	0	0	282.117	0	0	210.982	384.049	0	73.0956	110464	110457	112346
pos_8376	Juglone	metab_8493	HMDB0030773;MJDBOTE0001015	C03840	207.065	3.8443	pos	M+CH3OH+H	C10H6O3	0	62.8	-0.314272	481-39-0	0.15896	3265.89	3319.27	7412.43	1132.05	2886.42	1957.46	3146.21	2001.81	1941.63	2247.55	27480.9	129089	0	40951.8	3942.86	0	877.641	0	0	0	0	0	0	0	0	0	0	73.1368	3053.01	4096.67	4067.69
pos_6892	2-Fluoro-2',3'-dideoxyadenosine	metab_6947	HMDB0245126	-	529.185	5.7249	pos	2M+Na	C10H12FN5O2	0	45.1	0.986932	-	0.867259	0	0	0	0	0	97.3677	0	0	0	1.11946e+06	254149	422194	0	0	0	0	0	0	0	0	0	0	0	0	0	0	883.449	73.6208	16007.8	15050.2	0
neg_101	2alpha-(3-Hydroxypropyl)-1alpha,25-dihydroxy-19-norvitamin D3	metab_10327	LMST03020627;HMDB0254341	-	443.353	6.4877	neg	M-H2O-H, M-H, M+Na-2H	C29H50O4	0	47.9	0.662187	-	0.0470562	2.75143e+06	1.11817e+06	2.0612e+06	0	264.003	0	1.34974e+06	2.27172e+06	2.06037e+06	484462	678035	48504.3	0	3810.39	0	0	0	0	0	0	0	0	0	0	892.894	0	0	74.4078	188196	187603	172999
pos_8366	5-(Tetrahydro-2H-pyran-4-yl)-1H-indole	metab_8482	HMDB0246737	-	219.149	3.8523	pos	M+NH4	C13H15NO	0	34.6	-0.27044	-	0.0224153	247701	188766	75369.1	0	0	0	122730	145886	81684.2	0	18417	210158	0	0	0	0	0	0	0	0	752.191	0	0	156.168	0	0	0	75.6966	15901.2	15301.1	15297.7
neg_7709	Furaneol (keto form)	metab_17500	HMDB0304357	-	108.021	4.6611	neg	M-H2O-H	C6H7O3-	0	59.3	-6.12354	-	0.014388	51735.7	95952.8	19642.2	0	465.233	0	29070	44074.7	114574	0	0	5671.63	0	0	0	0	626.675	289.917	0	0	0	0	0	0	0	0	0	76.3826	7524.4	7717.3	7532.08
pos_10621	P-Phenetidine	metab_650	HMDB0246417	-	155.118	0.9536	pos	M+NH4	C8H11NO	35.5	0	-0.254422	-	0.0498522	276341	154956	511960	0	0	0	324077	430128	259878	0	0	0	0	0	0	0	0	0	0	0	0	0	0	0	926.045	0	0	77.1704	16656	17808.7	18379.8
neg_5860	Dihydro-2,4,6-tris(2-methylpropyl)-4h-1,3,5-dithiazine	metab_15659	HMDB0032221	-	577.375	6.5428	neg	2M-H	C15H31NS2	0	36.4	4.83515	74595-94-1	0.0136254	9.42629e+06	3.43518e+06	5.40069e+06	0	0	0	5.30998e+06	7.99338e+06	4.43914e+06	0	0	54071.2	497696	150052	195534	0	940.576	0	0	0	0	0	0	0	0	0	0	78.3813	887316	908236	886957
neg_8294	3-Methyl-1-(2,4,6-trihydroxyphenyl)-1-butanone	metab_18108	HMDB0033798	C07350	255.088	4.0652	neg	M+FA-H	C11H14O4	0	37.5	0.822394	26103-97-9	0.00436719	1.8489e+07	1.07275e+07	3.66267e+07	505.392	0	0	1.93893e+07	1.45413e+07	1.68465e+07	43586.2	68162.6	209560	0	6002.51	14403	0	0	0	0	0	0	0	951.165	0	0	0	0	79.2638	2.33088e+06	2.3133e+06	2.31338e+06
pos_9240	Neuraminic acid	metab_9390	HMDB0000830	C06469	232.082	3.0755	pos	M+H-2H2O	C9H17NO8	0	45.2	-0.208112	114-04-5	0.0521139	57586.2	158170	9057.29	0	0	0	77043.5	35129.9	200046	1840.44	0	0	0	0	0	0	0	0	0	0	0	0	0	0	0	0	964.407	80.3673	4874.14	4799.47	5282.12
neg_3011	(Z)-2-Methyl-2-butene-1,4-diol 4-O-beta-D-Glucopyranoside	metab_12768	HMDB0041187	-	245.103	3.8216	neg	M-H2O-H	C11H20O7	0	56.6	1.21267	-	0.00874035	898468	594096	1.0634e+06	0	0	0	601394	635916	693502	0	2041.65	120174	0	0	0	0	0	0	0	0	0	0.4988	0	0	0	0	963.99	80.3741	56187.8	55343	56190.9
pos_9267	4-Isopropylbenzoic acid	metab_9417	HMDB0035268	C06578	129.07	3.0598	pos	M+H-2H2O	C10H12O2	0	40.2	0.736338	536-66-3	0.0187902	397593	196207	612841	11251.7	1507	1701.78	227423	347715	85756.1	11282.5	97883.2	85833.2	9586.65	23686.2	7919.52	556.872	0	0	479.305	0	0	0	0	0	0	0	0	86.3481	54007.5	55815.8	54069.7
neg_3554	Zapotinin	metab_13330	LMPK12110090;HMDB0029677	-	373.093	4.5354	neg	M+FA-H	C18H16O6	0	32.5	0.956356	14813-20-8	0.124524	34608.2	285392	139849	0	0	0	224663	172214	362823	134.249	3007.13	14901.7	0	0	0	4.4223	2.7828	0	0	0	0	0	1031.8	0	0	0	0	86.5837	5994.76	7412.24	6035.06
pos_7414	(+)-Gallocatechin	metab_7491	HMDB0038365;LMPK12020002	C12127	324.108	4.9295	pos	M+NH4	C15H14O7	0	31.5	-1.0507	970-73-0	0.0291197	7495.99	1989.44	0	0	0	974.509	2076.73	0	3270.18	0	72555.4	434947	1098.76	0	0	0	0	1039.17	0	0	0	0	0	0	0	0	0	86.5976	4889.63	4883.08	4644.05
pos_3816	Indoximod	metab_3851	HMDB0243932	-	201.102	3.6527	pos	M+H-H2O	C12H14N2O2	0	42.6	-0.0292822	-	0.0374859	167811	112098	110271	0	0	0	190940	128746	26403.2	0	1814.61	0	0	0	0	0	0	0	0	0	0	0	0	1042.31	0	0	0	86.8593	12121.2	11369.1	11364.7
pos_4642	5-(2-Hydroxyethyl)-4-methylthiazole	metab_4714	HMDB0032985	C04294	328.115	5.3037	pos	2M+ACN+H	C6H9NOS	0	31.8	1.52102	137-00-8	0.234357	260518	293984	261217	0	0	0	202837	229011	169677	0	204.041	8.4233	0	0	0	0	6.6662	0	0	0	0	6.8018	0	1063.42	0	0	0	89.7411	4773.28	5209.6	7299.06
neg_7104	Mannitol 1-Phosphate	metab_16896	HMDB0001530	C00644	261.041	5.3668	neg	M-H	C6H15O9P	44.8	0	9.95436	15806-48-1	0.045385	245408	102142	584822	173834	433201	210906	260105	276628	164526	222318	344367	307270	254501	414937	346768	0	0	1087.67	0	0	0	0	0	0	0	0	0	90.6393	109026	109005	100665
pos_6645	Pindolol	metab_6697	HMDB0015095;PW_C009401;MJDBOTE0000319	C07445	271.144	6.0274	pos	M+Na	C14H20N2O2	0	59.1	8.23817	13523-86-9	0.0309637	1.54782e+06	853365	1.65242e+06	138.126	0	0	697158	877165	399891	3137.2	0	0	0	1.3902	0	733.449	368.928	1.5231	0	0	0	0	0	0	0	0	0	91.9918	82046.2	86548.8	82088.9
pos_4232	Tropolone	metab_4292	HMDB0259299	C15474	105.034	4.3948	pos	M+H-H2O	C7H6O2	0	55.3	2.88533	533-75-5	0.0812975	42335.8	36473.4	31965.1	3645.56	3217.15	2691.03	32327.2	29659.7	14166.3	9251.97	5955.1	10101.4	4360.61	4850.58	2569.22	0	241.178	0	0	0	0	600.144	0	0	0	0	271.196	92.7098	4854.3	5566.55	4845.74
neg_4022	4-hydroxy ketorolac	metab_13808	HMDB0060647	-	316.083	5.2486	neg	M+FA-H	C15H13NO4	0	41.3	0.856835	-	0.0144518	131390	97141.8	46051	0	0	172.031	74389.7	63849.3	43780.3	8803.49	0	0	0	3132.56	705.536	0	0	0	0	0	22.5058	0	0	0	0	0	1092.6	92.9252	3695.5	3604.98	3604.06
pos_3836	1-Acetyl-3,27-dihydroxywitha-5,24-dienolide 3-glucoside	metab_3870	HMDB0033729	-	695.397	3.6766	pos	M+CH3OH+H	C36H54O11	0	55.3	-4.63471	227179-08-0	0.0381042	0	0	0	0	0	0	0	0	0	0	95995.6	2.35429e+06	0	0	0	0	0	0	0	0	0	0	0	0	868.037	0	266.482	94.5433	8222.31	8218.27	7689.45
pos_3015	2,6-Dimethylaniline	metab_3033	HMDB0060677;PW_C040580	C11004	122.097	2.1029	pos	M+H	C8H11N	65.6	0	1.73285	87-62-7	0.00855683	292588	115129	842639	3050.13	531.118	504.088	513823	404948	202158	4226.63	3370.38	21363.4	2639.79	776.916	3450.92	574.102	0	0	0	0	0	0	603.15	0	0	0	0	98.1043	65426.4	66160.9	66537.5
neg_8835	L-Norleucine	metab_18678	HMDB0001645	C01933	112.076	3.6246	neg	M-H2O-H	C6H13NO2	0	33.3	-5.56982	327-57-1	0.00587315	692163	131692	605067	810.257	222.247	300.735	609878	467471	95138.7	0	0	0	530.269	439.726	0	374.302	320.643	0	211.52	0	0	0	0	297.699	0	0	0	100.347	37928.1	37994.2	38344.3
pos_9148	(4Ar,10bR)-rel-4-Propyl-2,3,4,4a,5,10b-hexahydrochromeno[4,3-b][1,4]oxazin-9-ol	metab_9291	HMDB0243617	-	232.133	3.1475	pos	M+H-H2O	C14H19NO3	0	57.7	-0.450986	-	0.866045	0	0	3079.46	0	0	0	0	0	0	468983	0	1.8257	0	0	0	0	0	0	0.0826	1211.16	0	0	0	0	0.6621	0	0	100.992	0	2246.79	2264.48
pos_7382	Trans-zeatin riboside	metab_7457	HMDB0304506;HMDB0030388	C16431	390.118	4.9614	pos	M+K	C15H21N5O5	0	59	1.38607	6025-53-2	0.00332356	1.11526e+06	912841	633496	0	0	0	1.11038e+06	885316	484302	136429	83984.8	4755.06	9806.39	9220.88	0	0	438.653	0	0	0	0	0	0	589.269	0	0	215.143	103.589	81104.1	81107.8	80640
neg_4247	1,1'-(Tetrahydro-6a-hydroxy-2,3a,5-trimethylfuro[2,3-d]-1,3-dioxole-2,5-diyl)bis-ethanone	metab_14042	HMDB0032527	-	239.093	5.5639	neg	M-H2O-H	C12H18O6	0	31.4	0.119579	18114-49-3	0.0133152	263183	172847	286809	0	0	0.0039	355248	320455	256120	0.0082	0	0.0573	0	0	0.9837	1.4201	21.5977	0.8911	0	574.058	0	0.0228	0.2662	0	0	0.2838	650.12	104.055	29413.5	29413.1	30096.9
neg_3935	Genistein	metab_19927	HMDB0003217;LMPK12050218;MJDBOTE0000378	C06563	315.049	5.1153	neg	M+FA-H	C15H10O5	32.7	0	-7.3453	529-59-9;446-72-0	0.0147799	168707	206218	146431	5793.52	83305.9	69858.9	288980	200554	76509.7	1341.29	17356.5	0	0	34447	0	0	0	0	0	0	0	0	1252.04	0	0	0	0	104.337	57870.9	57849.9	59354.2
neg_4701	N,N-Didesmethyltramadol	metab_14498	PW_C040584;HMDB0060849	-	216.139	6.0813	neg	M-H2O-H	C14H21NO2	0	37.5	-0.615708	931115-27-4	0.0325626	936213	557970	1.28847e+06	0	0	0	507447	854154	329538	0	0	0	279024	340759	279583	0	0	0	0	0	0	0.0403	0	0	0	1315.16	0	109.6	58474.6	55235.5	58470.4
pos_10317	2,2-Dimethyl-5-hydroxy-1-pyrrolidinyloxy	metab_336	HMDB0247851	-	96.0813	1.2002	pos	M+H-2H2O	C6H13NO2	0	50.8	3.74555	-	0.0224876	75283.9	32231.4	331646	2752.32	1009.86	1324.46	141242	150442	60304.7	0	0	8142.33	611.593	475.77	2285.82	0	510.798	452.788	0	0	0	0	0	0	0	0	358.683	110.189	19140.9	19141.5	19896.5
pos_3439	Lysylisoleucine	metab_3467	HMDB0028955;HMDB0028954	-	323.207	3.0278	pos	M+ACN+Na	C12H25N3O3	0	58.3	7.30381	7369-79-1;20556-13-2	0.050052	848845	30796.5	650929	0	0	0	399633	383851	196913	0	0	0	0	0	0	0	0	0	0	1326.19	0	0	0	0	0	0	0	110.516	34957.5	38155.2	38192.4
neg_7692	(+)-Rotundifolone	metab_17482	HMDB0301852	C09896	147.081	4.6768	neg	M-H2O-H	C10H14O2	0	35.4	-3.77527	-	0.00537749	105612	87997.7	132038	97139.2	154047	145448	74271.2	98947.5	67712.9	1.19387e+06	571869	209385	437050	908829	485649	606.725	0	230.78	0	0	0	0	497.863	0	0	0	0	111.281	141574	142902	142901
pos_3682	4-Hydroxybenzaldehyde	metab_3715	HMDB0011718;MJDBOTE0000554	C00633	105.034	3.4451	pos	M+H-H2O	C7H6O2	57.7	0	3.24384	123-08-0	0.0176548	99797.3	322177	94514.6	3516.95	3394.78	1214.16	195023	106707	32383.1	5018.91	8311.81	11316	2042.17	333.151	898.298	660.042	0	0	0	282.03	0	393.389	0	0	0	0	0	111.288	11280.3	11626.2	11638.3
pos_4804	Quinone A	metab_4882	HMDB0257051	-	308.113	5.7648	pos	M+NH4	C15H14O6	0	45.4	-1.2888	-	0.105232	18409.4	50626.5	33818.4	0.7988	0	0	16120.1	37319.6	25297.8	0	99605.4	170569	0	0	0	0	1349.62	0	0	0	0	0	0	0	0	0	0	112.469	5459.29	6573.81	6609.2
pos_7418	1-O-Feruloyl-beta-D-glucose	metab_7495	HMDB0301952;HMDB0302219	C17759	420.128	4.9215	pos	M+ACN+Na	C16H20O9	0	60	5.45899	-	0.0282246	0	31.0156	7581.11	0	0	0	11913.5	1670.96	0	0	1.11537e+06	3.03269e+06	1886.73	0	0	0	0	1375.47	0	0	0	0	0	0	0	0	0	114.623	81316.2	77494.8	77438.6
pos_1897	2-Methoxynaphthalene	metab_1824	HMDB0032861	-	159.08	4.379	pos	M+H-H2O, M+H	C11H10O	45.9	0	-0.123599	1993-04-09	0.0108107	46585.3	17139.4	66264.8	30824.9	579101	405942	46373.2	70974	30820.9	156541	132359	57376.5	50565.8	430773	56685	0	36.4542	0	0	0.4527	0	694.122	48.6624	567.587	0.0001	27.4976	0.8253	114.633	47835.1	47835.6	48736.7
pos_999	L-L-Homoglutathione	metab_10153	HMDB0029395	-	339.134	4.2353	pos	M+NH4, M+ACN+Na	C11H19N3O6S	0	68.3	1.52584	18710-27-5	0.00761294	1.43034e+06	1.12522e+06	1.68741e+06	2228.05	246.486	8878.79	471961	1.10277e+06	369825	0	14634.5	38675	0	4745.78	156.72	0	355.181	330.284	0	0	0	0	0	238.321	224.953	0	281.301	119.17	60137.5	59351.2	59351.6
neg_6862	(9Z,11E,13S,15Z)-13-Hydroxyoctadeca-9,11,15-trienoic acid	metab_16643	HMDB0244523	C16316	331.167	5.6344	neg	M+K-2H	C18H30O3	0	39.1	-4.45967	-	0.00808252	1.10774e+06	495707	1.36693e+06	0	0	0	469405	862272	280841	1207.31	52525.7	41846.8	0	8666.13	1000.78	0	0	0	0	306.041	128.324	0	0	0	0	997.427	0	119.316	76373.1	76365.3	77443.3
pos_6716	Imidazolone A	metab_6771	HMDB0253421	-	637.317	5.9635	pos	2M+H	C12H22N4O6	0	61.8	3.60845	-	1.09816	0	0	0	0	0	0	0	0	0	33416.8	3772.03	534.067	0	0	0	0	0	0	0	0	294.131	3.4865	0	2.7279	0	1135.13	0	119.623	33.3919	36.2721	215.814
pos_7629	Cirsilineol	metab_7716	LMPK12111249;HMDB0303612	C10032	386.123	4.642	pos	M+ACN+H	C18H16O7	0	43.1	-2.31176	41365-32-6	0.0704571	761338	466991	1.06189e+06	0	0	0	412360	649539	238529	0	9129.26	17631.5	0	52578.9	0	0	0	0	0	1453.34	0	0	0	0	0	0	0	121.112	40149.7	40166.4	35448.9
neg_7674	L-Felinine	metab_17463	HMDB0245004	-	228.067	4.7003	neg	M+Na-2H	C8H17NO3S	0	44.6	-4.74678	-	0.0235821	244163	102996	95380.5	0	0	1040.92	162765	185252	166248	29674.5	2771.69	9414.11	0	1281.57	0	0	0	587.835	0	0	0	872.595	0	0	0	0	0	121.703	34845.2	33459.5	33459.9
pos_8216	Methionyl-Asparagine	metab_8327	HMDB0028968	-	286.084	3.9801	pos	M+Na	C9H17N3O4S	0	49.7	2.31162	-	0.00688486	404237	482655	635573	1585.64	1281.62	1152.38	300771	1.07114e+06	595780	0	70366.2	54515.7	1243.5	4159.36	2339.22	0	1465.3	0	0	0	0	0	0	0	0	0	0	122.108	64504.7	64501.3	65275.3
neg_3600	4-phenylbutanic acid-O-sulphate	metab_13379	HMDB0059983	-	289.039	4.5985	neg	M+FA-H	C10H12O5S	0	30.7	1.20233	-	0.00597896	0	0	0	0	0	0	0	0	0	27659	132540	82851.8	1340.97	0	0	0	0	0	0	0	0	0	0	1523.12	0	0	0	126.927	1291.61	1278.28	1291.61
neg_4502	Rotundifolone	metab_14302	HMDB0037044;HMDB0301852	C09896	147.081	5.909	neg	M-H2O-H	C10H14O2	0	36.6	-3.5856	5945-46-0;3564-96-3	0.00942333	1.15722e+06	945973	1.2677e+06	18102.5	41271.7	37883.7	704449	688890	640978	543249	321792	17606.3	89237.7	248864	89064.8	0	0	0	0	0	0	1559.79	0	0	0	0	0	129.982	132457	132466	134636
pos_7106	N-(3-hydroxy-4,4-dimethylpentyl)-4-methoxybenzamide	metab_7172	-	-	266.175	5.3916	pos	M+H	C15H23NO3	33.9	0	-0.792253	-	0.0473326	183202	3186.75	256877	0	0	0	63703.3	74458.5	2513.58	0	0	0	0	0	1036.4	301.614	0	0	0	0	1261.76	0	0	0	0	0	0	130.281	7137.29	7753.77	7758.7
neg_6287	2-Hydroxy-4-[(1R)-1-hydroxy-8-methyl-6-oxononyl]-3-methyl-2H-furan-5-one	metab_16059	HMDB0258463	-	283.156	6.0813	neg	M-H	C15H24O5	0	44.1	1.45258	-	1.69292	67.628	35.6186	0.0515	0.066	0.0039	0.0719	47.3804	0.0617	184.791	0	0	0	0	40.2855	135.012	0	0	0.0117	0	0.0268	10.5918	473.612	489.433	423.909	47.8095	44.3277	78.9187	130.72	0.0122	0.0496	4.0351
neg_7685	10-Hydroxy-2-oxabicyclo[6.2.2]dodeca-1(10),8,11-trien-3-one	metab_17474	HMDB0255348	-	173.06	4.6846	neg	M-H2O-H	C11H12O3	0	63.9	-2.46021	-	0.0148956	43091.7	30248.4	91947.6	8294.51	20663.6	19872	75394.5	99119.2	122947	142559	70179.5	40095.1	53425.7	118981	59472	330.391	0	645.739	0	0	0	0	605.441	0	0	0	0	131.798	26010	26050.3	25365.2
pos_7143	Benzoic Acid	metab_10180	HMDB0303719;HMDB0013676;HMDB0013677;HMDB0004461;HMDB0304270;HMDB0006115;HMDB0001870;MJDBOTE0000832	C00261	105.034	5.3355	pos	M+H-H2O	C7H6O2	80	0	2.9595	303-07-1;100-52-7;99-10-5;55-21-0;65-85-0	0.0196566	642936	258829	260474	2896.24	4603.87	1116.78	423711	469963	225395	1114.25	6131.45	11307.8	2054.13	2433.23	1943.2	165.202	0	267.505	0	0	0	395.241	0	624.069	0	172.729	0	135.396	59225.8	60132.1	61576.4
neg_5924	Dihydrokaempferol	metab_15721	HMDB0030847;LMPK12140720	C00974	269.043	6.4329	neg	M-H2O-H	C15H12O6	44.4	0	-7.47403	480-20-6	0.0121837	85181.8	118608	52759.9	1237.08	6679.63	13806.7	124727	140271	273173	0	0	0	0	0	0	0	0	0	783.346	850.402	25.6263	0	0	0	0	0	0	138.281	6045.22	6166.72	6181.27
pos_8467	N,N,O-Tridesmethyltramadol	metab_8589	HMDB0060850;PW_C040589	-	263.175	3.7563	pos	M+ACN+H	C13H19NO2	0	32.1	-0.951054	1235568-21-4	0.0281221	374411	137721	152507	0	0	0	114646	315272	280673	0	0	885.127	0	0	6847.98	0	1671.93	0	0	0	0	0	0	0	0	0	0	139.328	24860.8	23696.5	23679.5
neg_6861	Lucuminoside	metab_16642	HMDB0029900	C08335	448.125	5.6344	neg	M+Na-2H	C19H25NO10	0	38.8	6.86206	1392-28-5	0.0153724	1.37755e+06	492489	665487	0	0	0	1.10166e+06	764266	407799	0	23951.6	62704.8	0	0	4663.14	0	0	0	0	1672.92	0	0	0	0	0	0	0	139.41	66554.8	64803.8	64823.7
pos_6186	Jasmonic acid	metab_6276	LMFA02020001;HMDB0032797	C08491	274.143	6.3852	pos	M+ACN+Na	C12H18O3	0	62.2	9.77314	6894-38-8;59366-47-1	0.0278049	3.6635e+06	3.2753e+06	3.64986e+06	6268.23	0	0	1.3172e+06	2.9501e+06	2.60354e+06	6631.2	0	0	0	0	0	0	0	0	0	0	1682.58	0	0	0	0	0	0	140.215	258181	271715	270202
pos_6987	Elenaic acid	metab_7042	HMDB0039136	-	306.096	5.5744	pos	M+ACN+Na	C11H14O6	0	55.2	6.67505	34422-12-3	0.0453285	307443	261728	32058.6	0	0	0	61374.2	109312	30768.1	0	14732.1	19574.1	0	0	0	0	0	0	0	0	0	1737.74	0	0	0	0	0	144.811	22530.1	20852.4	20846
pos_3903	L-2-Amino-6-oxohexanoic acid	metab_3942	HMDB0303320	-	329.113	3.8044	pos	2M+K	C6H11NO3	0	34	6.19655	-	0.0871076	122759	511466	4702.75	1520.95	1706.75	0	82776.6	83705.1	121497	0	8577.6	13047.3	0	0	0	1650.22	0	0	0	0	0	0	0	0	0	112.5	0	146.893	3663.8	3682.62	4256.51
pos_6325	Manoalide	metab_6405	LMPR0105020001;HMDB0254329	C17156	439.244	6.266	pos	M+Na	C25H36O5	0	60.6	-4.61882	75088-80-1	0.0441213	21324.1	0	0	0	0	0	0	0	0	472298	2.08979e+06	2.80973e+06	0	0	0	0	0	0	0	0	1777.28	0	0	0	0	0	0	148.107	223691	241326	223866
neg_3288	2-(1H-Indol-2-yl)ethanamine	metab_13051	HMDB0244913	C02548	205.098	4.167	neg	M+FA-H	C10H12N2	0	45.1	-1.42876	-	0.0478774	0	0	0	0	0	0	0	0	0	129254	42666.7	1541.64	0	0	0	0	0	0	0	0	0	1789.69	0	0	0	0	0	149.141	1101.48	1201.42	1113.68
neg_3274	Stavudine	metab_13038	PW_C009132;HMDB0014787	C07312	269.078	4.1436	neg	M+FA-H	C10H12N2O4	0	30.6	1.2602	3056-17-5	0.0112856	1320.71	142917	0	80.4746	549.593	18.1975	72024.6	0	197608	96939.4	2.00601e+06	1.59453e+06	0	0	15.7663	0	0	830.821	0	0	907.402	80.6987	0	0	0	0	0	151.577	252241	247371	247376
neg_6015	Etodolac	metab_15808	HMDB0014887;PW_C009220;MJDBOTE0001379	C06991	286.145	6.2766	neg	M-H	C17H21NO3	0	32.2	0.494956	41340-25-4	0.0223347	32012	0	14185.6	0	0	0	4134.72	4025.53	0	404686	832743	479917	0	0	0	0	0	0	0	0	0	1865.98	0	0	0	0	0	155.499	108068	108001	112268
pos_4399	4-O-p-Coumaroylquinic acid	metab_4463	HMDB0302093	C10441	356.134	4.7459	pos	M+NH4	C16H18O8	0	67.8	-0.708476	-	0.0189709	1236.35	3975.65	9773.74	85.4706	0	0	5912.5	14429.5	13273.9	401149	4.05365e+06	2.03279e+06	74.8722	3987.46	2319.39	0	0	0	0	0	0	165.601	461.941	187.318	839.368	0	212.967	155.6	129851	125660	125692
pos_8058	Cyclopentolate	metab_8161	HMDB0015114	C06932	309.217	4.1555	pos	M+NH4	C17H25NO3	0	53.3	-1.24024	512-15-2	0.86603	170299	0	490258	0	0	0	97346	181117	6652.99	0	0	0	0	0	0	0	0	0	0	0	0	1525.67	342.092	0	0	0	0	155.647	1488.39	0	1494.22
pos_3221	Methyl 5-(hydroxymethyl)pyrrolidine-3-carboxylate	metab_3246	HMDB0061678	-	319.186	2.7341	pos	2M+H	C7H13NO3	0	39.6	-0.909697	-	0.00405605	548567	305491	340865	0	0	0	271958	553260	529781	0	0	108.848	0	0	0	0	0	0	0	0	1868.9	0	0	0	0	0	0	155.742	56943.6	56544.7	56546.1
pos_7358	2-(6'-methylthio)hexylmalate	metab_7431	HMDB0304053	C17226	326.102	4.9932	pos	M+ACN+Na	C11H18O5S-2	0	56	-5.35521	-	0.0369492	56285.5	59177.6	19147.4	0	0	1613.1	57047.9	24220.8	9366.61	12033.1	247563	1.29168e+06	0	56033.5	1436.16	0	0	0	0	0	0	0	0	1901.28	0	0	0	158.44	32114.8	34186.3	32062.1
pos_4827	Cytarabine	metab_4905	HMDB0248553;HMDB0015122	C02961	528.201	5.8281	pos	2M+ACN+H	C9H13N3O5	0	75	-7.40872	147-94-4	0.012248	2.03066e+06	362572	535983	0	0	0	827043	671175	96936.4	55020	51980.7	355966	0	0	3645.91	0	1769.86	0	0	0	158.392	0	0	0	0	0	0	160.688	53675.5	53673	54821
neg_3386	Gallic Acid	metab_13157	HMDB0005807;MJDBOTE0000353	C01424	169.014	4.3006	neg	M-H	C7H6O5	54.6	0	-3.11432	149-91-7	0.0486209	38648.2	91841.1	85999.6	460.293	1579.1	0	140786	107961	89577.7	564.178	1966.37	617.605	626.482	0	1209.73	448.661	0	740.453	0	0	0	0	0	740.391	0	0	0	160.792	7420.74	8077.82	8087.73
neg_8400	6-[5-(carboxymethyl)-2-hydroxyphenoxy]-3,4,5-trihydroxyoxane-2-carboxylic acid	metab_18221	HMDB0125149	-	325.057	3.9705	neg	M-H2O-H	C14H16O10	0	52.6	1.38308	-	0.00872501	107398	151292	85075.7	0	10790.8	10328.5	205116	234372	890972	0	246.377	4029.92	0	3244.69	0	0	1830.29	0	0	0	0	0	0	0	159.829	0	0	165.843	33592.5	33599.2	34106.1
neg_3403	NeuNGc	metab_13176	HMDB0062502	C03410	360.073	4.324	neg	M+Cl	C11H19NO10	0	52.1	7.75741	-	0.0174616	2.58272e+06	1.64772e+06	319600	505.694	505.513	883.378	1.44122e+06	872962	1.41876e+06	8645.73	0	0	968.429	692.082	262.215	0	980.398	0	0	0	0	0	0	0	0	764.779	257.985	166.93	143802	147504	142676
pos_580	Glutathione, oxidized	metab_5887	HMDB0003337;HMDB0011691	C00127	307.083	2.4066	pos	M+2H, M+H	C20H32N6O12S2	69.5	0	-0.666764	27025-41-8;15718-51-1	0.020075	123136	983510	6262.65	0	0	116.093	120668	218366	270643	4.84751e+06	220843	124782	0	0	0	0	0	0	0	0	0	0	2024.59	0	0	0	0	168.716	76994.9	79163	76149.2
pos_2274	Oct-4-enedioylcarnitine	metab_2241	HMDB0241708	-	348.201	2.8376	pos	M+H-H2O, M+CH3OH+H	C15H25NO6	0	31.4	-1.70626	-	0.866095	1.29122e+06	171274	2.63174e+06	0	0	0	701899	1.25329e+06	487632	0	0	34.4893	3.0239	0	55.0154	0	0	0	0	790.97	1173.31	0	0	29.6687	0	0	31.2981	168.77	7138.93	7035.04	0
neg_4072	Ketorolac	metab_13862	PW_C008970;HMDB0014608	C07062	300.088	5.327	neg	M+FA-H	C15H13NO3	0	57.8	1.07974	66635-83-4;74103-06-3	0.121546	223654	216282	91391.2	0	0.3532	0.0387	170303	120040	117306	0	0	0	0	0	0	0.0001	0	638.04	0	0	0	628.136	516.873	268.968	0	0	0	171.001	7604.81	7477	9244.39
neg_6817	Isomarasmone	metab_16593	HMDB0036052	-	323.114	5.6898	neg	M+FA-H	C15H18O5	0	32.8	1.43742	122458-05-3	0.643592	0	19874.6	4117.66	0	105.573	96.2682	12416.5	0	0	0	260.964	0	780.101	0	130561	101.662	1649.89	186.537	91.4677	0	0	0	0	0	0.0429	23.5676	34.4866	173.971	2368	2377.8	444.368
pos_9600	(-)-Slaframine	metab_9751	HMDB0243523	C06185	163.123	2.8218	pos	M+H-2H2O	C10H18N2O2	0	31.7	-0.597123	20084-93-9	0.866587	76461.4	60676	20669	0	0	0	23037.9	45309.1	167169	0	0	0	0	0	0	0	0	0	0	0	0	0	0	0	0	0	2094.81	174.567	1270.56	1324.54	0
pos_4547	Docarpamine	metab_4617	HMDB0251553	-	471.176	5.0488	pos	M+H	C21H30N2O8S	0	33.5	-7.51593	-	0.0312704	0	0	0	0	0	3579.06	0	0	0	1.26436e+06	1.41002e+06	131053	0	7528.98	0	0	0	0	0	0	0	2111.65	0	0	0	0	0.6192	176.023	17372.3	18109.6	18476.7
neg_5909	5b-Cyprinol sulfate	metab_15705	HMDB0006888;PW_C002990	C05468	513.289	6.4485	neg	M-H2O-H	C27H48O8S	0	63	0.634774	-	0.253562	934243	594929	646141	0	0	0	484286	706110	1.0105e+06	0	0	0	0	0	5237.56	0	0	0	0	0	0	0	0	0	0	0	2129.47	177.456	28581.3	46329	46331.8
pos_4840	(+)-gamma-Hydroxy-L-homoarginine	metab_4920	HMDB0301838	C08286	237.157	5.8678	pos	M+CH3OH+H	C7H16N4O3	0	58.8	6.51771	1616-99-5	0.834952	92241.5	111930	52062.6	0	0	0	50405.6	55368.3	193620	0	0	0	9.6143	0	0	0	0	0	783.267	650.214	706.063	0	0	0	0	0	0	178.295	1040.89	1122.77	27.7987
neg_8506	3-Methoxytyramine	metab_18330	HMDB0000022;HMDB0259535;PW_C000015	C05587	148.076	3.8844	neg	M-H2O-H	C9H13NO2	0	36.6	-3.54704	554-52-9	0.0471128	76247.9	142018	36442.7	490.665	693.931	319.944	61256.3	68994.9	52170.4	0	0	0	687.76	0	1074.28	385.967	413.191	0	0	0	0	388.591	0	569.127	0	0	384.123	178.417	5636.09	6123.71	6121.21
neg_4522	Glimepiride	metab_14320	HMDB0014367;MJDBOTE0000861	C07669	527.171	5.9169	neg	M+K-2H	C24H34N4O5S	41.9	0	-4.70624	93479-97-1	0.0201726	0	0	0	0	0	0	0	0	0	2.10266e+06	699728	1.19388e+06	0	1932.8	0	0	1704.75	0	397.869	0	0	0	0	0	0	48.4479	0	179.256	71916.7	74484.5	74494.2
pos_7406	DHAP(18:0)	metab_7484	HMDB0011133;PW_C006772	C03805	401.243	4.9374	pos	M+H-2H2O	C21H41O7P	0	58.1	-4.76081	-	0.0237451	415668	36230.3	535444	0	0	0	218312	338420	59523.9	0	0	0	0	0	0	0	0	0	0	0	0	0	0	0	0	0	2176.9	181.408	15636.8	15002.2	15636.3
neg_7541	3-(3-Indolyl)-2-oxopropanoic acid	metab_17325	HMDB0060484	C00331	202.051	4.8575	neg	M-H	C11H9NO3	35.9	0	-1.23496	392-12-1	0.00853828	596545	535624	197266	998.816	3220.52	2100.64	279074	293820	129711	603.466	0	0	572.698	0	536.696	0	864	0	0	0	0	680.035	635.886	0	0	0	0	181.66	29242.3	29676.1	29240.8
neg_3064	Herniarin	metab_19929	HMDB0029758;HMDB0247248;MJDBOTE0001736	C11052	221.045	3.8844	neg	M+FA-H	C10H8O3	0	58.4	-0.674237	531-59-9	0.0318315	13943.6	5672.38	49546.7	1051.78	0	0	31258.5	22472.4	7085.88	4436.84	44425.6	340384	1662.23	27663.7	4177.24	0	0	0	0	0	964.844	0	0	1225.28	0	0	0	182.511	13703.6	14478	13712.6
pos_4954	3-Hydroxylidocaine	metab_5033	HMDB0060655;PW_C040576	C16560	251.175	6.0912	pos	M+H	C14H22N2O2	0	45.2	-0.722192	34604-55-2	0.886749	236745	102869	206503	0	0	0	205146	291965	174933	0	0	20740.9	0	0	69938	0	0	2218	0	0	0	0	0	0	0	0	0	184.833	0	3121.84	4030.62
pos_9128	5,8-Dihydroxy-1,4-naphthoquinone	metab_9272	HMDB0255448	C01938	223.06	3.1635	pos	M+CH3OH+H	C10H6O4	0	47.2	-0.20724	475-38-7	0.136744	0	0	0	0	0	0	0	0	0	201286	56264.9	52335.7	0	0	0	0	0	0	0	0	0	0	2223.64	0	0	0	0	185.303	1710.22	2080.22	1613.54
neg_4378	1-Methyladenosine	metab_14171	HMDB0003331;HMDB0243935	C02494	316.083	5.7681	neg	M+Cl	C11H15N5O4	0	47.2	2.88132	15763-06-1	0.0124027	86442.4	97186.8	82336.1	0	0	95.9951	98855.3	86115.6	14330.6	57453.6	1.8245e+06	1.36977e+06	2051.51	0	0	0	9.4018	838.593	0	1356.36	0	8.2685	0	15.5066	0	0	0	185.677	108760	106427	106487
neg_2387	Salsoline-1-carboxylate	metab_12112	HMDB0013067	-	282.099	3.16	neg	M+FA-H	C12H15NO4	0	66.4	2.01038	31758-50-6	0.20922	63.9495	80.2573	2.4763	154.934	126.507	237.551	171.935	149.365	417.64	340.513	121.794	0	107.451	90716.5	6056.92	103.673	50.4671	154.647	824.957	72.447	91.6929	216.741	265.736	366.878	49.2297	110.008	11.2054	193.14	385.745	261.477	387.069
pos_7998	Salicin	metab_8097	HMDB0003546	C01451	350.123	4.2193	pos	M+ACN+Na	C13H18O7	0	47.8	7.3327	138-52-3	0.0185935	314275	319725	272211	351.612	15171.5	10206.1	131087	207738	193241	897.476	33206	44593.4	1739.18	25127.3	0	0	728.727	440.82	0	0	0	0	0	0	0	411.489	768.991	195.836	24805.8	24031.6	24838.3
pos_4997	5-Hydroxy-4-pentenoic acid d-lactone	metab_5071	HMDB0040145	-	81.034	6.1866	pos	M+H-H2O	C5H6O2	0	32	5.20785	26638-97-1	0.00131274	0	0	0	410.738	0	0	0	0	0	37863	156243	250482	0	0	0	368.137	0	0	299.495	509.905	565.903	0	0	0	305.775	301.064	0	195.857	36714.5	36631.3	36630.9
pos_7240	Diazaquinomycin A	metab_7315	-	-	399.132	5.1681	pos	M+2Na-H	C20H22N2O4	64	0	6.62867	-	0.0354901	635953	825281	206140	0	18950.8	4263.06	180968	310943	537061	1694.44	0	0	1549.65	18473.3	3238.74	0	0	0	0	55.103	0	2136.5	0	0	162.897	0	0	196.208	38961	36630.7	36691.1
pos_4060	2-(2-oxo-1,4,5,6,7,7a-hexahydroindol-3-yl)-N-(3-propan-2-yloxypropyl)acetamide	metab_4108	-	-	295.201	4.0759	pos	M+H	C16H26N2O3	33.7	0	-1.14208	-	0.0241664	280092	26753.8	903714	0	202.211	0	243151	481963	156788	0	0	0	0	0	0	237.94	0	0	409.024	0	222.666	433.871	0	609.133	33.6139	35.4062	389.028	197.557	24486.1	25511.9	24460.5
neg_9491	(-)-maackiain-3-O-glucoside	metab_19369	HMDB0303946	C10538	467.092	3.1679	neg	M+Na-2H	C22H22O10	0	41.8	-9.64279	-	0.0121157	0	0	0	0	0	0	0	0	0	3.5212e+06	439535	365968	0	0	0	1170.29	1239.38	0	0	0	0	0	0	0	0	0	0	200.806	83984.9	83979.2	82231.9
pos_7649	Pirbuterol	metab_7734	HMDB0015407	C07807	223.144	4.6179	pos	M+H-H2O	C12H20N2O3	0	45.3	-0.402821	38677-81-5	0.0332928	122943	50923.8	306152	854.761	839.427	3049.53	141525	205100	66888.3	0	0	0	0	0	0	0	0	0	0	0	294.436	0	970.27	1165.54	0	0	0	202.52	13199.7	13979.9	14002.1
neg_8612	(2,5-Dioxopyrrolidin-1-yl) 5-(2-hydroxyethoxy)-4-oxopentanoate	metab_18442	HMDB0242493	-	318.083	3.7981	neg	M+FA-H	C11H15NO7	0	36.8	0.708034	-	0.0536355	39436	64960.8	23336.3	262.928	180.341	363.721	23262.9	29558.2	28225	64874.2	534433	954444	12.6672	494.147	154.491	147.9	0	0	214.447	262.619	205.543	370.718	530.694	651.652	0	48.1653	0	202.645	26455.8	26479.6	29005
neg_4718	(S)-Bilobanone	metab_14513	HMDB0036110	-	277.145	6.0969	neg	M+FA-H	C15H20O2	0	42.3	0.772677	17015-33-7	0.0220682	4480.28	11515.8	5444.36	0	0	0	14223.1	9411.58	48875.4	76528.4	320859	597005	235994	314307	197392	0.0023	0	0	2433.77	0	0	0	0	0	0.8894	0	0	202.888	99992.9	96189.4	99930.8
pos_9460	N-[4'-hydroxy-(E)-cinnamoyl]-L-aspartic acid	metab_9620	HMDB0029234	-	321.108	2.9242	pos	M+ACN+H	C13H13NO6	0	52.2	-0.949932	-	0.0199311	1.07172e+06	1.40271e+06	174162	0	0	0	353030	453293	296249	2435.56	4805.62	8829.36	0	0	0	0	0	0	0	0	0	0	2425.2	0	0	79.0838	0	208.69	48534.6	46888.8	48556.4
pos_4346	Quinoline-4,8-diol	metab_4409	HMDB0060289	C05637	340.13	4.6101	pos	2M+NH4	C9H7NO2	0	34	1.79159	-	0.0178475	87768.6	7702.12	265715	0	4360.59	958.395	118665	108191	0	9827.51	2586.14	121769	11833.5	45595.2	23503.8	0	0	0	0	0	1571.33	0	0	963.748	0	0	0	211.256	2006.76	1968.35	2039.85
neg_2402	Cephalosporanic acid	metab_12129	HMDB0249809	-	302.034	3.1835	neg	M+FA-H	C10H11NO5S	0	37.1	0.8731	-	0.0258539	0	0	2097.51	0	1348.09	0	0	0	0	0	483904	14832	0	0	0	2585.03	0	0	0	0	0	0	0	0	0	0	0	215.419	8667.16	9114.8	8987.86
neg_5018	Masoprocol	metab_14782	HMDB0014325	C10719	649.303	6.5033	neg	2M+FA-H	C18H22O4	0	38.7	2.36529	27686-84-6	0.13154	7719.65	231493	30956.9	39432.3	0	0	392572	35956.2	107975	0	0	0	0	0	3.10777e+06	0	0	0	0	0	2616.07	0	0	0	0	0	0	218.006	64666.9	79984.2	63699.5
neg_3915	(3S)-3-hydroxycyclocitral	metab_13698	HMDB0303972	C19731	213.113	5.084	neg	M+FA-H	C10H16O2	0	57	-0.749142	-	0.866056	0	0	0	0	0	0	0	0	0	0	0	0	69837.2	117998	105184	0	0	0	0	0	863.294	910.92	865.362	0	0	0	0	219.965	3505.09	0	3471.45
pos_9133	1-(beta-D-Glucopyranosyloxy)-3-octanone	metab_9278	HMDB0031315	-	348.201	3.1555	pos	M+ACN+H	C14H26O7	0	54.8	-0.942848	194919-40-9	0.039431	861084	109256	879343	438.435	524.29	612.444	241141	811022	411848	0	1730.81	647.04	0	0	721.711	526.225	0	0	0	0	0	716.793	731.821	716.756	0	0	0	224.3	51463.7	55048.5	51441.6
neg_5880	Homosalate	metab_15680	HMDB0253209	-	583.332	6.4877	neg	2M+Hac-H	C16H22O3	0	40	8.04825	-	0.0214618	5.20084e+06	4.02032e+06	2.97324e+06	12184.2	0	0	2.6138e+06	3.90732e+06	5.66795e+06	8870	127380	169313	26360.5	20140.6	989855	0	0	0	0	0	2727.43	0	0	0	0	0	0	227.286	496962	515333	496333
pos_4103	Eugenol	metab_4153	HMDB0005809;MJDBOTE0000375	C10453	129.07	4.1475	pos	M+H-2H2O	C10H12O2	0	52.9	0.681422	97-53-0	0.0201294	219352	117736	621244	34196.9	71307.2	51735.6	450981	597311	137524	412300	266570	132726	155572	449999	191231	0	0	540.934	0	0	436.267	908.841	0	908.807	0	0	0	232.904	81616.1	84495.7	84561.9
neg_6391	Violacein	metab_16159	HMDB0259831	C21136	388.096	6.0109	neg	M+FA-H	C20H13N3O3	0	49.9	6.65838	548-54-9	0.00319436	7.00538e+06	4.02928e+06	1.41599e+07	0	149.97	0	5.24537e+06	9.43719e+06	1.19115e+06	0	41897.2	0	4211.02	193411	0	0	0	0	2893.28	0	0	0	0	0	0	0	0	241.107	623651	627540	626401
neg_9654	(S)-Succinyldihydrolipoamide	metab_19547	HMDB0001177	C01169	328.065	2.6978	neg	M+Na-2H	C12H21NO4S2	0	63.1	-2.34815	-	0.003387	111480	327977	35687.6	856.388	0	589.491	100712	78108.9	379855	1.14837e+06	1.80692e+06	1.48292e+06	0	0	2052.97	0	0	0	0	0	0	0	0	0	2906.74	0	0	242.228	176957	175930	176974
neg_7097	Ergotamine	metab_16887	HMDB0014834;HMDB0251916	C07544	580.252	5.3668	neg	M-H	C33H35N5O5	0	53.9	-8.5737	113-15-5	0.162422	0	0	0	1444.07	0	0	0	0	0	931.845	237161	653677	0	1170.34	0	0	1372.75	0	1563.98	0	0	0	0	0	0	0	0	244.727	7409.17	7255.41	9604.18
neg_6869	DL-Valine-4-antipyrineamide	metab_16650	HMDB0251532	-	347.171	5.6265	neg	M+FA-H	C16H22N4O2	0	40.5	-3.62489	-	0.0033916	466431	375060	444730	4635.57	0	1528.67	284958	289755	311270	980.849	0	0	2585.61	951.961	364.37	0	2628.43	0	0	0	0	0	0	0	0	324.479	0	246.076	28454.5	28288.7	28287.3
pos_3908	Chrysanthemic Acid	metab_3947	LMPR0102060001	C09842	210.149	3.8124	pos	M+ACN+H	C10H16O2	47	0	-0.103953	10453-89-1	0.0187477	0	0	2500.58	12158.9	26509.7	13401.6	0	0	877.061	2122.53	930.127	0	31771.8	286284	110561	719.663	0	2286.35	0	0	0	0	0	0	0	0	0	250.501	14579	15050.1	14564.7
pos_1216	3-(4-Hydroxy-5-oxo-3-Phenyl-2H-Furan-2-yl)propanoic Acid	metab_1093	-	-	266.102	5.8281	pos	M+H, M+NH4	C13H12O5	74	0	-0.898057	-	0.00723396	908126	870753	390394	1443.36	50943.4	35552.3	245603	414472	740554	1479.78	47219.7	48490.6	19657.7	69295.5	18778.4	0	0	0	0	0	0	0	0	0	2066.34	0	948.875	251.268	73168.3	73167.3	72254.9
pos_5053	(R)-2,3-Dihydroxy-3-methylvalerate	metab_5121	HMDB0012140	C06007	190.107	6.274	pos	M+ACN+H	C6H12O4	0	47.5	-0.870356	562-43-6	0.0198829	0	0	0	0	0	0	0	0	0	80116.1	296011	309003	0	0	0	0	0	0	0	982.811	0	0	2119.74	0	0	0	0	258.546	26158.2	26667.7	25627.8
pos_8354	Pelargonic acid	metab_8472	HMDB0000847;LMFA01010009	C01601	355.222	3.8602	pos	2M+K	C9H18O2	0	30.9	-6.90631	112-05-0	0.126799	102881	0	149773	0	0	0	32624.8	65471.4	19149.1	0	0	0	0	0	0	0	0	0	0	1153.28	1961.14	0	0	0	0	0	0	259.535	4108.99	3226.78	3464.39
neg_3481	Isohexylcyanoacrylate	metab_13257	HMDB0256677	-	180.103	4.4252	neg	M-H	C10H15NO2	0	34.3	-2.33948	-	0.0652664	0	0	0	607.853	0	0	0	0	0	34620.1	80180.3	149747	0	0	564.4	0	1985.8	0	0	0	0	0	637.659	0	0	0	507.013	260.872	10213.2	8984.88	9858.12
neg_7388	4-Nitrophenyl hexanoate	metab_17174	HMDB0246542	-	282.098	5.0293	neg	M+FA-H	C12H15NO4	0	37.5	0.52306	-	0.0280565	0	0	0	0	0	0	0	0	0	125112	716915	754864	3109.49	0	28.1143	41.048	0	0	0	1.5938	305.542	1761.13	72.6181	0	0	948.971	0	260.908	39485.8	41474.5	41463.2
pos_3986	Wyeronic acid	metab_4025	HMDB0039141	-	248.092	3.9402	pos	M+NH4	C13H10O4	0	52.6	-0.729825	117783-52-5	0.0204008	123965	333341	42840.5	0	2802.09	1001.62	101935	107366	903515	32487.8	43404.3	24285.6	1004.32	1061.62	0	0	930.981	0	0	0	0	0	1168.4	0	14.9087	0	1064.85	264.928	26885	27825.6	26846.1
neg_7610	1-Naphthaleneacetic acid	metab_17395	HMDB0032708	C13014	231.066	4.7636	neg	M+FA-H	C12H10O2	0	51.8	0.00032839	86-87-3	0.0133655	609218	1.14964e+06	366013	1116.32	707.046	0	359447	486125	823838	3252.04	313503	359777	723.018	12039.9	0	0	0	0	0	0	0	0	1949.74	1274.08	0	0	0	268.652	84292.8	84295.5	86260.7
neg_4468	QYNAD	metab_14267	HMDB0006730	-	654.235	5.8699	neg	M+FA-H	C25H35N7O11	0	53.9	-4.59295	290814-98-1	0.0319102	0	0	0	0	0	218.065	0	0	51.3149	1.87468e+06	14802.7	34556.8	3303.19	0	3037.58	2785.41	0	169.828	0	0	0	0	0	334.285	0	0	0	274.127	9455.37	9984.94	9450.04
neg_3614	Kanokoside D	metab_13393	HMDB0036105	C17431	659.231	4.6142	neg	M+Cl	C27H44O16	0	88.2	-1.97757	64703-88-4	0.07223	0	0	0	0	0	0	0	0	0	6388.03	412189	976564	0	0	0	0	0	1.2276	0	3310.66	0	0	0	0	0	0	0	275.991	7577.17	8578.98	8640.75
pos_893	1-(3,4-Methylenedioxyphenyl)-2-aminopentane	metab_9070	HMDB0243792	-	190.123	3.7084	pos	M+H-H2O, M+H	C12H17NO2	0	39.2	-0.22277	-	0.0289185	7938.77	6799.76	29270.3	0	659.761	0	12319.7	14169.3	17727.7	59378.9	38442.8	27045	0	534891	89393.4	0	0	0	0	0	3341.97	0	0	0	0	0	0	278.497	26928.3	26916.5	28293.8
pos_3885	Vestitone	metab_3921	HMDB0031620;LMPK12050462	C00786	304.118	3.7645	pos	M+NH4	C16H14O5	0	39.2	-0.495984	57462-46-1;158112-50-6	0.0316937	184178	44573.1	85380.4	100.81	0	0	124744	321192	133532	1334.42	2287.68	0	15.5847	0	444.12	406.728	247.848	145.775	0	0	0	20.2857	0	69.0732	0	2309.74	156.096	279.629	15146.3	15858.7	16104.5
pos_7202	Cichorioside D	metab_7274	HMDB0302051	-	593.216	5.232	pos	M+Na	C27H38O13	0	73.6	-8.77698	-	0.884137	8443	2015.09	0	10.6548	8.7433	0	0	0	0	0	555468	243348	0	0	0	0	0	0	0	0	0	0	0	0	0	1388.52	1991.49	281.668	1703.93	0	1342.36
pos_7270	(Z)-3-(1-Formyl-1-propenyl)pentanedioic acid	metab_7345	HMDB0033091	-	418.171	5.1124	pos	2M+NH4	C9H12O5	0	40.9	0.199622	-	0.612688	0	0	0	14.9902	0	9.9275	0	0	2502.59	28598	314019	157776	14.746	2238.46	2696.97	0	0	1754.05	16.604	112.255	3.264	0	0	0	1057.96	216.393	241.502	283.502	12.8365	3.089	14.8203
pos_1775	Marmesin	metab_10202	HMDB0302268;HMDB0030786	C09276	247.096	5.4234	pos	M+H-H2O, M+H	C14H14O4	0	68.2	-0.520243	13849-08-6	0.0239056	159.739	129.964	325.761	143.098	109.407	118.06	80.0461	98.2665	245.702	204581	476348	792574	433.597	1752.43	406.712	347.663	509.659	553.094	18.0709	66.3138	69.5168	150.166	41.7683	110.867	417.267	586.184	549.978	285.046	32813.9	32810.5	31472.1
pos_6083	Homocysteine	metab_10194	PW_C000590;HMDB0000742	C00155	288.107	6.5349	pos	2M+NH4	C4H9NO2S	0	41.1	9.47093	454-29-5;6027-13-0	0.877329	0	0	0	0	0	0	0	0	0	65454.6	83280	79640.7	0	0	0	0	0	0	0	0	0	3433.28	0	0	0	0	0	286.107	0	9351.43	7750.87
pos_4370	Pimpinellidine	metab_4435	HMDB0301764	C09285	247.06	4.658	pos	M+H	C13H10O5	0	38.4	-0.447771	131-12-4	0.0242202	59405.9	116774	29823.1	0	3182.94	4189.92	73837	136222	451603	5451.7	1877.58	0	0	0	0	0	0	0	0	0	0	2003.63	1482.25	0	0	0	0	290.49	6887.73	6870.03	6594.69
pos_8927	N-Acetylserotonin	metab_9067	HMDB0001238;PW_C000956	C00978	219.113	3.3348	pos	M+H	C12H14N2O2	0	55.5	-0.460605	1210-83-9	0.866026	261188	127961	733317	0	0	0	0	783531	15240.5	0	2966.18	0	0	0	0	0	0	0	0	0	0	0	0	0	3488.49	0	0	290.707	5186.81	0	5179.66
neg_7603	L-Prolinamide, glycyl-N-(4-methyl-2-oxo-2H-1-benzopyran-7-yl)-	metab_17389	HMDB0252834	-	364.104	4.7714	neg	M+Cl	C17H19N3O4	0	40.5	-8.29341	-	0.069428	116098	390618	53324.3	0	1422.68	0	66180	89850.1	160825	3609.85	12501.1	23174.3	3481	2260.34	0	0	1841.41	0	1752.39	0	0	0	0	0	0	0	0	299.483	8824.52	8812.41	9923.14
pos_3910	Coniferyl acetate	metab_3950	HMDB0304294	C20225	205.086	3.8204	pos	M+H-H2O	C12H14O4	0	62.4	-0.0664917	-	0.0103243	1.38147e+06	872823	2.19884e+06	184.31	0	363.293	1.40839e+06	1.24051e+06	1.26956e+06	934.727	3918.62	12122.4	1061.43	1857.49	14764.1	679.594	187.216	2501.32	0	0	0	0	0	0	0	268.672	0	303.067	139439	141963	141961
neg_6290	1-Phenyl-1-pentanone	metab_16063	HMDB0031208	-	161.097	6.0813	neg	M-H	C11H14O	0	42.6	-3.26845	1009-14-9	0.866191	185856	87519.9	211778	0	0	0	80559.9	151848	51378.2	0	0	0	0	0	0	0	0	0	0	0	0	520.831	1511	1624.52	0	0	0	304.695	0	1535.4	1501.15
pos_4751	3-Feruloylquinic acid	metab_4831	HMDB0030669	C02572	432.128	5.6459	pos	M+ACN+Na	C17H20O9	0	71.9	4.9499	62929-69-5	0.0498008	994207	287961	702776	0	0	0	1.65694e+06	810639	350763	0	0	0	0	0	0	1783.19	0	0	0	0	0	0	2079.46	0	0	0	0	321.887	87612.4	87480.9	80207
pos_4527	Glaziovine	metab_4597	HMDB0252740	C09457	330.17	5.0011	pos	M+CH3OH+H	C18H19NO3	0	34.8	-1.37275	6808-72-6	0.876094	56381.9	0	288586	0	0	0	20355.6	93826.3	0	0	0	0	0	0	0	0	2430.93	0	0	0	0	0	1439.41	0	0	0	0	322.528	1318.27	0	1573.6
neg_3741	METALDEHYDE	metab_13523	HMDB0254499	C18744	157.086	4.8183	neg	M-H2O-H	C8H16O4	0	35.3	-3.26289	108-62-3	0.0183728	0	0	3623.76	620.879	0	0	0	2190.11	0	20454	47812.7	143804	0	428.47	315.705	0	0	0	0	1110.5	0	468.193	472.466	1602.72	268.323	0	0	326.851	6410.18	6615.16	6407.88
neg_7424	Benzyl O-[arabinofuranosyl-(1->6)-glucoside]	metab_17202	HMDB0041514	-	437.122	4.9748	neg	M+Cl	C18H26O10	0	44.1	0.448802	88510-11-6	0.040251	2.97432e+06	1.806e+06	5.12576e+06	0	22309.8	1715.02	3.59159e+06	3.68744e+06	682427	0	1.00846e+06	963393	1923.22	293259	3366.03	1838.93	0	0	0	0	0	0	0	0	2122.58	0	3.7319	330.436	372979	399565	372913
pos_4859	Canthin-6-one	metab_4938	HMDB0249593	C09098	203.062	5.9236	pos	M+H-H2O	C14H8N2O	0	36.5	6.64861	479-43-6	0.0213804	0	2152.22	951.326	757.998	0	1.14487e+06	0	0	0	0	0	0	0	0	796.815	576.267	789.567	0	0	0	0	1720.94	0	882.759	0	0	0	330.794	18503.5	19205.7	19206.3
pos_6824	Sialorphin	metab_6879	HMDB0258277	-	653.303	5.8281	pos	M+H	C26H40N10O10	0	64	3.92169	-	0.193116	0	0	0	0	0	0	0	0	0	360821	595184	249671	0	0	0	0	3974.82	0	0	0	0	0	0	0	0	0	0	331.235	6665.32	7238.6	9515.49
pos_9502	5-Hydroxykynurenine	metab_9659	HMDB0012819;PW_C008092	C05651	189.066	2.8923	pos	M+H-2H2O	C10H12N2O4	0	57	-0.206715	720-00-3	0.0159895	806442	854372	525020	0	0	0	189805	504895	223545	10130.6	412234	311223	0	48700.9	0	0	0	0	0	0	0	1340.87	2685.19	0	0	0	0	335.505	64547.9	62785.8	64566.5
pos_7521	5-Hydroxypentanoic acid	metab_7606	HMDB0061927	C02804	275.091	4.7858	pos	2M+K	C5H10O3	0	52	8.2915	13392-69-3	0.0206958	7.9398	1.3708	0	0	0	0	0	0	0	946887	338294	254786	0	0	1.4125	0	2.6491	0	0	0	0	2252.63	695.963	1108.3	0.229	0	0.001	338.314	22197.1	22184.9	21405
neg_7006	Norgalanthamine	metab_16793	HMDB0255738	C12173	318.135	5.4693	neg	M+FA-H	C16H19NO3	0	43.3	0.558407	-	0.0933079	1990.63	2811.81	2756.35	0	207.132	0	0	2049.67	808.116	1548.86	16195.9	206832	1046.31	0	0	179.108	0	0	0	0	0	411.604	632.092	573.187	432.554	809.972	1027.8	338.86	3979.32	4697.58	4702.57
pos_6371	Ketoprofen	metab_6443	PW_C009442;HMDB0015144	C01716	526.222	6.2263	pos	2M+NH4	C16H14O3	0	34.3	-1.07633	22071-15-4	0.229593	0	0	0	0	0	0	0	0	0	1.44986e+06	325829	217420	12578.5	0	6971.94	0	0	0	0	0	0	0	0	0	0	4141.49	0	345.124	10402.9	9955.52	14827.1
pos_280	R-138727	metab_2807	HMDB0014258	-	350.123	5.0806	pos	M+H, M+Na, M+H-H2O	C18H20FNO3S	0	42.3	2.66338	204204-73-9	0.00432645	1.18232e+07	1.05318e+07	8.13498e+06	1925.57	0	0	5.38939e+06	8.20309e+06	4.74452e+06	65357.3	826024	439470	0	511777	0	0	684.122	1755.64	0	0	0	1747.28	0	0	0	0	0	348.92	1.05224e+06	1.04444e+06	1.04435e+06
pos_3790	3-Indoleacetonitrile	metab_3823	HMDB0006524;MJDBOTE0000291	C02938	157.076	3.6209	pos	M+H	C10H8N2	67.6	0	0.317271	771-51-7	0.00754902	138234	104662	175697	495.429	3316.66	5364.05	59698.8	111541	48246.5	3341.92	54191.8	24630.3	0	28138.9	599.301	699.275	516.14	1029.82	0	0	663.2	0	0	0	435.02	858.285	0	350.145	17692.2	17690.9	17923.9
pos_4572	Benzoylecgonine	metab_4642	HMDB0242697;HMDB0041836	C10847	331.164	5.1044	pos	M+ACN+H	C16H19NO4	33.7	0	-2.469	519-09-5	0.00899551	404568	229309	418814	0	623.294	1991.3	164852	328738	118808	0	27572.3	42773.5	0	4834.95	0	1486.87	0	0	0	364.712	0	0	0	0	2051.93	0	300.663	350.348	41508.3	40959.1	40805.2
neg_7170	2-[(Tetrahydrofurfuryl)oxy]ethanol	metab_16964	HMDB0252869	-	145.086	5.28	neg	M-H	C7H14O3	0	32.2	-4.16492	-	0.0401601	8191.42	2021.57	3465.6	0	0	0	2925.03	4105.18	4185.09	22224.7	20916.4	21473.6	0	5296.95	1061.81	0	0	0	0	0	0	893.062	1535.79	1541.7	0	0	282.192	354.396	2188.08	2041.91	2043.35
pos_4524	Lycorine	metab_4594	HMDB0254256;MJDBOTE0000964	C08532	270.112	4.9932	pos	M+H-H2O	C16H17NO4	0	41.5	-1.01964	476-28-8	0.0571193	4254.87	2960.32	11040.4	0	0	0	0	57.4412	0	0	1760.67	212730	0	3962.05	0	0	0	0	0	0	0	3017.39	0	1239.71	0	0	0	354.759	2123.25	2340.61	2123.49
neg_6922	1,2-Epoxy-3-(p-nitrophenoxy)propane	metab_16706	HMDB0246908	C04274	176.035	5.556	neg	M-H2O-H	C9H9NO4	0	42.2	-2.01179	5255-75-4	0.101686	377718	59073.5	105178	3320.18	5742.63	1646.49	93891.5	182180	107572	1260.69	1919.96	1415.3	1668.27	375.131	1133.49	0	751.683	381.735	336.875	0	442.3	0	549.826	0	830.921	336.02	648.456	356.485	10931.6	13105.3	13120.7
neg_5002	Dodec-2-enedioylcarnitine	metab_14767	HMDB0241227	-	392.208	6.472	neg	M+Na-2H	C19H33NO6	0	53.5	7.39848	-	0.0879109	0	0	0	0	0	0	0	0	0	338028	265947	175819	8511.59	0	0	0	0	0	0	0	0	4296.93	0	0	0	0	0	358.077	18953.7	16371.6	16297.1
neg_6628	Ascorbigen	metab_16392	HMDB0029839	-	304.083	5.8856	neg	M-H	C15H15NO6	0	66	0.727708	26676-89-1	0.0696916	381729	308799	98863	2022.5	3553.26	729.826	131847	171702	84744.6	2650.06	7867.64	0	5396.9	3145.36	4850.99	784.449	688.113	804.857	0	0	0	0	0	0	0	935.507	1148.28	363.434	17642.1	15595.8	15755.4
pos_6894	Brisoral	metab_6949	HMDB0259678;HMDB0015281	C06888	390.11	5.7249	pos	M+H	C18H19N3O5S	0	53.5	-5.43434	92665-29-7	0.026425	1.05217e+06	1.44479e+06	471882	0	5208.53	5188.33	167380	586893	203904	0	192771	55280.8	4702.02	65399.9	0	0	0	0	0	0	4383.36	0	0	0	0	0	0	365.28	68911	68913.3	65805.5
pos_6837	5-p-Coumaroylquinic acid	metab_6891	HMDB0301709	C12208	356.134	5.8121	pos	M+NH4	C16H18O8	0	59.3	-0.509282	-	0.0530712	5347.68	2392.67	3842.06	154.509	831.65	414.224	440.785	465.996	3020.95	343225	1.33641e+06	1.67784e+06	1960.01	3902.57	2560.52	82.1855	731.043	44.7736	43.1381	0	1537.45	1221.53	236.881	459.147	115.734	14.7271	0	373.884	84515.4	92783.2	92799.5
neg_8539	4-Hydroxyproline galactoside	metab_18365	HMDB0029354	-	314.089	3.8531	neg	M+Na-2H	C11H19NO8	0	55.6	9.7852	80185-44-0	0.00682481	26508.4	42825.5	36115.8	2303.78	14.0948	5163.13	35435.8	46348.5	46895.1	68250.2	133797	436790	6290.5	7886.61	5891.01	0	2016.99	0	0	1196.06	0	0	0	0	1287.3	0	0	375.029	21193.3	21444.5	21192.7
pos_6536	Val Glu Thr Glu	metab_6601	-	-	477.222	6.1071	pos	M+H	C19H32N4O10	52.1	0	5.40343	-	0.0589117	0	0	0	0	0	0	0	0	0	1.98398e+06	422205	17201.7	4156.44	0	0	0	0	0	0	0	4601.48	0	0	0	0	0	0	383.456	12650.8	14169.5	13837.3
pos_379	13E-Tetranor-16-carboxy-LTE4	metab_3822	LMFA03020051;HMDB0012575	-	436.139	6.1468	pos	M+Na, M+2Na-H, M+H-H2O	C19H27NO7S	0	45.2	-3.83142	-	0.0465933	1.96379e+06	2.06184e+06	770145	0	0	0	1.66775e+06	679735	373476	0	0	14967.6	0	0	0	0	0	0	0	0	0	0	4646.45	0	0	0	0	387.204	54518.2	50207.6	54460.9
neg_4779	Velagliflozin	metab_14568	HMDB0259775	-	430.139	6.1592	neg	M+Cl	C23H25NO5	0	58	-9.42451	-	0.866755	703331	979046	482905	0	0	0	921348	531798	707649	0	0	0	0	0	0	0	0	0	0	4674.64	0	0	0	0	0	0	0	389.554	440.922	420.503	0
pos_323	Harderoporphyrin	metab_3254	HMDB0000683	-	609.265	6.2342	pos	M+H, M+Na, M+H-H2O	C35H36N4O6	0	43.1	-9.38965	30783-27-8	0.00301237	0	0	0	0	24612.1	0	0	0	0	3.70619e+06	3.39176e+07	7.07039e+07	539147	48040.9	46140.2	0	0.3747	390.95	27.443	172.091	10.8528	238.13	0.3847	0	4.8193	0	3843.08	390.677	6.66983e+06	6.63511e+06	6.63519e+06
neg_8122	2-Phthalimidoglutaric acid	metab_17927	-	-	276.052	4.2139	neg	M-H	C13H11NO6	34.8	0	0.777954	-	0.0183555	661206	850005	193838	0	0	510.265	232839	242318	147174	0	0	0	1170.69	0	1040.33	0	787.773	0	692.582	0	0	0	761.556	997.455	0	901.936	587.043	394.029	31213.5	30252.1	30231.8
neg_3525	Prenalterol	metab_13299	HMDB0243809;HMDB0256762	C07533	270.135	4.4878	neg	M+FA-H	C12H19NO3	0	38.2	1.37622	57526-81-5	0.0123204	343844	30477.3	413801	208.941	183.885	197.714	152977	141043	2252.21	67.8783	130.732	25.1308	371.636	65.0663	134.14	662.255	446.58	392.849	715.587	380.638	455.704	82.1418	136.31	158.33	254.049	583.607	508.885	398.078	14614.5	14928.8	14614.9
neg_6858	Ritalinic acid	metab_16638	HMDB0042008	-	218.119	5.6422	neg	M-H	C13H17NO2	0	34.3	-0.585831	19395-41-6	0.00828495	45325.5	76559.9	53017.8	390.069	2024.71	1104.22	50896.8	58694.4	106056	878.677	2903.65	7236.42	81.9459	4025.91	592.415	283.194	1977.72	338.446	0	0	733.736	0	0	1201.99	92.0398	83.801	98.1281	400.755	5404.31	5482.25	5404.34
neg_4591	2-Propylfuran	metab_14391	HMDB0040277	-	219.139	5.9874	neg	2M-H	C7H10O	0	54.4	-0.456564	4229-91-8	0.0133817	0	0	0	0	0	0	0	0	0	14525.7	234148	211093	0	0	0	0	0	0	0	3774.67	0	0	1035.55	0	0	0	0	400.852	13661.4	13346.1	13353.3
pos_5014	N-desmethylrosiglitazone	metab_5085	PW_C040637;HMDB0060980	-	326.094	6.2105	pos	M+H-H2O	C17H17N3O3S	0	43.6	-6.17973	-	0.0585654	1.37514e+06	916211	2.56369e+06	0	0	0	949754	1.90472e+06	214825	449.427	507.112	2413.94	273.361	5789.85	0	0	0	0	2119.53	2694.72	0	0	0	0	0	0	0	401.188	57554.7	63622.7	57601
pos_5184	Phenylglucuronide	metab_5250	HMDB0059806	-	288.107	6.4954	pos	M+NH4	C12H14O7	0	61.2	-1.91786	-	0.0516449	3852.97	0	0	0	0	0	0	0	0	194414	109022	136933	0	0	0	0	0	0	0	0	0	0	0	4846.41	0	0	0	403.868	30485	30456.5	33280
neg_1220	Dinorcapsaicin	metab_10878	HMDB0036325	-	276.161	6.0969	neg	M-H2O-H, M-H	C16H23NO3	0	32.9	0.482937	61229-09-2	0.019718	123.228	429.491	290.957	0	0	0	34.2458	30.0427	0	1.02568e+06	2.8605e+06	5.43832e+06	96461.9	8062.84	0	0	0	0	0	0	0	102.393	0	0	4972.02	0	0	422.867	1.09126e+06	1.05441e+06	1.05525e+06
pos_9927	(1R,2R,4S)-p-Menthane-1,2,8-triol 8-glucoside	metab_10089	HMDB0039894	-	392.229	2.5983	pos	M+ACN+H	C16H30O8	0	61.4	2.12255	378254-09-2	0.0209625	1.3099e+06	620129	1.99316e+06	0	0	0	1.49567e+06	1.7144e+06	1.11764e+06	0	0	0	0	0	0	0	0	0	2186.68	0	2894.46	0	0	0	0	0	0	423.428	176013	182732	176525
pos_3538	Ketotifen-N-glucuronide	metab_3568	HMDB0060596	-	527.187	3.1874	pos	M+ACN+H	C25H27NO7S	0	58.1	4.44119	-	0.9109	145609	688931	36879.3	0	0	5120.43	9860.25	38905.9	137298	0	0	0	7028.82	3620.34	0	5.2877	0	0	0	0	0	5080.32	0	0	0	0	0	423.8	0	5727.17	3912.47
pos_5168	Hexyl-agarose	metab_5233	HMDB0253166	-	747.333	6.4639	pos	M+CH3OH+H	C30H50O19	0	64.9	6.68407	-	0.0257051	0	0	8459.16	0	0	0	0	0	11738.5	0	967069	1.21877e+07	48649.8	0	0	0	0	0	0	0	0	0	0	0	5184.41	0	0	432.034	611782	610482	638728
neg_6707	1-Hydroxy-2-(N-acetylcysteinyl)-3-butene	metab_16478	HMDB0244631	-	465.138	5.8151	neg	2M-H	C9H15NO4S	0	76.3	1.77114	-	0.0360242	0	0	8026.66	0	0	545.841	4900.92	769.705	0	730855	14269.8	40662.7	0	6989.87	598.798	0	0	0	2074.57	3161.55	0	0	0	0	0	0	0	436.344	6915.47	6486.8	6902.44
pos_3263	7-(1-Imidazolyl)heptanoic acid	metab_3287	HMDB0244878	-	238.155	2.7822	pos	M+ACN+H	C10H16N2O2	0	39.1	-0.502277	-	0.0127228	455530	143476	751031	0	1063.69	0	473912	279571	126959	0	0	7316.98	0	8714.54	14502.6	1276.19	0	0	0	1409.52	0	0	1448.19	1106.55	0	0	0	436.704	49148.5	50269.6	49209.8
pos_6693	Cefprozil	metab_6746	HMDB0015281	C06888	390.11	5.9794	pos	M+H	C18H19N3O5S	0	57.4	-5.07789	92665-29-7	0.00749826	7.93507e+07	5.24962e+07	1.0837e+08	123204	494375	178605	4.88504e+07	8.63275e+07	1.33651e+07	143793	5.30953e+06	3.25334e+06	304688	3.44084e+06	385468	5256.34	0	22.7154	0	0	0	0	0	0	0	0	0	439.921	8.91025e+06	9.02641e+06	8.91012e+06
neg_1545	3-(4-Hydroxy-3-methoxyphenyl)-2-methyllactic acid	metab_11224	HMDB0060736	-	511.182	4.0574	neg	M-H, 2M+Hac-H	C11H14O5	0	58.2	0.522994	-	0.0506085	84001.6	1330.99	697076	902.669	2283.3	1283.08	190013	98431.4	127877	34763.1	51287.1	33650.2	38197.5	93508.2	32532.7	0	1242.47	0	0	0	0	0	0	3463.55	0	576.337	0	440.197	4635.34	4639.76	5056.28
pos_5986	PC(12:0/0:0)	metab_6085	LMGP01050009;HMDB0240697	-	440.279	6.654	pos	M+H	C20H42NO7P	67.1	0	3.97689	-	0.165588	1807.1	21085.2	13771.9	8680.2	484282	440624	17192.5	17093.1	15138.9	0	1291.61	6652.76	78038.1	50685.3	97168.8	0	0	0	1781.76	0	2215.87	0	1317.96	0	0	0	0	442.966	19546.8	25069	18611.1
pos_6095	Nor-psi-tropine	metab_6187	HMDB0031667	-	110.097	6.527	pos	M+H-H2O	C7H13NO	0	34.8	2.40411	501-33-7	0.0293801	1554.18	0	0	0	0	0	0	0	0	102532	103000	89759.7	0	0	0	810.211	0	0	0	0	0	1653.35	0	2911.7	0	0	0	447.938	21307.8	20249.8	21325
neg_929	LEVULINIC ACID, 3-BENZYLIDENYL-	metab_19153	-	-	203.071	5.1153	neg	M-H2O-H, M-H	C12H12O3	56.7	0	-0.984425	-	0.00607173	5.65454e+06	9.68854e+06	4.54004e+06	106624	1.24564e+06	1.06468e+06	7.93256e+06	9.70132e+06	2.15607e+07	220934	459599	40525.7	34633.8	567472	42370	824.758	282.48	393.665	209.808	0	0	930.555	495.57	909.619	251.111	498.984	592.085	449.053	1.54366e+06	1.54363e+06	1.55994e+06
pos_7413	5-(3',5'-Dihydroxyphenyl)-gamma-valerolactone-O-glucuronide-O-methyl	metab_7490	HMDB0060030	-	399.132	4.9295	pos	M+H	C18H22O10	0	70.2	7.24509	-	0.00986523	851641	1.2678e+06	318447	0	2233.3	0	386888	592319	843276	59.2107	138.501	17088.8	0	0	0	0	0	0	0	0	0	5434.36	0	0	0	0	0	452.863	38865.5	39532	39542.4
pos_4330	(S)-2,3-Dihydro-6-hydroxy-5-(hydroxyacetyl)-2-isopropenylbenzofuran	metab_4392	HMDB0030486	-	217.086	4.5781	pos	M+H-H2O	C13H14O4	0	35.6	-0.118212	83218-05-7	0.0375476	0	0	0	0	0	0	0	0	0	1867.66	283577	159599	0	0	0	0	0	0	0	0	0	4460.2	1014.7	0	0	0	0	456.241	2502.71	2323.69	2391.97
neg_8105	N5-formyl-N5-hydroxy-L-ornithine	metab_17909	HMDB0304431	-	157.061	4.2296	neg	M-H2O-H	C6H12N2O4	0	43.7	-2.96676	-	0.0326211	53327.1	98481.8	24504.1	394.002	472.668	58.5991	47934.9	46699.2	69194.5	575.28	0	621.357	1034.27	0	696.787	408.596	557.18	496.318	0	0	0	511.979	2435.89	753.987	19.2445	27.9806	384.301	466.29	3074.3	3244.45	3061.9
pos_9587	3-Hydroxydodecanedioic acid	metab_9736	HMDB0000413	-	288.18	2.8218	pos	M+ACN+H	C12H22O5	0	53.9	-1.37863	34574-69-1	0.028423	961093	64369.2	2.6384e+06	0	6.753	5.2313	885500	1.40247e+06	299864	0	1428.63	40.3433	0.4112	6.1012	0	0	0	0	23.5133	111.913	786.268	0	0	0	1640.97	1434.8	1615.84	467.775	76269.8	80118.3	76329.8
neg_8262	4-Hydroxy-2,6,6-trimethyl-3-oxo-1,4-cyclohexadiene-1-carboxaldehyde	metab_18074	HMDB0037602	-	179.071	4.0966	neg	M-H	C10H12O3	0	52.7	-2.54436	35692-95-6	0.0295226	0	0	10189.1	0	0	425.134	2462.02	6059.79	0	0	17110.4	102392	807.669	3752.76	0	0	0	0	0	0	0	4443.7	578.994	615.618	0	0	0	469.859	2264.8	2379.34	2389.39
neg_7501	Methionylhydroxyproline	metab_17282	HMDB0028974	-	569.199	4.8888	neg	2M+FA-H	C10H18N2O4S	0	36.6	6.59857	148305-57-1	0.849887	0	0	0	3027.14	0	1498.48	4166.74	0	9006.99	4.9466	448471	1.21155e+06	0	0	36.2063	0	0	0	1034.41	3922.49	718.164	0	0	0	0	0	0	472.922	108.096	6026.42	6860.65
neg_6597	Trans-3-hydroxy-L-proline	metab_16361	HMDB0059659	C05147	112.04	5.9012	neg	M-H2O-H	C5H9NO3	0	66.2	-5.72076	-	0.0163275	69938.9	65833.1	77247.7	1453.66	222.975	835.502	64215.1	76099.4	46376.5	0	967.7	1096.07	423.56	446.981	416.875	762.524	503.41	765.079	227.271	0	554.644	282.81	264.665	594.851	633.059	400.033	719.613	475.663	6975.56	7178.36	7174.84
pos_7129	Kinetensin 4-7	metab_7196	HMDB0012986	-	594.277	5.3435	pos	M+Na	C26H37N9O6	0	66.9	1.52902	138482-56-1	0.808724	0	0	0	4818.29	3918.24	1409.44	0	0	0	127535	647240	439653	7414.79	5.7106	59.9486	531.208	456.092	0	0	0	168.46	0	0	0	4560.83	0	0	476.383	6099.87	5923.58	272.544
neg_6236	N-Nitrosodibutylamine	metab_16012	HMDB0255202	C19277	195.09	6.1126	neg	M+K-2H	C8H18N2O	0	70	-4.71045	-	0.0191565	0	0	0	0	0	0	0	0	0	35153.1	341675	498568	0	0	0	0	0	0	0	0	5758.46	0	0	0	0	0	0	479.872	77876.4	75291.7	77815.3
pos_6722	Acetylcysteine	metab_10173	HMDB0000574;HMDB0001890;MJDBOTE0001037	C06809	164.037	5.9635	pos	M+H	C5H9NO3S	90.6	0	-0.361957	52-90-4;616-91-1	0.00549029	0	0	0	1074.24	0	0	0	0	0	434706	62124	82389.2	15276.3	5953.06	9648.08	1168.97	2141.96	950.239	0	0	0	1569.49	0	0	0	0	0	485.888	15867.2	16019	16019.1
pos_4565	Sar-Pro-Arg-pNA	metab_4634	HMDB0257489	-	445.233	5.0885	pos	M+H-H2O	C20H30N8O5	0	53.8	4.44901	-	0.0516038	1.01248e+06	24397.3	3.73867e+06	0	0	0	838442	1.11389e+06	37623.4	64648.5	1103.94	3189.32	0	0	33.4164	0	0	0	0	0	5836.01	0	0	0	0	0	0	486.334	69340.4	63464.7	63518.1
pos_5396	DG(18:0/18:3(9Z,12Z,15Z)/0:0)	metab_5460	HMDB0007163;PW_C003214	C00165	641.511	6.8844	pos	M+Na	C39H70O5	0	42.7	-1.47324	-	1.72133	19.979	0.0018	0.9641	327.764	1171.44	881.425	110.411	14.2771	0.0187	271.824	159.056	41.0307	41.3931	179.845	237.074	493.292	489.858	443.213	558.292	508.311	402.753	725.864	769.431	683.395	148.12	337.162	280.453	486.679	4.0855	0.0162	0.0008
pos_3932	Sakuranetin	metab_3974	LMPK12140571;HMDB0030090	C09833	304.118	3.8523	pos	M+NH4	C16H14O5	0	35.2	-0.59076	2957-21-3	0.00418022	485103	96868.6	249497	518.808	370.285	1069.94	283713	535369	257070	2200.81	0	0	406.067	2327.17	688.004	1683.35	186.1	349.462	1482.38	0	0	0	0	1843.82	49.2771	0	259.065	487.788	35368	35112.6	35368.1
pos_6340	Phendimetrazine	metab_6417	HMDB0015519	C07904	224.164	6.258	pos	M+CH3OH+H	C12H17NO	0	48.4	-0.893203	634-03-7	0.0105278	1.10388e+06	301315	2.02835e+06	0	0	0	1.01868e+06	1.39835e+06	782307	16817.8	0	0	2196.45	6657.19	7077.99	0	0	2423.21	0	0	0	0	0	0	1534.87	0	1933.72	490.983	92442.4	93406.5	94409.3
pos_7746	Cinnamaldehyde	metab_7836	HMDB0003441;HMDB0258628;HMDB0245299;MJDBOTE0001083	C00903	133.065	4.4985	pos	M+H	C9H8O	86.1	0	0.447464	104-55-2	0.055198	225961	104705	260357	1597.3	5080.78	3647.04	73395.1	169293	64325.5	43708	30828.9	10297.9	13330.8	18898.3	11158.4	412.52	488.942	0	570.49	0	0	1475.19	1130.26	864.044	622.397	0	362.209	493.837	19832.5	21792.4	19835
neg_8472	Sambunigrin	metab_18296	HMDB0034981	C04273	330.075	3.9078	neg	M+Cl	C14H17NO6	0	46.6	1.21743	99-19-4	0.00328009	4.188e+06	1182230	1.02678e+07	0	0	1975.53	4.65401e+06	6.05956e+06	959647	507.353	14425.6	19644.1	0	0	67.953	0	0	0	2184.96	0	0	366.121	677.405	2802.4	0	0	0	502.574	411416	409100	409074
neg_2565	(5E)-3-Hydroxyhept-5-enoylcarnitine	metab_12296	HMDB0241686	-	286.166	3.3405	neg	M-H	C14H25NO5	0	39.4	1.11267	-	0.0763375	170628	2834.93	937303	353.887	458.071	530.03	216355	343143	26054.3	203.946	253.695	594.404	42.5412	97.3566	51.7158	791.995	621.456	465.571	396.629	492.924	390.888	383.074	96.7423	685.85	547.022	606.994	670.561	512.475	11530.2	11546.8	10077.4
neg_8168	Lactucin	metab_17975	HMDB0035814	C09489	321.098	4.1749	neg	M+FA-H	C15H16O5	0	65	1.28692	1891-29-8	0.437425	114188	71.2358	42111.6	242.303	596.867	379.099	54975	207593	34479	79.0337	46.7997	37.2353	470.208	352.387	482.923	138.564	132.244	529.793	828.668	1676.25	450.048	521.875	487.518	673.802	250.884	379.354	164.823	519.485	5534.63	5466.96	2173.88
neg_3358	Hexahydro-4-methylphthalic anhydride	metab_13127	HMDB0244846	-	213.077	4.2615	neg	M+FA-H	C9H12O3	0	45.3	-0.766504	-	0.00958102	1.39141e+06	461654	1.89045e+06	3118.84	56966.6	19080.9	1.39262e+06	1.79976e+06	771928	166135	250834	168311	75100.4	297426	105163	0	0	0	0	0	0	0	0	0	1322.19	0	4939.8	521.833	169069	172081	171690
pos_7455	Bufotenine O-glucoside	metab_7536	HMDB0029564	-	331.165	4.8736	pos	M+H-2H2O	C18H26N2O6	0	46.2	-1.28739	64656-15-1	0.0404705	984119	668977	722475	0	0	0	316244	633128	576221	0	21714.2	10343.6	0	8724.37	1823.96	922.326	0	1757.91	638.043	0	601.368	0	575.78	622.258	0	509.649	638.281	522.135	43041.8	43045.8	40095.4
neg_3447	7-Hydroxy-5-methoxy-4-methyl-3-(4-methylpiperazin-1-yl)-2H-chromen-2-one	metab_13220	HMDB0244641	-	303.135	4.3861	neg	M-H	C16H20N2O4	0	57.9	1.01002	-	0.0244747	1.32047e+06	567025	1.15941e+06	0	0	0	341267	896912	132455	983.106	339.172	106.313	0	675.468	164.399	219.082	0	0	0	632.658	202.01	303.36	2159.98	2408.25	90.9146	225.403	37.7885	523.288	58576.6	58571.8	56125.7
neg_8933	Dihydropteridine	metab_18780	HMDB0001441	C05649	133.052	3.5534	neg	M-H	C6H6N4	0	59	3.52349	-	0.0555253	38086.2	93013.1	25118.6	582.074	351.33	356.363	69794.3	42876.4	138258	439.968	588.993	729.303	437.11	574.082	370.806	299.403	399.08	391.291	377.008	402.187	361.913	961.584	911.919	1187.88	392.066	277.757	332.696	524.565	2716.85	2456.13	2699.22
neg_6890	Isbogrel	metab_16673	HMDB0253595	-	326.14	5.5952	neg	M+FA-H	C18H19NO2	0	56.5	0.588975	-	0.0413273	960188	205220	374306	499.369	368.211	279.503	268901	386062	142887	1986.97	22761.4	2952.71	37442.7	56912.8	38478.1	356.798	346.524	513.537	531.139	399.759	893.93	843.876	343.372	435.252	470.408	609.364	598.615	528.548	23903.9	23908.3	25659.2
pos_7252	1-Cyclohexyl-2-aziridinemethanol	metab_7327	-	-	156.138	5.1522	pos	M+H	C9H17NO	37.7	0	-0.0973176	-	0.00733687	156820	203319	80986.4	2126.69	1006.88	1655.61	98525.1	93781.3	331574	413.468	0	0	0	416.953	870.059	1565.82	924.833	1402.18	0	0	0	461.014	0	551.776	748.684	696.284	0	529.216	23195.2	23491.3	23493.6
neg_7238	8-Deoxylactucin	metab_17033	HMDB0301858	C09392	565.208	5.2095	neg	2M+FA-H	C15H16O4	0	53.8	-0.386649	65725-10-2	0.866079	0	0	0	0	0	0	0	0	0	631704	184508	138322	0	0	0	3.7415	40.5156	3051.16	0	0	308.212	0	3144.23	0	0	0	0	545.655	3170.31	0	3211.16
pos_7614	Cyclo-dopa 5-O-glucoside	metab_7702	HMDB0304310	C17751	322.092	4.658	pos	M+H-2H2O	C15H19NO9	0	45.1	-0.796591	-	0.0118525	4249.31	0	40763.3	0	0	0	1096.17	0	0	0	81852.7	931810	0	0	0	1459.16	0	0	0	0	0	0	5123.73	0	0	0	0	548.574	19776.7	20186.8	20189.8
pos_4620	Adlupulone	metab_4693	HMDB0030140	-	459.248	5.24	pos	M+2Na-H	C26H38O4	0	56.8	0.387528	28374-71-2	0.0668612	292386	0	1.31289e+06	0	0	0	148832	336201	0	0	0	22745.4	1014.32	1059.42	0	770.421	0	0	335.446	0	0	0	0	1658.13	0	1009.85	2836.63	550.874	4490.08	3997.36	4017.98
pos_9357	Leucyl-leucine	metab_9513	HMDB0028933;HMDB0254039	C11332	227.175	2.9959	pos	M+H-H2O	C12H24N2O3	0	44.7	-0.228058	3303-31-9;2883-36-5	0.0140613	1.6689e+06	816816	1.15785e+06	1536.46	1447.55	1281.98	608300	1.55703e+06	1.75428e+06	1931.11	0	0	1105.72	1639.42	1221.04	0	0	0	0	0	0	2210.91	0	0	2259.2	2233.63	0	558.646	140617	144098	144099
pos_8069	3-Phenylprop-2-enal	metab_8172	HMDB0003441;HMDB0245299	C00903	133.065	4.1475	pos	M+H	C9H8O	0	54.4	0.480722	104-55-2	0.0199504	52105.4	26007.9	124911	6869.01	22538.6	19900.4	94115.1	110226	25815.8	94235.1	58227.5	40678.7	40378.3	126484	52422	0	509.244	0	0	0	0	3072.25	1260.46	562.923	0	972.799	404.853	565.21	19822	20522.6	20523.7
pos_6672	Benzenebutanoic acid	metab_6726	HMDB0000543	-	206.118	6.0035	pos	M+ACN+H	C10H12O2	0	42.4	-0.223975	1821-12-1	0.0277167	279600	87184.2	95234.1	1201.43	0	0	72678.1	100063	55984.6	0	0	8929.47	0	0	0	2308.53	3773.81	0	757.276	0	0	0	0	0	0	0	0	569.968	10694.1	11268.6	11164.2
neg_6821	Tyr-Val-Ala-Asp-chloromethyl ketone	metab_16598	HMDB0259348	-	479.168	5.6819	neg	M-H2O-H	C22H31ClN4O7	0	57.3	-5.10316	-	0.0180728	1.95271e+06	879248	724785	0	228.931	0	774980	773359	25505.2	4960.79	1502.35	3826	0	1975.54	0	2630.41	0	1431.76	0	0	0	0	0	2706.53	0	119.644	0	574.029	42336.6	43684.5	43695.6
pos_9102	Ribonolactone	metab_9246	HMDB0001900	C02674	113.024	3.1794	pos	M+H-2H2O	C5H8O5	0	38.3	2.29114	5336-08-03	0.0179159	572.193	1949.49	0	1066.74	1116.52	2105.91	2994.57	531.152	1595.52	63635.5	192294	225414	1408.36	1673.7	449.893	876.749	848.91	423.588	0	384.887	0	508.568	566.306	2498.2	0	527.128	317.042	579.281	11771.8	12141.4	11772.8
pos_8085	Narcotoline	metab_8188	HMDB0033440	C09593	417.165	4.1236	pos	M+NH4	C21H21NO7	0	35.3	-0.489815	521-40-4	0.371392	3557.54	0	24788.4	726.056	832.916	705.396	1629.64	0	3581.61	322.974	66591.6	116871	983.24	16065.9	481.075	704.383	672.777	866.042	48.4023	139.642	1847.25	57.949	867.329	74.7778	514.745	432.162	734.625	580.007	552.236	1061.46	619.986
pos_6970	Cerulenin	metab_7027	HMDB0015168;LMFA08010013	C12058	188.107	5.6061	pos	M+H-2H2O	C12H17NO3	0	32.5	-0.480657	17397-89-6	0.0101134	1.1515e+06	1.22427e+06	1.24772e+06	1592.39	664.183	529.107	1.11735e+06	1.2301e+06	902452	0	0	0	0	588.298	0	1090.29	4602	1319.81	0	0	0	0	0	0	0	0	0	584.341	171661	174705	171699
neg_6711	Phellopterin	metab_16483	HMDB0256386	C17047	321.073	5.8151	neg	M+Na-2H	C17H16O5	0	60.4	-4.45118	2543-94-4	0.0604574	934932	778811	255462	987.073	1706.73	0	428205	355469	154437	38604.3	4943.14	0	0	945.617	0	2067.46	720.336	0	0	0	0	0	0	0	1085.96	2131.39	1016.8	585.162	30899	28192.7	27630.1
pos_9166	2-Aminobenzamide	metab_9311	HMDB0033947	C17512	273.135	3.1315	pos	2M+H	C7H8N2O	0	31.8	-0.295123	88-68-6	0.0623978	187987	366464	44072.9	195.73	167.76	210.403	80353.4	139259	113422	2028.65	787.46	345.035	124.085	174.311	262.826	252.241	217.195	298.233	421.784	754.015	405.31	1950.99	1478.73	1276.27	43.8443	19.3373	0.1919	593.179	5295.98	5254.83	5865.74
pos_261	Rhamnetin 3-rhamninoside	metab_2606	LMPK12112617;HMDB0304569;HMDB0304579	-	261.076	4.5622	pos	M+NH4, M+Na, M+H-2H2O	C14H16O7	0	33.4	-0.590809	-	0.00931627	20623.4	13783.7	12860.3	54.1541	51.4539	2655.85	109.391	10313.9	3436.24	4935.9	1.8512e+06	1.03945e+06	20.0354	8.0975	74.3225	11.4766	51.3644	23.7564	5.106	0	0	33.0829	3247.4	3748.91	0	4.2534	7.734	594.424	32355	31834.8	32353.2
neg_3950	Dihydro-alpha-santalic acid	metab_13734	HMDB0039525	-	271.146	5.1466	neg	M+Cl	C15H24O2	0	59.7	-6.0148	-	0.0128779	1.14218e+06	385914	1.31061e+06	12344.3	799.255	4294.44	224953	512696	54505.7	0	0	0	0	0	0	941.864	4100.09	1769.99	1.459	236.995	88.6781	0	0	0	0	0	0	594.923	81886.2	81881.6	80070.9
pos_4890	1,2,5,6-Tetrahydro-4H-pyrrolo[3,2,1-ij]quinolin-4-one	metab_4972	HMDB0037113	C18487	174.091	5.9794	pos	M+H	C11H11NO	0	51.7	-0.337767	57369-32-1	0.0241495	190231	128655	217027	1065.11	0	0	116755	170748	81755.3	0	0	0	711.25	0	0	586.901	1149.04	0	567.032	552.244	688.04	773.515	0	0	739.127	949.827	1146.53	596.021	18900.3	18964.8	18153.5
neg_6201	Corchorusoside D	metab_15980	HMDB0033085	-	733.32	6.1357	neg	M+Cl	C35H54O14	0	44.4	-1.0565	210637-18-6	0.0174382	0	0	0	0	0	0	0	0	0	1.58427e+06	7.7655e+06	1.42581e+07	0	0	0	0	0	0	0	0	0	0	0	0	0	0	7230.38	602.531	2.66343e+06	2.66307e+06	2.74451e+06
pos_8605	2-Aminobenzylstatine	metab_8734	HMDB0245010	-	313.212	3.6288	pos	M+CH3OH+H	C15H24N2O3	0	38.6	-1.25553	-	0.334747	201910	23224.5	381579	154.053	1940.89	0	138268	228140	118483	0	0	0	655.489	0	0	0	1495.71	1646.37	0.3791	40.3956	123.411	2389.1	0	0	0	0	1581.15	606.376	5533.36	10786.4	10739.2
neg_7532	Arginylalanine	metab_17315	HMDB0028702	-	282.099	4.8653	neg	M+K-2H	C9H19N5O3	0	37.3	4.81398	40968-45-4	0.0366746	2543.66	754.854	0	754.215	700.419	666.302	0	0	0	22089.7	384254	887535	1945.93	0	39.3432	559.818	658.609	0	0	1091.24	1980.28	2.3283	1171.66	1105.59	0	791.422	0	613.413	33160.9	31149.3	31130.9
neg_4625	5'-Deoxyadenosine	metab_14428	HMDB0001983	C05198	547.197	6.0031	neg	2M+FA-H	C10H13N5O3	0	46.1	-9.55102	4754-39-6	0.945638	0	0	0	0	0	0	53.1911	120.433	1737.93	364065	40021.9	17146.4	0	1034.84	0	0	0	683.155	669.915	0	0	0	4080.94	0	365.745	1076.04	515.439	615.936	1007.95	0	1691.38
pos_7246	Safynol	metab_7321	HMDB0036460;LMFA05000697	C08458	218.118	5.1602	pos	M+NH4	C13H12O2	0	33.3	-0.445433	27978-14-9	0.00403644	318016	146823	364565	0	0	977.621	103411	236437	117274	26187.5	55013.8	56642.5	0	1349.92	0	0	0	592.522	2608.54	1374.36	0	935.406	0	0	789.536	1189.32	0	624.141	35116.7	34872.2	34872.6
pos_9015	Glyceryl 5-hydroxydecanoate	metab_9154	HMDB0032297	-	326.196	3.2273	pos	M+ACN+Na	C13H26O5	0	64.6	8.21604	26446-31-1	0.0316865	152954	16229.1	370405	0	66.046	0	38601.6	267526	125195	0	119.437	89.6865	0	0	0	1497.05	0	0	0	206.745	3943.26	0	0	0	0	0	1875.55	626.885	10932.8	10935.2	11545.3
pos_4683	M1G-dR	metab_4757	HMDB0254284	-	286.092	5.4314	pos	M+H-H2O	C13H13N5O4	0	33.7	-5.32816	-	0.0893022	0	0	0	93.978	0	0	0	0	0	44871.9	193095	326390	0	2336.64	0	0	0	0	0	0	0	2386.66	1775.78	3360.98	0	0	0	626.952	1994.49	2319.59	1994.19
neg_7123	CDP-DG(PGE2/22:5(4Z,7Z,10Z,13Z,16Z))	metab_16916	HMDB0292452	-	560.745	5.3348	neg	M-2H	C54H83N3O18P2	0	81.4	-9.23675	-	0.866082	215115	13244.2	894648	0	0	0	170412	167392	0	19153.8	9359.88	0	0	0	0	0	0	1793.48	0	0	0	0	2790.05	2940.18	0	0	0	626.976	2900.28	0	2938.91
pos_6652	S-Hydroxymethylglutathione	metab_6705	HMDB0004662	C14180	370.128	6.0194	pos	M+CH3OH+H	C11H19N3O7S	0	58.4	0.460647	32260-87-0	0.0329262	514173	397158	695603	0	0	0	161621	436565	177320	0	68.7059	0	0	0	0	0	0	0	6459.28	95.429	1120.42	0	0	0	0	0	0	639.594	22021.3	23290.5	22000.7
pos_5432	PC(P-18:0/18:1(9Z)-O(12,13))	metab_5499	HMDB0289587	-	750.586	7.0978	pos	M+H-2H2O	C44H84NO8P	0	30.9	7.46986	-	0.368687	311.118	730.643	1770.22	1700.83	9329.98	624.258	887.884	2405.83	183.046	1104.71	138368	151872	298.207	853.924	493.478	1199.77	90.0731	147.322	247.278	1056.4	1283.92	844.877	249.062	732.62	401.978	759.473	670.913	640.307	118.152	63.2188	67.4192
neg_3643	Arginylserine	metab_13423	HMDB0028718	-	298.093	4.6533	neg	M+K-2H	C9H19N5O4	0	31.6	4.24548	70921-62-9	0.0794151	1854.3	0	829.913	0	1164.76	358.043	773.759	0	0	169694	253263	394392	1093.93	0	5.942	142.304	1448.75	241.581	0	2414	0	776.378	842.591	915.202	573.713	191.34	173.535	643.283	25747.7	29659.3	29634.3
neg_8514	Bialaphos	metab_18339	HMDB0249177	C06457	344.099	3.8766	neg	M+Na-2H	C11H22N3O6P	0	32.6	-0.708443	35597-43-4	0.0495763	5205.25	8488.91	1802.67	0	958.691	3757.44	3220.38	926.868	10806.9	394106	2.2557e+06	3.15959e+06	4498.62	844.751	2698.5	0	1611.13	1076.26	0	2575	0	101.663	2363.03	0	0	0	0	643.924	123958	114051	113737
pos_4765	Vulgarin	metab_4843	HMDB0036130	C09600	306.17	5.6773	pos	M+ACN+H	C15H20O4	0	41.8	-1.44729	3162-56-9	0.0102908	993846	314109	799867	0	301.85	0	747086	571988	277152	0	2694.45	12859.6	2988.6	2094.23	17137.5	1475.01	124.729	1045.7	558.626	407.114	2746.89	405.755	126.77	348.727	266.704	0	250.813	646.403	80019.9	80020.2	81454.9
pos_6388	Thiamine disulfide	metab_6458	HMDB0258970	C18377	595.249	6.2105	pos	M+CH3OH+H	C24H34N8O4S2	0	52.9	1.81644	-	0.012512	0	4538.83	20540.5	2816.77	0	0	3449.66	0	2813.28	267527	2.2359e+06	1.22666e+07	112115	0	0	0	758.723	0	2766.16	0	0	0	0	4298.15	0	0	0	651.92	1.10624e+06	1.1063e+06	1.13042e+06
pos_8652	Hydroxysanguinarine	metab_8784	HMDB0253291	C12222	330.074	3.589	pos	M+H-H2O	C20H13NO5	0	30.8	-7.29814	548-30-1	0.00372946	285632	380118	139493	0	1567.89	0	563431	343209	563096	2099.86	0	0	0	0	0	0	0	0	0	0	0	1790.8	4035.85	2008.77	0	0	0	652.952	46613.8	46916.1	46916.3
pos_6358	Moupinamide	metab_6431	HMDB0029365	C02717	627.275	6.2342	pos	2M+H	C18H19NO4	0	46.6	8.25706	66648-43-9	0.0316637	0	0	0	0	0	0	0	0	0	287408	3.23534e+06	3.91813e+06	0	0	0	0	0	0	0	0	0	0	0	0	7965.04	0	0	663.754	148677	156922	148564
pos_4692	Tuliposide A	metab_4767	LMFA13010041;HMDB0303140	C08561	342.118	5.4553	pos	M+ACN+Na	C11H18O8	0	46.4	7.657	19870-30-5	0.0275948	585.94	267.996	372.961	0	238.743	536.483	758.891	704.491	22.8402	113704	904472	1.14985e+06	3722.8	609.806	1381.16	883.558	1466.2	1097.09	0	478.864	0	2694.45	0	434.639	413.121	207.422	313.904	665.77	35964.2	37696.7	35937.3
neg_7755	Dihydroconiferyl alcohol	metab_17544	HMDB0303757	C10448	163.076	4.6142	neg	M-H2O-H	C10H14O3	0	48.8	-2.86539	2305-13-7	0.00458637	68952.8	33842.3	93066.3	278460	416661	347930	22403.9	35374.5	39026.3	2470.79	23178.8	88862	87555	319334	120770	0	0	0	0	0	0	4302.56	2112.49	1621.87	0	0	0	669.743	48434.9	48435.1	48820.8
neg_3010	Indole-3-methanamine	metab_12767	HMDB0029740	-	191.082	3.8216	neg	M+FA-H	C9H10N2	0	34.7	-2.37281	22259-53-6	0.0789128	0	0	0	0	0	0	0	0	0	140626	184417	82674	0	0	0	0	0	0	0	0	0	3306.55	2004.4	2794.45	0	0	0	675.45	7876.91	9058.93	9063.98
pos_4175	L-Homocysteic acid	metab_4230	HMDB0002205	C16511	201.054	4.2832	pos	M+NH4	C4H9NO5S	0	33.4	2.81158	14857-77-3	0.00811376	922.152	3884.35	406.636	1358.61	1144.2	884.272	1283.31	2305.99	1361.31	1124.7	165367	151951	41944.6	11584.9	25965.3	938.034	929.393	942.545	324.722	229.152	187.353	768.38	1067.83	1232.66	688.168	259.899	653.78	685.16	2805.67	2845.37	2805.83
pos_7725	9,10-Phenanthrenequinone	metab_7814	HMDB0256391	C03243	226.086	4.5224	pos	M+NH4	C14H8O2	0	36.9	-0.327906	-	0.0193114	55838.4	21198.3	37018.6	0	1281.04	0	33132.8	26678.4	5061.69	0	3897.44	8777.37	0	0	0	0	0	0	0	1179.32	5458.86	0	0	0	1627.23	0	0	688.785	3103.58	3101.95	3207.71
neg_6921	Benzoylmalic acid	metab_16705	HMDB0039494	-	237.041	5.556	neg	M-H	C11H10O6	0	33.8	0.146755	22138-51-8	0.00542	648039	245299	434292	1748.84	4036.49	2037.14	335735	284239	54399.9	4886.87	554264	1.17834e+06	4758.95	24388.9	2070.64	0	702.68	0	0	661.947	0	919.477	1442.36	4539.17	0	0	0	688.804	100866	101566	101950
pos_10165	2-S-glutathionyl acetate	metab_176	HMDB0062198	C14862	429.107	1.9669	pos	M+ACN+Na	C12H19N3O8S	0	57.3	5.44195	10463-61-3	0.0282996	0	3.7182	0	0	0	0	0	0	0	1.03827e+07	487819	0	2180.68	2919.43	0.498	0	104.048	0	0	0	0	2926.24	0	7.8992	2463.07	2778.62	1.8787	690.147	114474	109062	109018
pos_7745	3-Indolebutyric acid	metab_7835	HMDB0002096	C11284	204.102	4.4985	pos	M+H	C12H13NO2	0	51.3	-0.321712	133-32-4	0.0124316	505925	224602	565393	0	2149	881.389	151833	360557	127451	3873.58	4220.17	7747.88	2091.71	3867.34	0	1313.67	916.574	0	0	0	0	2312.58	1990.13	1092.83	0	0	789.781	701.297	33823.9	33823.7	33100.7
neg_6682	Ligustilide	metab_16450	HMDB0034277;HMDB0259970;MJDBOTE0001288	C16987	235.098	5.8464	neg	M+FA-H	C12H14O2	0	48.7	0.616511	4431-01-0	0.0542651	0	0	0	0	0	0	0	0	0	9389.37	57830.5	55112.6	0	656.347	0	0	419.05	0	0	0	0	837.058	4468.19	2720.04	0	0	0	703.694	3297.58	3171.79	2960.08
pos_7600	Fuberidazole	metab_7688	-	C18737	185.071	4.682	pos	M+H	C11H8N2O	62.8	0	0.0253603	3878-19-1	0.0148314	385837	498918	42426.2	0	704.527	1465.06	49732.3	75259.7	59309.9	0	0	0	850.852	3394.54	0	0	1396.19	761.184	0	545.93	0	2760.68	1446.69	949.38	0	654.178	0	709.52	20039.8	20581.4	20086.4
neg_4973	Ethyl benzoate	metab_14738	HMDB0033967	C01839	195.066	6.4251	neg	M+FA-H	C9H10O2	0	35.5	-2.1685	93-89-0	0.0195952	64449.5	141596	25847.3	541.102	0	593.759	432093	103140	170786	0	0	0	0	917.232	433266	397.039	522.321	1155.03	2042.21	430.471	1453.95	997.92	762.483	0	931.806	0	0	724.436	11134.3	11510	11121.9
neg_3917	Bilobalide A	metab_13700	HMDB0036735	C07605	325.094	5.084	neg	M-H	C15H18O8	0	43.1	2.08601	33570-04-6	0.229407	0	0	0	0	0	0	0	0	0	4627.31	227165	437949	1697.97	1336.98	0	0	402.432	0	3014.01	0	1297.43	1414.53	2244.49	347.71	0	0	0	726.716	6116.35	9374.97	9467.23
pos_6436	(S)-Methylmalonic acid semialdehyde	metab_6502	PW_C001500;LMFA01060190;HMDB0002217	C06002	246.097	6.1787	pos	2M+ACN+H	C4H6O3	0	30.9	-1.01751	99043-16-0	0.0039898	0	0	0	1228.19	830.962	2643.49	0	0	0	1.68172e+06	3.61711e+06	1.67085e+06	0	0	0	1686.32	1713.94	1667.98	0	0	0	0	3737.73	0	0	0	0	733.831	364674	364675	367201
pos_4996	Trovafloxacin	metab_5070	HMDB0014823	C07664	381.096	6.1787	pos	M+H-2H2O	C20H15F3N4O3	0	56.6	1.52545	147059-72-1	1.62155	0.04	0.3454	0.7509	1191.21	3473.64	1558.92	5.6361	1.3024	25.7653	0	0	0	0	0	0	2080.64	2266.92	2044.02	0	0	0	0	0	0	713.872	894.878	832.402	736.062	34.6006	1.5556	0
pos_7207	2,3-Methyleneglutaric acid	metab_7279	HMDB0059731	-	121.029	5.232	pos	M+H-2H2O	C7H8O4	0	37.9	1.08019	-	0.014856	13161.5	5270.79	43195	277.157	385.468	287.193	13250.7	17452.1	13623.4	601.997	510.259	1057.54	249.94	826.928	501.756	203.636	247.746	252.761	2102.73	1256.67	1313.26	1190.11	710.171	321.602	547.778	745.625	0	741.007	3145.5	3221.27	3233.12
pos_10580	Arabinofuranose	metab_608	HMDB0012325	C06115	168.087	1.0093	pos	M+NH4	C5H10O5	0	43.4	-0.212421	13221-22-2	0.0369577	659528	112190	2.31114e+06	0	0	0	858351	790171	150388	21166.4	666.478	0	0	618.725	0	0	0	0	0	0	822.589	1880.7	1038.06	2558.15	1460.69	0	1154.2	742.866	34819	36168.4	37491.7
neg_7672	N(6),O(2)-Dimethyladenosine	metab_17461	HMDB0255287	-	316.104	4.7003	neg	M+Na-2H	C12H17N5O4	0	56.4	4.14286	-	0.0269561	0	0	0	0	110.467	365.997	0	0	0	124973	278056	447927	3934.94	0	1138.54	168.875	168.873	0	0	3772.71	0	2278.8	0	1764.24	847.423	0	0	750.076	40467.8	38592.8	40436.9
pos_4507	9-Fluoroprednisolone	metab_4579	HMDB0040539;HMDB0247595	C14484	361.18	4.9534	pos	M+H-H2O	C21H27FO5	0	39.7	-2.40998	124097-45-6;338-95-4	0.748351	165991	271236	42815.7	1795.76	281.173	208.247	19790.8	73204.3	22608.5	82.6248	23943.7	0	0	0	0	230.025	525.295	261.408	128.206	303.676	12.4535	52.846	136.201	231.608	80.5051	7156.17	22.8363	761.769	3370.31	315.686	3262.53
neg_4007	Idelalisib	metab_13792	HMDB0253377	-	460.152	5.2252	neg	M+FA-H	C22H18FN7O	0	36	-3.99202	-	0.0648642	21003	75.1182	262080	0	429.781	601.203	278594	163973	13992	2433.47	48466.8	73498.4	2779.11	212092	6463.98	843.433	427.414	314.192	3575.46	0	0	692.001	909.452	1102.8	614.682	0	735.683	767.926	10672.4	9556.14	9557.78
pos_7158	Cis-Melilotoside	metab_7226	HMDB0060077	C05839	291.086	5.3037	pos	M+H-2H2O	C15H18O8	0	68.6	-0.918415	2446-60-8	0.00573296	400.383	209.85	115616	0	0	6782.61	28871.5	419.522	0	0	83789.9	1.99736e+06	0	20617.6	0	0	0	0	0	0	0	0	4802.12	4490.48	0	0	0	774.383	63944	64573.1	63928.6
neg_3874	Melleolide C	metab_13655	HMDB0037041	-	483.178	5.0137	neg	M+Cl	C24H32O8	0	30.4	-3.49156	101901-56-8	0.00454361	529019	455795	868076	22117.4	76487.3	43609.1	423274	610840	273960	41689.6	13107.7	20997.9	37872.1	84305.1	31789.2	0	3295.03	0	0	0	0	1572.42	2707.26	0	368	0	1368.82	775.96	351729	348934	351659
neg_7556	Murametide	metab_17339	HMDB0254950	-	543.168	4.834	neg	M+K-2H	C20H34N4O11	0	45.7	-6.67354	-	0.866027	0	0	0	0	0	0	7646.58	12876.1	0	7151.24	121013	608688	0	0	0	3307.71	0	6131.26	0	0	0	0	0	0	0	0	0	786.581	3068.99	3076.33	0
neg_8033	9-(4-Fluoro-3-(hydroxymethyl)butyl)guanine	metab_17836	HMDB0245591	-	254.103	4.3084	neg	M-H	C10H14FN5O2	0	57.9	-9.31458	-	0.0426336	118732	63574.5	182854	3683.65	1660.45	2000.56	89431.8	98115.4	54405.5	8414.49	11902.5	24306.1	8111.18	1055.29	13922.1	0	1657.67	825.33	0	1484.31	0	2047.74	1442.99	0	1322.73	737.399	0	793.181	15038.3	14031.8	13934.4
pos_7557	Petunidin	metab_7641	HMDB0003173;LMPK12010005	C08727	300.063	4.7459	pos	M+H-H2O	C16H13O7+	0	37.3	0.466715	13270-60-5;1429-30-7	0.0535786	8098.08	7136.42	75843.5	0	0	0	139784	78582.7	1431.15	0	0	38576.8	20273.9	0	0	1536.54	0	1384.52	0	0	0	0	0	0	1122.26	5489.45	0	794.397	2882.22	3152.65	2872.29
neg_5971	3-Amino-1-(3-(cyclohexylmethoxy)phenyl)propan-1-ol	metab_15765	HMDB0245802	-	262.181	6.3391	neg	M-H	C16H25NO2	0	53.6	0.53661	-	0.0563381	18660.7	3361.55	0	0	0	0	0	0	0	671974	666212	420963	17018.7	0	0	9572.41	0	0	0	0	0	0	0	0	0	0	0	797.701	115057	104526	104505
pos_6818	Hexapeptide analogue	metab_6872	HMDB0249946	-	667.281	5.8361	pos	M+H-2H2O	C29H46N6O12S	0	60	8.00784	-	0.0267028	8256.39	0	1662.89	7395.14	0	40.608	4475.73	0	0	121807	1.26368e+06	4.91639e+06	1871.92	0	0	947.674	3322.75	0	314.868	2193.2	0	0	0	2094.7	0	715.041	5.1959	799.452	132872	139184	139242
neg_7657	Arginylaspartic acid	metab_17445	HMDB0028705	-	326.088	4.7159	neg	M+K-2H	C10H19N5O5	0	41.8	4.06121	15706-88-4	0.918512	548.008	1099.89	0	11518.8	12101.3	5735.98	2527.26	490.847	0	1703.28	131771	211465	5661.68	0	0	0	0	0	1804.03	432.081	788.78	40.9066	0	0	2006.08	1352.26	3188.34	801.041	2464.53	1629.27	0
pos_1649	Simulansamide	metab_1554	HMDB0030435	-	420.141	6.0991	pos	M+H-H2O, M+Na	C22H23NO6	0	30.4	-1.24715	176713-29-4	0.0578094	2.21352e+06	724265	5.27342e+06	1379.58	325.546	4749.4	633298	1.93065e+06	42194.6	10049.3	36996.5	2199.65	0	1219.3	0	572.645	1312.95	7759.44	0	0	0	0	0	0	0	0	0	803.753	37804.4	34122.2	37761.7
neg_5849	Isoleucyl-Arginine	metab_15650	HMDB0028901	-	619.386	6.5584	neg	2M+FA-H	C12H25N5O3	0	34.3	-6.65972	-	0.0526126	1.70138e+06	843560	1.76061e+06	0	64559.6	51.4667	1.29361e+06	1.86939e+06	1.24287e+06	0	79903.3	779827	1.2665e+06	318588	1.27947e+06	68.1977	0	1.3356	0	0	0	4922	0	4685.99	0	0	0	806.46	189968	209491	207047
neg_6814	Dolichodial	metab_16590	LMPR0102070037;HMDB0251578	C09777	147.081	5.6976	neg	M-H2O-H	C10H14O2	0	31.8	-3.63252	5951-57-5	0.0159634	2.45144e+06	2.51385e+06	2.74501e+06	90295.9	258380	235217	2.06019e+06	1.84218e+06	2.46776e+06	1.30486e+06	1.03223e+06	197676	478094	1.03526e+06	326287	3026.6	1432.33	508.63	0	0	0	3358.85	579.804	0	0	0	772.697	806.576	476466	476472	489766
pos_5428	Solutol HS 15	metab_5494	HMDB0258368	C11317	752.601	7.0743	pos	2M+ACN+Na	C20H40O4	0	61.1	0.538249	61909-81-7	0.617311	369.749	16380	1079.55	2804.4	125214	541.81	1102.02	5996.85	606.319	0	1.41212e+06	1.15264e+06	5149.49	2297.53	393.012	2748.12	383.834	0	200.236	982.829	1122.74	581.971	669.152	2145.39	221.571	419.5	236.395	809.312	11078.7	11500.3	2395.84
pos_5900	3'-Hydroxy-T2-triol	metab_5997	HMDB0034575	-	835.349	6.7653	pos	2M+K	C20H30O8	0	45.9	-3.41961	-	0.0255346	0	0	0	0	0	0	0	0	0	7.23312e+06	3.05619e+06	3.08184e+06	0	0	0	0	0	0	0	9727.33	0	0	0	0	0	0	0	810.611	56641.6	59239.8	59205.4
pos_7220	2-Methoxy-estradiol-17b 3-glucuronide	metab_7294	HMDB0006765	C11131	542.234	5.2081	pos	M+ACN+Na	C25H34O9	0	63.3	-3.39584	-	0.0548781	33.0846	0	0	335.482	304.61	951.519	0	0	0	21886.5	927200	626809	2152.51	813.044	2764.23	417.591	194.304	824.821	292.875	2550.07	1531.32	0	2555.97	0	171.385	846.722	642.699	835.646	11751	11695.5	12873
pos_8299	2',6'-Dihydroxy-4'-methoxyacetophenone	metab_8413	HMDB0029646	C10680	183.065	3.9161	pos	M+H	C9H10O4	52.4	0	0.480898	7507-89-3	0.11277	0	892.498	0	0	0	0	0	0	0	13985.2	180572	77894.1	0	0	0	0	0	0	0	0	0	893.137	5451.19	3601.59	0	0	182.668	844.049	2977.35	3634.2	3657.05
neg_9579	N-gamma-Glutamylcysteine ethyl ester	metab_19464	HMDB0252615	-	315.04	3.019	neg	M+K-2H	C10H18N2O5S	0	31.5	-7.56788	-	0.0555094	83912.5	97628.9	88560.7	0	0	0	101798	95588.8	94670	0	0	0	0	0	0	0	0	0	2063.75	6934.51	1152.77	0	0	0	0	0	0	845.919	3353.18	3694.85	3369.39
pos_6387	4,4alpha,5,6-Tetrahydro-7-methyl-2(3H)-naphthalenone	metab_6457	HMDB0039803	-	204.138	6.2184	pos	M+ACN+H	C11H14O	0	51.7	-0.477754	34545-88-5	0.8775	0	0	0	0	0	0	0	0	2405.91	341247	107072	4345.52	0	0	0	0	0	0	0	0	0	8256.77	1905.25	0	0	0	0	846.836	0	2090.19	1729.97
pos_5054	4'-Hydroxyflavanone	metab_10167	HMDB0246634	C14241;C19896	304.096	6.274	pos	M+ACN+Na	C15H12O3	0	53.8	8.45796	6515-37-3	0.0836543	680513	580744	174291	0	0	0	131028	298153	78700.1	0	0	0	0	0	0	0	0	0	0	0	0	0	0	0	6464.73	559.234	3230.37	854.528	21345	21516.9	24690.2
pos_3817	Cyperine	metab_3852	HMDB0033771	C09923	278.139	3.6527	pos	M+NH4	C15H16O4	0	44.8	-0.818634	33716-82-4	0.866459	0	0	2501.69	0	0	0	0	1615.77	0	25863.5	79939.7	224833	4740.85	0	1885.42	0	0	0	0	0	9220.94	0	0	0	0	1126.05	0	862.249	1924.84	0	1996.47
neg_4021	1,2-Benzoquinone	metab_13807	HMDB0012133	C02351	275.054	5.2486	neg	2M+Hac-H	C6H4O2	0	34.9	-8.8699	583-63-1	0.00997929	182154	147735	174933	2737.47	14269.6	11935.4	65690.9	99875.2	16652	1377.48	61948.2	41685	4029.15	37500.4	786.117	0	0	527.531	2576.83	0	0	804.277	3378.36	1828.78	657.759	0	618.035	865.964	18427.2	18427.8	18110.9
pos_5188	3-Amino-4-hydroxybenzoic acid	metab_5253	HMDB0304941	C12115	154.05	6.5034	pos	M+H	C7H7NO3	0	32.3	-0.754705	1571-72-8	0.0202458	2291.27	0	0	0	0	0	0	0	0	374349	314252	267045	2561.38	0	0	0	0	0	0	0	0	5691.45	1737.97	2180.13	831.931	0	0	870.124	46762.7	48436	48447.5
pos_8427	Nicotinic acid ribonucleoside	metab_8548	HMDB0006809	C05841	289.118	3.7884	pos	M+CH3OH+H	C11H14NO6+	0	78.7	9.5623	4013-06-03	0.00757012	933124	507760	680734	0	1461.82	2969.28	168015	442578	376298	16027.1	68294	15789.3	0	3643.9	1783.33	1506.98	0	4318.77	0	0	1256.95	0	2281.76	0	0	1322.9	0	890.613	75267.8	76267.2	76259.5
pos_4617	2-Methyl-4-oxopentanedioic acid	metab_4689	HMDB0039447	-	125.023	5.232	pos	M+H-2H2O	C6H8O5	0	31.9	0.715599	55601-64-4	0.0266765	39870.6	41480.1	16078.2	617.592	1381.24	2058.99	35578.8	31336.2	34021.7	712.816	1494.31	1976.37	596.214	584.702	533.489	789.194	540.143	908.584	0	732.188	1052.3	2009.6	1088.62	1430.92	487.689	1280.67	539.78	904.974	5499.72	5759.46	5502.9
pos_7294	(1S,2R)-Naphthalene 1,2-oxide	metab_7365	HMDB0060301	C14787	186.091	5.0806	pos	M+ACN+H	C10H8O	0	34.3	-0.30542	-	0.00514899	666836	727057	689654	21011.1	42810.2	75418.6	678572	742238	521475	70.6843	4335.15	1726.96	11470.1	16349.4	10123	432.546	1179.57	297.991	698.054	164.473	904.104	1158.89	1165.51	1847.04	2095.02	540.731	493.996	914.827	120787	122003	121652
pos_4603	Riboprine	metab_4675	HMDB0304396;HMDB0257214	C16427	336.166	5.2081	pos	M+H	C15H21N5O4	89.8	0	-1.53339	-	0.0106676	482390	655620	439300	858.526	834.928	754.098	535148	569570	757226	0	0	0	538.029	498.391	1135.64	1370.62	1431.37	1101.42	561.895	841.796	619.491	465.614	0	291.947	1437.67	1165.41	1765.37	921.05	72982.1	74341.4	74353.5
neg_7283	6-(3,4-Methylenedioxyphenyl)-3,5-hexadien-2-one	metab_17077	HMDB0032035	-	261.077	5.1622	neg	M+FA-H	C13H12O3	0	52.4	0.950747	17172-93-9	0.057925	1412.31	1083.44	856.499	106.982	114.59	303.582	1422.81	1119.29	56.1447	2520.09	37457.1	560843	204.203	14042.2	134.32	190.867	180.368	97.9354	55.2481	0	0	4543.26	5222.33	355.987	123.407	120.446	176.751	922.217	17265.4	15582.2	17249.7
neg_6741	Carboxy-ethyl-hydroxychroman	metab_16513	HMDB0249650	-	221.082	5.7837	neg	M-H	C12H14O4	0	70.4	-0.545559	-	0.012092	48692.6	3098.49	1.37934e+06	0	317.402	809.506	1.02714e+06	792157	77960	12682.8	47559.4	121475	2242.92	2198.64	1230.58	700.364	797.961	1500.3	464.367	0	855.568	2847.64	1698.92	554.746	518.261	580.582	708.304	935.584	66652	65271.8	66664.2
neg_5722	Coenzyme B	metab_15527	HMDB0304798	C04628	388.086	7.0692	neg	M+FA-H	C11H22NO7PS	0	47.8	7.28337	104302-77-4	0.0166379	0	0	0	0	0	0	0	0	0	382864	280448	124075	23441.5	15704.9	1959.82	11417.5	0	0	0	0	0	0	0	0	0	0	0	951.462	95104.1	97841.1	95046.2
neg_4862	2-Cyclohexen-1-one	metab_14638	HMDB0245089	C02395	141.055	6.2453	neg	M+FA-H	C6H8O	0	46.6	-7.33417	930-68-7	0.0213325	0	0	0	0	0	0	0	0	0	102195	191749	105831	0	0	0	0	0	0	0	0	0	8946.61	0	2581.15	0	0	0	960.647	22544.1	22552.8	23391.9
pos_8169	8-Hydroxyguanine	metab_8276	HMDB0002032	C20155	190.032	4.0361	pos	M+Na	C5H5N5O2	0	32.7	-8.86748	5614-64-2	0.0770549	25935.4	159337	12966.6	0	0	0	22092.4	14316.3	79533.4	0	0	0	0	0	0	0	0	0	0	11571.3	0	0	0	0	0	0	0	964.273	3550.31	3107.3	3573.72
pos_8797	Prenyl cis-caffeate	metab_8936	HMDB0041140	C10487	271.092	3.4691	pos	M+Na	C14H16O4	0	37.2	-7.5958	118971-61-2	0.0335873	121738	1.06873e+06	27836.6	6172.32	12150.5	1746.03	599753	143786	1.1911e+06	1344.84	147333	32976.6	0	921.661	3814.26	1964.7	0	0	223.133	56.0948	1127.8	1165.62	366.499	168.492	4120.57	1113.83	1317.04	968.648	42405.5	42412.4	39988.8
pos_4938	Crotaline	metab_5018	HMDB0034363;MJDBOTE0001627	C10350	326.159	6.0593	pos	M+H	C16H23NO6	43.1	0	-1.1952	315-22-0	0.0201161	16770.6	35988.4	32321.2	3922.16	0	0	14489.2	9713.81	72011.1	559356	925097	1.04219e+06	9829.83	7150	0	0	2903.47	0	0	0	0	2682.52	0	6415.1	0	0	0	1000.09	88369.7	91493.4	91549.7
neg_3519	5-Hydroxy-6-methoxycoumarin 7-glucoside	metab_13293	HMDB0039774	-	369.086	4.48	neg	M-H	C16H18O10	0	33.5	9.09926	141238-32-6	0.00268345	582556	1.14024e+06	305041	977.309	1476.88	1670.76	671839	552332	573920	0	14167.7	6386.04	4424.68	1458.71	0	2429.94	2344.17	0	0	0	1333.68	0	0	0	0	1378.81	4625.3	1009.32	34152.1	34152.7	33993.9
pos_4718	N-lactoyl-Tyrosine	metab_4795	HMDB0062177	-	524.224	5.5109	pos	2M+NH4	C12H15NO5	0	34.2	-0.292539	-	0.0700941	0	0	0	0	0	2061.46	0	0	0	1300.65	227680	607095	0	0	2580.06	134.649	0	4812.37	1.2675	0	84.0853	0	0	0	2215.2	2049.98	2877.06	1014.55	16080.5	18119	16087.5
pos_6885	Diaminopimelic acid	metab_6939	HMDB0001370;HMDB0242532	C00666	381.201	5.7408	pos	2M+H	C7H14N2O4	0	47.9	9.05989	583-93-7	0.0155447	0	0	0	0	0	1667.75	0	0	0	80631.6	754860	627113	0	1082.04	389.109	1644.2	4641.78	3430.45	0	341.409	362.307	0	1152.25	0	310.283	0	325.775	1017.37	34167.7	34162.6	33253.5
neg_2279	4,5-Dihydroxy-3-Propylcyclopent-2-EN-1-ONE	metab_11995	-	-	155.071	2.7134	neg	M-H	C8H12O3	47.2	0	-3.71004	-	0.0080704	275877	732817	168553	1520.14	1322.99	1876.5	384251	265708	994552	655674	1.24075e+06	1.02209e+06	2970.9	3323.13	1764.9	867.1	1789.98	822.904	495.89	413.954	142.828	1822.75	1786.3	2109.71	855.155	611.72	508.793	1018.92	128199	130002	128204
pos_4444	Coclaurine	metab_10184	HMDB0303359	C06161	327.17	4.8098	pos	M+ACN+H	C17H19NO3	0	36.4	-2.7272	486-39-5	0.225419	576494	143196	40749.2	759.793	1065.48	1167.44	31745.8	91009.7	92977.2	1012.16	1380.58	1056.39	332.866	608.207	846.559	953.962	1159.1	574.024	122.266	283.505	163.225	932.304	3753.08	2797.79	632.365	559.402	321.756	1021.06	3818.9	2502.72	3828.47
neg_3501	4-Hydroxymandelonitrile	metab_19909	HMDB0060318	C03742	148.04	4.4565	neg	M-H	C8H7NO2	84.6	0	-3.91688	71807-09-5	0.00554297	1.87628e+06	1.16123e+06	606499	5578.97	19535.9	17733.2	887202	1.17348e+06	758660	6404.5	1175.54	759.14	330.259	761.983	1326.82	2236.1	751.769	297.688	0	449.579	0	2716.75	2267.16	2700.49	0	421.811	441.097	1023.54	313359	316411	316361
neg_7914	Protoanemonin	metab_17713	HMDB0060503	C07090	237.041	4.4487	neg	2M+FA-H	C5H4O2	0	43.2	0.194414	108-28-1	0.0121336	0	0	27015.7	721.336	1470.8	0	8216.2	5584.88	2316.98	1023.22	53100.3	344558	0	25812.4	3599.59	2307.49	2255.6	0	0	0	0	1088.09	2204.29	2320.81	1390.66	789.284	0	1029.69	19289	18882.8	18895.9
neg_6673	Amfenac	metab_16440	HMDB0248289	-	300.088	5.8542	neg	M+FA-H	C15H13NO3	0	43.5	1.06427	-	0.00327707	1.34088e+06	1.45147e+06	825199	5393.99	7721.16	13539.5	1.10548e+06	760837	920550	125569	27553.3	4513.15	35699	39034.3	23552.5	1045.24	1215.65	503.037	0	265.473	0	543.963	1200.57	1765.49	1685.61	3770.75	400.119	1032.99	112425	111789	111789
neg_1502	(4S,8R)-8,9-Dihydroxy-p-menth-1(6)-en-2-one	metab_11178	HMDB0039052	-	183.102	6.05	neg	M-H2O-H, M-H	C10H16O3	0	44.6	-2.12885	402593-42-4	0.121164	0	0	0	0	0	0	0	0	0	0	0	0	40771	91472.6	29135.7	0	0	0	0	0	0	0	0	1091.59	4270.27	2824.1	4361.1	1045.59	1476.55	1807.88	1473.55
pos_6440	Gibberellin A15	metab_10191	HMDB0303456;LMPR0104170017	C11860	394.197	6.1707	pos	M+ACN+Na	C20H26O4	0	50.6	-5.72705	-	0.0281962	0	0	36.4562	0	0	0	0	0	0	1.02681e+07	1.71841e+07	7.7588e+06	36396.7	0	34334.1	0	4407	6106.24	1358.38	214.954	0	0	0	0	0	0	603.325	1057.49	1.64913e+06	1.57085e+06	1.57141e+06
pos_5051	MG(20:5(6E,8Z,11Z,14Z,17Z)-OH(5)/0:0/0:0)	metab_5120	HMDB0260496	-	437.228	6.266	pos	M+2Na-H	C23H36O5	0	52.7	0.907721	-	0.103616	0	0	0	0	0	0	0	0	0	3.42645e+06	4.79052e+06	744115	0	0	0	0	0	0	0	0	0	0	7559.92	0	2116.46	0	3118.61	1066.25	277984	342369	314452
neg_6662	L-2,3-Dihydrodipicolinate	metab_16428	HMDB0303995;HMDB0012247	C03340	168.03	5.8621	neg	M-H	C7H7NO4	0	51.5	-2.60362	16052-12-3	0.00180302	0	625.34	0	1446.2	771.464	0	0	890.1	0	11740.9	164204	284028	3992.01	922.197	1589.06	253.044	273.115	314.72	0	0	1660.92	0	0	1275.72	3896.29	1037.2	4108.64	1068.3	16506.6	16506.7	16558.3
neg_3625	Batatasin I	metab_13403	HMDB0038778	C10246	305.078	4.6299	neg	M+Na-2H	C17H16O4	0	38.8	-3.91491	51415-00-0	0.76257	70942.6	378.515	122387	111.183	143.71	164.82	145079	86644.3	47.2981	2388.24	2258	446.438	87.1753	0	130.391	0	109.592	0	0	33.9566	0	6865.79	458.091	5316.55	0	105.925	0	1074.16	3354.01	3366.49	278.721
neg_1236	Bitolterol	metab_10895	HMDB0249279	C06853	506.215	6.1279	neg	M-H2O-H, M+FA-H	C28H31NO5	0	41.1	-7.26652	30392-40-6	0.042747	2828.49	12460.9	11043.6	21.2824	0	0	0	17493.9	3436.9	71586	872414	1.02555e+06	303171	364292	388725	5264.96	25.4882	0	3364.48	705.056	0	0	0	0	0	0	3696.28	1088.02	201530	201320	216715
pos_8566	Oxotremorine	metab_10210	HMDB0256004;HMDB0035688	C07485	248.176	3.6607	pos	M+ACN+H	C12H18N2O	0	35.9	-0.524805	4630-07-3;70-22-4	0.0209878	306496	15538.5	1.62973e+06	4891.66	2780.4	623.52	864453	557713	50967.4	3626.72	3087.04	116450	0	6670.11	58795.1	1626.54	1249.49	886.663	0	259.036	188.146	2766.71	2270.94	1998.19	1045.23	522.738	328.383	1095.17	40002.3	41498.1	41487.1
neg_1966	Myo-Inositol	metab_11664	HMDB0000211;PW_C000137;MJDBOTE0000341	C00137	419.141	1.0122	neg	2M+Hac-H	C6H12O6	51.8	0	2.25104	87-89-8	0.0306088	453057	52591.3	1.29361e+06	4346.07	0	3045.64	576524	608837	188049	0	10415.7	19162.8	6230.32	68725.4	15451.5	9571.39	1830.42	0	0	0	0	330.817	648.919	933.795	0	0	0	1109.61	35829.8	37722	35753.2
pos_6904	Isoetharine	metab_6960	HMDB0014366	C07053	520.339	5.7091	pos	2M+ACN+H	C13H21NO3	0	66.1	2.36996	530-08-5	1.49721	834.149	1834.41	1326.22	2042.02	1489.9	726.24	510.815	1396.56	374.467	1235.09	0	249.837	1331.86	1456.52	529.737	235.733	221.356	125.202	2088.67	249.796	0	4218.37	2120.78	663.22	658.339	388.773	2362.52	1111.06	3661.29	374.926	0
pos_1175	4-amino-2,6-dinitrotoluene glucoside	metab_1048	HMDB0304167	-	360.107	5.4473	pos	M+H-H2O, M+H	C13H17N3O9	0	38.4	9.75187	-	0.0523424	423470	392515	189804	0	354.475	0	263840	219233	248019	0	0	0	1804.59	149.634	3499.36	313.866	3368.72	3133.5	0	0	0	370.898	0	126.931	1393.35	3044.02	1598.29	1112.46	19670.3	19687.6	17947.2
neg_1353	3-cis-Hydroxy-b,e-Caroten-3'-one	metab_11018	HMDB0002890	-	587.363	6.472	neg	M-H, M+K-2H	C40H54O	0	44.2	-5.21412	143167-27-5	0.0715496	1.61615e+06	1.30049e+06	919799	0	1305.9	0	1.51139e+06	1.61327e+06	2.11958e+06	49184.9	7.89955e+06	7.71501e+06	711884	2.70379e+06	1.54031e+06	2665.59	0	866.834	0	0	6554.35	0	0	0	0	0	3271.56	1113.19	302781	340848	300940
pos_4971	Chitobiose	metab_5048	PW_C001925;HMDB0062702;HMDB0003556	C01674	468.186	6.123	pos	M+ACN+H	C15H26N2O12	0	48.8	8.19755	35061-50-8;577-76-4	0.00720499	15799	18483.4	0	0	4088.01	3763.18	3083.6	9410.61	15523.8	191072	1.73346e+06	8.84104e+06	28886.5	552.567	0	0	0	6858.73	0	0	1480.73	0	0	0	0	1989.28	3057.29	1115.5	610091	601368	605484
neg_6070	Carmoxirole	metab_15859	HMDB0249686	-	395.175	6.2374	neg	M+Na-2H	C24H26N2O2	0	41.3	2.15463	-	0.0427243	2.23254e+06	3.03738e+06	1.2954e+06	11511.4	2814.9	6678.81	2.00281e+06	1.6881e+06	2.39877e+06	26371	43346.9	88603.7	5972.82	5421.25	5969.03	1135.05	274.016	561.94	2320.93	2005.5	1801.12	2070.29	1037.18	2469.4	0	0	40.3235	1142.98	100571	93334.8	100629
pos_7001	Cyanidin 3-arabinoside	metab_7060	HMDB0037972	-	461.134	5.5426	pos	M+ACN+H	C20H19O10+	0	59.8	4.83087	27214-72-8	0.0300863	413281	933145	0	0	0	0	211966	60028	93703	0	0	0	0	0	0	0	0	0	0	0	0	2378.19	8493.92	2890.08	0	0	0	1146.85	14203.4	14736.6	13886.7
pos_1209	LysoPC(18:1(11Z)/0:0)	metab_1085	HMDB0010385	C04230	522.355	5.7091	pos	M+H, M+Na	C26H52NO7P	0	73.6	-0.215206	-	1.42263	257.033	296.983	225.219	1940.77	774.993	333.418	284.397	714.149	0	0	0	0	756.344	375.596	0	0	0	0	1556.09	0	0	5262.26	1811.96	1137.66	830.18	0	3450.29	1170.7	8388.2	0	1184.98
pos_7013	4H-1-Benzopyran	metab_7073	HMDB0246704	-	174.091	5.5269	pos	M+ACN+H	C9H8O	0	47.3	-0.613601	-	0.0211353	167112	110934	204895	1029.9	530.089	0	104241	158289	66597	12828.3	4990.64	3903.92	606.201	1165.54	1024.2	584.456	0	0	0	534.625	0	3809.52	3274.55	4299.59	0	936.365	629.807	1172.41	22639.7	22642.6	23480.2
pos_4069	(S)-2,3-Dihydro-7-hydroxy-2-methyl-4-oxo-4H-1-benzopyran-5-acetic acid	metab_4117	HMDB0040407	-	473.149	4.0839	pos	2M+H	C12H12O5	0	49.3	8.9935	94356-37-3	0.00746217	2.53709e+06	5.2121e+06	264778	0	0	0	1.05154e+06	1.29044e+06	3.44202e+06	4182.47	0	0	0	0	0	0	0	0	0	0	14168.9	0	0	0	0	0	0	1180.74	174783	172545	172541
neg_3575	L-Glutamic acid 5-benzyl ester	metab_13352	HMDB0250759	-	236.093	4.5667	neg	M-H	C12H15NO4	0	48.5	-0.42418	-	0.0283812	25767.3	43418.2	24225.1	3231.75	4272.65	4974.26	12188.3	20530.2	9938.1	23185.4	81915.2	513070	8043.26	4368.25	8017.68	2164.42	4918.49	2813.11	858.45	938.05	0	1125.61	965.797	0	0	524.992	0	1192.41	18279	19190.1	18274.3
pos_6599	S-(2-Hydroxyethyl)glutathione	metab_6656	HMDB0062525	C14875	352.118	6.0593	pos	M+H	C12H21N3O7S	0	57	1.30756	28747-20-8	0.61545	94959	111461	86339.3	960.659	1266.31	1366.15	34349	74684.2	64395.1	0	0	0	0	1002.18	795.304	1489.71	1465.95	1373.34	4312.04	1461.67	1228.73	308.981	0	361.688	928.926	1242.4	347.49	1210.08	2264.2	528.715	1438.53
neg_7043	2H-1-Benzopyran-2-one, 7-(sulfooxy)-	metab_16832	HMDB0242135	-	286.987	5.4302	neg	M+FA-H	C9H6O6S	0	54.6	1.5993	-	0.0416416	0	0	0	141990	203076	125777	0	0	0	0	0	0	1788.85	0	0	6683.2	2347.72	5541.13	0	0	0	0	0	0	0	0	0	1214.34	5290.21	5691.84	5690.23
pos_6927	Tetrapeptide	metab_6982	HMDB0258927	C01960	684.308	5.6693	pos	M+ACN+Na	C27H40N8O9	0	67.1	1.08126	-	0.046492	0	0	0	0	0	11814.8	0	0	0	2.11891e+06	5.41051e+06	4.12674e+06	0	403901	121995	0	0	0	0	0	0	0	4289.97	3371.77	0	5048.51	1986.25	1224.71	216023	234528	234281
pos_7011	2-Fluoro-5-hydroxy-L-tyrosine	metab_7071	HMDB0247059	-	248.092	5.5269	pos	M+CH3OH+H	C9H10FNO4	0	43.4	-5.72483	-	0.0299553	128791	118944	38996.3	2725.36	2186.12	8952.97	107375	63924.4	127643	162228	125476	36289.1	19985.3	84728.1	38388.8	1065.81	699.635	1908.24	0	0	0	0	0	0	1633.01	2788.14	6703.79	1233.22	31010.9	31033	29439.9
neg_7743	Sinapoyl aldehyde	metab_17531	-	C05610	253.072	4.622	neg	M+FA-H	C11H12O4	41.4	0	0.951935	4206-58-0	0.00291878	151904	130168	137967	133840	221041	169103	46912.1	81051.7	32659	3565.36	13805.2	56528.6	38625.5	131620	47759.4	0	0	0	1337.47	0	0	3992.84	4479.42	4300.22	694.261	0	0	1233.68	30619.3	30618.8	30774.1
neg_6306	SELEPRESSIN	metab_16081	HMDB0258213	-	522.738	6.0657	neg	M-2H	C46H73N13O11S2	0	33.5	-8.99842	-	0.891961	0	0	0	0	0	0	0	0	0	582865	282575	24211.1	3.06887e+06	1.27554e+06	1.61068e+06	0	0	4848.99	0	81.2247	0	0	0	0	9897.61	0	0	1235.65	0	8867.64	11811.4
neg_5035	Mogrol	metab_14800	HMDB0254830	C21782	497.36	6.5506	neg	M+Na-2H	C30H52O4	0	36.9	-2.43653	-	0.0317922	0	0	0	0	0	0	0	0	0	780235	1.42574e+06	229963	0	23440.6	0	10416.4	4481.73	0	0	0	0	0	0	0	0	0	0	1241.51	52928	52854.4	55857.5
neg_7348	2-Ethylpropanedioylcarnitine	metab_17138	HMDB0241868	-	256.119	5.0684	neg	M-H2O-H	C12H21NO6	0	40.3	0.547041	-	0.0113942	751.929	264.279	717.611	1.6383	11.7001	6.2184	168.266	318.492	376.962	194745	462861	865437	3910.36	1509.43	744.104	1849.4	0.1254	2350.48	6.8355	1.0962	802.083	891.726	130.387	982.57	2211.29	1322.35	4383.42	1244.31	42118.5	41301.3	41294.8
pos_5096	Metampicillin	metab_5163	HMDB0254503	-	344.104	6.3375	pos	M+H-H2O	C17H19N3O4S	0	40.3	-5.87815	-	0.0206739	1.27703e+06	711979	1.68465e+06	0	0	0	664747	1.12718e+06	121930	0	2.99729e+06	644768	0	0	0	0	0	0	0	0	0	0	0	0	5525	0	9432.37	1246.45	169237	169162	163212
pos_7444	PIP(TXB2/20:0)	metab_7524	HMDB0279491	-	553.261	4.8815	pos	M+2Na	C49H90O20P2	0	59.5	-5.51655	-	0.0043316	0	0	0	0	0	0	43.8331	0	0	0	219051	929153	13.5332	0	0	0	0	0	4411.87	10547.7	0	0	0	0	0	0	0	1246.63	7575.96	7519.19	7575.81
pos_4431	(-)-Salsoline	metab_4500	HMDB0012469;HMDB0003626	C09640	428.254	4.7938	pos	2M+ACN+H	C11H15NO2	0	51.3	-1.04233	89-31-6;53622-84-7	0.884965	255965	18576.7	438240	0	0	0	58990.3	134816	8043.48	0	0	0	0	0	0	0	0	0	2425.47	3914.49	8643.84	0	0	0	0	0	0	1248.65	7182.73	5627.5	0
pos_3933	Piroxantrone	metab_3975	HMDB0256611	-	412.196	3.8523	pos	M+H	C21H25N5O4	0	65.5	-4.08585	-	0.027995	171348	0	1.08988e+06	0	1393.52	3173.91	168406	116274	0	2618.33	4085.71	1184.13	802.136	0	0	0	3114.53	0	2099.14	0	3136.91	671.335	4004.74	1119.48	864.171	0	0	1250.86	12463	12414.3	11846.6
neg_7804	(S)-2,3-Dihydro-5-hydroxy-2-methyl-1,4-naphthoquinone	metab_17593	HMDB0041122	-	235.061	4.5667	neg	M+FA-H	C11H10O3	0	38.5	0.0916532	76372-21-9	0.0372663	33861	15297.8	53885.5	445.328	375.331	572.129	38243.2	33924.1	21888.6	2194.36	98427.1	373272	3768.97	19847.9	5256.43	338.221	400.844	0	1829.33	2675.6	1191.98	5662.05	0	1148.87	360.656	461.524	1064.65	1261.14	15349.1	14400.3	14398.1
neg_7199	Setoperone	metab_16993	HMDB0258263	-	436.125	5.2486	neg	M+Cl	C21H24FN3O2S	0	32.3	-3.9398	-	0.058042	0	1197.02	1330.49	0	0	0	638.484	254.364	2002.72	2639.85	302268	450497	0	778.194	0	0	1379.6	1358.98	0	0	0	0	0	4807.64	0	225.67	7421.34	1266.1	15039.3	13606.9	13638.4
neg_3894	Sinapic acid	metab_13676	HMDB0032616;HMDB0034069	C00482	223.061	5.0527	neg	M-H	C11H12O5	0	39.3	-0.370816	7361-90-2;530-59-6;7362-37-0;7362-37-0	0.0152315	24234	3055.79	113542	628.961	3392.88	2659.14	46677.5	29195.9	2364.1	8355.95	153665	695896	6673.34	83345	16504.8	1611.19	5386.68	2831.48	0	0	0	1876.08	1900.97	1402.01	0	258.108	0	1272.21	34160.9	34153.5	35066.3
neg_661	Alpha-Hydroxyetizolam	metab_16375	HMDB0248221	-	357.058	4.0417	neg	M-H, M+Na-2H	C17H15ClN4OS	0	30.4	-0.682961	-	0.003545	2.06192e+06	2.30436e+06	933278	4898.96	18355.4	14169.3	1.66503e+06	1.66822e+06	943002	1610.95	9602.04	7639.33	4944.67	4563.09	11152.3	2458.51	2235.72	1383.61	0	0	0	0	0	0	5318.69	2069.46	1858.56	1277.05	132970	133788	132970
neg_6204	Dehydrozingerone	metab_15983	HMDB0032591	C17840	429.152	6.1357	neg	2M+FA-H	C11H12O3	0	37.7	-7.97201	1080-12-2	0.0166208	124193	158878	72468.9	0	148.539	0	67935.7	65835.3	131421	116753	86626.4	191402	0	0	0	0	0	198.767	0	0	0	0	0	0	4529.13	0	10638.1	1280.5	455015	441906	454733
pos_9269	Proterguride	metab_9419	HMDB0256868	-	413.228	3.0518	pos	M+2Na-H	C22H32N4O	0	49.2	-3.37965	-	0.144053	80781.2	0	403980	0	0	0	210007	157486	20984	0	19402.1	0	0	0	0	0	0	0	648.312	1409.7	13327.3	0	0	0	0	0	0	1282.11	5039.13	6399.54	5022.07
pos_9745	7-Epijasmonic acid	metab_9898	HMDB0303804	C16317	249.087	2.7582	pos	M+K	C12H18O3	0	64.1	-8.0022	-	0.104027	20.5214	8215.4	12.0422	0	0	0	6.8447	0	0	119073	35028.6	25709.1	0	0	0	0	0	0	1539.78	0	0	4531.95	5366	4020.85	0	0	0	1288.21	1674.57	1741.12	2029.78
neg_1111	1-Piperideine-2-carboxylic acid	metab_10764	HMDB0001084	C04092	126.055	5.8934	neg	M-H2O-H, M-H	C6H9NO2	0	38.8	-5.39362	2756-89-0	0.0119794	5.75022e+06	6.0364e+06	6.52827e+06	20848.8	3239.45	2106.76	5.76074e+06	6.02198e+06	4.20115e+06	10613.5	9675.29	773.316	2090.78	10687.7	1848	2274.52	1914.75	1678.04	347.873	484.235	388.135	1026.45	2628.64	1861.51	2090.89	403.445	364.73	1288.6	647945	661580	661575
pos_2367	DL-2-Aminooctanoic acid	metab_2341	HMDB0000991	-	160.133	2.6781	pos	M+H-2H2O, M+H	C8H17NO2	0	37.2	-0.210391	644-90-6	0.0287646	57882.1	11943.9	77778	0	0	0	42052.3	65213.2	32103.1	20272.1	146335	2.08909e+06	0	0	142880	0	0	0	0	0	0	6762.23	7191.09	1637.04	0	0	0	1299.2	64237	67579.7	67514
pos_6477	Coixinden B	metab_6540	HMDB0040906	C17917	276.123	6.1468	pos	M+ACN+H	C13H14O4	0	61.6	-1.36248	151466-74-9	0.0411046	201266	311731	45990.5	3041.36	0	0	101661	103017	124394	12227.3	0	0	0	0	0	4473.48	4374.82	6766.84	0	0	0	0	0	0	0	0	0	1301.26	14476.5	13448.7	13542.9
pos_6775	3-(2-Hydroxyphenyl)propionic acid	metab_6829	HMDB0033752	C01198	167.07	5.9156	pos	M+H	C9H10O3	58.7	0	-0.0581745	495-78-3	0.0425429	838.039	0	0	51.0918	577.429	87.7144	0	0	41.3441	58178.7	215378	198459	1971.61	2953.55	1383.95	35.9722	29.3442	33.3851	688.21	626.891	5395.69	3776.9	1669.69	1120.54	53.6162	1101.19	1118.14	1304.13	16446	17723.2	17717.7
pos_5842	Salicylaldehyde	metab_5932	HMDB0034170	C06202	123.044	6.8527	pos	M+H	C7H6O2	38.7	0	1.15551	1990-02-08	0.121572	181954	234013	160960	26567.4	5998.28	958.104	184546	204585	235711	15217.5	38177.9	52481.5	25360.2	9076.09	6093.06	2305.22	0	677.858	2266.65	655.139	1697.93	0	962.418	5707.19	753.254	710.595	0	1311.35	24537.2	30345	30729
pos_8520	Lorlatinib	metab_8647	HMDB0254164	-	429.142	3.7004	pos	M+Na	C21H19FN6O2	0	34.5	-6.21837	-	0.066658	2.55414e+06	650232	715286	0	0	0	1.0068e+06	1.23815e+06	159716	2225.03	2166.65	0	0	0	0	42.4481	455.678	0	0	9868.54	1561.84	0	0	0	406.769	1258.69	2145.47	1311.62	60989.2	54203.1	60976.8
neg_6616	(R)-3-Hydroxy-5-phenylpentanoic acid	metab_16382	HMDB0031517	-	193.087	5.8934	neg	M-H	C11H14O3	0	55.4	-1.60024	21080-41-1	0.00478608	385107	207521	388373	18670.5	39126.8	64358.8	132910	137462	171379	5.05028e+06	2.02475e+06	1.93579e+06	240016	838344	244750	2783.66	5478.49	2444.44	430.831	0	0	705.619	0	621.147	1216.23	1098.91	1237.51	1334.74	373756	376887	373803
pos_4040	Tropolone A	metab_4086	HMDB0255800	-	449.264	4.0361	pos	M+NH4	C24H33NO6	0	62.5	-0.574871	-	0.241494	249393	0	1.8903e+06	34.9568	61.6131	62.3935	111602	437854	0	74.2793	41.8007	6.3174	17.3068	0	17.291	2.8121	0	1.9716	7386.33	2.1111	8794.56	11.4772	0	4.3946	0	0	0	1350.31	9414.34	14869.1	14880.6
pos_4397	Homoeriodictyol	metab_4461	HMDB0253205;LMPK12140449	C09756	320.113	4.738	pos	M+NH4	C16H14O6	0	48.7	1.20262	446-71-9	0.0217562	32409.4	20311.7	5445.6	369.036	851.057	1264.8	16466.9	20773.4	7804.34	38172.9	286253	456382	5589.45	5566.1	9948.47	685.213	1182.83	1355.61	924.149	714.84	326.154	3073.03	2056.36	4639.66	0	0	1373.58	1360.95	18207.7	18899	18200.9
pos_7104	Gibberellin A37	metab_10192	LMPR0104170016;HMDB0035047	C11859	410.192	5.3916	pos	M+ACN+Na	C20H26O5	0	56.3	-4.45956	38231-54-8	0.366757	0	0	2941.68	0	0	0	0	0	0	0	405224	193426	4461.13	0	11.7985	0	2396.76	4431.44	0	0	7167.09	0	0	13.1891	0	2526.46	0	1377.91	5058.38	10632.3	10632
neg_6212	PA(20:5(7Z,9Z,11E,13E,17Z)-3OH(5,6,15)/i-12:0)	metab_15991	HMDB0267386	-	721.355	6.1279	neg	M+Cl	C35H59O11P	0	36.2	8.14361	-	0.178994	0	0	0	0	0	0	0	0	0	175064	2.95934e+06	247443	0	0	0	0	0	0	0	0	0	0	0	7176.51	0	3726.06	5702.54	1383.76	38358.5	37777.5	27382.1
pos_3922	Solanolone	metab_3963	HMDB0033262	-	296.149	3.8363	pos	M+NH4	C15H18O5	0	44.8	-0.588373	105933-57-1	0.0393002	22.4753	7779.12	2426.2	3141.37	3178.5	0	1593.51	26.6633	27737.9	1794.25	16385.7	0	438990	695431	955795	3050.39	4888.53	7175.81	1228.37	91.825	84.2451	0	0.1412	22.1524	31.3815	38.2038	0.5764	1384.3	64760.4	68331.8	63337
neg_3825	Erythrocentaurin	metab_13608	HMDB0251931	-	221.045	4.9515	neg	M+FA-H	C10H8O3	0	39.2	-1.47254	-	0.0209565	14112.3	6015.86	15327.9	490.922	553.312	953.512	8609.63	5499.1	1493.43	0	110376	1.05843e+06	25913.6	172992	43532.6	0	442.302	0	0	0	0	2255.55	3752.93	4187.43	846.289	510.667	4674.19	1389.11	46834.6	45187.1	45162.7
pos_6945	Acetaminophen cystein	metab_7002	PW_C040628;HMDB0060559	-	219.057	5.6459	pos	M+H-2H2O	C11H14N2O3S	0	38.2	-7.39136	-	0.0077419	0	0	0	0	0	3.84798e+06	4358.84	0	1726.87	0	3135.03	18856.4	0	0	0	0	3683.59	0	0	0	0	1971.31	0	8897.36	1405.51	735.004	0	1391.06	75279.4	76443.2	75728
neg_6399	Cromakalim	metab_16167	HMDB0250542	C11819	631.275	6.0031	neg	2M+Hac-H	C16H18N2O3	0	37.7	-3.40298	94470-67-4	0.0856711	0	7427.17	20013.4	34460.8	27834.8	34371.7	20068.2	25224.4	27267.2	745048	668522	100161	21202.6	16909.3	14479.9	3661.23	0	8862.1	0	0	0	68.984	0	4141.78	0	0	0	1394.51	22655.5	26304.7	22858
neg_8362	Glycine, N-[1-(phenylacetyl)-L-prolyl]-	metab_18180	HMDB0252866	-	289.12	4.0019	neg	M-H	C15H18N2O4	0	33.8	1.48323	-	0.065683	222378	121008	346756	0	257.597	0	84216	209818	92230.6	3817.11	0	1958.36	1013.91	1091.8	0	0	0	2759.3	1188.79	0	167.717	5332.46	2500.58	4027.03	0	1068.91	0	1420.4	11739.4	10487.8	10508.5
pos_7571	8-Aminoguanosine	metab_7656	HMDB0247416	-	316.139	4.722	pos	M+NH4	C10H14N6O5	0	52.2	7.88165	-	0.033559	340246	305595	51488.8	2095.37	2269.04	1676.01	450884	128049	215863	8539.95	5857.89	2683.29	1612.24	1349.4	3747.78	2302.78	1972.16	2407.97	697.592	363.405	668.515	1399.4	1701.92	1848	1065.97	1097.5	1602.05	1427.27	7236.34	6839.09	6824.13
neg_1297	Glucose butyrate	metab_10958	HMDB0252773	-	577.197	6.2453	neg	2M+FA-H, 2M+Hac-H	C10H18O8	0	40.6	-3.77243	-	0.0197533	0	0	0	0	0	0	0	0	0	247657	1.1418e+06	3.2646e+06	0	0	0	0	0	0	0	3022.6	14342.2	0	0	0	0	0	0	1447.07	227981	223387	232391
pos_60	(3beta,17alpha,23S)-17,23-Epoxy-3,29-dihydroxy-27-norlanosta-7,9(11)-diene-15,24-dione	metab_6099	HMDB0035970	-	471.306	2.8218	pos	M+H-H2O, M+H, M+NH4, M+H-2H2O	C29H42O5	0	59.6	-9.74622	-	0.87553	814922	0	5.32602e+06	0	0	0	1.27153e+06	2.12917e+06	144403	0	0	0	0	0	0	0	0	0	2204.43	6824.3	8361.38	0	0	0	0	0	0	1449.18	14718	17479.7	0
pos_2756	Pantothenol	metab_2762	PW_C002097;HMDB0304820;HMDB0004231;LMFA08020198	C05944	247.165	0.922	pos	M+ACN+H	C9H19NO4	0	34.3	-0.0946325	16485-10-2;81-13-0	0.0230743	6395.09	11297.5	3480.52	6.7808	6.293	0	6155.26	3466.93	9156.72	214145	210019	490394	2.0111	0.8126	46.2803	2.4533	1.1082	0.0072	7863.01	5496.49	4049.31	13.2286	2.4881	3.3714	4.5609	37.8487	0	1456.16	7903.35	7908.32	7594.06
neg_6924	7-Epi-12-hydroxyjasmonic acid glucoside	metab_16708	HMDB0040706	-	423.142	5.5482	neg	M+Cl	C18H28O9	0	48.1	-3.02897	124649-25-8	0.0232888	0	0	0	1860.61	0	737.151	0	0	0	2457.6	257775	694173	1085.88	0	1269.46	1230.39	2035.25	0	0	0	0	4316.09	0	8458.5	1553.57	0	0	1466.15	39614.8	41255.3	41258.6
neg_7179	1-Hydroxy-2-naphthoate	metab_16972	HMDB0243892	C03203	233.044	5.2721	neg	M+FA-H	C11H8O3	31.8	0	-8.58602	86-48-6	0.0235662	293894	332925	252674	8982.75	3067.92	23188.1	314069	280807	238964	1870.1	7919.28	8697.65	449.099	12673	0	3135.16	7992.22	1748.62	0.6532	0	0	788.483	2370.03	1577.69	0	0	0	1467.74	27522.4	28676.6	28677.8
neg_4388	1-Hydroxy-2,2,6,6-tetramethyl-4-piperidinone	metab_14182	HMDB0243896	-	216.124	5.7837	neg	M+FA-H	C9H17NO2	0	58	-0.577456	-	0.0193988	0	0	0	10062.7	3402.62	8439.65	0	979.256	0	0	0	0	42179.9	342539	103039	3071.96	11379.1	2123.03	0	0	0	0	0	0	379.276	0	724.205	1473.13	16730.2	16727.9	16173.2
pos_7296	Kanamycin	metab_10198	HMDB0015303;PW_C009586	C01822	449.227	5.0726	pos	M+H-2H2O	C18H36N4O11	0	82.3	6.57298	8063-07-8;59-01-8	0.194425	0	0	0	3324.08	0	2239.5	0	0	0	519369	71100.9	54440.6	0	1040.47	948.565	6607.58	2617.34	5703.84	0	2013.07	0	0	0	748.788	0	0	0	1474.22	303.149	389.926	268.984
pos_4621	4-(2,6,6-Trimethyl-1-cyclohexenyl)-2-butanol	metab_4694	HMDB0036172	-	235.144	5.2479	pos	M+K	C13H24O	0	45.7	-9.9551	3293-47-8	0.133719	0	0	0	0	0	0	0	0	0	1900.23	24051.4	161301	0	0	0	0	0	0	0	0	0	0	0	0	1287	694.181	15918.9	1491.68	2298.19	1912.3	1784.99
pos_6831	2-Benzyl-5-hydroxymethyl-1,3-dioxolane	metab_6886	HMDB0041506	-	159.08	5.8281	pos	M+H-2H2O	C11H14O3	0	46.3	-0.189764	5694-72-4	0.0352394	164993	175950	80555.2	0	11348.2	6265.51	46914.9	76815.8	160890	5454.8	14528.2	18570.2	2759.36	22722.3	7503.77	24.669	440.569	0	1600.85	6381.36	7017.51	514.172	0	0	458.525	0	1649.69	1507.28	16984.5	18080	18049.6
neg_8196	2-Methylguanosine	metab_18004	HMDB0001107;HMDB0005862	-	332.074	4.1514	neg	M+Cl	C11H15N5O5	0	36.6	-9.64584	2140-77-4;20244-86-4	0.00340589	0	0	0	1437.78	811.957	121.451	0	6709.92	3532.25	66594.2	1.56113e+06	1.10083e+06	5916.08	1974.75	1689.23	981.747	1531.48	936.834	711.967	249.796	541.305	3726.7	0	7072.66	857.839	633.506	900.376	1512.02	258412	257457	256660
neg_6397	3-Pyridylacetic acid	metab_16165	HMDB0001538	-	182.046	6.0109	neg	M+FA-H	C7H7NO2	0	50.6	-2.95257	501-81-5	0.0145443	0	0	0	0	0	0	3550.95	0	0	15862.6	344262	862945	16461.7	0	0	0	0	0	0	0	0	7777.95	0	1893.25	2848.01	541.112	5235.46	1524.65	49855.9	49854	51121.5
neg_2980	6-Hydroxy-5,7-dimethyl-2-methylamino-4-(3-pyridylmethyl)benzothiazole	metab_12732	HMDB0251659	C11593	334.078	3.7825	neg	M+Cl	C16H17N3OS	0	43.1	-0.653983	-	0.00825227	751449	700336	1.53273e+06	1029.43	1503.34	4484.27	1.01352e+06	1.05111e+06	743278	202.821	0	12034.6	1959.24	10467.6	2130.72	5419.62	3056.62	2933.54	0	1987.64	0	823.835	2528.97	750.356	15.6285	15.9243	799.332	1527.62	58051.7	57499.7	57106.3
neg_6710	6''-O-Acetylholocalin	metab_16482	HMDB0036331	-	334.094	5.8151	neg	M-H2O-H	C16H19NO8	0	60.9	1.53043	-	0.0354668	2.49522e+06	1.16396e+06	1.10391e+06	0	4365.39	1117.63	1.05699e+06	858506	113231	4608.73	103183	2392.09	8945.36	36425.6	14664.7	1918.39	959.431	0	140.095	0	0	3820.23	0	1980.08	4153.8	2075.87	3332.34	1531.69	97722.4	91877.4	97801.6
neg_4453	Esonarimod	metab_14253	HMDB0251952	-	325.076	5.8621	neg	M+FA-H	C14H16O4S	0	32.7	1.63398	-	0.0200297	304649	65362.6	569341	0	766.253	1238.64	265897	399263	142598	9010.95	35338.3	52211.5	850.521	22072.7	1202.96	0	970.001	706.552	6814.97	5449.1	4262.32	0	0	0	0	0	323.921	1543.91	28375	28352.3	27391.1
pos_6094	5-De-O-methyltoddanol	metab_6186	HMDB0041520	-	294.133	6.527	pos	M+NH4	C15H16O5	0	57.7	-2.00148	126622-57-9	0.285052	0	0	0	0	23781.2	14280	0	0	0	119794	158751	164038	111695	37110.4	104254	0	0	0	0	0	0	5971.71	0	0	5339.48	3474.57	3757.52	1545.27	45791.2	45980.2	26432.9
neg_2763	N-Acetyldopamine	metab_12502	HMDB0041943	-	176.071	3.5456	neg	M-H2O-H	C10H13NO3	0	53.5	-1.92463	2494-12-04	0.0187567	122638	238248	86565.4	2413.67	1220.08	1438.36	190731	122025	339678	1339.26	1273.31	1435.34	1116.63	2567.75	1459.14	768.111	3490.23	2061.8	0	0	480.807	5696.14	1443.48	1525.89	2000.19	600.981	544.617	1551.02	17332.1	17908.2	17907.1
neg_7256	Butyl acrylate	metab_17051	HMDB0249474	C10921	109.065	5.1938	neg	M-H2O-H	C7H12O2	0	32.1	-5.73598	141-32-2	0.0241875	606.349	0	0	9356.39	3721.57	12523.4	567.597	1706.75	0	488370	35187.9	56236.4	18282.9	16208.7	8084.5	2039.41	7060.01	2195.07	3217.33	0	0	1052.71	0	214.821	1347.2	186.879	1365.81	1556.6	17157.2	17894.1	17899.2
pos_8915	3,11,12-Trihydroxy-1(10)-spirovetiven-2-one	metab_9055	HMDB0038154	-	310.201	3.3577	pos	M+ACN+H	C15H24O4	0	59.8	-1.28307	84321-96-0	0.00690789	1.42371e+07	1.1946e+06	3.642e+07	0	0	0	1.17968e+07	1.84826e+07	4.29075e+06	275.551	0	0	0	0	30098	0	0	0	0	0	0	7273.15	5978.57	5567.77	0	0	0	1568.29	1.58984e+06	1.58988e+06	1.57091e+06
pos_4653	Asteltoxin	metab_4726	HMDB0029464	-	482.213	5.3435	pos	M+ACN+Na	C23H30O7	0	66.1	-4.16946	79663-49-3	0.0605635	0	0	0	4312.75	0	3359.78	0	3713.1	0	8278.02	553469	1.99165e+06	9014.91	2687.82	1032.15	0	0	2057.39	0	0	65.0743	2882.34	0	5122.88	0	6164.56	2632.45	1577.06	57070.3	63315	57145.1
pos_6791	Ofloxacin	metab_10208	HMDB0001929;HMDB0015296	C07660	723.29	5.8836	pos	2M+H	C18H20FN3O4	0	65.5	-6.74918	100986-85-4;82419-36-1	0.0846485	0	0	0	23.2735	0	0	0	0	0	1.73598e+06	26891.4	0	0	0	0	0	0	361.175	0	0	0	10527.6	8323.69	0	0	0	0	1601.04	9521.8	8168.48	9468.1
pos_7401	3,4-Methylenepimelic acid	metab_7479	HMDB0059730	-	386.18	4.9454	pos	2M+NH4	C9H12O4	0	40.7	-2.37295	-	0.24165	0	0	0	0	0	0	0	0	762.525	14307.3	129185	58392.9	720.165	1501.9	0	0	0	0	1760.07	2310.93	669.215	2342.97	0	1262.88	4313.35	3917.2	2659.98	1603.05	314.01	373.646	227.118
neg_4607	(E,E)-Trichostachine	metab_14409	HMDB0029374	C10174	252.103	5.9953	neg	M-H2O-H	C16H17NO3	0	42.2	0.591417	25924-78-1	0.0754519	486418	115890	299700	1606.86	0	3496.12	454896	431138	99737.1	0	0	0	3013.8	759.62	3588.45	0	980.838	0	0	0	0	5218.68	4365.58	0	5057.3	1332.56	2343.22	1608.18	24309.1	24351.3	21283.5
neg_6455	Norlichexanthone	metab_16220	-	C10087	257.046	5.9796	neg	M-H	C14H10O5	53.7	0	0.920203	20716-98-7	0.0218098	1.20698e+06	924284	527021	8810.61	22507.9	6409.18	374648	617346	315598	0	2933.98	0	0	0	1535.07	8167.32	2607.47	6617.76	0	0	0	0	192.833	54.6167	1882.16	0	0	1626.85	55841.8	55860.1	53767.4
neg_9634	Met-enkephalinamide	metab_19526	HMDB0254489	-	553.226	2.7448	neg	M-H2O-H	C27H36N6O6S	0	47.7	3.34259	-	0.0190117	0	5701.94	0	0	374.668	751.583	0	0	0	8.53198e+06	1.33647e+07	1.48263e+07	0	0	0.1355	0	0	2588.75	0	2652.82	2800.98	1758.64	5121.75	4837.25	0.0145	0	3.9619	1647.01	741963	766935	766951
neg_6969	Glycyl-Arginine	metab_16753	HMDB0028835	-	266.104	5.5007	neg	M+Cl	C8H17N5O3	0	35.5	4.8977	-	0.00703549	0	0	0	263.137	302.837	160.359	2970.89	3464.22	4009.26	48976.8	380389	797026	376396	242192	377090	2361.06	440.75	1353.95	2120.92	1216.34	2031.15	2498.34	679.332	285.95	2052.72	2284.12	2679.67	1667.02	58495.1	58480.9	57778.3
neg_3439	7-Methylxanthosine	metab_13212	HMDB0301918	C16352	344.099	4.3783	neg	M+FA-H	C11H15N4O6+	0	68.9	5.35114	-	0.317896	0	0	0	1674.4	0	0	0	4904.79	0	31938.2	503175	843695	9752.06	2107.9	915.42	708.672	2073.43	3928.69	0	0	0	5192.03	3814.9	4482.98	0	0	0	1683.39	15353.1	15219.2	8175.45
pos_7061	Furanodienone	metab_7125	HMDB0036768	C16960	231.138	5.4553	pos	M+H	C15H18O2	0	47.6	-0.260088	24268-41-5	0.0181904	0	0	0	0	907.274	0	0	0	0	335918	229983	104747	1038.59	4986.61	0	0	0	0	3244.65	9838.84	4203.55	1590.22	1724.04	0	0	0	0	1716.78	15362.9	15370.2	14887.5
pos_8862	Beta-Zearalenol	metab_10181	HMDB0041838;HMDB0041824	C14751	365.134	3.4053	pos	M+2Na-H	C18H24O5	0	50.8	1.23156	71030-11-0;36455-72-8	0.036778	1.13295e+06	2.53991e+06	530684	0	0	0	1.07383e+06	1.00174e+06	1.74378e+06	3909.41	35997	43115.3	0	15279	0	3252.77	0	4401.1	0	3469.81	5003.86	0	0	0	0	4636.02	0	1730.3	114360	114344	107219
pos_3900	S-Allylcysteine	metab_3939	HMDB0034323	C16759	340.139	3.7884	pos	2M+NH4	C6H11NO2S	0	38.2	9.44816	21593-77-1	0.0187245	248129	43883.2	171792	1824.38	1658.08	363.668	133136	484418	167636	21469.4	44836.8	52154.5	207.29	499.356	133.38	82.3416	2424.1	4748.97	2063.5	1447.19	2308.86	0	5361.98	0.4253	279.721	310.166	1820.79	1737.34	16769.7	16775.2	17322.4
pos_3186	1-Pyrrolidinyloxy, 3-(aminocarbonyl)-2,2,5,5-tetramethyl-	metab_3206	HMDB0255776	-	169.133	2.6941	pos	M+H-H2O	C9H18N2O2	0	46.7	-0.286835	-	0.0198741	76853.2	37479.6	270394	1707.15	1582.8	812.308	30353.3	254261	85830.1	1050.66	1247.13	0	5363.76	0	3294.54	751.926	1057.15	1026.26	5054.75	5611.26	4454.18	0	0	0	0	0	2893.61	1737.43	19773.8	19099	19769.9
pos_6143	Cimicifugoside	metab_6231	HMDB0250252	C08935	719.337	6.4481	pos	M+2Na-H	C37H54O11	0	39.1	-0.88303	66176-93-0	0.0265759	19449.7	0	0	0	0	0	0	0	0	557242	1.10377e+07	1.00827e+07	2.60957e+06	332650	104028	20941.8	0	0	0	0	0	0	0	0	0	0	0	1745.15	508718	533765	511346
pos_7167	PC-M6	metab_7236	HMDB0038568	-	485.276	5.2877	pos	M+ACN+Na	C27H35NO3	0	49	-4.4162	133613-76-0	0.0396664	535163	62209.1	1.67809e+06	0	979.944	0	230884	268338	0	20332.5	0	0	0	1549.01	834.347	1122.05	401.236	1020.48	1624.13	2178.43	1339.3	0	4818.63	441.849	1862.75	2548.78	3914.17	1772.65	20850.1	19871.6	19279.1
neg_5699	SM(d18:1/20:3(6,8,11)-OH(5))	metab_15500	HMDB0290553	-	789.549	7.2192	neg	M+Na-2H	C43H81N2O7P	0	32.8	-4.44954	-	0.0633461	1.44482e+06	552853	698519	0	27144.5	22437.3	1.92079e+06	1.66819e+06	913015	0	6934.34	7614.75	263763	5751.69	147027	0	0	0	0	0	0	0	0	0	21358.2	0	0	1779.85	204784	228901	229149
pos_7554	Paxilline	metab_7638	HMDB0030323	C13782	458.228	4.7459	pos	M+Na	C27H33NO4	0	50.5	-3.90173	57186-25-1	0.106256	243.381	0	3134.8	309.764	2069.3	1624.53	0	301.718	0	745084	69721.1	7198.19	862.195	758.405	1392.63	3902.94	1647.23	698.9	3351.06	883.587	6322.06	0	0	3339.72	161.067	440.078	704.079	1787.56	14311.2	11827.5	14306.1
neg_7768	(+/-)-3-[(2-methyl-3-furyl)thio]-2-butanone	metab_17558	HMDB0032401	-	427.128	4.5985	neg	2M+Hac-H	C9H12O2S	0	54.5	7.03	61295-44-1	0.0440475	411511	57785.1	168166	0	0	0	200345	236101	22693.6	0	10050.2	3526.59	7481.43	0	0	0	0	0	2355.36	2952.86	2936.18	4736.68	2106.79	4213.61	0	2317.75	0	1801.6	3541.41	3822.14	3829.83
pos_5333	Sterol	metab_5398	HMDB0060512	C00370	231.211	6.7494	pos	M+H-H2O	C17H28O	0	58.1	-0.688923	-	0.0189259	0	0	0	0	0	0	0	0	0	0	0	0	1.22138e+06	103909	321585	0	0	0	0	0	0	0	0	0	10026.6	4941.65	6674.95	1803.6	43511.1	45176.7	44540.1
neg_8980	2'-C-Methylcytidine	metab_18826	HMDB0245530	-	302.099	3.5143	neg	M+FA-H	C10H15N3O5	0	34.6	0.555131	-	0.0415713	19462.1	25218	15306.8	2302.2	1957.42	2962.47	22194.2	27623.1	18661.8	447838	591935	452801	4083.09	3420.81	4934.07	1935.81	1403.23	821.566	478.975	200.82	88.2758	3960.88	3379.61	4552.94	1901.54	1001.73	1955.79	1806.77	12438	13382.7	13374.8
pos_6855	(S)-5-Amino-3-oxohexanoate	metab_6910	HMDB0012131	C03656	329.113	5.7804	pos	2M+K	C6H11NO3	0	56	6.79056	19355-90-9	0.107569	97938.8	21727.5	22667.6	1591.47	28126.7	25846.6	26364.9	59273.6	249416	0	3039.71	0	0	18574.4	0	3545.67	0	4634.57	0	0	8880.13	0	0	0	2464.33	2161.63	0	1807.19	17487.6	17450.2	14404.7
pos_7526	Dopamine glucuronide	metab_7611	HMDB0010329	-	294.097	4.7778	pos	M+H-2H2O	C14H19NO8	0	74.1	-0.871961	38632-24-5	0.0266901	1.4768e+06	2.91123e+06	816089	0	0	0	1.06754e+06	1.23757e+06	2.77862e+06	1560.52	20198.9	83787.8	0	1183.79	0	0	0	608.989	0	2930.68	18174.5	0	0	0	0	0	0	1809.52	159999	160013	152721
neg_7434	Butyric Acid	metab_17211	HMDB0000039;LMFA01010004;PW_C000028	C00246	87.0443	4.9671	neg	M-H	C4H8O2	57.6	0	-9.18184	107-92-6	0.257083	0	310.701	0	21013.8	13455.1	21217	328.732	0	12447.9	0	0	0	201.864	288.012	171.713	5786.17	9403.57	5287.7	0	0	260.225	236.92	384.355	248.438	0	198.138	136.058	1828.46	303.317	495.216	495.581
neg_7478	Lucuminamide	metab_17256	HMDB0031697	-	466.135	4.9123	neg	M+Na-2H	C19H27NO11	0	33.3	5.52091	-	0.113784	286060	75880.9	413682	0	0	0	178604	147477	80085.8	0	3471.29	8384.33	0	0	0	0	0	1492.2	0	0	17755.9	0	2811.92	0	0	0	0	1838.33	8749.54	7170.14	7286.63
neg_4361	2-(4-(2-Carboxyethyl)phenethylamino)-5'-N-ethylcarboxamidoadenosine	metab_14156	HMDB0249866	-	480.2	5.7446	neg	M-H2O-H	C23H29N7O6	0	67.1	-0.885315	-	0.0115615	0	0	0	964.88	772.858	0	0	0	0	12013.6	305056	1.16858e+06	14171.5	0	0	2783.7	1834.55	1969.01	0	3196.48	4482.42	0	0	0	2162.9	2058	3610.07	1841.43	37897.5	37895	38660.2
pos_6820	Metoclopramide	metab_6875	HMDB0015363	C07868	344.11	5.8361	pos	M+2Na-H	C14H22ClN3O2	0	30.6	-3.43891	364-62-5	0.87518	171505	231126	110288	3300.73	0	4522.64	55371.4	103138	130041	0	0	0	0	4511.62	1375.78	1809.33	6658.6	4692.75	0	0	0	7320.06	1863.3	0	0	0	0	1862	3991.56	4725.22	0
neg_2920	(Z)-10-Hydroxy-8-decene-4,6-diynoic acid	metab_12668	HMDB0031055	-	223.061	3.7192	neg	M+FA-H	C10H10O3	0	41.1	-0.0659937	51193-97-6	0.0093643	672638	442094	951669	21297	53547.7	27434.5	444976	466107	194978	10939.2	118692	547440	15452	65825.8	37431.8	1528.3	654.092	1647.49	1000.6	0	0	4893.5	2361.21	6759.01	597.176	1923.08	1513.53	1906.5	72601.3	73596.4	73919.6
neg_4160	Phosphoramidon	metab_13958	HMDB0256490	C00563	542.189	5.4458	neg	M-H	C23H34N3O10P	0	67.1	-3.87149	36357-77-4	0.0890615	0	0	0	9057.78	0	0	0	3229.17	0	38415.7	943764	451845	1381.39	6509.62	2070.88	0	0	1937.14	0	3420.41	0	0	4461.74	0	2117.27	6411.99	4593.05	1911.8	16843.7	19722.7	19756.7
pos_7371	Fluticasone 17beta-carboxylic acid	metab_7446	HMDB0061092	-	414.212	4.9772	pos	M+NH4	C21H26F2O5	0	74.8	7.7201	-	1.03384	77212.3	1026.57	85134.2	0	393.084	0	48293.2	83974.8	10536.9	30.1106	21294.7	20641.7	3442.61	2847.44	2817.1	386.346	0	16.3784	62.5506	2047.93	2062.46	1105.84	237.875	605.18	3747.21	5615.02	7084.81	1914.3	865.801	392.24	0
neg_7184	CDP-DG(a-13:0/i-12:0)	metab_16978	PW_C076404;HMDB0116068	C00269	854.391	5.2643	neg	M-H	C37H67N3O15P2	0	42.1	-7.24412	-	0.0419008	901495	1.45392e+06	407730	0	0	5147.13	396953	709850	1.49373e+06	139256	1.16277e+06	623273	0	189262	0	0	0	0	4579.31	0	0	7236.73	5639.64	5850.68	0	0	0	1942.2	102065	102160	94877.4
pos_4428	LysoPC(0:0/18:2(9Z,12Z))	metab_4496	HMDB0061700	-	520.339	4.7858	pos	M+H	C26H50NO7P	0	53.2	-0.745316	27304-12-7	1.0197	75576.1	62655.1	43861.7	24656.1	15293.4	23453.5	12780.9	9666.56	3930.44	3067.07	2963.3	5416.44	1333.86	1020.8	2299.6	1080.26	297.111	1981.05	3382.67	1055.01	0	5260.13	2417.22	3648.99	1391.3	1611.52	1219.48	1945.39	28609.8	1450.01	10596.3
pos_6805	Coumaryl acetate	metab_6859	HMDB0304297	C20465	234.112	5.8678	pos	M+ACN+H	C11H12O3	0	57.5	-0.601728	-	0.00557293	442926	219234	432997	19359.4	23293.3	16042.5	279967	343262	57417.6	473353	2.9903e+06	163169	11490.3	74305.6	17320.2	4814.64	0	1378.8	0	957.535	0	7394.9	5068.12	0	679.416	1413.53	1680.67	1948.97	138313	139828	139357
neg_8219	5'-Azacytidine	metab_18030	HMDB0246880	-	281.031	4.1357	neg	M+K-2H	C8H12N4O5	0	39.2	4.89845	-	0.0171245	0	0	0	0	2690.63	994.355	0	0	0	0	0	0	191850	363371	630909	7397.5	4741.32	1746.29	0	0	0	2440.49	1129.24	4004.63	1315.28	0	886.009	1971.73	29748.1	28746.6	29273.5
neg_8567	Tryptamine	metab_18395	HMDB0000303;PW_C000207;MJDBOTE0000393	C00398	205.098	3.8373	neg	M+FA-H	C10H12N2	0	59.6	-1.43005	61-54-1	0.0509284	0	0	0	0	0	0	0	0	0	236774	241587	53715.6	0	0	0	0	928.378	0	0	0	0	17318.3	0	5511.08	0	0	0	1979.82	8903.02	9756.97	9716.32
neg_6210	Pyridine-3,4-diol	metab_15989	HMDB0256965	C03927	110.024	6.1357	neg	M-H	C5H5NO2	0	65.5	-7.41517	-	0.0138962	7947.59	0	1780.77	0	0	0	1720.45	1244.06	0	836814	2.27963e+06	3.58054e+06	42969.8	3976.55	0	569.236	491.442	0	2414.37	5112.53	0	2599.22	4653.82	4724.13	1821.63	0	1467.88	1987.86	1.1266e+06	1.12626e+06	1.15376e+06
neg_1024	Rac-Sitagliptin	metab_10461	HMDB0257085	-	406.115	5.5247	neg	M-H, M+FA-H	C16H15F6N5O	0	43.3	9.7622	-	0.0152032	2.54158e+06	1.82355e+06	1.42886e+06	0	0	0	2.62882e+06	1.97924e+06	1.07329e+06	173175	182523	65666.7	20484	8536.22	5937.05	0	0	0	0	0	0	19756.3	1963.43	1630.22	0	0	582.111	1994.34	208229	208273	202815
pos_6568	Alacepril	metab_6630	HMDB0248095	-	389.149	6.0832	pos	M+H-H2O	C20H26N2O5S	0	49.8	-9.44473	-	0.0752921	929809	950411	0	0	2954.88	6502.79	334988	72938.7	9536.65	0	0	0	0	0	0	7617.67	9175.3	7496.63	0	0	0	0	0	0	0	0	0	2024.13	12182.1	13925	12336.4
neg_8868	5-Hydroxyconiferyl alcohol	metab_18712	HMDB0060398	C12205	241.072	3.6011	neg	M+FA-H	C10H12O4	0	51.8	0.947595	1782-47-4	0.0130788	423647	160708	1.4569e+06	3136.08	0	0	825680	739429	242305	8596.47	36432.8	46392.5	2506.15	6350.23	8893.32	889.517	0	0	82.1914	0	48.6105	3405.8	12023.9	7961.94	0	0	0	2034.33	60116.3	61491.1	60121.5
pos_9072	Ile-Val-Val	metab_9214	HMDB0304801	-	312.228	3.1953	pos	M+H-H2O	C16H31N3O4	0	82.7	-1.67388	-	0.0154094	349141	33038.5	1.19654e+06	0	0	0	976301	814046	103753	7868.68	12771.6	6406.8	0	1140.36	0	0	0	0	0	0	0	8217.33	5801.44	10645.3	0	0	0	2055.34	41766.1	41777.9	42896.9
pos_1592	D-Pinitol 2-O-alpha-D-Galactopyranosyl	metab_1491	HMDB0041487	-	357.138	6.1707	pos	M+H, M+Na	C13H24O11	0	36.1	-1.98913	79391-03-0	0.866207	388725	865790	337034	38075.5	7615.57	29261.6	611994	353426	512605	0	0	0	0	0	0	24667	0	0	0	0	0	0	0	0	0	0	0	2055.59	11608.4	0	11337
neg_6962	Indole-3-acetic-acid-O-glucuronide	metab_16746	HMDB0060001	-	350.088	5.5085	neg	M-H	C16H17NO8	0	45.9	0.863936	-	0.0269484	1.85717e+06	794370	721421	0	47283.4	26338.7	636339	661082	85982.1	5932.39	299094	109611	1387.83	145702	4934.15	0	0	0	0	0	0	12918.3	4873.43	6974.3	0	0	0	2063.83	78156.1	74624.2	74612.2
neg_8133	Serylarginine	metab_17939	HMDB0029033	-	298.093	4.2061	neg	M+K-2H	C9H19N5O4	0	39.6	4.15081	13261-11-5	0.0404034	12608.2	2404.69	901.518	1375.35	850.862	0	2857	1798.4	0	54257.6	205100	380840	5293.82	0	0	0	0	0	0	19722.7	2824.09	0	0	2232.74	0	0	0	2064.96	24047	24066.4	22411.6
neg_855	2-Naphthylaminomethyl-gamma-aminobutyric acid	metab_18377	HMDB0246654	-	257.13	4.7792	neg	M-H, M+FA-H	C15H18N2O2	0	50.8	0.916533	-	0.0179479	4.8627e+06	2.60939e+06	5.29564e+06	16706.3	6464.78	19119.9	2.03405e+06	3.55336e+06	1.49971e+06	0	8766.54	15269.3	15708.4	293301	161336	3510.15	8893.38	6461.4	29.2701	0	0	0	1631.18	2504.31	92.0221	1693.25	0	2067.91	341319	330931	330918
pos_4817	Anacardic acid	metab_4895	HMDB0247824;HMDB0029683;HMDB0033896;HMDB0031059;LMPK15040001	C10759	389.207	5.7882	pos	M+2Na-H	C22H32O3	0	39.8	1.36636	103904-74-1;16611-84-0;103904-73-0	0.0400039	0	0	0	0	0	0	0	0	0	4005.89	259394	1.1842e+06	0	0	0	0	0	0	0	23.5115	864.172	12001.9	3009.41	8958.05	0	1.544	0	2071.55	25234.2	26170.1	24156.6
neg_6870	Estra-1,3,5,7,9-pentaene-3,17beta-diol	metab_16652	HMDB0244764	-	289.12	5.6265	neg	M+Na-2H	C18H20O2	0	62.9	-4.38189	-	0.0356624	23282.8	64595.3	15315.6	4158.21	4272.2	1518.95	43538.5	23324.3	136257	3888.6	0	0	16541.7	10730.7	16379.7	4842.19	0	612.34	1466.49	0	2011.24	2602.69	2205.13	3952.28	2136.27	1489.11	3546.23	2072	4493.27	4785.35	4510.37
pos_4842	Butabarbital	metab_4922	HMDB0014382	C07827	177.102	5.8757	pos	M+H-2H2O	C10H16N2O3	0	36.2	-0.10317	125-40-6	0.094585	10111	0	75272.3	1554.85	508.836	423.973	96889.1	87398.5	2560.34	0	0	976.942	0	0	0	2953.21	3698.8	3005.8	0	0	0	4326.58	4683.78	6132.5	0	404.022	475.591	2140.02	6057.72	7102.81	6049.83
pos_6353	17-Aminogeldanamycin	metab_6428	HMDB0259661	-	546.28	6.242	pos	M+H	C28H39N3O8	0	79.4	-1.32662	-	0.231346	0	0	0	0	0	0	0	0	0	0	122924	2.17357e+06	70070.9	8634.61	18630.4	0	0	0	0	0	0	0	0	0	1791.19	18515.9	5392.79	2141.66	52012.5	76414.1	52493
neg_7095	Zingerone	metab_16885	HMDB0032590	C17497	239.093	5.3746	neg	M+FA-H	C11H14O3	0	49.8	0.363145	122-48-5	0.00557514	75785.7	14754.9	270217	0	0	36.3303	120304	96453.5	54789.1	136.913	1949.02	105.199	0	1279.24	547.756	2309.15	0	0	13044.1	8698.45	971.562	187.458	29.6678	16.6745	0	0	477.334	2144.54	11516.1	11629	11626.9
pos_8134	Peperinic acid	metab_8242	HMDB0038181	-	224.128	4.0759	pos	M+ACN+H	C10H14O3	0	49.2	-0.836597	514-93-2	0.0160998	6148.31	5054.79	17361.7	4338.81	3661.47	10416.2	3364.18	2839.08	11254.6	1296.85	8815.65	44652.8	2671.77	479050	94895.1	2015.42	0	2059.14	8197.22	4520.31	4014.08	2488.99	1643.18	0	0	990.009	0	2160.7	15756.5	15688.6	16161.2
neg_4349	7-O-Succinyl macrolactin A	metab_14143	HMDB0247277	-	523.23	5.7289	neg	M+Na-2H	C28H38O8	0	80.8	-2.6038	-	0.249385	0	0	5790.72	2027.62	0	2307.32	0	0	0	2.30542e+06	129336	27849.1	1512.34	0	5091.3	2504.48	8018.92	28.6496	2114.55	2750.35	0	0	0	3277.93	1489.15	2574.34	3174.2	2161.05	8106.24	8048.87	5027.97
neg_4820	Convalloside	metab_14604	HMDB0034195	C19986	747.302	6.2062	neg	M+Cl	C35H52O15	0	66.3	2.13544	13473-51-3	0.0178861	957.669	702.218	227.83	612.281	355.912	871.401	713.435	1305.57	1906.86	393316	2.33405e+06	9.69796e+06	62495	18987.7	0	153.663	0	0	1331.15	391.014	7160.11	0	0	9257.92	0	7638.77	0	2161.05	1.06441e+06	1.03182e+06	1.06451e+06
pos_3346	Phenyllactic acid	metab_10216	HMDB0000779;HMDB0000748	C05607	131.049	2.9002	pos	M+H-2H2O	C9H10O3	0	37.1	0.654155	828-01-3;20312-36-1	0.0210781	876278	937833	367341	22646.4	21724.5	18375	171681	414322	315480	22863.9	213637	123082	22672.2	51423.1	15030	2375.36	4858.7	3387.34	0	632.631	0	6612.91	4576.03	1734.41	1134.06	0	631.563	2161.92	76017.1	78196.7	75052.3
neg_4091	Cyperolone	metab_13882	HMDB0036680	C16946	271.146	5.359	neg	M+Cl	C15H24O2	0	40.3	-5.95628	13741-46-3	0.00825762	2.16489e+06	1.01749e+06	2.30989e+06	1510.29	687.275	0.1848	605837	1.40843e+06	700332	0.2491	0	0	2513.04	842.792	52.3119	578.227	0	560.146	1856.52	3423.01	2523.34	0	0	0	7307.52	1944.43	7810.98	2167.02	167158	167155	164777
pos_5183	4-Nitrophenyl butyrate	metab_5249	HMDB0246539	-	242.102	6.4954	pos	M+CH3OH+H	C10H11NO4	0	36.1	-1.28515	-	0.0255158	8628.55	0	0	0	0	0	0	0	0	708750	685112	493806	3714.28	0	0	0	0	0	0	0	0	26005.9	0	0	0	0	0	2167.16	116616	111514	116567
pos_5760	Fistulosin	metab_5845	HMDB0033637	-	408.326	7.2471	pos	M+Na	C26H43NO	0	60.1	5.03044	-	0.16305	434257	118306	113941	20433	119417	46153.3	256952	282821	139065	4741.52	47687.8	0	163348	14121.4	140859	14758.5	3932.04	7431.44	0	0	0	0	0	0	0	0	0	2176.84	20107.9	20088.3	26363.8
pos_6743	Met-Gln-Cys-Asn-Ser	metab_6795	HMDB0254490	-	645.207	5.9395	pos	M+ACN+Na	C20H35N7O9S2	0	52	-4.1984	-	0.0901498	1.76114e+06	137207	530393	3880.51	6245.23	5.522	616623	470047	11533	0	0	1464.54	0	0	454.693	3841.04	0	0	0	6994.15	4861.23	4779.82	0	5182.38	0	526.63	0	2182.1	16498.4	15716	13809.6
pos_7839	Phe-Pro-Ile	metab_7933	HMDB0304808	-	340.205	4.3948	pos	M+H-2H2O	C20H29N3O4	0	50.8	8.52175	-	0.692915	126514	16736.8	220475	2458.76	780.009	486.496	27839.5	199752	69906.4	879636	614841	95509.9	830.397	1432.52	1642.83	542.694	685.129	1096.39	1634.18	1584.66	0	1699.42	8456.93	7516.28	1373.37	1177.78	462.971	2185.82	848.259	6022.1	5834.47
pos_4856	Mycobactins	metab_4935	HMDB0254968	-	633.288	5.9076	pos	M+ACN+H	C27H37N5O10	0	45.1	0.565132	-	0.281797	28718.4	0	0	0	0	0	35382.8	14551.4	0	887281	1.35029e+06	399084	3929	0	0	0	4783.08	0	75.8418	4182.5	0	2972.29	6506.4	3324.76	4469.02	0	0	2192.82	18730.3	10861.9	18711
pos_7396	5-Fluorouridine	metab_7472	HMDB0060396;HMDB0244535	C16633	280.096	4.9534	pos	M+NH4	C9H11FN2O6	0	77.5	9.77177	316-46-1	0.0103501	77615	36021.6	592376	1642.98	6100.76	2299.89	975629	410346	66886.2	1537.71	4026.09	8564.5	2352	559840	15758.8	1758.22	0	2904.53	0	0	19092.5	0	0	0	1314.99	0	1283.87	2196.18	58284	59336.5	59346.4
pos_6762	Manassantin A	metab_6816	HMDB0254321	-	796.365	5.9236	pos	M+ACN+Na	C42H52O11	0	37.4	-1.69754	-	0.866026	0	0	0	0	0	12117.6	0	0	0	1.90833e+06	1.49383e+06	38088.5	0	0	0	0	0	0	0	3423.5	0	0	2708.71	5797.42	14536.2	0	0	2205.48	0	6931.3	6922.91
neg_3407	Dynasore	metab_13180	HMDB0251652	-	343.071	4.3319	neg	M+Na-2H	C18H14N2O4	0	32.6	3.82312	-	0.0144627	566649	837224	656948	0	0	0	896018	566390	628428	0	185.447	0	170.851	0	0	0	0	80.1598	10387.8	2471.09	13643.2	0	0	0	0	0	15.127	2216.45	38912.5	37957.9	38936.8
pos_4736	4-Hydroxycinnamoylagmatine	metab_4814	HMDB0033460	C04498	340.175	5.5824	pos	M+ACN+Na	C14H20N4O2	0	32.2	2.6458	7295-86-5	0.014433	0	0	0	0	165.186	408.989	0	0	6252.89	354167	544612	218391	0	11969.7	8650.56	2585.69	1703.29	107.835	2327.21	3041.71	2983.54	1096.73	0	530.749	3019.94	4722.69	4482.33	2216.81	21027.9	21561	21564
pos_6182	Sagopilone	metab_6272	HMDB0257445	-	508.253	6.3852	pos	M+H-2H2O	C30H41NO6S	0	74.9	3.38259	-	0.019235	0	0	0	0	0	0	0	0	0	81984.3	1.77695e+06	2.94042e+06	41247.7	36665.4	84664.2	0	0	0	0	0	0	0	0	0	0	0	26665.2	2222.1	84607.7	87435	87543
pos_6563	Prednimustine	metab_6626	HMDB0256744	C19512	687.293	6.0832	pos	M+ACN+H	C35H45Cl2NO6	0	50	-5.03802	29069-24-7	0.866043	0	0	0	0	0	0	0	0	0	2.418e+06	448257	25909.5	0	0	0	0	0	14455	0	0	0	0	4321.37	4662.84	0	3377.43	0	2234.72	10600.8	10523.5	0
pos_9376	Indicine	metab_10196	HMDB0253457;HMDB0301846	C10326	341.207	2.98	pos	M+ACN+H	C15H25NO5	0	58.8	-1.15482	480-82-0	0.0157467	772312	12113.4	1.34297e+06	0	0	1627.43	572278	731781	320299	10906.4	23244	74221.3	0	0	0	0	0	0	3543.51	6801.84	6327.37	3296.44	3328.07	3549.77	0	0	0	2237.25	60844.1	59199.6	60844.2
pos_4266	Homopisatin	metab_4326	LMPK12070130;HMDB0034116	C10539	342.133	4.4507	pos	M+ACN+H	C17H16O5	0	59.7	-0.851602	3187-52-8	0.0323706	1.30032e+06	676188	2.62007e+06	1890.04	1833.64	1780.66	763308	1.17078e+06	144051	8753.91	33431.6	27748	4159.41	4509.06	3696.43	2657.56	3016.62	2982.61	890.827	2105.97	1472.63	2698.93	2187.82	2804.79	2290.8	2143.39	1714.75	2247.22	69766.5	65979.3	66012.5
pos_4879	Stichoposide C	metab_4959	HMDB0258497;HMDB0253197;HMDB0258498	-	731.348	5.9475	pos	M+H+Na	C68H110O32	0	36.3	0.819326	-	0.00419088	2.58498e+06	1.9906e+06	4.58017e+06	0	0	4451.51	4.77727e+06	4.08935e+06	2.9201e+06	0	0	0	0	0	0	0	0	0	14109.8	0	503.014	0	0	0	1365.16	11503.6	0	2290.13	251039	251841	253132
neg_7840	Cinnamyl acetate	metab_17633	HMDB0029699	C12299	221.082	4.5275	neg	M+FA-H	C11H12O2	0	47.4	-0.402576	21040-45-9;103-54-8	0.877885	0	0	0	0	0	0	0	1384.99	0	94177.4	26707.6	18713.8	0	0	0	0	0	0	0	0	0	13218.7	9960.17	4442.35	0	0	0	2301.77	0	1059.85	1284.63
neg_7241	Non-6-enedioylcarnitine	metab_17037	HMDB0241757	-	310.166	5.2095	neg	M-H2O-H	C16H27NO6	0	55.5	0.736327	-	0.00989331	1219.45	2181.83	1181.89	980.935	1129.37	1080.59	686.54	1489.54	407.676	89924.9	707963	284917	3443.54	196.903	772.957	2208.38	1066.71	2326.85	2287.45	736.878	1691.05	1909.23	1708.42	1934.16	3630.54	4132.1	4003.88	2302.97	18885.3	19215.1	19210.2
neg_7802	Tryptophyl-Asparagine	metab_17591	HMDB0029078	-	299.114	4.5667	neg	M-H2O-H	C15H18N4O4	0	36.5	-2.79986	-	0.0195108	116128	134941	24099.3	3433.7	4207.55	4788.54	129809	47223.4	139204	94226.8	328810	389286	39067.4	46233.5	54730.9	2829.24	3403	2747.63	1317.05	1027.18	423.752	4300.72	4245.96	5112.43	658.862	616.937	960.1	2303.57	27170.1	27177.8	26265.9
pos_3328	3alpha-Hydroxyoreadone	metab_3351	HMDB0036047	-	270.17	2.861	pos	M+NH4	C14H20O4	0	41.9	-0.874454	124869-06-3	0.0230012	3.35837e+06	445261	5.79983e+06	0	0	0	1.95987e+06	4.42221e+06	1.58652e+06	16518.4	8935.46	7644.48	0	0	3536.46	632.799	0	1744.3	0	4398.31	0	2276.16	11279.7	1623.73	0	2347.07	3584.75	2323.9	368276	354057	353911
neg_6421	Lysyl-Phenylalanine	metab_16188	HMDB0304786;HMDB0028958	-	328.141	5.9953	neg	M+Cl	C15H23N3O3	0	48.9	-8.95369	6235-35-4	0.0172353	829.934	13293.9	4578.7	21279.9	0	4353.24	374.805	0	6065.37	2.16459e+06	2.22237e+06	912500	143317	90479.4	145149	3818.01	2191.67	2171.09	704.369	829.566	2976.34	4363.73	367.706	2941.06	1889.12	2977.49	2994.59	2352.06	135594	135543	131562
neg_2156	Cysteinyl-Aspartate	metab_11861	HMDB0028771	-	217.029	1.734	neg	M-H2O-H	C7H12N2O5S	0	52.9	2.30521	-	0.053894	0	1019.14	4530.78	1345.96	2314.67	603.545	3988.14	5772.6	952.289	0	6611.61	7529.24	1531.38	0	11.8385	4042.06	5055.13	1742.81	133.239	705.855	352.543	5005.96	1752.98	1522.72	2873.26	1597.94	3583.39	2363.99	88.422	87.3258	96.285
pos_5800	N-Oleoyl Glutamine	metab_5888	LMFA08020128;HMDB0241958	-	375.304	6.9637	pos	M+H-2H2O	C23H42N2O4	0	61.1	8.37562	-	0.433336	1.39785e+06	741364	667230	0	220458	46224.2	937552	1.21237e+06	721411	8562.95	223798	250035	188196	0	28713.2	3347.29	0	4669.1	7188.5	1129.57	5330.21	3991.13	0	1547.53	843.739	540.227	0	2382.28	50831.3	132032	118908
neg_4588	5-Methylcytidine	metab_14387	HMDB0000982;HMDB0257731	-	559.197	5.9796	neg	2M+FA-H	C10H15N3O5	0	61	-6.23472	2140-61-6	0.00797403	10296.9	0	1507.39	9578.07	1135.98	0	29441.4	5598.65	0	2.25371e+06	617668	875064	4063.58	0	2906.06	0	0	5617.82	0	0	4142.25	0	8054.1	0	8454.96	2358.59	0	2385.64	70472.6	69506.5	69509.7
pos_7912	17a-Hydroxypregnenolone	metab_8006	HMDB0000363;PW_C000263	C05138	377.207	4.3151	pos	M+2Na-H	C21H32O3	0	54.5	0.614382	387-79-1	0.160231	264481	6234.66	788104	1441.79	2306.52	250.445	162142	470360	16280.3	259.167	1584.64	2193.68	1786.22	3871.48	1567.63	182.834	4432.97	1563.53	1764.02	335.676	1191.02	2857.96	8993.09	1824.5	127.804	2459.89	3237.25	2414.21	8735.31	9821.06	7099.03
neg_7289	Isocycloheterophyllin	metab_17082	HMDB0029471	-	547.197	5.1544	neg	M+FA-H	C30H30O7	0	44.5	-0.44442	49794-94-7	0.105596	0	0	0	4264.53	0	10020.8	0	0	0	665826	394600	1.08581e+06	2917.9	2237.24	14756	0	3682.62	3372.64	10395.2	0	0	0	0	5233.68	1974.53	0	4374.02	2419.39	7985.36	9746.4	9525.88
pos_5061	Nivalenol	metab_5129	HMDB0004304	C06080	354.154	6.282	pos	M+ACN+H	C15H20O7	0	37.6	-0.836963	23282-20-4	0.0326723	0	0	0	1668.62	0	2425.04	0	0	0	1.67499e+06	1.58449e+06	866560	7438.75	0	0	1081.84	0	2206.16	2406.15	0	0	858.232	2187.45	2554.83	2706.26	2016.89	13052.8	2422.55	86528.9	89115.4	83477.7
neg_6144	LysoPE(0:0/20:4(5Z,8Z,11Z,14Z))	metab_15928	HMDB0011487	-	538.23	6.1827	neg	M+K-2H	C25H44NO7P	0	34.5	-8.852	-	0.121231	0	0	0	0	0	0	0	0	0	488768	757007	1.57008e+06	0	0	118410	0	159.065	0	0	0	0	0	0	0	3821.95	16048	9394.79	2451.98	88604.5	71093.8	88294.4
neg_3647	3-Methyl-9H-carbazole-9-carboxaldehyde	metab_13426	HMDB0032757	-	254.083	4.6611	neg	M+FA-H	C14H11NO	0	37.7	2.09602	-	0.00743235	820158	527402	613123	189.484	1301.64	2351.1	993646	771348	305806	35009.5	44259.7	23153.3	5778.72	25804.5	5393.97	0	0	0	14970.4	11261.4	1335.57	986.253	1042.44	0	0	0	0	2466.34	66194.1	66193.1	65345.1
pos_5892	Hecogenin	metab_5987	HMDB0038824;LMST01080014	C08902	431.315	6.7813	pos	M+H	C27H42O4	69.6	0	-0.939216	467-55-0;115921-09-0	0.00181712	249399	293511	621123	4291.81	47235.7	30025.8	540069	592815	335313	0	0	0	43503.4	0	8016.16	0	1712.29	4444.59	0	1582.91	0	0	5396.97	167.945	4141.74	1946.5	10424.5	2484.78	29927.3	29833.1	29833.6
neg_3569	Fluvoxamine	metab_13345	HMDB0014322	C07571	353.128	4.5589	neg	M+Cl	C15H21F3N2O2	0	40.1	9.70391	54739-18-3	0.322534	241512	359224	138314	2164.03	3981.69	7947.03	189279	157387	305294	2725.34	6959.09	36211.7	6386.65	1663.66	2123.44	2056.63	6089.94	1967.39	0	0	0	5353.11	4868.87	7342.07	1592.39	725.58	0	2499.67	5291.61	4352.75	8006.97
pos_7042	Liquiritigenin	metab_7104	LMPK12140061;HMDB0029519;MJDBOTE0001096	C09762	298.108	5.4791	pos	M+ACN+H	C15H12O4	0	47	2.93637	578-86-9	0.45692	2307.83	94.323	2095.14	11985.3	8794.47	15799.1	2588.44	2348.15	0	144081	90894.6	56998.7	4397.01	0	4620.15	4643.71	19234.8	5961.01	0	27.9117	145.188	0	0	0	0	0	0	2501.06	10922.4	4100.03	11013.4
pos_7689	Niazimin A	metab_7776	HMDB0303678;HMDB0038630	-	401.192	4.5622	pos	M+NH4	C18H25NO8	0	42.6	-0.776744	159768-73-7	0.0950458	1112.15	0	137.219	0	4562.63	0	0	0	0	3829.33	510087	708576	0	0	0	0	0	0	0	0	0	7047.81	9221.77	7782.72	0	1588.01	4508.39	2512.39	7057.39	8318.68	8401.73
pos_10149	Benomyl	metab_158	HMDB0031767	C10896	308.17	2.0309	pos	M+NH4	C14H18N4O3	0	32.2	-6.73254	17804-35-2	0.00763604	616643	10019.9	1.93786e+06	2503.52	1597.71	3863.15	506498	1.09101e+06	16022.3	3596.63	3532.78	623.243	539.746	5433	3443.13	1206.46	862.059	717.778	956.689	547.803	323.681	1822.1	1203.51	581.433	5473.94	10751.1	5801.86	2520.7	29432.5	28989.8	29261.1
neg_4655	Plastoquinone	metab_19942	HMDB0030130;HMDB0303698	C16694	249.113	6.0422	neg	M+FA-H	C13H16O2	0	45	0.831731	4299-57-4;112055-76-2	0.116937	0	0	0	0	0	0	0	0	0	66205.2	158705	120712	151341	61792.3	86617.6	0	1535.2	2505.14	0	1943.85	0	7693.67	16257.5	0	0	0	452.237	2532.3	13065	10594.8	13086.2
pos_2843	Nicotinamide riboside	metab_2853	HMDB0000855;PW_C000681	C03150	319.113	1.1443	pos	M+ACN+Na	C11H15N2O5+	0	47.5	-1.86693	1341-23-7	0.0373623	1.11099e+06	3.59827e+06	420290	4227.8	14021.8	9222.67	1.6044e+06	1.11945e+06	4.3592e+06	5231.95	5641.96	17011	5852.01	8894.66	6942.01	2618.93	3898.63	7483.8	0	0	182.599	30.3781	19.1501	0	4039.08	5038.28	7199.85	2542.56	173201	184547	172997
pos_7546	6-Hydroxysandoricin	metab_7629	HMDB0037556	C01536	627.239	4.7539	pos	M+Na	C31H40O12	0	74	-4.22725	133585-56-5	0.00241641	1036.88	0	0	6049.08	0	0	0	0	0	585640	5.52332e+06	7.91821e+06	2813.31	9460.55	0	2478.85	0	4044.77	5364.86	6219.4	0	0	4066.04	8439.34	0	0	0	2551.11	147660	147666	147046
neg_4755	Cheirotoxol	metab_14547	HMDB0030076	-	749.316	6.1279	neg	M+Cl	C35H54O15	0	47.3	0.183234	-	0.00757278	0	0	0	0	0	151.957	0	0	0	2.12505e+06	8.40865e+06	2.56545e+07	0	234.754	343.738	0	398.297	525.788	22286.1	0	0	0	0	0	4703.57	1922.79	825.424	2555.16	2.92769e+06	2.92753e+06	2.96618e+06
neg_6153	4-Hydroxypropranolol glucuronide	metab_15938	HMDB0247679	-	450.177	6.1749	neg	M-H	C22H29NO9	0	46.7	0.522459	-	0.0872964	1191.82	3777.96	0	0	0	0	2646.32	1181.55	3519.06	1.06904e+06	838648	170585	0	0	0	0	0	0	0	0	0	31168.7	0	0	0	0	0	2597.39	98164.6	98374.2	113915
pos_4424	Tryptophyl-Glutamate	metab_4492	HMDB0029082	-	334.139	4.7778	pos	M+H	C16H19N3O5	0	51.5	-2.69982	-	0.0140151	175810	107138	167324	304687	563561	29848.2	80940.4	112790	82933.3	29446.3	244151	267160	655841	68335.2	187151	3730.93	522.047	2032.84	1683.67	0	115.739	2095.41	7813.72	3613.25	195.671	7539.27	1857.2	2599.98	73719.8	75521.4	73714.8
neg_3841	4-Allylpyrocatechol	metab_13625	HMDB0033591	C10490	149.06	4.9671	neg	M-H	C9H10O2	34.1	0	-4.07264	94-59-7	0.0141053	15059.2	53302	80500.5	889.511	3993.68	2492.39	26372.1	8340.37	36324	4736.46	230495	1.9163e+06	10010	260053	51936.6	0	493.429	298.01	0	0	0	4625.9	9581.03	10571.2	1136.38	2013.56	2591.73	2609.27	91317.8	91341.5	93579.2
neg_3073	Blepharin	metab_12832	HMDB0029344	-	326.089	3.8922	neg	M-H	C14H17NO8	0	39.5	1.38335	27625-86-1	0.0113571	8554.09	6427.76	2375.9	3182.9	288.306	3975.13	0	4886.58	7793.63	29959.5	926778	2.49909e+06	13586.6	7993.36	3564.16	1302.58	1856.98	142.532	3347.55	6263.87	146.334	5091.06	3029.13	4742.67	2466.3	0	3197.15	2632.18	95307.5	97203.4	97210.9
neg_7136	4-Hydroxy-alprenolol	metab_16928	HMDB0061122	-	310.166	5.327	neg	M+FA-H	C15H23NO3	0	37.9	0.956328	-	0.0227264	3148.98	0	0	1915.47	2328.2	3068.09	0	297.371	0	95928.1	997327	452097	12946.4	2444.7	3705.67	1981	5569.24	3003.61	1872.85	836.805	1021.17	2778.7	3523.33	2209.48	3075.43	2636.35	3546.59	2671.21	35478.7	36914.5	36911.3
pos_7064	Bilineal	metab_7127	HMDB0249208	-	670.263	5.4473	pos	2M+NH4	C20H14N4O	0	33.6	-6.40935	-	0.879682	0	0	11530	0	0	7207.04	0	0	5383.7	2.10414e+06	14422.9	17530.8	3797.24	3897.88	0	0	4450.02	0	0	0	4408.63	6682.46	8028.46	7372.06	0.0011	0	1176.57	2676.52	4011.45	0	3262.67
pos_4630	Ponasterone A	metab_4701	HMDB0256697;LMST01010195	C08835	503.274	5.2637	pos	M+K	C27H44O6	0	51.2	-5.28256	13408-56-5	0.866738	26529.5	0	816770	2071.77	0	0	60736.1	122681	0	0	0	0	0	3179.37	0	0	0	166.454	4835.08	6121.07	17218.3	0.0178	0	0	0	3783.51	0	2677.03	2955.43	0	2820.14
neg_5941	Medicagenic acid 3-O-b-D-glucuronide	metab_15738	HMDB0034693	-	659.347	6.3938	neg	M-H2O-H	C36H54O12	0	42.9	5.38464	84161-90-0	0.946442	38953	120329	184506	33491.7	8535.62	1499.6	75130.5	130644	235094	0	1.01498e+06	1.0629e+06	78864.4	340593	114605	8741.26	6060.64	6330.18	4792.41	1240.01	1291.05	0	0	0	2240.49	1436.64	0	2677.72	7262.08	12220.8	0
pos_7744	Mefenamic acid	metab_7834	PW_C009250;HMDB0030699;HMDB0014922	C02168	259.144	4.4985	pos	M+NH4	C15H15NO2	0	33.4	-0.910518	4044-00-2;61-68-7	0.0027457	4.37974e+06	1.36812e+06	6.91512e+06	16285.8	13340.1	18982.5	2.15323e+06	4.43395e+06	1.19352e+06	3345.71	9540.35	12121.1	0	2480.8	2661.97	3460.77	13864.7	5939.12	0	1626.08	0	0	2966.97	1650.76	1124.77	0	1658.5	2690.97	381951	383771	383775
neg_6297	Apadenoson	metab_16070	HMDB0248502	-	507.199	6.0734	neg	M+Na-2H	C23H30N6O6	0	55.8	2.88616	-	0.00453558	0	0	0	0	0	0	0	0	0	1.31945e+06	658847	269206	0	0	0	62.4673	0	0	0	0	26996.3	0	18.0767	47.9857	0	0	5332.4	2704.77	104818	103997	104819
pos_4812	Salsoline	metab_4890	HMDB0012469;HMDB0003626	C09640	176.107	5.7882	pos	M+H-H2O	C11H15NO2	38.7	0	-0.311913	89-31-6;53622-84-7	0.0226651	231722	172315	164770	1800.23	690.486	2015.74	133631	167166	140414	8298.27	18105	15563.8	2185.93	31246.7	14842.4	2793.45	2146.76	2962.42	827.697	662.661	719.562	6777.22	3192.95	5805.69	0	3483.15	3183.74	2712.94	28911.3	27792.3	28914
neg_906	3-(5-Methoxy-4-oxocyclohex-2-en-1-yl)prop-2-enoic acid	metab_18906	HMDB0255409	-	195.066	5.0058	neg	M-H, 3M-H	C10H12O4	0	59.1	-1.29711	-	0.101643	7847.11	91556.7	6532.15	1456.08	3409.8	330.461	25989.4	16928.8	49584.1	27670.4	7430.95	35064.1	109209	160635	119909	721.859	1090.34	823.848	0	0	0	10549.9	6600.05	13304.7	0	0	0	2757.55	5519.24	5753.74	6669.66
pos_3966	Phenylalanylvaline	metab_4008	HMDB0029008	-	247.144	3.9081	pos	M+H-H2O	C14H20N2O3	0	47.5	-0.394205	3918-90-9	0.0297712	253109	117680	307797	1056.42	0	0	92289.6	211176	40960.7	0	4564.42	3534.58	986.557	0	907.848	0	0	0	1077.7	2895.6	10393.5	4232.86	6147.12	1800.51	3171.33	0	3991.39	2809.17	18430	19443.5	18525.1
pos_3234	Isopilocarpinic acid	metab_3258	HMDB0253672	-	268.166	2.7582	pos	M+ACN+H	C11H18N2O3	0	53.6	-0.300864	-	0.0441253	74005.3	35648.1	75313.1	18264.2	8251.21	5190.47	56343.8	41039.3	36958.3	7640.95	80441.8	193185	19246.1	39185.7	11192.5	6429.49	7023.97	1858.2	0	3300.12	2088.56	0	0	2241.79	3831.14	7240.78	0	2834.5	14694	15869.2	15885.3
pos_5023	Benazepril	metab_5094	PW_C009037;HMDB0014682;MJDBOTE0001359	C06843	457.233	6.2263	pos	M+CH3OH+H	C24H28N2O5	0	52.2	-1.34023	86541-75-5	0.0163841	3.47134e+06	324288	9.39246e+06	282.548	0	551.36	1.88737e+06	6.10957e+06	645011	215308	56247.3	77124.6	18653.9	493.494	4544.1	4859.94	12574.4	269.724	5.8645	5217.33	292.281	0	5448.21	0	3092.54	1110.44	1152.73	2835.29	308369	317306	317272
pos_3447	Chavicol	metab_3475	HMDB0034107	C16930	117.07	3.0518	pos	M+H-H2O	C9H10O	0	66.3	2.16547	501-92-8	0.0110109	653632	312041	969095	8092.82	8605.82	6377.99	350094	569325	135813	13512.9	160070	131114	27882.7	46881.2	20206.9	6038.22	4970.92	3229.14	1562.22	555.802	0	5146.5	5001.73	6062.97	1066.58	0	706.718	2861.73	91882.6	93673.4	91937.5
pos_6799	Acetylshikonin	metab_6851	HMDB0247936	C17413	372.144	5.8757	pos	M+ACN+H	C18H18O6	0	54.9	-1.77035	24502-78-1	0.0757772	295143	17931.7	497699	2072.9	3827.18	0	148326	149855	68054.9	18214.9	25123.8	35389.3	1480.68	0	367.794	4480.05	1901.64	3524.18	3236.56	1260.44	2020.14	0	0	0	4479.18	6541.96	7199.7	2886.99	15546	18053.8	17290.1
pos_8356	Dhurrin	metab_10186	HMDB0060471;HMDB0030704	C05143	294.097	3.8602	pos	M+H-H2O	C14H17NO7	0	32.5	-0.54188	21401-21-8;499-20-7	0.0152994	673567	1.12885e+06	298877	5.459	0	1461.58	448510	389508	689250	4767.21	22205.5	7248.24	1245.37	1643.38	0	4193.53	2669.56	0	1547.24	1349.04	0	8451.02	5933.86	6060.37	1949.92	2509.32	0	2888.65	54851.4	56307.2	54830.9
neg_7044	4,5-Dihydro-2,5-dimethyl-4-oxo-3-furanyl butyrate	metab_16833	HMDB0303217	-	243.088	5.4302	neg	M+FA-H	C10H14O4	0	50.9	0.533111	-	0.0798437	34321.2	36516.1	16044.6	571.375	1954.45	1618.4	244381	91395.5	236322	1229.22	0	0	2353.74	821.173	4357.91	0	606.454	1512.28	602.362	0	1256.28	5955.54	3321.03	6853.44	6222.51	2476.37	5956.13	2896.87	13996	13999.7	16027.2
pos_7880	Normorphine	metab_7975	HMDB0041959;PW_C022710	C11785	289.154	4.355	pos	M+NH4	C16H17NO3	0	53.9	-1.07877	466-97-7	0.0203689	1.11529e+06	646645	699799	2362.19	1385.36	1822.78	239162	616838	313206	2828.44	383.425	300.494	675.76	1054.64	1295.03	2706.89	423.17	653.352	1837.97	24466.5	2065.81	280.718	1744.42	695.131	0	0	0	2906.16	63001.2	60825.3	60834
neg_7420	Cyclohexanecarbonyl	metab_17199	HMDB0250650	-	155.071	4.9826	neg	M+FA-H	C7H10O	0	49.6	-5.47874	-	0.0063998	588122	1.0582e+06	488206	6842.91	1670.77	6741.39	839064	752760	911182	241147	272171	354305	15635.7	5455.69	4853.5	1125.62	2318.16	1226.69	1540.26	0	0	9893.82	7490.81	10762.7	0	314.858	334.062	2917.25	94687.3	95743.4	95746.1
pos_10048	2,6-Diamino-5-hydroxyhexanoic acid	metab_53	HMDB0000450;HMDB0245508	C16741	204.134	2.4226	pos	M+ACN+H	C6H14N2O3	0	43.9	-0.425618	1190-94-9	0.0118649	211851	204360	127144	0	2258.4	8394.97	165880	156424	228840	0	13051.9	72532.4	52985.4	39586.1	71762.3	1323.45	1146.62	0	0	0	1277.42	2137.79	0	1430.44	12073.2	9397.92	6292.56	2923.28	36017.4	36787.9	36069.5
neg_6303	Santonine Oxime	metab_16078	-	-	260.13	6.0734	neg	M-H	C15H19NO3	37.1	0	0.91091	-	0.00281141	3.96506e+06	2.8507e+06	4.30199e+06	4762.24	2467.7	0	2.10182e+06	3.17392e+06	1.51656e+06	13945.4	0	0	0	0	2807.34	1315.98	0	1341.02	0	1723.3	0	4163.48	7440.6	14042.7	2277.72	949.872	1888.05	2928.56	236301	235150	236298
neg_8348	[(1R,5R)-5-(6-Aminopurin-9-yl)cyclohex-3-en-1-yl]methanol	metab_18164	HMDB0243753	-	266.104	4.0182	neg	M+Na-2H	C12H15N5O	0	61	5.76147	-	0.0827415	115451	150298	15428.7	0	985.71	831.008	29405.9	28753.7	40163	28821.3	12053	8135.16	0	0	2040.56	0	0	0	2634.87	6874.62	25772.3	0	0	0	0	0	0	2940.15	11625.1	11620.6	10033.1
neg_8239	8-Hydroxy-3,4,5-trimethyl-6-oxo-4,6-dihydro-3H-isochromene-7-carboxylic acid	metab_18049	HMDB0249887	-	295.083	4.1123	neg	M+FA-H	C13H14O5	0	53.1	1.21492	-	0.00427539	7.5885	0	3144.68	2681.22	1844.35	1641.23	2436.3	367.572	3341.27	613286	5.52383e+06	1.65965e+07	70584.4	12731.3	3196.91	430.095	993.686	721.269	186.346	11972.7	37.4019	1868.79	9631.91	7362.66	677.227	537.953	1194.22	2967.86	930151	923317	930225
neg_5879	2a-Hydroxygypsogenin 3-O-b-D-glucoside	metab_15678	HMDB0041132	-	629.374	6.4877	neg	M-H2O-H	C36H56O10	0	35.5	6.09523	-	0.0525505	771572	630695	555134	0	152706	13279.6	431790	733341	959481	64478.3	9.01026e+06	1.01817e+07	550282	136337	106801	17207	0	14314.1	0	0	0	0	0	4434.34	0	0	0	2996.28	212967	212562	193972
pos_7381	Antiarrhythmic peptide	metab_7456	HMDB0248473	-	435.197	4.9614	pos	M+H-2H2O	C19H30N6O8	0	65.1	-3.72306	-	0.0302587	0	0	0	1718.1	0	10259.1	80.8069	5935.77	3410.23	20298.2	870102	1.20827e+06	2715.7	2601.64	0	10483	11820.2	4891.53	0	0	0	0	2437.36	162.004	6176.91	0	0	2997.58	49203.3	46653.7	46773.7
pos_5199	4-Acetylzearalenone	metab_5264	HMDB0039100	-	378.191	6.5193	pos	M+NH4	C20H24O6	0	51.9	-0.812635	119950-10-6	0.0164274	76536	4616.22	0	0	0	0	0	0	0	5.62135e+06	6.00017e+06	4.39886e+06	356374	66235	12676.9	31819.2	4450.37	0	0	0	0	0	0	0	0	0	0	3022.46	443427	443666	431046
pos_8302	Tomaymycin Hemiaminal	metab_8418	-	-	291.134	3.9081	pos	M+H	C15H18N2O4	48.7	0	-1.38661	-	0.00884381	8.21057e+06	3.64283e+06	1.03942e+07	5538.58	2540.7	5130.58	3.12653e+06	6.72245e+06	1.35415e+06	14170.3	48941.1	39623.5	4509.23	1420.76	1458.31	4465.04	8237.29	3089.74	0	0	0	1773.44	6237.73	7096.29	0	3552.37	1945.04	3033.08	743099	743104	731776
neg_6643	(2E)-Oct-2-enedioylcarnitine	metab_16408	HMDB0241710	-	296.151	5.8699	neg	M-H2O-H	C15H25NO6	0	36.1	0.858265	-	0.00637122	2.9744	19.7485	20.5067	9667.39	8659.57	12295.7	24.2705	16.7783	34.3638	40726.1	119556	183127	1.07311e+06	2.31462e+06	2.13541e+06	8792.84	11304.9	5661.49	1453.24	1312.5	983.175	38.5582	43.3886	1748.54	2379.01	838.99	2019.63	3048.02	166934	165096	165116
neg_4666	L-Menthyl (R,S)-3-hydroxybutyrate	metab_14467	HMDB0032370	-	287.187	6.05	neg	M+FA-H	C14H26O3	0	33.9	1.18455	108766-16-1	0.0401026	188519	84547.9	350363	0	0	0	209335	192951	119172	0	0	0	0	10804.8	0	0	0	0	6459.99	15549.7	6289.95	0	0	3081.15	1597.18	0	4432.69	3117.55	15316	14219.1	15179
pos_7097	Docebenone	metab_7162	HMDB0247732;LMFA05000652	C01349	309.186	5.3996	pos	M+H-H2O	C21H26O3	0	39	2.08871	80809-81-0	0.866431	115532	25707.4	294194	5006.15	6125.28	772.875	111766	180245	18584.2	0	0	0	0	0	0	12140.5	10979.7	13154.4	0	0	0	0	0	0	654.192	760.751	0	3140.8	1304.65	0	1351.58
pos_9164	Oxymesterone	metab_9309	HMDB0006027	C14665	341.207	3.1315	pos	M+Na	C20H30O3	0	45.9	-6.07877	145-12-0	0.0147309	826019	14537	1.55933e+06	0	0	2711.54	673689	967686	348259	972.423	0	1165	600.404	0	0	0	3370.11	4006.92	6209.04	3076.82	9070.66	1127.93	690.191	5684.25	1147.61	2904.56	570.69	3154.9	72684.1	72630.8	74526.6
pos_7370	Flavonol 3-O-D-glucoside	metab_7445	HMDB0252295	C03946	442.149	4.9772	pos	M+ACN+H	C21H20O8	0	66.9	-1.6247	-	0.0141519	951.078	1287.62	8225.08	101256	2.00153e+06	3.0937e+06	1552.99	2737.62	2043.74	8762.38	7639.15	338.106	4426.18	261843	0	0	2126.04	1696.72	1984.18	1550.21	25911.5	1392.27	0	0	0	1346.98	1864.87	3156.06	44460.1	45547.9	45587
neg_9242	Perindoprilat	metab_19104	HMDB0060574;PW_C040677	C21517	385.199	3.3248	neg	M+FA-H	C17H28N2O5	0	35.6	1.30699	-	0.00609881	4.06272e+06	225229	9.71153e+06	0	137.32	0	6.43539e+06	5.32464e+06	252472	81.708	81.6343	501.019	78.0527	0	0	18.7013	0	38.0329	1487.61	2373.59	6264.64	11892.2	5863.96	10387	45.9923	29.6	35.4407	3203.07	290761	290765	287702
neg_3836	Azacitidine	metab_13620	HMDB0015063;HMDB0248552	C11262	279.051	4.9593	neg	M+Cl	C8H12N4O5	0	32.3	4.38241	320-67-2	0.866057	0	3341.96	26413.9	1196.4	2683.19	4749.06	9025.66	2431.52	46973.6	13789.7	18355.1	1733.45	2446.03	99932.7	16284.8	0	0	0	0	0	0	1336.74	12507.8	21476.6	0	0	3375.81	3224.74	901.803	0	910.764
neg_8405	1-(2-Furanyl)-2-propanone	metab_18226	HMDB0032917	-	169.05	3.9705	neg	M+FA-H	C7H8O2	0	36.3	-3.56797	6975-60-6	0.00860335	63841.8	32025.7	71574.1	2554.01	2629.28	2765.66	64818.7	97597.5	74438.7	14294	45172.2	133782	7680.98	14285.7	8034.26	430.383	2532.12	2116.66	1702.87	496.326	487.325	9066.47	5550	7332.83	2125.47	1594.38	5435.16	3239.17	15826.2	15832.6	16066.4
pos_4837	Dodecadienoic acid	metab_4916	HMDB0302621	-	238.18	5.8599	pos	M+ACN+H	C12H20O2	0	44.6	-0.528691	-	0.00226036	0	0	7076.37	0	11.9039	8.0765	0	2999.28	0	0	0	210.189	1.86382e+06	39105.1	508344	0	0	12.9176	84.0922	2322.03	1439	0	0	0	14497.4	2329.28	18381.6	3255.53	56697.7	56827.1	56570.8
neg_4685	Lucidenic acid D1	metab_14481	HMDB0038199	-	491.204	6.0657	neg	M+Na-2H	C27H34O7	0	34.1	-2.51766	97653-95-7	0.241575	0	0	0	8466.76	0	0	7849.83	0	0	1.87538e+06	683172	492114	0	24677.5	5967.01	0	0	4759.07	0	0	0	8.1492	7474.83	4718.07	0	12416.4	9943.67	3276.68	96558.9	94244.7	141739
pos_6540	P-hydroxybenzoylecgonine	metab_6606	HMDB0254275;HMDB0256040	-	328.115	6.1071	pos	M+Na	C16H19NO5	0	31.4	-1.63637	-	0.0258155	8.01987e+06	6.20403e+06	9.83361e+06	27632.5	0	4081.79	4.30474e+06	6.4835e+06	2.56197e+06	0	48.7419	128293	0	88981.2	22027.4	11274.5	10964.9	17200	0	0	0	0	0	0	0	0	0	3286.62	491636	469489	471188
pos_6727	5,7-Dihydroxy-3-methoxyflavone	metab_6781	LMPK12111654;HMDB0029522	C11577	326.103	5.9555	pos	M+ACN+H	C16H12O5	0	37.7	1.42221	6665-74-3	0.00442638	136625	141208	184468	6216.7	7672.33	3491.01	196462	140116	50702.4	1.32316e+06	149658	115734	2718.16	6066.16	2753.13	7266.65	8603.94	8522.95	0	2287.86	0	600.349	1692.91	2647.01	3442.14	2359.52	2223.02	3303.86	55864.9	56297.8	56293
pos_4701	Gamma-Glutamyl-S-methylcysteinyl-beta-alanine	metab_4777	HMDB0039504	-	300.099	5.4791	pos	M+H-2H2O	C12H21N3O6S	0	52.7	-6.08864	102148-91-4	0.204579	0	1733.21	0	0	5203.91	0	0	0	0	25161	159684	16097.5	2106.81	8740.71	2181.16	0	0	2637.37	10875.5	1904.01	4328.17	2884.72	7336.7	9818.24	0	0	0	3315.4	3612.27	5300.48	5275.41
pos_7281	Heptyl 4-hydroxybenzoate	metab_7353	HMDB0034462	C14718	300.159	5.0965	pos	M+ACN+Na	C14H20O3	0	44.1	7.71738	1085-12-7	0.0161667	1.08564e+06	358527	1.22176e+06	27.4701	2309.47	1865.63	437482	790731	191959	4887.37	2011.64	16.4657	15.8275	11.3133	2410.69	6718.25	72.2704	3125.74	1331.73	3145.51	1579.56	3229.95	7544.2	5553.47	4622.46	702.473	2177.1	3316.89	80535.6	82829.8	82837.4
pos_8654	(S)-Pterosin P	metab_8786	HMDB0036607	-	252.159	3.589	pos	M+NH4	C14H18O3	0	60	-0.53003	56374-22-2	0.0792839	193128	19255.4	445134	2187.59	2069.9	624.902	188530	218312	95246.5	679.713	3189.53	8029.68	1428.39	1683.62	1586.12	4680.1	2097.1	5201.07	0	0	0	3693.4	3794.75	5159.66	4229.72	2721.52	8445.55	3335.24	14328.5	12252.5	13699.7
neg_9648	Bisdemethoxycurcumin	metab_19541	HMDB0002114;MJDBOTE0000980	C17743	345.055	2.7134	neg	M+K-2H	C19H16O4	0	37.6	6.0067	24939-16-0	0.00200374	0	0	2111.9	3980.02	14240.4	9102.96	2239.81	0	0	2.30858e+06	3.54086e+06	3.18307e+06	6.0163	1069.7	0	1217.63	3545.2	3876.59	0	0	0	12065.8	17721.1	1610.26	0	0	0	3336.38	350003	348790	348792
neg_3667	Niazirinin	metab_13447	HMDB0032808	-	366.12	4.6925	neg	M+FA-H	C16H19NO6	0	58.8	0.682895	1053643-44-9	0.00436075	2.69591e+06	2.47482e+06	2.92381e+06	5811.58	195726	169535	1.42269e+06	2.36392e+06	1.48065e+06	12177.6	355304	353255	15517.6	267978	17250.8	1512.11	3625.48	5335.97	2510.68	0	1422.92	10323.4	5809.87	2311.35	2361.54	3190.07	1847.83	3354.27	243240	243243	241409
neg_6470	Palaudine	metab_16235	HMDB0032143	-	370.13	5.964	neg	M+FA-H	C19H19NO4	0	61.5	2.40582	18694-10-5	0.866026	324023	0	831231	1729.44	319.073	568.69	206466	124055	46743.9	10.7742	36.0501	7.8243	682.64	0	3632.22	499.989	1050.62	393.218	4713.92	1923.7	3657.26	548.125	6447.45	1379.1	4619.12	5771.68	9399.65	3366.99	8204.56	0	8213.27
neg_5988	Prostavasin	metab_15781	HMDB0001442;HMDB0256860	C04741	399.239	6.2999	neg	M+FA-H	C20H34O5	0	71.2	0.697809	745-65-3	0.866088	0	86491.2	0	0	0	0	1.08839e+06	161999	515373	0	0	0	0	11272.9	55480.9	0	0	0	9219.9	0	0	4067.37	3944.87	3914.32	10650.6	0	8633.82	3369.24	0	6588.5	6497.98
neg_4188	Tetrahydrodipicolinate	metab_13985	HMDB0012289	C03972	170.045	5.4928	neg	M-H	C7H9NO4	0	54	-2.63664	4226-22-6	0.00290497	1.09904e+07	1.12587e+07	1.18251e+07	32693.6	8514.51	4164.78	1.14542e+07	1.22179e+07	7.44641e+06	27962.7	26302.4	0	4744.93	17708.3	3607.31	2649.45	2234.6	2356.15	1807.49	1973.71	524.247	8037.19	5914.34	3996.69	3962.56	3971.72	3152.28	3381.7	1.28469e+06	1.27824e+06	1.28469e+06
neg_4620	(+)-cis-abscisic aldehyde	metab_14424	HMDB0303940	C13455	293.14	6.0031	neg	M+FA-H	C15H20O3	0	35.7	1.55914	-	0.0367154	0	0	0	2901.17	3092.71	1893.96	0	0	263.846	93637.7	811574	798258	230386	137186	214131	2394.7	3341.75	1984.32	10664.3	3845.01	2353.07	8253.88	0	3884.28	1528.13	2882.73	26.8909	3429.92	100812	94669.8	94654
neg_6705	4-Nitrophenylacetic acid	metab_16476	HMDB0246546	-	180.03	5.8229	neg	M-H	C8H7NO4	0	47.5	-1.92589	-	0.0974958	0	0	0	362.41	239.146	287.025	2299.93	650.61	0	0	0	0	317.271	843.948	0	0	236.925	0	0	0	1018.66	0	0	1045.42	11479.4	6784.16	20798.2	3446.9	1700.47	1762.34	1459.56
pos_5007	Corchoionoside B	metab_5080	HMDB0030975	-	464.191	6.1945	pos	M+ACN+Na	C19H28O9	0	69.4	4.57811	189344-54-5	0.0267557	28468.2	13738.1	15945.4	5042.29	0	3022.05	6520.59	0	0	1.19068e+06	1.41829e+06	2.36641e+06	26557	13384.9	35061.3	1006.91	0	3796.45	2284.88	20447.3	1638.86	0	0	0	1512.69	6251.48	4440.98	3448.3	165041	165017	157498
pos_4513	10,11-Dihydroxycarbamazepine	metab_4584	HMDB0060568;PW_C040557	C07495	303.134	4.9614	pos	M+CH3OH+H	C15H14N2O3	0	45.2	-0.435573	35079-97-1	0.0383787	199402	11304.4	120363	3820.27	2828.86	0	13907.8	65365.6	8729.85	1696.92	27689.3	285911	1408.03	2236.6	0	1739.47	6706.7	6637.22	0	0	0	4706.95	2781.85	5258.77	3863.85	4878.39	4984.42	3463.13	10259.3	9966.73	9504.94
pos_4543	Imidaprilat	metab_4613	HMDB0041908;HMDB0244459	C21519	410.192	5.0408	pos	M+CH3OH+H	C18H23N3O6	0	53.2	-0.985586	89371-44-8	0.0620083	0	0	0	0	1745.22	2003.93	0	0	0	134821	1.6599e+06	879979	4844.19	0	0	0	2506.66	0	3809.72	6653.86	421.717	9569.04	0	5328.48	6043.45	5750.69	1566.2	3470.82	45133.2	44715.8	40279.9
neg_89	Cerebroside B	metab_18744	LMSP05010133;HMDB0035990	-	726.553	7.2114	neg	M-H, M+Cl, M+FA-H	C41H77NO9	0	61.7	1.00871	88642-46-0	0.0324818	2.27034e+06	926951	1.23098e+06	0	90126.4	9646.49	3.02761e+06	2.4353e+06	1.63673e+06	0	22032.5	24375.4	71016.6	5179.24	108030	15255	0	26591.1	0	0	0	0	0	0	0	0	0	3487.18	231593	245108	232052
neg_4524	Chlorophyllide a	metab_14322	HMDB0304288	C02139	625.226	5.9169	neg	M+Cl	C35H34N4O5-2	0	44.1	6.26352	14897-06-4;724691-52-5	0.0140674	0	0	0	0	8841.65	0	0	4494.56	0	601948	1.85551e+06	2.62979e+06	22394.1	5023.17	0	1905.58	5460.88	13763.3	0	0	0	4758.45	5969.72	3958.36	2576.78	0	3721.18	3509.52	75063.4	73240.4	73287.9
pos_10494	Arginylphenylalaninamide	metab_514	HMDB0257190	-	353.228	1.0886	pos	M+CH3OH+H	C15H24N6O2	0	36.3	-5.23502	-	0.898037	388503	335104	53824.3	0	8405.44	0	108616	60589.6	213085	311692	1.57833e+06	23257.4	0	0	0	0	0	0	0	0	0	0	42216.6	0	0	0	0	3518.05	6199.1	0	4503.56
neg_8660	4-Phenylpiperidine-4-carboxylic acid	metab_18491	HMDB0246199	-	250.109	3.7584	neg	M+FA-H	C12H15NO2	0	64	1.09092	-	0.0296192	14898.5	8107.91	26482.7	5.9735	46.0029	129.083	15344.8	16895.9	13528.8	395164	96539.8	77803.1	0.9692	7598.19	21339.1	51.3977	70.4971	18.8293	4.9078	49.027	1725.89	15939.4	8411.15	15952.2	27.8148	8.7635	1.9087	3521.81	13994	13287.3	13992.1
pos_4474	(R)-Methysticin	metab_4546	HMDB0033590	C09952	338.102	4.8736	pos	M+ACN+Na	C15H14O5	0	37.5	7.71788	495-85-2	0.239649	11063.8	4596.47	98552.6	0	0	0	144485	71919.9	11619.2	0	0	2310.91	0	0	0	0	0	0	0	0	0	43246.9	0	0	0	0	0	3603.91	1521.28	1471.13	2215.47
neg_8053	6,7-Dimethoxy-2-(piperazin-1-yl)quinazolin-4-amine	metab_17854	HMDB0247128	-	310.13	4.285	neg	M+Na-2H	C14H19N5O2	0	30.5	6.15133	-	0.0738555	6639.7	287.436	4031.2	20762.9	25435.9	26197.3	4519.94	13173.2	3627.39	357.108	205.375	323.13	271169	101350	304454	11060.9	8520.72	9948.5	225.042	1599.44	6908.14	1427.6	1076.11	1217.45	724.033	346.589	543.863	3633.2	16730.8	14760	14757.4
pos_7859	(3-Methylphenyl)methyl acetate	metab_7952	HMDB0041473	C07216	129.07	4.371	pos	M+H-2H2O	C10H12O2	0	49.2	0.686333	17369-57-2	0.023259	97401.4	57490.7	172255	31494.2	135932	102269	106166	124179	63887	971394	652300	197264	186842	359733	207341	58.8485	0	945.835	14498.2	8906.11	6092.41	7397.89	5444.04	0	0	444.918	0	3649.02	84882.1	88377.6	88414.1
pos_7990	Nebracetam	metab_8089	HMDB0255497	-	187.123	4.2353	pos	M+H-H2O	C12H16N2O	0	44.6	-0.50795	-	0.0145446	217693	195860	130141	431.363	1939.98	522.059	61804.4	132453	122968	0	358.469	1712.16	19648.4	3230.78	6900.76	1320.25	0	1232.56	2187.86	3424.26	3032.16	6932.4	5538.4	6888.66	3260.47	3960.5	6046.64	3652.01	15700.9	16109	16097.1
pos_252	Eugenitin	metab_2507	HMDB0029467	-	185.06	4.371	pos	M+H-2H2O, M+H, M+H-H2O	C12H12O4	0	40.7	-0.0282609	480-12-6	0.00682644	360431	224856	318543	410745	1.09344e+06	941608	222917	292392	286292	1.66787e+07	1.05794e+07	2.74305e+06	3.04306e+06	5.22231e+06	3.30026e+06	3794.72	3579.66	3276.53	0	1570.34	0	8210.87	11724.2	10376.1	1326.35	0	0	3654.9	1.13333e+06	1.14679e+06	1.13334e+06
pos_4897	Phenmetrazine	metab_4979	HMDB0014968	C07432	160.112	5.9954	pos	M+H-H2O	C11H15NO	0	72.6	-0.54853	134-49-6	0.270872	11676.1	3426.96	2115.92	0	0	530.492	3198.17	0	0	0	0	0	0	0	0	0	0	516.871	0	0	647.229	42060.4	0	0	0	0	675.72	3658.35	1178.31	1991.77	1973.25
pos_7390	Mukurozidiol	metab_7466	HMDB0030651	C09141	367.141	4.9534	pos	M+CH3OH+H	C17H18O7	0	58.3	7.22673	482-25-7	0.865878	80487.4	78559.7	128366	3403.16	2264.95	0	0	319140	154073	5.1736	1467.38	3602.61	0	0	0	1053.13	1466.35	1373.24	3903.4	927.227	2325.88	2205.89	1306.26	0	4725.36	18021.4	6646.9	3662.92	2726.58	1.338	2621.38
neg_2967	Gamma-Butyrolactone	metab_12718	HMDB0000549	C01770	171.066	3.7746	neg	2M-H	C4H6O2	0	41.1	-2.46359	96-48-0	0.0128086	14675.8	7803.65	18408.8	2155.89	3095.16	2091.43	12638.6	13680	13411.2	57416.8	186326	54686.9	3979.54	4734.47	4242.08	361.71	2346.49	1151.35	1927.22	621.023	847.905	11423.5	10931	11669.7	1275.82	575.658	1347.64	3706.58	12063.7	12331.6	12338.9
pos_4550	Carbazole	metab_4621	HMDB0249614	C08060	168.081	5.0568	pos	M+H	C12H9N	81	0	-1.38493	86-74-8	0.0382658	182184	220065	159210	8162.16	5181.52	7258.87	193303	203958	115723	3064.46	25530.1	35904.9	1113.56	1148.48	1289.7	920.137	4007.3	3084.64	259.799	277.881	198.754	22565.9	5198.1	5416.48	845.767	865.865	906.451	3712.26	31526.7	33194.7	33994.6
pos_4741	2-Phenylethanol glucuronide	metab_4820	HMDB0010350	C03033	340.139	5.6141	pos	M+ACN+H	C14H18O7	0	42.4	-0.521278	-	0.0926888	0	0	0	0	345.495	1321.55	0	0	0	21965.8	161391	510456	374.847	262.522	375.093	0	0	0	13595.4	0	31050.3	0	0	0	0	0	0	3720.48	9222.93	9287.81	7846.04
neg_8781	Tebipenem	metab_18619	HMDB0258760	C21522	364.082	3.6637	neg	M-H2O-H	C16H21N3O4S2	0	37.8	7.46866	161715-21-5	0.0314278	301692	203596	252311	19231	10816.8	21212.6	381358	306027	214747	1521.23	41229.7	7157.46	2569.88	9309.51	4578.94	5823.66	13717	7955.01	5125.61	509.095	465.977	4209.1	3417.14	2732.08	142.786	480.078	239.502	3734.75	29144.1	29136.6	27582.4
pos_6755	Austalide L	metab_6808	HMDB0030158	-	473.195	5.9316	pos	M+2Na-H	C25H32O6	0	53.7	8.99967	87833-52-1	0.0426018	5393.92	6773.77	0	880.568	0	19.5326	0	0	3.6742	2.86137e+06	1.87631e+06	909177	5877.69	0	0	2218.78	0	0	0.0196	2720.24	0	33887.3	0	0	1810.11	3.7227	4312.83	3746.09	105746	105814	98162.1
neg_6697	2-Indolecarboxylic acid	metab_16466	HMDB0002285	-	160.04	5.8308	neg	M-H	C9H7NO2	40.3	0	-2.92331	1477-50-5	0.0249647	71410.6	38701.9	38741.1	40871.8	46328.1	23334.2	37772.2	42797.3	27508.7	3290.62	29873.2	11908.4	32106.1	27275.3	42570.8	8907.35	5780.28	5997.56	384.45	445.127	0	0	2000.12	1404.05	5952.26	7171.65	6934.39	3748.1	17215.8	17753.4	18091.3
neg_8113	3-Hydroxymonoethylglycinexylidide	metab_17917	PW_C040577;HMDB0060678	C16572	267.135	4.2218	neg	M+FA-H	C12H18N2O2	0	58.6	1.19856	34604-56-3	0.0325223	18892.5	96349.4	0	7505.68	15115.8	2827.83	53628.3	18630.9	131733	1269.59	0	0	7195.09	0	0	13233.8	18783	11358.4	0	0	0	0	0	0	1572.58	693.409	0	3803.44	3820.32	3606.76	3815.3
neg_3268	Tolmetin glucuronide	metab_13031	HMDB0042044	-	414.123	4.1357	neg	M-H2O-H	C21H23NO9	0	45.6	8.26509	71595-19-2	0.866375	0	0	0	403.297	0	0	0	0	0	152280	167.95	22834	0	0	0	0	746.464	0	0	0	0	15667.4	15710.7	12712.9	0	0	807.87	3803.78	0	51.2882	49.6324
pos_4432	10-EdAM	metab_4501	HMDB0244267	-	500.223	4.7938	pos	M+CH3OH+H	C22H25N7O5	0	58.6	-3.88479	-	0.136912	0	0	0	5002.58	1720.05	2200.79	0	0	1778.23	3795.07	918050	670539	4280.7	1513.72	6453.06	1763.44	8834.07	8364.99	0	5159.63	1948.24	1752.73	1801.09	5375.14	7592.81	3157.71	0	3812.49	10642.1	8415.54	8513.23
pos_7303	Methyl 11,17,21-trihydroxy-3,20-dioxopregna-1,4-diene-16-carboxylate	metab_7375	HMDB0254561	-	482.214	5.0647	pos	M+ACN+Na	C23H30O7	0	49.1	-3.16922	-	0.0804447	1946.24	8949.77	0	863.211	4411.55	9058.86	0	0	3536.55	20220.7	639384	1.59114e+06	8500.81	28432.3	5658.17	3575.69	1654.8	848.31	416.065	2.1798	275.069	11270.4	17771.9	9795.03	0.0196	8.1322	178.99	3816.39	24467.5	21109.2	21652.2
neg_7771	Tacrine	metab_17562	HMDB0014526	C01453	243.114	4.5985	neg	M+FA-H	C13H14N2	0	53.9	0.31771	321-64-2	0.015584	2.36199e+06	1.35672e+06	3.1254e+06	838.348	0	0	953670	1.86986e+06	712134	2046.59	11840.4	30539.3	0	0	0	1599.08	708.851	0	0.9913	982.195	0.0137	9344.78	12173.3	17046.5	598.299	891.169	2501.59	3820.57	172279	167330	171470
pos_9257	(S)-2-Methyl-1-butanol O-beta-D-Glucopyranoside	metab_9406	HMDB0303770	-	314.16	3.0676	pos	M+ACN+Na	C11H22O6	0	33.3	9.33977	-	0.0694178	166420	99946.1	93998.9	2453.56	2878.9	4104.57	41602.3	276698	368101	10373.4	3941.01	9340.17	4512.56	3108.81	3474.57	2931.36	2900.19	3378.29	284.511	288.534	1174.17	8006.25	6666.98	10054.8	2423.91	4257.25	3564.72	3827.58	23749.4	21962.2	20690.8
neg_3095	Penicillin G	metab_12856	HMDB0037849;HMDB0015186;MJDBOTE0001739	C05551	379.094	3.9157	neg	M+FA-H	C16H18N2O4S	0	36.3	-9.1225	61-33-6;2349-07-7	0.0896871	19763	54812.5	280120	18133.5	21967.4	9061.65	358609	247632	34884.4	47.6222	7846.93	30260.2	4417.22	91643.1	3520.95	6259.32	14196.9	6979.82	1485.47	0	5604.5	0	2002.63	0	1194.55	82.4123	8136.38	3828.5	10373.5	12058.2	10348.3
pos_9447	[3-(2-Aminopropyl)-6-methylidenecyclohexa-1,3-dien-1-yl]methanediol	metab_9605	HMDB0257571	-	213.16	2.9321	pos	M+NH4	C11H17NO2	0	46.3	-0.227764	-	0.0193648	871028	547151	510913	0	0	0	486583	656401	671875	0	1375.62	3364.19	0	0	0	1530.03	0	0	0	0	35653.1	3625.09	2810.37	0	0	2333.56	0	3829.35	74433.2	74431.2	71963.3
neg_7975	Gynocardin	metab_17775	HMDB0029913	C08331	348.094	4.3783	neg	M+FA-H	C12H17NO8	0	38.5	0.970861	14332-17-3	0.00667895	750923	474978	1.85129e+06	2705.1	6937.52	3622.02	1.10869e+06	916370	450571	1905.1	3905.36	0	3548.75	1447.68	36742.5	3000.63	6239.24	6122.3	967.639	8717.76	5471.83	1699.46	0	4736.6	3204.01	3464	2358.07	3831.79	202775	200442	202783
pos_6769	3,4-Dihydroxyhydrocinnamic acid	metab_6823	HMDB0000423	C10447	200.092	5.9236	pos	M+NH4	C9H10O4	0	36.1	-0.53603	1078-61-1	0.00731062	734141	609317	794837	3143.54	1357.53	992.944	354732	584281	305578	8255.87	50070.7	91112.6	0	1937.51	2432.92	2137.22	1597.98	2059.62	2312.72	1587.32	5721.19	8875.01	9242.89	2816.38	2654.16	5210.37	2204.92	3868.31	88237.5	89344.5	89383
pos_8418	Lappaol A	metab_8538	HMDB0301812	C17684	519.196	3.7964	pos	M+H-H2O	C30H32O9	0	52.9	-9.74823	62333-08-8	0.86622	13970.4	32499.3	113122	8778.41	4151.64	0	11575.1	6441.28	0	10620.9	435236	1.5002e+06	3032.35	148655	162.49	9310.1	7763.28	8764.28	5221.47	0	0	0	7310.61	9.0049	3963.91	4285.25	0	3885.66	0	10374.7	10632
pos_4981	Salbutamol	metab_5059	HMDB0001937	C11770	240.159	6.1388	pos	M+H	C13H21NO3	69	0	-0.85584	18559-94-9	0.0394772	27783.4	9339.95	41559.4	26547.1	4274.25	61937.1	28285.5	22915.2	21059.4	160096	0	0	496733	1.00976e+06	1.217e+06	9087.26	23325.1	3983.37	4.2117	0	0	4321.64	0	0	1512.42	0	5013.37	3937.28	70679.4	75745.8	75740.2
pos_2061	Velaresol	metab_2008	HMDB0259776	-	239.091	3.485	pos	M+H-H2O, M+H	C12H14O5	0	76.2	-0.120276	-	0.0182426	5.36327e+06	3.37653e+06	7.65487e+06	12232.4	17901.6	0	4.50569e+06	3.34557e+06	3.87319e+06	1063.69	14508.2	54232.2	0	0	1005.23	21166.8	9708.03	16379.8	0	0	0	2.2982	116.187	189.514	8.678	0	0.0101	3964.28	399804	399814	412576
pos_7938	2-Amino-3-(2-fluoro-3,4-dihydroxyphenyl)propanoic acid	metab_8033	HMDB0247060	-	248.092	4.2832	pos	M+CH3OH+H	C9H10FNO4	0	61.4	-5.8614	-	0.00179394	25076.9	27230.7	30362.7	6289.23	20595.7	29195.4	37551.4	27886.7	37200.6	154516	248582	148081	42538.1	184302	174623	1009.34	3443.56	1571.99	0	0	0	17524.3	6264.07	15270.7	0	1198.18	1350.03	3969.35	31233	31232.6	31135.9
neg_6911	3-Hydroxyoctanoic acid	metab_16694	HMDB0001954	C20793	319.213	5.5639	neg	2M-H	C8H16O3	0	52	0.819968	14292-27-4;33796-86-0	0.0399617	306034	231081	347270	0	0	0	190993	245272	229426	0	0	0	0	0	0	0	0	0	9354.98	22991.4	15394.9	0	0	0	0	0	0	3978.44	22542.3	21031.5	21070.9
neg_5058	(S)-10,16-Dihydroxyhexadecanoic acid	metab_14821	HMDB0037798	C08285	269.212	6.5979	neg	M-H2O-H	C16H32O4	0	60.6	0.955117	69232-67-3	0.00831986	0	0	0	2636.93	5525.97	9043.27	5572.96	0	0	0	60810	344286	0	1450.32	9863.13	790.222	0	0	0	0	4921.4	0	0	0	7462.41	7441.92	27258.5	3989.54	18417	18421.3	18685.8
pos_8544	Caffeoylshikimate	metab_8671	HMDB0304282;HMDB0033999	C10434	358.068	3.6766	pos	M+Na	C16H15O8-	0	32.3	7.52081	73263-62-4	0.0126449	693414	3.69942e+06	424659	13200.7	14241.4	2084.06	3.55955e+06	1.03675e+06	2.67807e+06	1662.68	0	0	2274.73	0	0	15192.8	7090.94	10388.2	0	0	10788.9	0	0	0	2415.32	2061.34	0	3994.8	127401	127307	124586
pos_9038	Herbimycin a	metab_9178	HMDB0253109	C11225	638.303	3.2113	pos	M+ACN+Na	C30H42N2O9	0	45.8	-2.94198	70563-58-5	0.147058	1279.29	4309.76	23099.2	2475.47	2750.06	62.4315	0	0	0	354568	445192	189584	6382.67	10984.8	2453.13	74.4255	1728.69	3213.51	18143.7	9551.64	6291.44	0	0	0	2701.48	901.448	5622.73	4019.09	8226.79	6425.33	6445.82
neg_7703	N-Acetyl-7-O-acetylneuraminic acid	metab_17495	HMDB0000785	C04016	386.089	4.6611	neg	M+Cl	C13H21NO10	0	44.5	7.3334	18529-63-0	0.0900775	497628	187283	390374	7751.84	7594.59	14922.3	465804	1.0654e+06	349830	0	127.232	0	10335.7	3011.59	1830.14	10161.4	3870.18	9410.87	0	0	0	0	5609.08	5662.43	4707.64	3436.18	5486.24	4028.67	24584.2	24253.2	20808
pos_8218	4-Hydroxyphenylpyruvic acid	metab_8329	PW_C000558;HMDB0000707	C01179	222.076	3.9801	pos	M+ACN+H	C9H8O4	0	50.2	-0.341442	156-39-8	0.0350943	59375.7	168524	108968	2228.58	4046.74	2456.36	34860.7	26174.5	93090.2	14369.3	32108.8	52569.5	13084.5	22300.2	21667.1	3385.25	2380.77	3735.23	1153.38	1720.4	0	10756	8456.01	7931.82	3438	2877.15	2805.36	4053.28	16559.9	17613.1	17604.9
neg_7122	(2E,4E,7E)-Nona-2,4,7-trienedioylcarnitine	metab_16915	HMDB0241782	-	709.32	5.3348	neg	2M+Hac-H	C16H23NO6	0	63.1	1.47461	-	0.916586	0	0	0	0	0	0	2224.51	0	0	0	257067	21884.2	0	835.933	574.652	554.381	666.905	563.494	2686.22	0	2642.31	0	3033.42	3231.57	10577.2	14186.2	11129	4105.89	0	867.758	1302.03
pos_1208	Tolmetin	metab_1084	PW_C009003;HMDB0014643	C07149	290.138	5.7408	pos	M+CH3OH+H, 2M+H	C15H15NO3	0	31.9	-1.15166	26171-23-3	0.00832199	317685	406669	234922	7074.27	12845.1	19008	232169	267028	428953	574136	1.46112e+06	1.92692e+06	71566.9	73314.7	74288	3513.55	353.851	7125.31	0	1862.98	1253.6	15695.2	1517.98	11839.2	6464.33	0	0	4135.5	127517	129350	127491
pos_3246	Fagomine	metab_3270	HMDB0033453	C10144	317.171	2.7742	pos	2M+Na	C6H13NO3	0	57.6	7.87544	53185-12-9	0.0580783	582913	284749	245987	0	1901.42	1550.76	164650	357059	407213	3166.56	685.123	5678.15	1373.56	0	1725.46	1127.64	279.552	3181.37	4439.97	7985.53	19621	3518.09	1488.15	2369.63	2509.61	2223.96	1210.23	4162.89	43723.9	43796.6	39501.5
neg_5940	Metoprolol acid	metab_15737	HMDB0254682	-	248.129	6.4016	neg	M-H2O-H	C14H21NO4	0	49.7	0.0981928	-	0.0499299	24347.9	5585.6	1860.81	0	0	0	1888.99	1653.6	0	211660	97610.3	116272	3400.28	0	0	8768.66	5337.86	0	695.848	0	0	12879.1	3353.62	6555.06	2446.25	2030.85	7945.42	4167.73	59986.7	55158.3	55008.4
pos_4400	Bitertanol	metab_4466	-	C11258	382.149	4.7459	pos	M+2Na-H	C20H23N3O2	44.3	0	-2.83905	55179-31-2	0.0128679	5956.95	2442.62	0	832.835	4319.52	1717.79	2211.54	0	0	886197	9.82909e+06	1.10258e+07	37441.1	10163.2	2663.33	6157.18	454.516	554.954	600.254	1662.16	1348.64	9383.83	11522.2	10859.1	1490.13	2654.25	3370.59	4171.49	515582	517997	505548
pos_4766	Kahweol	metab_4844	HMDB0035602	C09893	353.149	5.6773	pos	M+K	C20H26O3	0	41.4	-7.59737	6894-43-5	0.00999858	640621	290337	974747	0	0	0	99960.8	444125	88385.5	4217.54	149120	201653	0	3075.41	74.3011	0	0	452.315	7308.26	2227.08	4033.61	0	0	0	12633.8	10598.4	12911.2	4180.39	40566.4	41274.7	41279.5
neg_4224	Phenethylamine glucuronide	metab_14021	HMDB0010323	C03033	296.114	5.5325	neg	M-H	C14H19NO6	0	63.2	0.643778	-	0.0161983	0	0	2027.48	752.302	533.158	2514.27	0	0	2926.19	63794.3	366910	808552	3805.91	469.321	2012.6	362.479	2608.23	299.697	1297.78	10430	24678.1	4230.87	1389.22	1936.91	1063.78	228.343	1828.06	4196.13	29932.2	29929	29098.7
neg_4129	P-Aminobenzaldehyde	metab_13924	HMDB0302467	-	120.045	5.4138	neg	M-H	C7H7NO	0	48	-5.7553	-	0.0139192	556479	1.49293e+06	178169	779.617	643.239	204.296	288266	502096	1.54314e+06	13766.3	13866.3	0	270.21	1194.77	162.012	1347.85	511.163	352.662	641.857	2301.23	1664.77	9184.64	12114.7	8882.31	2931.9	2371.7	8066.59	4197.61	104358	106914	106917
neg_7570	Benzocaine	metab_17355	PW_C002349;HMDB0004992	C07527	146.06	4.8183	neg	M-H2O-H	C9H11NO2	0	42.3	-3.68485	1994-09-07	0.0465764	7280.69	18342.6	12942.8	6952.26	11888.4	10586.8	2712.48	1992.28	631.721	38908.7	43016.2	54178.3	2522.05	12278.6	3679.24	7098.29	9552.95	9073.77	0	0	0	6559.65	6494	6840.05	0	1271.27	3513.29	4200.27	7946.39	7938.83	7318.67
pos_4674	Methionyl-Isoleucine	metab_4748	HMDB0028976	-	304.17	5.4076	pos	M+ACN+H	C11H22N2O3S	0	34.8	3.92025	-	0.0240763	548326	256186	720223	13177.6	25604	19173.6	357517	485115	38673.6	0.0281	9226.18	4578.78	19637.6	35898.1	45918.5	4807.75	5831.18	6041.42	2246.08	8971.1	3615.97	26.5362	0	7.5577	4366.16	1960.49	12756.9	4219.27	33040	31704.2	31694.8
neg_6583	Evodenoson	metab_16347	HMDB0252137	-	480.199	5.9012	neg	M-H2O-H	C23H29N7O6	0	79.1	-2.25406	-	0.10623	597539	1.57475e+06	424032	2272.73	2145.75	1914.22	424651	568805	1.21836e+06	7295.52	135384	220172	0	0	0	0	1142.06	0	10365.5	4361.66	23063.9	2671.58	0	0	1921.12	5883.74	1906.6	4276.35	47292.9	56961	47993.3
neg_4292	Piperic acid	metab_14084	HMDB0033779	-	217.05	5.65	neg	M-H	C12H10O4	51.5	0	-0.715982	5285-18-7	0.00267749	44356.4	9203.31	184219	26707.4	75770.2	38582.1	92646.7	98002.2	52665.5	59921.7	74053.6	123056	49037.6	108848	78582.2	11345	6276.58	12062.5	574.034	0	0	0	0	0	8615.28	6145.43	6395.78	4284.55	31022.6	31181.7	31145.1
neg_4646	Raphanatin	metab_14449	HMDB0032000	-	426.16	6.0265	neg	M+FA-H	C16H23N5O6	0	34.5	-8.22159	38165-56-9	0.0329117	3.05879e+06	631308	858558	0	3206.38	7010.15	1.39334e+06	1.33695e+06	329401	1452.91	151574	46904.2	0	0	7856.67	3566.04	19987.6	7520.96	5407	0	0	0	5466.44	0	4894.83	4082.13	695.352	4301.7	58734.5	62261.5	62166.3
neg_7195	3,14-Dihydroxy-11,13-dihydrocostunolide	metab_16989	HMDB0035647	-	311.151	5.2565	neg	M+FA-H	C15H22O4	0	64.3	1.98709	102518-83-2	0.0309717	946.055	197.801	753.035	9586.68	9801.69	10782.6	65.6371	678.289	445.614	137.701	21080	505.73	293283	1.44109e+06	1.06969e+06	7299.77	7271.18	8171.66	641.905	1999.17	11408.6	2038.43	2283.1	2731.16	5213.87	1054.85	1521.31	4302.92	76681.6	72929.7	77233.8
neg_5782	Docosanedioic acid	metab_15586	HMDB0242127;LMFA01170037;HMDB0304342	C19625	369.301	6.7076	neg	M-H	C22H42O4	0	70.2	0.321134	-	0.0686537	0	0	0	0	0	0	0	0	0	220741	191568	101812	0	0	0	0	1192.58	0	0	0	2487.05	13243.7	20822.6	3212.72	6854.5	1734.23	2156.87	4308.69	4631.47	4111.75	4131.13
pos_7453	Loganoside	metab_7534	HMDB0247827	-	432.186	4.8736	pos	M+ACN+H	C17H26O10	0	75.1	-0.513126	-	0.235831	470.044	9258.83	2902.3	1530.34	372.024	3333.91	0	27.3491	3744.76	126419	548522	434257	4966.56	6461.5	3926.24	5487.75	6628.2	6335.41	703.372	3325.73	3749.92	5422.47	2772.04	3640.91	3862.96	2608.65	8451.21	4415.72	1425.05	2312.81	1922.26
neg_4500	Arabinofuranosylcytosine	metab_14301	HMDB0248553;HMDB0015122	C02961	545.182	5.9012	neg	2M+Hac-H	C9H13N3O5	0	51.2	-5.44653	147-94-4	0.0368112	37592.3	11715.3	0	0	4592.02	0	11476.8	0	0	1.97166e+06	603249	1.24116e+06	12268.9	18241.1	6753.24	2235.01	5903.56	1824.68	13231.9	7818.98	0	0	0	3324.65	4404.65	11719.7	2721.38	4432.05	49658.8	53068.5	50015.1
pos_5080	Demethylsuberosin	metab_5149	HMDB0304330	C18083	248.128	6.3137	pos	M+NH4	C14H14O3	0	54.6	-0.72824	21422-04-8	0.0331491	4603.16	6698.58	0	0	0	0	0	0	8473.7	211068	265649	117118	0	0	0	0	0	0	0	0	0	33037.1	0	20772.2	0	0	0	4484.11	17805	17800.4	18844.8
neg_8165	Pyrocatechol	metab_19944	HMDB0000957;PW_C000764;MJDBOTE0000665	C00090	109.029	4.1826	neg	M-H	C6H6O2	95	0	-6.82034	120-80-9	0.00546366	13707.4	1864.24	82819.7	3333.35	1446.44	1357.62	38354.6	30616.6	17076.8	2860.54	7908.43	10111.3	5826.12	2897.42	5059	1939.88	2302.44	4854.05	331.081	940.159	0	7241.91	5690.56	8894.23	6997.9	7052.95	7700.75	4495.49	5524.37	5472.35	5472.48
pos_7372	5-hydroxycalamenene	metab_7447	HMDB0303912	C09938	201.164	4.9772	pos	M+H-H2O	C15H22O	0	35.7	-0.696906	-	0.383578	3365.72	9453.06	923.436	0	0	0	821.715	3417.62	12001.7	0	0	0	0	0	0	0	0	0	26895.2	18382.8	8754.67	0	0	0	0	0	0	4502.72	539.825	636.793	277.438
pos_6413	5,6-Epoxy-8,11,14-eicosatrienoic acid	metab_6483	HMDB0002190;HMDB0246887;PW_C001477	C14768	343.225	6.1945	pos	M+Na	C20H32O3	0	58.2	2.23884	81246-84-6	0.995884	1545.61	1530.36	2130.48	4648.99	3755.87	2439.23	4757.05	2187.23	1908.27	0.2286	1.3639	0	2.6702	236.108	702.977	2704.78	3161.06	3087.74	24648.6	3643.11	3905.12	1818.53	2257.69	602.672	2413.96	3030.36	2958	4519.3	21.5174	146.005	36.9165
neg_6811	Non-5-enedioylcarnitine	metab_16587	HMDB0241756	-	310.166	5.6976	neg	M-H2O-H	C16H27NO6	0	52	0.961013	-	0.00334055	132.197	1726.07	124.815	14472.2	12106.3	8844.02	69.1579	144.43	10.0903	166648	1.31529e+06	447499	41040	11539.8	20998.3	10063.2	16169.3	12731.9	1491.45	1342.7	856.053	1602.23	1533.4	2388.36	2540.23	1530.08	2037.57	4523.87	55114.5	55114.3	54796.1
neg_7506	Methyl-3H-thymidine	metab_17287	HMDB0254620	-	301.104	4.8888	neg	M+FA-H	C11H16N2O5	0	55.9	0.859022	-	0.0225448	1214.93	1803.67	583.865	2653.79	4359.56	2897.25	0	443.538	0	56530.3	291289	358830	9360.5	1425.2	1556.02	10773.9	2791.67	6197.64	144.27	4685.54	9246.1	8095.26	2010.96	3907.21	1771.53	3037.23	1890.79	4546.01	41544.8	40623.6	42497.2
pos_6674	16-Ketoestradiol	metab_6728	LMST02010047;HMDB0000406	C14383	611.281	5.9954	pos	2M+K	C18H22O3	0	72.9	6.41196	566-75-6	0.0287889	0	2887.59	0	792.22	4383.06	10813.8	0	9945.6	0	2.48716e+06	5.64952e+06	8.80832e+06	0	0	0	13011.8	1704.65	16367.5	5393.14	3735.01	2389.02	0	0	0	2332.85	9656.34	168.223	4563.21	294689	309803	309972
pos_9716	Anisomycin	metab_9869	HMDB0243530;MJDBOTE0001610	C11281	283.165	2.7742	pos	M+NH4	C14H19NO4	31	0	-0.923858	22862-76-6	0.00461928	681836	284496	1.38921e+06	449.983	855.552	663.856	951586	879598	404986	3826.51	12018.4	45643.6	5836.44	5564.84	9029.51	3177.15	445.711	935.817	6684.36	5276.11	9760.24	4329.49	662.148	2321.71	820.208	7057.23	13288.7	4563.24	119531	120490	119531
pos_8031	Bilobalide	metab_8134	HMDB0242203;HMDB0036735;MJDBOTE0001318	C07605	344.134	4.1874	pos	M+NH4	C15H18O8	0	56	-1.16194	33570-04-6	0.0438224	1.8367	0	72.6846	1814.61	7472.76	1563.47	0	2590.81	33.1101	256584	350417	139010	5879.15	2525.26	4379.46	292.799	0	1719.81	472.278	11098.2	0	14515.9	5161.31	12454	0	8911.95	168.067	4566.2	10083	10932.3	10837.1
neg_7405	Dopamine	metab_17187	HMDB0000073;PW_C000052;MJDBSJD0000070	C03758	152.071	5.0058	neg	M-H	C8H11NO2	0	48.5	-3.9841	62-31-7;51-61-6	0.0474077	215429	24723.6	24403.2	291.861	0	295.812	20657.4	89948.2	264373	629.886	0	0	0	0	0	0	0	0	12414.9	14430.9	28285.6	0	0	0	0	0	0	4594.28	7460.71	7431.13	8073.99
pos_6916	L-Prolinamide, glycyl-L-prolyl-L-arginyl-	metab_6972	HMDB0253912	-	463.219	5.6852	pos	M+K	C18H32N8O4	0	64	1.83726	-	0.126484	109010	128994	327729	3179.68	0	2352.33	139282	176147	501918	17693.3	38473.5	167131	0	0	0	4725.02	5778.76	8154.05	16030.3	0	6907.87	1613.47	3749.77	5543.01	1887.09	1280.22	23.9651	4641.13	32976.6	41495.7	41375.9
pos_1765	Ethyl (6-methyl-4-oxo-1,4-dihydro-2-quinolinyl)acetate	metab_1681	-	-	246.112	5.5269	pos	M+H-H2O, M+H	C14H15NO3	40.1	0	-0.65716	-	0.00840676	3.42052e+06	2.29919e+06	4.41974e+06	34867.1	23330.6	22320.3	2.13554e+06	3.14284e+06	1.4057e+06	33486.6	72329.4	87073.7	24968.9	30913.6	16072	16917.1	10481.4	9813.53	2739.35	752.344	5306.56	0.1979	2.5515	0	2768.77	2856.53	4434.95	4672.77	433727	440087	433754
neg_7072	Niazirin	metab_16863	HMDB0032807	-	324.109	5.3982	neg	M+FA-H	C14H17NO5	0	42.5	0.981504	122001-32-5	0.0274977	0	1851.67	0	988.426	704.508	0	0	2012.07	0	22043.8	282280	893078	13303	1250.32	5358.57	4209.37	2164.29	2364.41	12942.4	10346.3	7948.33	6828.23	5766.44	1410.47	0	2277.77	0	4688.17	51784.9	49391.5	49397.3
pos_3619	2-Propyl-2,4-pentadienoic acid	metab_3653	HMDB0060682;PW_C040569	C16656	123.081	3.3196	pos	M+H-H2O	C8H12O2	0	45.9	1.18784	72010-18-5	0.00120799	211056	67454.7	241130	7846.82	7509.23	7957.41	165627	166658	86270.2	245231	1.09925e+06	5.29622e+06	7661.8	6894.12	11415.8	3467.19	7088.28	6211.31	5896.43	4928.39	3123.18	7495.19	2922.89	4421.75	1231.74	3174.93	6743.88	4725.43	268437	268999	268437
neg_4263	2-Phenylethyl beta-D-glucopyranoside	metab_14056	HMDB0029819	-	265.108	5.5952	neg	M-H2O-H	C14H20O6	0	74.1	1.10786	18997-54-1	0.0055269	31793.2	34447.2	112929	2028.57	1109.15	2493.96	570896	712108	557171	678396	2.32304e+06	8.71279e+06	6758.13	32205.3	5853.14	0	1694.94	2587.95	4815.68	4934.87	8567.4	8092.94	11951.2	13513.7	872.269	0	0	4752.58	538116	532984	538121
pos_4637	Coniferin	metab_4708	HMDB0013682	C00761	307.118	5.2877	pos	M+H-2H2O	C16H22O8	0	56.9	-0.385494	531-29-3;124151-33-3	0.0658385	15730.8	24335.8	4355.21	4390.35	6318.19	5318.31	18167.7	13303.9	7092.06	2338.65	3805.05	3684.17	4326.5	3596.87	244256	6699.83	6883.49	7313.69	0	0.3751	6.1852	4295.53	9862.08	11501.8	2540.6	4774.16	3157.36	4752.93	2414.99	2451.57	2719.91
neg_4740	Acetyllycopsamine	metab_14533	HMDB0302357	C16751	386.183	6.1126	neg	M+FA-H	C17H27NO6	0	54.5	1.51112	73544-48-6	0.0864982	0	0	0	5230.87	0	0	46386.3	0	16315.5	6.15089e+06	1.0677e+07	5.21592e+06	0	0	0	0	0	0	2699.43	0	3063.61	0	4509.74	8422.52	26072.3	0	12649.1	4784.72	1.1659e+06	999594	1.16604e+06
pos_1596	3-[[(2S)-2,4-Dihydroxy-3,3-dimethylbutanoyl]amino]propanoic acid	metab_1495	HMDB0250782	-	202.107	6.1627	pos	M+H-H2O, M+H	C9H17NO5	0	53.3	-0.505562	-	0.0030708	0	0	0	1389.39	1121.44	0	0	0	0	728963	2.72209e+06	2.6988e+06	29946.5	0	0	5658.98	1274.93	3763.26	0	3119	2680.98	17924.4	4416.16	3692.4	2920.4	3807.9	8511.66	4814.17	419831	422068	419830
pos_6557	Alpha-Methyl-m-tyrosine	metab_6619	HMDB0248232	C11820	408.212	6.0912	pos	2M+NH4	C10H13NO3	0	43.3	-0.945612	305-96-4	0.00945602	592.896	552.006	0	351.182	4437.72	3347.94	201.915	110.611	1036.32	1.1347e+07	7.87344e+06	206244	0	0	0	959.531	4132.83	289.377	6199.49	4484.83	11072.3	0	5534.82	0	8119.88	17767.9	0	4880.08	512543	504211	512577
pos_7123	Carboxymethyl chitosan	metab_7190	HMDB0249663	-	561.265	5.3517	pos	M+NH4	C20H37N3O14	0	51.4	7.32606	-	0.175767	0	0	0	4161.88	2450.71	2508.06	0	0	9657.91	33938.5	266797	555319	3775.66	9623.68	9077.5	3846.69	8784.16	3926.66	3879.24	1786.56	5769.19	3486.32	190.282	0	4830.66	12799.8	9577.07	4906.39	9586.21	9652.51	12878
neg_2166	Aspartyl-Cysteine	metab_11872	HMDB0028750	-	217.029	1.875	neg	M-H2O-H	C7H12N2O5S	0	53.6	2.26219	-	0.139588	165.106	5.2729	2293.34	7524.24	5434.17	3260.79	6534.46	3653.06	454.871	118.436	0	3902.34	4986.75	1170.3	4728.47	4778.3	5730.61	5616.86	0	0	0	12634.4	6001.7	11189.6	3461.93	2817.77	6859.65	4924.23	125.243	106.258	95.1877
neg_6089	N-[(Ethoxycarbonyl)methyl)-p-menthane-3-carboxamide	metab_15874	HMDB0032255	-	314.198	6.2296	neg	M+FA-H	C15H27NO3	0	54	1.69535	68489-14-5	0.0471753	180545	279654	130709	0	0	0	167726	106555	349916	0	0	0	0	0	0	0	0	0	0	0	0	5164.47	1994.11	4163.56	11231.5	12492.8	24166	4934.38	4926.31	4660.06	5120.74
pos_5947	DG(O-18:0/2:0/0:0)	metab_6044	HMDB0011147	C03820	425.305	6.7097	pos	M+K	C23H46O4	0	63.9	4.3589	-	0.0555372	446049	808032	555270	4702	147063	27055.1	643215	792230	788051	0	232626	268546	37614	9638.89	60048.9	0	0	3594.7	23.4273	85.8825	20807.4	188.609	101.298	87.9148	15256.3	4547.44	14678.8	4947.65	76836.5	76824.6	69669.6
neg_6952	5'-N-Ethylcarboxamidoadenosine	metab_16735	HMDB0255498	-	661.247	5.5168	neg	2M+FA-H	C12H16N6O4	0	54.2	4.30726	-	0.00838356	0	0	0	3669.23	3148.76	83.4381	65.5821	0	0	92656.6	3.89075e+06	3.92011e+06	2909.01	4451.96	2551.54	19.4131	2702.36	4709.75	2091.31	217.403	2303	18445.8	19612.9	7727.34	1275.77	377.01	63.9124	4962.17	148051	147988	145881
neg_3406	Hydroxylated N-acetyl desmethyl frovatriptan	metab_13179	HMDB0061151	-	324.109	4.3319	neg	M+Cl	C15H19N3O3	0	38.4	-9.58284	-	0.00383101	0	0	3624	4417.46	4328.77	1423.03	0	0	0	267530	358747	440136	8078.35	0	3340.64	5853.76	3073.24	2101.92	1412.67	2014.78	20.7968	21491.7	4134.73	16223.4	846.784	62.7727	2662.27	4991.57	86384.6	86957.5	86381.4
pos_7395	STREPTOZOTOCIN	metab_7471	HMDB0258513;HMDB0014572	C07313	288.078	4.9534	pos	M+Na	C8H15N3O7	0	52.8	-7.39866	18883-66-4	0.0161227	462497	726761	513779	8514.66	4198.11	16599.9	666045	556571	340071	5609.98	8466.64	17093.1	21167.3	168306	61661	2702.32	6152.19	6856.3	4653.79	3398.06	3676.49	6943.17	6603.95	6597.37	5432.03	3713.4	3631.98	5030.09	70669	70678.7	68718.5
neg_9432	Zeatin	metab_19305	HMDB0012204;MJDBZSJ0000114	C00371	218.103	3.207	neg	M-H	C10H13N5O	62.3	0	-6.47246	1637-39-4	0.00530171	386000	130141	291487	9414.12	4227.56	11768	325186	341079	219033	191430	1.78591e+06	5.80106e+06	2075.16	8832.44	17878.8	2868.35	8424.2	5599.24	1208	0	0	12359.5	6363.95	9933.11	3027.83	2013.58	8627.87	5035.47	279095	279103	276544
pos_6768	Isoplumbagin	metab_6822	HMDB0035291	-	206.081	5.9236	pos	M+NH4	C11H8O3	0	53.6	0.185638	14777-17-4	0.0246299	31040.3	52890.1	42801.8	6561.31	3692.99	3898.8	25449	37404.3	40686.4	13594.3	218459	249433	6198.62	3285.08	4129.92	2360.44	3960.16	2948.6	1605.81	853.478	956.483	12603.4	8908.14	10578.2	6737.86	5249.01	5027.25	5149.06	25262.7	26358.2	26385.2
neg_6302	(2R,4S)-1-(Tert-butoxycarbonyl)-4-phenylpyrrolidine-2-carboxylic acid	metab_16077	HMDB0242741	-	272.13	6.0734	neg	M-H2O-H	C16H21NO4	0	49	1.03084	-	0.0690435	2.09039e+06	1.71589e+06	1.54367e+06	0	0	0	714507	1.4803e+06	1.17048e+06	0	0	0	0	17840.2	8105.94	5112.07	0	3881.79	0	0	0	6937.19	2478.97	3055.54	9571.58	15876.5	14963.4	5156.42	86218.5	76340.2	86301.7
neg_4566	(+/-)-Enterolactone	metab_14365	HMDB0006101	C18165	297.113	5.9562	neg	M-H	C18H18O4	32.4	0	0.866193	185254-87-9	0.0241705	6026.68	0	0	0	0	0	0	0	0	0	3004.2	972744	8908.59	4817.91	0	2061.38	2866.77	965.445	1536.16	0	0	1411.66	0	1757.41	4104.71	0	47297.3	5166.74	77956.5	74778.7	74784.3
pos_3587	MeTRH	metab_3619	HMDB0254684	-	341.171	3.2352	pos	M+H-2H2O	C17H24N6O4	0	52.6	-4.16065	-	0.0713479	86004	213755	30283.8	0	9280.76	2084.47	104631	85636.4	118499	169157	189063	78041.1	52.6123	5807.03	3206.23	5049.82	7306.27	10061.2	395.261	634.556	259.318	6046.15	4556.6	6812.66	6229.01	3095.65	11768.7	5184.6	14559.6	12820.2	14533.6
neg_9792	2-Methyl-3-hydroxy-5-formylpyridine-4-carboxylate	metab_19695	HMDB0006954;PW_C003016	C06050	180.03	1.6948	neg	M-H	C8H7NO4	0	41.5	0.0609561	-	0.0137394	56093.9	257541	10591.8	18787.9	11062.6	12168.9	118540	60635.8	639121	0	998.725	564.633	3513.96	80.0037	1168.85	14417.4	19397.6	18212	0	0	650.048	2597.32	1607.67	712.869	2268.5	1389.06	1147.82	5200.02	15661.2	15896.1	15466
pos_4738	LysoPE(18:2(9Z,12Z)/0:0)	metab_4816	HMDB0011507	-	522.256	5.5904	pos	M+2Na-H	C23H44NO7P	0	57.2	-2.0384	85046-18-0	0.0550014	0	0	0	2951.09	0	0	0	0	0	498843	968428	1.10847e+06	0	0	0	4867.55	75.134	2094.01	14510	6227.73	3949.39	0	0	0	10692.4	11031.7	9308.83	5229.73	20262.3	22454.6	20688.1
pos_3304	Cyclohexa-2,4-dienylmethanol	metab_3326	HMDB0250648	-	93.0704	2.814	pos	M+H-H2O	C7H10O	0	40.4	4.41102	-	0.00739597	1341.8	0	6502.88	17295.9	24419.8	1868.81	759.838	0	1170.59	0	1139.09	643.555	0	5114.93	4328.15	24085.5	15766.6	23253.5	0	0	0	0	0	0	0	0	0	5258.8	8631.3	8743.11	8742.53
neg_6413	N2-gamma-Glutamylglutamine	metab_16181	HMDB0011738	C05283	549.213	5.9953	neg	2M-H	C10H17N3O6	0	65.8	-5.36703	10148-81-9	0.0695496	1.4729	819.791	2758.21	731.903	5974.06	6062.22	0	0	2282.94	6.6877e+06	469204	307579	14192.5	9508.26	1344.48	2831.87	6036.91	15461.5	5258.79	326.716	3301.08	1132.74	1206.07	7345.33	6183.16	9023.89	5002.4	5259.21	127204	143204	127267
neg_5842	13-HODE	metab_15644	HMDB0242324;HMDB0004667;LMFA02000228	C14762	295.228	6.5741	neg	M-H	C18H32O3	0	58	0.679341	29623-28-7	0.00429259	0	0	2534.13	0	10264.4	3626.76	0	0	0	0	0	0	77074.6	20563.1	136316	2030.22	0	0	1432.51	0	13900	0	0	0	9647.43	15990.6	20578.3	5298.26	11985	11962.1	12060.6
pos_3412	2-(Quinolin-8-yloxy)propanoic acid	metab_3439	HMDB0244957	-	218.081	2.9959	pos	M+H	C12H11NO3	0	53.3	-0.182755	-	0.191314	0	5055.26	0	8870.14	3475.98	3095.37	2005.9	0	2153.72	107107	17981.3	6724.87	0	0	0	2082.13	741.104	3044.12	0	0	0	18636	19935.6	18685.3	0	718.65	0	5320.24	1028.27	1416.22	1035.5
neg_5962	Alpha-Methylstyrene	metab_15755	HMDB0059899	C14395	163.076	6.3703	neg	M+FA-H	C9H10	0	31.8	-4.91712	98-83-9	0.0195327	70013.9	17047.8	66895.1	1453.74	0	0	3775.95	7650.19	0	345088	285330	296871	22172.7	17018.5	630.561	6395.07	0	0	0	0	0	32516.7	4631.4	19865.2	473.733	0	0	5323.51	98418.9	98392.1	101773
pos_10459	L-Canaline	metab_481	HMDB0012251	C08270	176.103	1.1283	pos	M+ACN+H	C4H10N2O3	0	31.5	-0.0962476	496-93-5	0.0222952	623662	664640	576332	16729.4	35557.9	60191.9	464077	593069	682677	24818.3	49506	103256	81145.9	136761	108652	4389.86	12535.2	4584.45	0	0	3118.6	4820.58	6097.62	13982.3	7836.59	4664.54	2190.31	5351.67	107472	109465	112340
pos_4645	Imipenem	metab_4717	HMDB0015536	C06665	300.099	5.3117	pos	M+H	C12H17N3O4S	0	51.6	-5.95814	74431-23-5;64221-86-9	0.87628	0	0	1042.46	8833.59	4333.2	5755.22	0	0	0	29838.9	375696	39965	8347.49	2792.51	7684.91	9026.78	6775.84	6227.15	860.545	0	0	6466.07	12907.2	13742.1	3085.18	2327.64	3290.22	5392.39	0	1097.4	917.821
neg_8264	Neuromedin B (4-10)	metab_18076	HMDB0013017	-	846.365	4.0886	neg	M-H	C40H53N11O8S	0	72.6	-8.57715	-	0.037893	0	0	0	0	0	0	0	0	0	2.13261e+06	1.34633e+06	1.6955e+06	0	5867.85	4597.02	0	0	0	13052.4	0	0	0	19240.1	24623.6	5610.52	2226.44	0	5396.09	59301.9	55225.5	56053.5
pos_6545	Cinncassiol A 19-glucoside	metab_6611	HMDB0035165	-	577.287	6.0991	pos	M+CH3OH+H	C26H40O12	0	81.3	2.10642	73599-12-9	0.0270435	0	0	756.566	3409.17	3372.94	5585.78	0	0	3408.04	3.54659e+06	2.44748e+06	895658	2423.27	2369.19	4839.9	5321.44	5447.31	7226.08	5395.2	5807.09	3793.15	3156.87	2156.32	11578.6	4856.91	7486	2870.72	5424.64	130085	136407	130345
neg_4556	7-Hydroxyflumequine	metab_14356	HMDB0247260	-	322.072	5.9483	neg	M+FA-H	C14H12FNO4	0	52.1	-2.92968	-	0.0869129	227042	316986	124540	0	0	0	105759	158861	356696	4087.73	4214.48	0	0	0	0	242.915	0	0	0	0	0	24652.5	15400.3	24827	0	0	0	5426.9	5879.91	5486.54	6513.22
pos_7834	10-Acetoxytoxol	metab_7930	HMDB0030287	-	294.133	4.4028	pos	M+NH4	C15H16O5	0	32.2	-0.911188	75680-15-8	0.0148949	104498	55871.5	279045	3386.8	16626.4	2783.86	248437	191442	204308	26943.9	175466	866185	126665	25506.6	74722.6	5203.63	6259.64	7850.68	1891.57	6014.53	1249.5	9377.96	7824.18	6206.86	4614.47	4480.83	4161.29	5427.93	55828.4	54411.5	54413.3
neg_6149	(2E,7E)-Nona-2,7-dienedioylcarnitine	metab_15933	HMDB0241775	-	308.151	6.1827	neg	M-H2O-H	C16H25NO6	0	41.4	1.20294	-	0.00891409	1947.22	11102.4	16138.1	51711.3	28540.9	21492.2	25206	28023.1	8130.02	2.2574e+06	2.4977e+06	1.11189e+06	13885.5	48102.3	8511.22	14225.8	10454	14832.3	1666.78	4567.16	2197.84	2638.81	3273.14	3607.33	2142.18	2667.35	2937.04	5434.15	478673	471114	478234
neg_7559	Armillarilin	metab_17342	HMDB0031673	-	451.172	4.8262	neg	M+Na-2H	C24H30O7	0	59.8	-3.21691	127500-59-8	0.0362721	0	0	4658.48	35291.9	40361.1	24879.5	0	0	0	534187	287195	117032	149236	45172.4	111880	7688.08	8158.45	6622.95	0	0	3225.54	5808.61	7735.93	21835.9	1815.19	2343.97	0	5436.22	25139.9	26788.7	26788.1
pos_6851	Batatasin IV	metab_6906	HMDB0032641;LMPK13090032	C10247	277.143	5.7882	pos	M+CH3OH+H	C15H16O3	0	38.5	-0.928038	60347-67-3	0.129262	0	3697.11	698.518	0	0	0	7522.74	2402.57	7304.14	775.59	425.012	0	18637.8	93275.1	56757.2	215.78	609.889	975.958	22296.8	27350.2	13325	520.408	0	0	0	0	0	5441.17	5799.31	4722.92	4622.04
pos_3537	3-Hydroxysuberic acid	metab_3567	HMDB0000325	-	232.118	3.1874	pos	M+ACN+H	C8H14O5	0	62.1	-0.501693	73141-47-6	0.0144563	2.93801e+06	3.2978e+06	2.17903e+06	5783.34	2373	5336.34	2.53519e+06	2.34651e+06	4.16915e+06	169070	49810.1	30237.7	17049	30159.2	21101.7	2651.56	2758.58	3636.58	7891.24	14351.2	0	4941.86	8001.57	8958.25	2644.85	4328.25	5170.34	5444.52	280346	288500	283561
pos_6145	(+/-)-erythro-Isoleucine	metab_6233	HMDB0033923	C16434	96.0812	6.4481	pos	M+H-2H2O	C6H13NO2	0	33.6	3.16868	443-79-8	0.118728	25009.7	10866	44433.4	13779.5	8826.11	10325.9	30086.3	31794.2	27233.7	66051.8	75477.5	45019.5	2628.76	8578.67	3856.49	5102.94	4114.27	4041.04	8939.82	3221.85	6286.6	7392.28	5768.83	7925.95	2570.53	2844.24	7168.84	5448.1	9128.41	11203	9228.79
pos_8522	Fasoracetam	metab_8649	HMDB0252174	C13311	179.118	3.7004	pos	M+H-H2O	C10H16N2O2	0	47	-0.29579	110958-19-5	0.0119864	6742.92	5742.94	7327.99	14552.1	11053.7	633.655	6316.44	9098.97	6471.49	238228	73218.8	597223	3208.09	969.706	25771.4	9941.87	9121.02	10253.1	711.168	1787	0	7630.2	6187.39	7170.65	5536.61	4475.89	2808.89	5468.65	28336	28927.1	28333.4
neg_4546	3,8-Dihydroxy-6-methoxy-7(11)-eremophilen-12,8-olide	metab_14345	HMDB0041551	-	333.109	5.9405	neg	M+K-2H	C16H24O5	0	50.9	-6.28096	-	0.100621	11851	58242.4	31892.3	17646.8	51316.9	1686.21	19298.7	16852	44023.3	964.509	51176.3	34566.3	249515	7166.88	239741	0	276.407	203.936	15094.1	15682.2	5651.53	6542.46	11060.7	7159.84	0	1377.06	2883.2	5494.28	4881.57	4084.37	4897.69
neg_4483	Indan-5-ol	metab_14283	-	-	133.065	5.8934	neg	M-H	C9H10O	53.2	0	-4.9744	-	0.00765491	1.42151e+06	1.23096e+06	2.09667e+06	73379.5	213608	143673	1.25059e+06	1.4949e+06	1.32847e+06	50253.7	103259	63309.3	59952.3	145337	36477.7	11813.1	8688.37	7257.3	4078.29	1542.8	923.832	10225.8	4917.5	6981.31	3688.66	1829.71	4053.54	5500.02	228355	231402	231418
pos_6490	Lysylaspartic acid	metab_6554	HMDB0028947	-	586.279	6.1309	pos	2M+ACN+Na	C10H19N3O5	0	37.8	-3.1893	20556-18-7	0.264766	0	0	1882.66	0	0	0	0	0	0	6.01458e+06	1.93986e+06	211502	0	0	0	19162.7	0	0	7723.68	6736.56	6201.23	0	0	0	0	18123	8111.41	5504.88	42088.1	69921	69855.8
neg_6875	Arborinine	metab_16657	HMDB0030177	C10643	330.099	5.6187	neg	M+FA-H	C16H15NO4	0	36.3	1.34462	5489-57-6	0.022163	262343	345791	148938	2493.66	14960.6	11661.6	216832	117705	180880	5507.22	0	0	6437.53	4233.16	10042.5	14832.8	1977.54	4672.43	2379.87	1350.35	2625.7	7215.59	8814.29	3347.54	8009.88	4285.91	6703.49	5517.95	14110.9	14109.9	14659.1
neg_3552	Ancymidol	metab_13328	HMDB0248390	C18774	301.12	4.5354	neg	M+FA-H	C15H16N2O2	0	56	0.77196	12771-68-5	0.00870854	1.21969e+06	648590	997263	1629.7	1776.79	4148.21	396414	750589	300322	29393.6	56273.2	51374.8	6291.85	2923.5	6015.27	6298.62	5235.07	7485.69	1400.55	0	0	22269.1	1677.09	16020.2	2245.09	1156.73	2839.75	5552.32	84122.9	82853.9	84109.6
neg_7972	1-Hydroxymethylnaphthalene	metab_17772	HMDB0060322	C14089	203.071	4.3861	neg	M+FA-H	C11H10O	0	50.3	-0.759222	4780-79-4	0.00353143	2.27611e+06	4.27397e+06	1.17111e+06	27561.3	265697	556272	1.17178e+06	2.31773e+06	5.39764e+06	93336.7	108671	946102	10754	407415	41000.6	6714.88	8775.88	7566.98	0	15584.7	13443.1	2305.02	1138.55	1016.21	4205.65	1757.22	4430.39	5578.21	414798	412275	412267
neg_8198	4-Deoxypyridoxine	metab_18006	HMDB0246408	-	198.077	4.1514	neg	M+FA-H	C8H11NO2	0	42.9	-1.97502	-	0.00579651	24598.9	26026.5	20273.1	10999.8	6445.31	11914.5	14153.9	6824.9	73403.6	193215	2.27841e+06	1.44881e+06	54069	77313.8	80395	11177.8	13222.2	7837.92	0	0	0	8953.82	4133.24	9759.08	2667.95	4143.71	5246.98	5595.23	259188	259189	261800
neg_7343	5-(2-Propoxyphenyl)-7H-[1,2,3]triazolo[4,5-d]pyrimidin-7-one	metab_17133	HMDB0247197	-	314.089	5.0762	neg	M+FA-H	C13H11N5O2	0	30.6	-3.58029	-	0.0149471	0	0	0	1265.6	0	0	0	0	0	198935	948802	1.561e+06	5910.24	1821.67	3172.03	0	0	280.046	0	0	0	38042.3	11659.4	17442.4	0	0	0	5618.67	58096.8	58055.4	59592.3
neg_7364	(S)-Mandelic acid O-beta-D-Glucopyranoside	metab_17153	HMDB0038335	-	295.083	5.0527	neg	M-H2O-H	C14H18O8	0	57.9	0.808147	-	0.00750832	14689.5	0	2041.28	20081.2	13347.3	12791.9	29554.2	15837.9	4512	283094	1.63911e+07	1.04294e+07	163774	73265.8	78820.1	7715.86	11662.6	7150.94	0.7325	290.041	2187.05	2700.79	7839.52	9625.48	4451.57	5312.75	8689.57	5635.58	881105	869730	881175
neg_5939	Nateglinide	metab_15735	PW_C009205;HMDB0014869;MJDBOTE0000905	C12508	316.192	6.4016	neg	M-H	C19H27NO3	0	42.1	1.03207	105816-04-4	0.0384455	66150.6	0	0	0	0	0	0	0	0	1.12085e+06	618327	494120	46138.9	0	0	10479.5	1647.38	0	0	0	0	45845.3	1428.59	8716.03	0	0	0	5676.4	171897	159662	162917
neg_3498	Carbocysteine-lysine	metab_13273	HMDB0249634	-	342.087	4.4487	neg	M+Cl	C11H21N3O5S	0	38.1	-9.59247	-	0.00695297	1.86825e+06	1.38057e+06	1.59063e+06	26931.2	14372.9	19835.5	1.80102e+06	2.26198e+06	1.1737e+06	0	41386.7	93313.1	14568.1	13541.4	56528.9	14150.5	8278.64	4510.18	6806.86	2765.06	0	0	0	5679.51	7425.84	8053.53	11017.2	5723.94	327558	327552	323626
neg_9765	2-Benzoxazolol	metab_19666	HMDB0032931	-	180.03	2.0395	neg	M+FA-H	C7H5NO2	0	34.7	-1.85917	59-49-4	0.0351937	148212	812814	45030.4	9174.61	7065.16	8061.71	357225	181124	1.60617e+06	2874.69	4390.88	4461.9	326.346	1673.18	1863.06	12253	17230.6	10970.3	421.244	1210.36	0	8722.54	4010.92	10939.2	1650.11	1335.67	88.9957	5736.08	75275.9	75488.8	80069
pos_8840	L-Hypoglycin A	metab_8982	HMDB0029427	C08287	283.165	3.4292	pos	2M+H	C7H11NO2	0	39.3	-0.861876	156-56-9	0.0243163	685194	213423	814443	2846.43	7748.44	866.523	430870	600460	392015	11431.2	6590.22	0	2165.04	508.023	2020.32	8773.1	12155.8	4945.26	993.399	709.93	714.61	8327.36	12231.9	9256.4	3369.12	4462.26	3211.06	5762.51	47774.7	47739.5	45773.8
pos_9782	2,4-Hexadien-1-ol	metab_9937	HMDB0303233	-	140.107	2.7341	pos	M+ACN+H	C6H10O	0	32.2	0.100307	-	0.0102919	2.05856e+07	9.38884e+06	4.96358e+07	36819.1	21728.4	11230.3	3.47551e+07	3.23583e+07	1.35656e+07	109205	162870	835984	39131.7	21401.7	112458	7525.35	7107.55	5062.26	5448.11	4504.62	6148.1	11284.4	6722.55	11320	787.711	2926.3	344.188	5765.09	3.69202e+06	3.75863e+06	3.75863e+06
pos_3369	(+/-)-Tryptophan	metab_3393	HMDB0030396	C00806	205.097	2.9401	pos	M+H	C11H12N2O2	0	65.6	-0.0378374	1954-12-06	0.00774903	206129	286589	126851	1316.22	3885.54	2300.28	154619	157378	156420	30121.5	15271.3	7321.13	5293.57	7916.11	5296.19	2384.94	1629.69	1873.2	0	1011.45	0	12756.1	17050	14127.4	8242.79	6169.47	4027.62	5772.73	32260.8	32696.1	32261.6
neg_6301	Nor-cocaine	metab_16076	HMDB0249967	-	334.13	6.0734	neg	M+FA-H	C16H19NO4	0	30.1	1.13884	-	0.029045	4.26835e+06	3.40291e+06	3.41697e+06	0	0	5428.57	1.41902e+06	2.93076e+06	2.216e+06	407550	349538	213325	125876	111592	263130	1231.11	1470.14	0	0	10953.2	14984.2	12400.6	14070	14175.8	0	0	0	5773.76	246720	234539	246774
pos_237	L-arginino-succinate	metab_2344	HMDB0304399	-	272.113	3.9721	pos	M+H-H2O, M+NH4, M+Na	C10H17N4O6-	0	41.6	3.86142	-	0.00326754	104961	76558.3	130868	1674.27	3120.37	128.288	70281.7	104664	94343.6	677296	1.63512e+06	1.88889e+06	2077.02	133.951	0	1158.53	5048.22	2151.75	2541.61	3614.92	943.274	20103.9	17553	12583	3303.79	422.912	0	5785.41	98222	98220.4	98778.1
pos_8450	2',4'-Dihydroxy-2-biphenylcarboxylic acid	metab_8572	HMDB0039209	-	248.091	3.7725	pos	M+NH4	C13H10O4	0	44.6	-0.853723	-	0.086382	98730.9	148296	37594.5	15735.5	23015.2	14155.2	69191.4	66936.1	117901	75384.2	82038.3	39038.4	9837.07	1635.49	11217.8	16492.5	15224.8	12940.3	1138.42	0	0	0	2150.18	4169.44	8244.65	4646.51	4498.67	5792.12	13229.1	15372.3	13336.6
pos_6492	Erinacine C	metab_6556	HMDB0040389	-	473.228	6.1309	pos	M+K	C25H38O6	0	35.4	-5.35587	156101-09-6	0.0984365	66602.3	0	668734	2.9795	443.532	450.183	239840	514242	83945.3	0	0	0	547.812	1455.43	1108.33	1.6243	6328.34	19816.3	0	17995	5444.5	0	0	7.4063	8358.01	11218.6	344.817	5792.89	8319.51	9754.46	8208.27
pos_4983	7-Sulfocholic acid	metab_5060	LMST05020039;HMDB0002421	-	527.206	6.1548	pos	M+K	C24H40O8S	0	40.9	-3.8883	60320-05-0	0.0435526	10138.1	0	0	5317.81	63633.7	0	9407.39	0	0	3.33786e+06	4.22672e+06	2.94066e+06	21842.2	0	0	7232.66	23104.4	22818.2	0	0	0	16514.8	0	0	0	0	0	5805.84	500487	539173	500409
pos_7440	4-Methoxyestrone	metab_7520	HMDB0060088	C03958	339.133	4.8895	pos	M+K	C19H24O3	0	31.7	-9.33501	-	0.0393043	124437	311341	195.608	27485.8	19501.9	22107.7	20718.2	47020.2	312824	504.278	47286.2	139661	609.337	1390.52	453.767	16690.7	25257.5	11530.8	616.227	609.641	2163.21	2062.7	4094.81	4302.9	711.989	905.515	775.471	5810.13	9102.94	8812.73	9527.62
pos_405	Hexahydrophthalic anhydride	metab_4096	HMDB0253140	-	119.049	5.4473	pos	M+H-2H2O, M+H-H2O, M+ACN+Na	C8H10O3	0	41.1	1.47246	-	0.0192431	1.02814e+06	1.81434e+06	672495	11145.3	146727	92015.8	579210	1.02773e+06	1.36793e+06	10043.6	52730.6	37850	10923.9	45707.7	11873.3	4578.1	2636.91	2730.87	3916.02	9018.18	6044.21	10377.7	8853.8	7180.23	3125.66	5368.99	6178.32	5834.08	179744	185886	185855
pos_622	2-methyl Benzamideoxime	metab_6308	-	-	151.087	2.6701	pos	M+H-H2O, M+H	C8H10N2O	43.3	0	0.179361	-	0.0130182	943551	480371	957444	12549.3	42257.7	27155.4	446560	595227	179877	15944.8	64324.5	150130	13751.1	35795.1	14707.5	10651.9	6362.82	3613.67	1061.46	0	816.456	5257.85	14940.2	13099.9	3663.52	6458.71	5056.41	5915.24	97290.4	99518.8	99516.4
pos_694	2,4-dimethylheptanedioylcarnitine	metab_6996	HMDB0241055	-	332.206	2.9002	pos	M+H, M+CH3OH+H	C16H29NO6	0	49.4	-1.31282	-	0.0208487	1.85209e+07	4.16183e+06	6.83183e+07	935.897	958.402	1910.5	3.87138e+07	3.72646e+07	1.08228e+07	914.179	217.151	1844.9	673.468	264.623	58861.1	1437.65	969.034	1157.83	1173.98	1362.82	32065.8	524.928	690.13	1265.67	2496.79	2928	25078	5929.22	3.50009e+06	3.37702e+06	3.37632e+06
pos_6280	LysoPS(18:0/0:0)	metab_6366	HMDB0240606	-	543.342	6.2978	pos	M+NH4	C24H48NO9P	0	53.2	3.74891	119786-67-3	0.513145	116082	58613.9	102033	12214.8	49121.1	0	0	12939.8	0	0	0	0	2.792e+06	668559	2.17865e+06	0	0	0	21446.3	0	975.54	0	0	0	0	37701.9	11105.7	5935.79	109163	107943	34128.7
pos_5469	PC(15:0/20:4(5Z,8Z,11Z,14Z))	metab_5538	PW_C003999;LMGP01011424;HMDB0007949	C00157	750.549	7.5295	pos	M+H-H2O	C43H78NO8P	0	37.2	7.03355	-	0.0560536	1.7676e+06	881370	1.13183e+06	0	73349.1	77775.1	2.70971e+06	2.79063e+06	1.63879e+06	0	160303	112682	265476	32045.6	415846	11376.9	0	10647	0	0	17922.8	12259.6	0	0	9615.87	9429.39	0	5937.64	317494	349930	350948
pos_983	Hispidin	metab_9987	HMDB0253181	-	264.086	4.1316	pos	M+H, M+NH4	C13H10O5	0	47.8	-0.896807	-	0.00574218	1.94446e+07	2.89993e+07	6.84789e+06	96657.5	339196	927762	1.10084e+07	1.24884e+07	2.05158e+07	928414	852840	58963.1	205063	896552	189772	3002.84	698.484	1498.62	163.264	0	181.28	10324	24177.2	11092	1385.72	4758.96	14080.4	5946.89	1.72278e+06	1.72298e+06	1.7058e+06
pos_1166	Isoaustin	metab_1038	HMDB0030043	-	501.207	5.3517	pos	M+H, M+NH4	C27H32O9	0	62.5	-8.96513	85066-64-4	0.025149	5402.13	3547.17	4095.97	2324.78	3031.62	2336.22	0	0	299.812	342514	2.02014e+06	3.39249e+06	4872.29	6520.41	4521.32	4987.55	2407.06	7286.87	11199.4	5009.05	9629.14	0	3382	4097.01	5783.95	14446	3137.65	5947.13	90392.9	94383.4	90383.3
neg_9304	Pro-leu	metab_19170	HMDB0253028	-	227.14	3.2857	neg	M-H	C11H20N2O3	0	35.6	-0.0738472	-	0.00676982	1.06784e+06	990732	898036	0	0	0	668929	935407	1.00297e+06	0	0	0	0	0	0	0	0	0	23185.9	8188.96	40050.6	0	0	0	0	0	0	5952.13	87749.4	86728.2	86728.6
pos_1753	1,2,3,4-Tetrahydroisoquinoline-3-carboxylic acid	metab_1668	HMDB0244117	-	160.076	5.6061	pos	M+H-H2O, M+Na	C10H11NO2	0	58	-0.485793	-	0.00642279	1.03038e+06	1.0957e+06	1.08055e+06	23905.9	15468.9	13466	963841	1.11126e+06	829730	15214.5	19007.4	12316.1	10505.4	23367.1	9277.15	4430.57	5619.67	6378.95	4466.9	5597.78	7504.99	6824.05	3721.67	2291.68	8663.92	5399.2	10789.4	5974.06	155627	157521	155995
pos_6491	Withanolide B	metab_6555	HMDB0030020	C00828	499.243	6.1309	pos	M+2Na-H	C28H38O5	0	56.6	-0.885586	56973-41-2	0.0919301	0	0	0	5033.11	1918.8	3084.35	0	0	0	3.20441e+06	140558	208703	13267.6	2905.41	20825.4	4730.34	3099.73	4714.98	0	0	0	16733.6	22759.3	11234.4	1625.13	2473.76	4385.95	5979.77	21160	21214	24749.3
neg_4656	1-Hydroxyisoquinoline	metab_14458	HMDB0243900	C06324	335.105	6.0422	neg	2M+FA-H	C9H7NO	0	32.9	3.74095	-	0.0653128	32123.1	22123.6	422950	0	0	0	849197	468079	137334	28058.5	13991	88204.3	0	132496	6817.16	0	0	0	9745.78	28319	13832.7	4898.06	5544.13	5435.34	0	3839.12	302.729	5993.07	22999.4	20486.6	20684.9
pos_4789	Heteroflavanone A	metab_4867	LMPK12140534;HMDB0040910	-	378.154	5.7408	pos	M+NH4	C19H20O7	0	40.3	-1.30434	151171-28-7	0.0159468	1156.19	10279.1	4900.05	539.04	3191.16	788.844	12982.7	4046.63	77707.3	13816.2	596009	4.27288e+06	42622.2	15172.9	58686	529.329	512.835	602.847	16949.5	14624.9	34800.4	0	0	0	1469.43	2029.33	566.305	6007.08	143341	143320	147326
neg_7196	Methoxamine	metab_16990	HMDB0014861	C07513	256.119	5.2565	neg	M+FA-H	C11H17NO3	0	50.4	1.03272	390-28-3	0.0025913	32833.2	15621.4	18576.8	2018.94	5911.65	3822.26	20794	24072.8	22142.5	1.77913e+06	3.45077e+06	5.83039e+06	6645.72	5732.64	3394.8	6660.96	4912.96	4096.69	5161.54	1393.06	2033.45	16648	4840.8	13499.2	4380.07	2570.67	6232.1	6035.79	419959	418914	417789
pos_9275	Cinnamic acid	metab_9426	HMDB0000930;HMDB0000567	C10438	131.049	3.0518	pos	M+H-H2O	C9H8O2	0	47.4	0.726642	621-82-9;140-10-3;102-94-3	0.00996076	2.61813e+06	1.304e+06	3.95263e+06	57363.7	47731	29397.3	1.47922e+06	2.34442e+06	584467	55091.1	576456	472850	39275.5	145228	34119.4	16025.2	14792.2	10314.8	1745.33	3246.58	4859.08	6495.67	5520.64	6034.99	828.081	16.6537	2948.95	6069.02	367932	374431	368162
pos_370	4-Hydroxy-(3',4'-dihydroxyphenyl)-valeric acid	metab_3733	HMDB0041679	-	494.202	6.1548	pos	M+ACN+Na, 2M+ACN+H, 2M+NH4	C11H14O5	0	32.1	-0.109841	-	0.00393466	396934	204849	794328	2166.36	2271.59	1743.15	131692	401174	35749.8	3.95725e+06	7.78913e+06	1.57974e+07	107282	47127.4	58871.4	5426.45	4274.66	10045.7	10348.1	3527.9	3572.47	8486.42	4156.17	2418.06	5294.39	10649.2	4662.49	6071.84	1.51755e+06	1.5175e+06	1.5072e+06
pos_4415	Racemetirosine	metab_4482	HMDB0247174;HMDB0014903	C07921	160.076	4.7698	pos	M+H-2H2O	C10H13NO3	0	37.8	-0.143993	672-87-7	0.00768848	170091	207113	72918.9	19455.4	12923.1	16583.5	74886.9	96285.9	95575.4	15848.9	17114.4	12610.5	10492.6	11541.3	4569.13	3642.86	8496.83	7196.06	4863.77	7921.44	4097.69	7791.53	5778.51	3934.49	6417.35	4795.17	8069.54	6083.77	19493.2	19236.4	19235.3
pos_6558	Cys Gln Ser	metab_6620	-	-	337.118	6.0912	pos	M+H	C11H20N4O6S	31.1	0	0.146165	-	0.0252399	444056	287960	638473	17229	9044.17	13497.5	671701	582076	110055	0	0	28378.7	5458.57	112486	7174.05	18027.9	12353.1	12221.6	5540.79	0	7257.73	2179.27	0	2950.03	5281.34	0	7253.7	6088.8	41634.2	43533.2	41737.9
pos_8490	Oxyresveratrol (cis-)	metab_8615	HMDB0304712	-	346.165	3.7324	pos	M+ACN+H	C17H20O5	0	31.3	1.60954	-	0.0362119	151520	10357	649474	2178.4	2112.34	2158.25	101655	244283	8723.01	6024.86	3969.5	4680.97	3935	2383.23	3732.66	2451.9	2672.22	2563.97	12627.8	5469.37	889.623	9078.53	8980.78	13166.7	6306.06	4908.17	4229.75	6112.08	6581.43	6876.58	7073.86
pos_7291	Prazosin	metab_7362	HMDB0014600	C07368	384.165	5.0806	pos	M+H	C19H21N5O4	63.7	0	-4.67407	19216-56-9	0.00299741	0	0	0	20760.6	61035.7	46195.7	0	0	4098.34	291724	9.18945e+06	3.65863e+07	46282.6	85261.1	21134.2	8046.98	6431.98	8745.61	1373.67	1056.97	3523.13	6380.07	7627.14	13085.9	6677.92	4901.23	5558.98	6117.47	1.48725e+06	1.48086e+06	1.47871e+06
neg_5915	Glycyrrhetinic acid	metab_15712	HMDB0011628;HMDB0244828;LMPR0106150014	C02283	469.329	6.4407	neg	M-H	C30H46O4	0	59.6	-7.74491	1449-05-4;471-53-4;471-53-4	0.0341286	55754.5	3991.68	0	0	0	0	488.813	0	0	2.0089e+06	953750	80899.9	29434	20014.8	0	34668	18664.7	1898.28	1978.86	1538.64	13551.6	0	0	0	0	0	1130.1	6119.19	161970	152684	152835
pos_4678	Senecionine	metab_4751	HMDB0242680	C06176	353.207	5.4154	pos	M+NH4	C18H25NO5	84.7	0	-1.1948	130-01-8	0.125999	114091	2770.56	324799	2688.74	4599.95	4452.98	93477.9	216738	49157.7	1129.68	595.151	0	2231.23	6794.1	5428.07	11386.4	5888.71	8416.06	1379.57	1066.62	1049.7	1340.7	10791.9	10877.7	5527.74	9937.85	5988.08	6137.59	14502.7	14493.6	11548.7
neg_4821	Nartograstim	metab_14605	HMDB0255464	-	772.331	6.2062	neg	M+FA-H	C30H49N9O10S	0	39.7	0.295615	-	0.0286944	1126.65	0	3335.48	2617.33	1051.46	1159.07	5453.1	4261.3	3251.44	0.0429	3.01155e+06	2.22438e+06	930.385	0	0	468.916	340.103	0	850.661	128.627	0	0	0	0	8695.8	20614.9	42610.7	6142.47	250767	238580	250919
pos_5934	D-Dopachrome	metab_6031	HMDB0011622	C15566	226.071	6.7255	pos	M+CH3OH+H	C9H7NO4	0	63	-1.0126	203000-17-3	0.0199038	0	0	0	0	0	0	0	0	0	0	0	0	2.20326e+06	225291	619660	0	0	0	0	0	0	0	0	0	36146.9	19673	18263.7	6173.64	100659	104219	100756
neg_9121	Methoxsalen	metab_18973	HMDB0014693;MJDBOTE0001449	C01864	261.041	3.4116	neg	M+FA-H	C12H8O4	0	42	1.18547	298-81-7	0.0235287	179370	172417	91485.6	3615.26	5215.47	9590.92	139113	124965	73605.8	0	8327.62	20726.7	3876.83	0	5061.92	6606.98	9060.48	5504	5433.81	2232.62	2861.44	2928.03	3857.25	6723.67	9988.45	7998.81	10978.8	6181.2	10048.7	9639.73	9661.23
neg_1203	3-Ethyl-5-hydroxy-4,5-dimethyl-pyrrolin-2-one	metab_10863	HMDB0253169	-	154.087	6.0734	neg	M-H2O-H, M-H	C8H13NO2	0	50.9	-3.67237	-	0.0123259	3.7611e+06	2.32873e+06	4.93789e+06	688.412	0	0	2.05825e+06	3.46227e+06	1.53191e+06	0	2709.41	0	0	0	0	0	0	0	4813.66	20739.7	48658.2	0	0	0	0	0	0	6184.29	268028	268485	274011
pos_4970	Afzelin	metab_5047	HMDB0248048;LMPK12111842	C16911	397.094	6.123	pos	M+H-2H2O	C21H20O10	0	33	6.29198	482-39-3	0.0252336	1.70226e+06	2.78067e+06	258712	0	40185.7	40940.8	1.07144e+06	916971	279089	0	0	0	20825.8	0	9001.72	19453.6	36349.6	18771.3	0	0	0	0	0	0	0	0	0	6214.54	52906.9	50607.4	52863.8
pos_7214	Zaleplon	metab_7287	HMDB0015097	C07484	306.133	5.224	pos	M+H	C17H15N5O	0	38	-5.34489	151319-34-5	0.0223598	473756	424361	630930	10975.3	8236.69	10799.4	514797	517058	443101	9768.42	33850	57517.7	4812.98	1265.29	9942.72	10151.7	18765.5	10366.7	3426.54	0	0	2064.65	4087.97	3966.25	6817.29	4926.41	10208.7	6231.8	75739.5	75637.2	72795.8
pos_7267	6-O-p-Coumaroyl-D-glucose	metab_7341	HMDB0039169	-	390.118	5.1204	pos	M+ACN+Na	C15H18O8	0	55.1	6.12768	114297-65-3	0.0209893	1.70635e+06	1.36335e+06	893254	49053.4	55062	208639	1.77598e+06	1.32822e+06	791481	122970	133850	4781.86	10812.3	1.03306e+06	296275	24213.8	35606.3	13477.8	0	0	0	0	0	0	843.544	0	761.492	6241.91	207498	207496	200044
neg_8341	3-(3-Methoxy-4,5-methylenedioxyphenyl)-2-propen-1-ol	metab_18157	HMDB0040892	-	253.072	4.026	neg	M+FA-H	C11H12O4	0	39.6	0.997128	69618-94-6	0.0156603	408392	198137	201267	1037.85	52924.4	25740.3	95361.2	236146	413626	19324.4	77397.7	110526	27596.6	82072.9	30538.7	0	57.0596	109.143	10863.8	5154.43	0	2688.43	2825.71	1312.85	15973.2	13545.7	22414.4	6245.4	80597	80613.4	82811.5
pos_8523	Isopropylbenzene	metab_8650	HMDB0034029	C14396	162.128	3.7004	pos	M+ACN+H	C9H12	0	36.5	-0.465775	98-82-8	0.0108202	11040.3	10762.1	14085.7	15971.4	12093.7	6920.41	23495.1	22866.1	18505.6	14545.3	16550.1	10938.8	11143.2	733965	127902	6100.1	7839.96	9489.16	1518.83	966.427	1515.75	10397.1	13625	10645.5	4982.93	3592.88	4395.81	6255.79	29686.7	30249.3	29692.2
neg_6767	Piperolactam D	metab_16538	HMDB0038583	-	340.083	5.7524	neg	M+FA-H	C17H13NO4	0	52.3	1.29563	116084-93-6	0.00875879	1.85406e+06	1.51374e+06	695300	7774.45	8989.02	5338.52	1.02595e+06	982217	256621	0	0	0	2143.48	4110.61	6590.79	9735.46	16163.8	13827.1	2289.93	3042.84	369.664	326.693	3468.71	31.0622	9128.38	9470.67	7544.23	6283.21	102473	102477	104037
neg_9280	8-Azaspiro[4.5]decane-7,9-dione	metab_19143	HMDB0245995	-	212.093	3.3014	neg	M+FA-H	C9H13NO2	0	62.6	-0.870888	-	0.0242353	186254	249196	139059	0	1782.93	804.549	219473	193328	268395	4826.59	6934.14	6601.7	0	5138.78	0	0	1037.66	0	24573.3	15460.8	27106	3351.46	0	4476.78	0	0	0	6333.83	35971.1	35216.2	34270.8
pos_294	(Z)-4-Methoxy-6-(1-propenyl)-1,3-benzodioxole	metab_2951	HMDB0035894	-	175.075	5.6141	pos	M+H-H2O, M+H, M+H-2H2O	C11H12O3	0	35.9	-0.322892	-	0.0294369	2.39316e+06	2.01922e+06	2.54207e+06	125123	229371	207663	1.37001e+06	1.34104e+06	1.51444e+06	2.00977e+06	1.572e+06	200370	393258	826647	381862	16859.1	12325.9	8567.6	1446.91	1864.61	3916.98	9114.29	3688.12	9409.01	1994.54	2722.23	4791.23	6391.71	462525	486656	487210
pos_1864	3H-Pyrazol-3-one, 1,2-dihydro-4-(hydroxymethyl)-1,5-dimethyl-2-phenyl-	metab_1788	HMDB0244281	-	500.224	4.666	pos	M+CH3OH+H, 2M+ACN+Na	C12H14N2O2	0	61.2	-7.44076	-	0.0647824	1711.24	1139.5	0	3586.49	8230.54	13446.1	0	3299.38	0	28036.6	502979	409876	2485.72	4480.15	27373.5	9923.51	12292.6	5875.68	2744.51	773.364	3149.56	1961.57	18020.9	3223.54	1054.79	7694.54	10452.4	6430.58	9006.47	8066.91	8065.54
pos_1244	3-carboxy-4-methyl-5-pentyl-2-furanpropanoic acid	metab_1124	HMDB0061643;LMFA01150047	-	559.25	5.9874	pos	M+NH4, 2M+Na	C14H20O5	0	70.3	-3.51598	-	0.0817613	0	8655.21	6474.63	9499.52	2771.72	6427.36	16811.5	5006.87	18357.1	562292	1.31906e+06	2.12896e+06	5190.5	73259.5	29560.9	9283.52	13542.6	15581	6704.96	9323.61	0	0	0	0	14387	3595.21	5286.18	6475.33	71090	82252.9	82160.3
neg_7307	Cassiachromone	metab_17100	HMDB0030813	-	277.072	5.1231	neg	M+FA-H	C13H12O4	0	60.7	0.832616	28955-30-8	0.0161053	111669	87748.7	76709.5	3388.12	5633.56	2599.97	58327.5	77524.3	41924.6	32595	5.76021e+06	7.04763e+06	7174.96	6299.43	8178.93	2161.97	1037.64	2293.05	6845.92	4061.55	5259.13	14615.3	20486.6	6606.49	5988.21	4749.69	3939.25	6503.74	381163	370637	381181
neg_561	Estriol 3-sulfate	metab_15403	HMDB0251977	-	405.077	3.7035	neg	M-H2O-H, M+K-2H	C18H24O6S	0	63.1	-3.35148	-	0.0955803	268651	472085	107501	11896.7	10716	5362.21	179808	195455	239299	0	0	0	8420.4	6967.79	5804.46	17929.2	25669.9	17572.3	0	0	0	0	615.464	6559.37	1333.48	5109.32	3968.95	6563.17	14135.1	14190.8	11941.4
neg_9325	Poly-g-D-glutamate	metab_19192	HMDB0004135	C05723	539.164	3.2701	neg	M+Na-2H	C20H30N4O12	0	58.3	6.03653	-	0.120129	508.901	492.685	5103.21	296.683	3987.52	1207.07	5966.32	5661.12	1825.21	225155	4.15771e+06	49975.3	7897.77	12478.4	4398.3	4995.52	9660.87	13649.5	5724.02	560.288	3495.03	5851.09	11642.9	2117.76	11044.7	5529.27	4502.37	6564.44	8597.36	9527.57	7479.84
pos_6843	Sinefungin	metab_6897	HMDB0258302	-	346.164	5.7961	pos	M+H-2H2O	C15H23N7O5	0	68.2	5.59631	-	0.0101291	2.06008e+06	559916	2.4711e+06	1869.15	1129.69	687.752	666104	2.07649e+06	584314	1449.09	175354	403850	1618.08	4750.89	12788.7	3156.03	958.789	3426.66	1061.63	578.487	8915.18	39746.1	15649.5	802.533	1177.6	1867.09	1489.07	6569.06	219817	216012	219875
pos_9333	Zilascorb	metab_9487	HMDB0260006	-	247.06	3.0118	pos	M+H-H2O	C13H12O6	0	44.5	-0.0244182	-	0.0174508	0	3820.5	1133.29	0	1401.86	0	3896.96	952.417	4922.09	1.02527e+06	363858	202828	6327.92	1454.1	1392.17	2778.51	4511.47	1551.4	0	1157.14	0	40276.5	7297.26	20614.7	0	0	1360.83	6628.98	23035.5	23039.6	23741
neg_7808	Gluten exorphin B4	metab_17597	HMDB0059794	-	528.173	4.5589	neg	M-H	C24H27N5O9	0	80.7	-0.664242	-	0.171288	174363	481732	156267	2967.2	10659.4	11976.8	25804.6	118803	33546.8	135366	257122	22343.8	8946.14	4100.15	5220.07	9864.81	17860.3	23067.5	0	0	0	7546.68	0	12661.2	4834.44	3742.87	15.7654	6632.79	6380.04	4676.13	6429.6
pos_7761	Enalapril	metab_7853	HMDB0014722;PW_C009073;HMDB0249344;MJDBOTE0001447	C06977	377.206	4.4826	pos	M+H	C20H28N2O5	0	63.1	-2.44647	75847-73-3	0.0705729	323521	10596	894840	2367.21	3903.21	4672.25	163772	528999	25088.6	4817.97	3748.75	2143.7	4583.79	4238.84	4495.6	8654.12	7077.18	2819.49	3423.02	3430.73	3956.52	14135.3	11977.3	9550.12	4273.81	6270.47	4069.76	6636.48	14046.2	14068.4	12406.4
pos_4555	ROSIN	metab_4625	HMDB0257310	-	338.159	5.0647	pos	M+ACN+H	C15H20O6	0	33	-1.74841	-	0.016076	2853.28	0	0	5495.76	5151.21	4040.02	4925.3	0	269.401	932998	9.93114e+06	5.30205e+06	119077	54156.6	15138.5	12751.1	10528.5	8353.86	1071.41	6656.79	1132.55	7164.56	3651.91	7209.59	5778.09	6481.73	8990.17	6647.53	404150	404070	392961
neg_4547	4-(3,4-Dihydroxyphenyl)-2,3-dihydro-2,3-dihydroxy-1H-phenalen-1-one	metab_14346	HMDB0037110	-	367.082	5.9405	neg	M+FA-H	C19H14O5	0	31.1	0.555794	-	0.0547168	184292	376890	194425	22.3944	23.1102	1317.23	1.12023e+06	452016	186443	0	12105.2	0	0	1984.32	0	0	7.6878	3322.36	9459.86	12747.8	10816.9	6932.45	21035.9	16122.2	0	0	0	6703.77	14129	14040.6	15461
pos_1118	PA(2:0/20:3(6,8,11)-OH(5))	metab_985	HMDB0266581	-	519.269	4.9454	pos	M+H-H2O, M+H	C25H43O9P	0	42.8	-4.48178	-	0.196399	448584	0	1.98773e+06	0	0	3133.3	132670	818936	95074	0	2786.78	2257.69	0.819	0	0	16372.3	6941.03	18566.5	0	2542.39	10640.6	0	0	0	11380.9	6327.62	7925.07	6724.7	13143.1	9147.91	13201.1
pos_3389	Nalidixic acid	metab_3414	HMDB0014917	C05079	233.092	2.972	pos	M+H	C12H12N2O3	91	0	-0.329439	389-08-2	0.0140762	524726	1.02061e+06	273582	5453.11	3498.23	1752.78	338740	364410	941718	37781.2	39489.5	21414.1	2983.01	12582.4	6304.96	5455.67	7123.98	5599.02	2601.35	1832.8	4075.46	12313.1	11188.7	7062.67	7620.48	7649.49	8458.13	6748.4	72661.6	73350.5	71343.4
neg_8322	2-Acetamido-4-methylphenyl acetate	metab_18137	HMDB0061682	-	188.071	4.0417	neg	M-H2O-H	C11H13NO3	0	39.3	-1.74708	-	0.0180613	261185	243637	79214.6	648.541	0	0	104765	145494	76605.1	0	0	0	0	0	460.892	0	0	0	0	0	0	29589.1	23595.6	28013	0	0	0	6766.48	10204.9	9889.34	10205.7
pos_8343	Levobunolol	metab_8460	HMDB0015341;PW_C009623	C07914	324.217	3.8682	pos	M+CH3OH+H	C17H25NO3	0	32.2	0.309377	47141-42-4	0.014071	462953	6755.46	1.10232e+06	0	0	0	283912	404729	30755.7	0	0	0	0	0	0	0	0	0	0	0	0	20865.3	28518.4	31829.3	0	0	0	6767.76	35687.2	34829.5	34833.3
neg_5855	PE(16:0/0:0)	metab_15655	LMGP02050002;HMDB0011503	-	452.279	6.5584	neg	M-H	C21H44NO7P	34	0	1.29061	53862-35-4	0.232574	14603.5	0	0	13339.7	133528	31600	12906.7	0	0	0	1772.08	1624.46	0	30.6168	0	7752.86	0	4680.34	5212.87	0	57592.7	3041.22	1125.48	2630.34	0	0	0	6836.32	3106.27	3138.21	4574.75
neg_8683	Lacto-N-biose I	metab_18515	HMDB0252594;HMDB0006575	C06372	404.12	3.7427	neg	M+Na-2H	C14H25NO11	0	73.7	7.61899	50787-09-2	0.00659301	14803.9	11033.4	11635.9	4552.01	5632.72	5259.07	11618.3	13644.6	6119.74	1.6116e+07	1.14044e+07	876380	5190.32	5701.71	4586.87	3282.2	4352.82	4276.17	3132.3	2637.54	3256.7	13064.9	14611.2	20541.1	3626.1	4897.74	4394.81	6839.47	593573	586859	586833
pos_8019	(R)-Higenamine	metab_8120	HMDB0033103	C06346	289.154	4.2034	pos	M+NH4	C16H17NO3	0	40.3	-1.44487	106032-53-5	0.0307739	991244	555097	611060	2439.3	6364.05	5607.82	230945	545358	259954	5710.12	7008.67	42179	2961.12	66.7019	7106.38	5196.46	2529	5167.94	292.862	1500.25	2270.25	11591.6	7589.92	5098.14	18994.4	7580.47	14628.9	6870.02	66644.7	66684.8	63173.6
pos_4654	Withaperuvin B	metab_4727	HMDB0034191;LMST01160021	-	525.244	5.3435	pos	M+Na	C28H38O8	0	75.8	-3.93349	81644-35-1	0.00558741	0	0	0	2606.13	9176.5	1850.69	0	0	0	3.97234e+06	552981	134094	32681.9	14148.4	74813.4	7295.79	21123.2	3576.87	18084.3	2925.69	2018.33	2709.96	0	3563.96	9351.38	8086.93	4385.25	6926.81	30212.1	30287.8	30536.2
pos_1170	(2R,6S)-2,6-Diaminoheptanedioic acid	metab_1043	HMDB0242532	-	381.202	5.3757	pos	M+K, 2M+H	C7H14N2O4	0	40.9	9.25812	-	0.0173374	24953.2	43029.2	1292.73	1930.33	993.498	2187.15	22952.8	6680.98	27888.3	299731	1.74899e+06	1.2421e+06	7945.21	5639.15	5737.89	11283.1	19386	15602.4	667.643	0	0	4777.46	14193.5	5948.47	3089.58	2956.05	5737.44	6970.14	78612.8	78528.7	76235.8
neg_3870	Isoferulic acid	metab_13651	HMDB0000955;HMDB0259693	C10470	239.056	5.0137	neg	M+FA-H	C10H10O4	0	62	-0.0169656	537-73-5;25522-33-2	0.0555164	65997	1.38043e+06	11662.6	706.857	1507.73	680.057	368701	164386	570753	0.5522	1267.4	1896.41	762.719	1904.32	418928	1725.53	2.0536	537.203	0	878.562	918.207	23029.9	28643.7	25257.8	545.308	644.07	2819.11	7083.45	49139.3	44537.8	49087.8
neg_6740	1-Hydroxy-2-naphthoic acid	metab_16512	HMDB0243892	C03203	233.046	5.7837	neg	M+FA-H	C11H8O3	0	32.7	0.119809	86-48-6	0.00203952	352782	168758	2.02837e+06	43807.9	97772.9	55279.8	1.55805e+06	1.13983e+06	325735	140188	1.085e+06	2.28536e+06	77459.9	1.22932e+06	315884	22571.4	13024.2	25279.4	0	0.034	6135.97	2159.52	6074.89	1197.99	3996.64	2173.25	2394.9	7084.02	258027	259078	258476
pos_4405	Bisbynin	metab_4471	HMDB0041324	-	300.18	4.7539	pos	M+NH4	C15H22O5	0	42.6	-1.08034	163365-14-8	0.0606293	0	0	1739.15	70967.6	95877.7	104160	0	0	0	0	1539.81	0	12628.9	109232	36896.6	22863.8	41742.3	19609.1	0	34.7293	0	0	0	0	0	0	1336.69	7132.22	13268.1	14716.8	13276.9
pos_2230	N-Methylphenylalanyl-prolyl-arginine	metab_2193	HMDB0255190	-	433.254	2.9481	pos	M+H-2H2O, M+H	C21H32N6O4	0	43.6	-3.20804	-	0.0367906	999214	57357.1	961725	3227.5	0	0	448010	680204	84611.3	36082.2	53084.1	161036	0	2583.44	6065.16	3288.94	18144.9	4471.07	4283.68	0	0	8054.66	16722	12648.3	0	11008.8	7958.27	7215.05	16688.2	15672	15664.3
pos_4734	LysoPC(18:2(9Z,12Z)/0:0)	metab_4812	HMDB0010386	-	520.339	5.5744	pos	M+H	C26H50NO7P	0	54.1	-1.28099	22252-07-9	0.866157	0	0	0	22124.4	10066.4	6431.29	0	0	0	0	0	10400.6	18338.3	0	5051.32	0	5282.81	0	71917.3	0	0	5882.1	0	0	3666.65	0	0	7229.08	9268.46	0	9457.3
pos_9108	Histidylvaline	metab_9251	HMDB0028898	-	318.154	3.1715	pos	M+ACN+Na	C11H18N4O3	0	49.9	0.819137	76019-15-3	0.00321568	9563.27	9905.82	26282.7	2612.15	3783.05	1880.65	29629.2	17253.5	12609.1	107077	255944	311976	3128.76	2568.65	2036.37	2745.13	2775.18	2244.06	10011.9	16750.4	28039.5	2493.82	2315.7	844.989	3745.24	5664.93	9801.29	7286.01	32364.7	32567.4	32423
neg_7715	4-Methoxybenzaldehyde	metab_17505	HMDB0029686	C10761	135.044	4.6533	neg	M-H	C8H8O2	0	40.7	-5.00604	123-11-5	0.0150738	405629	244811	893628	33230.1	41967.8	30563.3	657839	848298	253943	26159.7	88989	156513	29055.5	175066	51019.3	8263.95	7502.54	5823.45	7856.71	5900.52	5299.58	16515.5	9323.22	11514.6	3380.74	3214.32	2965.06	7296.68	80353.1	82463.2	80341.1
neg_5521	Solasodine 3-O-beta-D-glucopyranoside	metab_15312	HMDB0304488	-	611.363	7.6049	neg	M+Cl	C33H54NO7+	0	32.5	6.40198	-	0.239735	1.00915e+06	965490	1.22343e+06	336419	93221.5	103754	1.11004e+06	1.23004e+06	1.39775e+06	402476	354746	320106	165413	155910	98375.4	26308.8	18822.8	10514	5470.29	5057.85	0	0	4506.13	9627.87	0	4269.33	3311.73	7324.07	73570	71796.2	46211.2
pos_6541	Etomidate	metab_6607	HMDB0014437	C07522	308.139	6.1071	pos	M+ACN+Na	C14H16N2O2	0	32.9	8.07616	33125-97-2	0.0162994	2.41214e+06	1.83434e+06	2.63016e+06	24656.1	27774.9	26808.8	1.36651e+06	2.12307e+06	961153	1346.17	1857.12	0	13031.4	26612.4	21458	16797.4	23680.1	22602.7	6210.19	7563.05	3324.79	0	0	3704.34	4038.22	0	0	7326.73	191482	196869	191348
pos_6150	(2E,8E)-10-hydroxydeca-2,8-dien-4-ynoylcarnitine	metab_6239	HMDB0241109	-	306.17	6.4401	pos	M+H-H2O	C17H25NO5	0	67.8	-1.56281	-	0.00114872	113349	14710.2	0	0	0	0	0	0	0	5.62293e+06	6.54174e+06	3.91384e+06	254463	42855.1	0	11229.9	0	0	0	0	0	68671.4	0	8219.21	0	0	0	7343.38	1.04225e+06	1.04433e+06	1.04226e+06
pos_1142	Dihydroxycitracridone I	metab_1012	HMDB0031401	-	420.163	5.1442	pos	M+H, M+CH3OH+H	C20H21NO7	0	51.1	-7.09203	161043-20-5	0.0531579	23669.8	0	55752.5	167.223	5052.7	3140.68	4667.81	6449.19	4900.79	264637	1.78818e+06	1.74743e+06	1190.08	4499.88	0	2455.25	1698.15	5956.74	4692.52	2340.01	4813.2	9943.43	14598.4	35035.6	1415.91	1148.35	4075.07	7347.72	50356.8	50340.3	55131
pos_4638	Jasmolone glucoside	metab_4709	HMDB0032870	-	384.201	5.2877	pos	M+ACN+H	C17H26O7	0	35.7	-1.59471	-	0.0153758	5822.3	6945.32	4497.91	8030.97	142.546	2384.39	7055.38	6067.04	10146.1	10415.1	213099	1.7104e+06	2633.57	0	142.26	2506.57	4765.29	3771.62	13001.1	21707.1	17011.6	1415.07	2175.92	0	6680.18	7897.7	7317.12	7354.1	32923.5	33822	32951.1
pos_1495	PC(20:5(5Z,8Z,11Z,14Z,17Z)/P-16:0)	metab_1391	HMDB0008521	-	786.536	6.6462	pos	M+Na, M+K	C44H78NO7P	0	41.4	-6.45753	-	0.866029	12124	20145.2	0	0	0	8027.27	13466.4	11653.1	0	6293.75	163888	3.48298e+06	0	7010.97	0	3985.95	0	0	3314.88	11326	0	5981.33	20532.6	21973.8	2349.58	11699.3	7202.92	7363.86	0	5427.54	5410.08
neg_5839	3-Epipapyriferic acid	metab_15640	HMDB0040498	-	603.391	6.5741	neg	M-H	C35H56O8	0	56.1	1.34984	151890-02-7	0.0102278	3.71233e+06	2.36195e+06	2.48372e+06	0	50381.9	32387.2	3.14546e+06	3.60025e+06	2.2805e+06	0	2929.54	4447.91	474028	10849.6	50294.6	30571.5	37051.3	20913.2	0	0	0	0	0	0	0	0	0	7378	607063	617873	607047
neg_4192	Octopine	metab_13990	HMDB0255912	C04137	281.103	5.4928	neg	M+Cl	C9H18N4O4	0	65.9	4.7455	34522-32-2	0.0192398	26464.3	266.791	40881.3	6207.34	2157.74	7159.06	22233.4	31868.6	7293.59	1.3282e+06	1.01569e+06	457702	0	107.002	971.674	2025.09	1565	2898.11	8118.65	4306.06	41797.6	6143.6	5605.34	5455.98	1606.32	6241.86	2852.98	7384.72	76670.9	79277	79290.9
neg_8072	6-Hydroxy-5-methoxyindole glucuronide	metab_17874	HMDB0010362	-	320.078	4.2693	neg	M-H2O-H	C15H17NO8	0	35	0.663026	77463-72-0	0.0308182	594674	920248	70869	7350.9	6170.32	3536.93	216548	257693	218508	15986.2	5330.86	14943.9	7318.62	2075.78	9234.57	5611.49	2918.78	6619.67	1876.69	6087.03	1329.37	18213.1	12437.5	21492.9	5287.35	4000.32	2783.61	7388.15	36219	36204.5	34312.6
neg_6655	Rilpivirine	metab_16420	HMDB0061725;PW_C040733	-	387.137	5.8621	neg	M+Na-2H	C22H18N6	0	37.3	6.99726	500287-72-9	0.0573561	208982	421001	24177.8	8216.03	6509.35	2876.11	103739	37374.6	31897.2	897.027	3421.39	12922.2	5195.48	4241.98	3057.51	8681.19	8666.72	9034.21	1936.45	1635.09	1338.5	3223.93	3200.68	2938.68	11966.6	13542.7	22501.1	7388.82	5440.14	4923.82	4943.23
neg_7905	Nigerloxin	metab_17703	HMDB0255600	-	246.077	4.4565	neg	M-H2O-H	C13H15NO5	0	45.5	0.695901	-	0.0955628	55359.2	73389	41139.8	15597.4	18465.3	17570	48848.1	40712.2	191677	2594.45	5776.66	0	15464.2	17402	11741.3	15194.1	18208.9	19934.1	0	0	0	0	0	0	11023.4	10245.4	15322.1	7494	5322.02	5319.8	4486.25
pos_6231	Phaseolic acid	metab_6319	HMDB0031897;LMFA01060200	C10483	326.159	6.3455	pos	M+ACN+Na	C12H22O6	0	64.1	7.53644	53755-04-7;29533-15-1	0.00787211	0	0	0	3441.35	0	0	0	0	0	2.5008e+06	3.49974e+06	3.2825e+06	50399.2	0	2427.12	4747.15	1758.23	1579.63	4501.6	0	1119.74	50015.8	0	21768.3	1581.66	2058.29	1077.98	7517.37	312758	308583	308482
pos_7467	Muzanzagenin	metab_7547	HMDB0032601	-	465.259	4.8497	pos	M+Na	C27H38O5	0	63.2	-3.8467	197080-19-6	0.118795	419717	12839.6	2.36412e+06	0	2588.13	3127.86	348661	808625	14527.6	2087.21	0	0	0	0	0	3832.89	2498.78	0	20130.7	16375.4	40900.4	0	0	3119.45	2098.64	0	2212.38	7597.39	13056.7	13271	16065.5
pos_7057	PC(PGJ2/2:0)	metab_7120	HMDB0288835	-	580.298	5.4553	pos	M+H-2H2O	C30H50NO10P	0	32.3	-9.25957	-	0.0322469	0	0	0	3091.03	1803.36	5396.31	0	0	12178.5	1.89334e+06	3.47787e+06	1.83651e+06	3504.1	0	0	3064.25	1488.88	5726.48	7246.26	12741.9	13691.7	187.3	0	0	8148.64	14934	24269	7624.86	94306.2	94307.9	89136
neg_2987	2,4-Dimethyl-1,3-oxazole-5-carboxylic acid	metab_12739	HMDB0245693	-	140.035	3.7903	neg	M-H	C6H7NO3	0	69.4	-4.4827	-	0.0108386	9403.45	8183.21	9996.27	5410.71	8270.83	8693.52	11594.1	10013.5	4542.98	271645	559528	693814	12720.5	9056.88	9521.65	5070.33	3846.49	3768.28	2424.8	2855.43	1731.54	21602.7	16659.9	20673.4	5775.69	4239.86	2926.55	7631.25	58612.3	58605.4	59716
neg_7868	11-Hydroxy-12-methoxydihydrokawain	metab_17663	HMDB0030766	-	299.089	4.4878	neg	M+Na-2H	C15H18O5	0	53.2	-5.05976	38146-59-7	0.0086851	1739.87	3626.42	1278.05	7013.7	4707.19	12262.4	541.294	770.487	752.722	1.21251e+06	611519	146094	16169	672.972	8587.32	4759.95	5796.14	5261.75	2948.56	1763.26	263.885	11309.2	26833.5	21074.5	3272.67	4570.33	3821.32	7639.59	43327.1	43564.4	42828.6
neg_7027	2,3,4,5-Tetrahydro-7,8-dihydroxy-1-phenyl-1H-3-benzazepine	metab_16816	HMDB0258327	-	300.125	5.4458	neg	M+FA-H	C16H17NO2	0	73.3	1.61589	-	0.00672085	43918.8	15640.5	57117.3	4389.91	4094.9	5506.08	19872.9	28462.8	20339.6	3742.18	200096	878993	9128.65	8415.86	4590.5	6920.99	7130.63	9142.89	1787.32	2995.26	893.307	19032.7	12761.8	9647.9	7916.82	7368.32	6154.12	7646.01	41676.6	41667.8	42159.1
pos_7360	Diplosporin	metab_7434	HMDB0030680	-	242.139	4.9932	pos	M+NH4	C12H16O4	0	32	-0.578998	69199-05-9	0.0252681	136419	96176.6	105569	0	6150.78	5027.91	99915.6	120505	147532	0	0	0	17250.6	1607.14	3597.58	837.199	6815.49	5008.11	2848.82	30584	8843.75	3773.01	625.308	2196.62	10895.5	8115.05	11329.3	7656.01	17723.4	17750.9	18524.6
pos_9086	Deoxyadenosine	metab_10185	PW_C000068;HMDB0000101;HMDB0000050;MJDBOTE0000701	C00212	293.134	3.1874	pos	M+ACN+H	C10H13N5O3	0	59	-6.04799	58-61-7;958-09-8	0.00151656	6745.2	7611.03	0	4368.17	11863	4489.14	3293.63	0	8007.04	1.39136e+06	3.55314e+06	4.40257e+06	7379.18	5167.63	7802.23	4605.23	2457.73	3335.96	3131.74	3934.94	46467.7	17807.8	5929.27	621.297	1638.22	1981.72	672.546	7715.34	194784	195296	194784
neg_6790	Estrone	metab_19923	LMST02010004;HMDB0000145;PW_C000094;HMDB0001425;MJDBOTE0000769	C00468	305.13	5.7211	neg	M+Cl	C18H22O2	0	40.6	-4.19892	53-16-7;481-97-0	0.0386309	414197	181881	609708	0	0	0	117886	300612	113737	334.557	1835.47	4535.66	2113.79	2690.56	4690.02	1267.44	0	877.588	25001.6	33556	23011.2	1529.94	3629.21	2429.89	820.92	546.05	206.108	7739.66	23512.8	23529.9	25131
pos_8262	2R-Hydroxymethyl-3S-hydroxypyrolidine	metab_8375	HMDB0304601	-	257.149	3.9402	pos	2M+Na	C5H11NO2	0	43.6	9.77459	-	0.023603	152815	293555	82664.6	19426.4	11709.3	18546	161303	125760	396065	4186.1	5733.4	2911.39	13616.4	8945.29	7712.13	15168.4	18965.6	18933.3	2436	4041.45	498.615	6767.57	8352.97	4004.2	2549.73	10079.6	2323.29	7843.39	28935	27774.9	27792.3
pos_3152	Polyethylene, oxidized	metab_3172	HMDB0032472	-	262.165	2.6221	pos	M+NH4	C12H20O5	0	49.4	-1.22059	68441-17-8	0.0403214	154998	6973.51	583104	0	0	0	277049	403131	70996.5	0	0	0	0	0	0	0	0	0	16809.8	11079.8	9214.35	10007.1	22583.7	24433.3	0	0	0	7844.01	20627.1	19220.3	19282.9
pos_3660	(6Z,8E)-3-Hydroxydeca-6,8-dienoylcarnitine	metab_3692	HMDB0241111	-	328.212	3.4133	pos	M+H	C17H29NO5	0	57.1	-1.19742	-	0.0430426	770050	40741.8	2.14868e+06	0	452.729	0	673319	1.65326e+06	628888	0	0	293.602	0	58.8849	0	0	0	0	78.4611	2414.17	84613	0	0	0	0	0	7130.51	7853.01	53145.5	56983.1	52753.6
neg_5905	N-Palmitoyl Methionine	metab_15702	LMFA08020109;HMDB0241930	-	408.255	6.4564	neg	M+Na-2H	C21H41NO3S	0	37.9	-1.36866	-	0.138641	0	0	0	0	0	60.6573	0	0	0	0	727.211	865.89	189063	77883.9	216028	0	0	0	0	0	0	0	0	0	27118.9	31718.3	35623.8	7871.75	15341.2	12166.2	12165.1
pos_1147	Sapidolide A	metab_1017	HMDB0041582	-	249.112	5.1842	pos	M+H-H2O, M+Na	C14H18O5	0	62.3	-0.451769	182191-87-3	0.00699961	2315.11	4754.04	7273.89	26981.1	13075.8	33220	101786	133070	134348	246515	1.06691e+06	4.14958e+06	21381.1	17622.3	106634	16595	33310.4	15884.1	63.1695	425.297	222.185	7160.15	13477	3203.27	2221.02	1282.22	1212.71	7921.38	174906	177051	177037
neg_8038	Glutaminylphenylalanine	metab_17841	HMDB0028804	-	328.104	4.3006	neg	M+Cl	C14H19N3O4	0	56.4	-9.46369	92327-75-8	0.0829965	0	0	854.76	901.308	3359.62	10511.6	0	0	0	87690.4	347039	549652	2763.89	210.611	510.958	2807.78	4131.37	4230.57	4257.22	48799.1	22555.8	87.1416	203.959	6241.46	1074.91	1630.23	687.868	8058.94	29646.6	29774.5	25636.3
neg_3606	Lupinic acid	metab_13384	HMDB0302524	C01513	228.124	4.6064	neg	M+FA-H	C10H17NO2	0	33.6	-0.194822	67392-79-4	0.0136994	978235	1.61692e+06	1.12587e+06	36838	69487.6	48121.4	1.21357e+06	1.15472e+06	1.4934e+06	2920.5	51139.9	687010	174866	283722	155519	18666.7	16135.6	20294.7	30.4805	117.872	1733.91	4555.22	5062.92	4144.61	8449.71	3752.99	13823.8	8064.04	187458	183042	187452
pos_2008	2-(3-Carboxy-3-(methylammonio)propyl)-L-histidine	metab_1949	HMDB0011654	C04692	254.138	3.7084	pos	M+H-H2O, M+K	C11H19N4O4+	0	58.4	4.29573	-	0.0124361	242661	64380.9	461453	126724	191996	78042	585383	432879	155509	45767.3	11464.5	44355.1	153207	3.49504e+07	6.78015e+06	10447.7	22954.9	12581.9	3814.37	3038.54	2213.24	7149.27	9784.17	3381.95	6632.53	4743.51	10116.3	8071.52	1.72893e+06	1.72896e+06	1.69197e+06
pos_8743	Threonylasparagine	metab_8879	HMDB0029056	-	251.137	3.509	pos	M+NH4	C8H15N3O5	0	50.5	6.97942	330601-56-4	0.0173202	47829.8	8050.18	278651	6506.77	8961.82	4425.03	311700	225200	34436	8680.3	8419.1	148968	904.06	22080.6	11203	9759.6	2882.34	3984.21	13909.3	17316.4	9608.46	11217.1	9436.14	13966.1	2600.6	1155.48	1053.36	8074.09	34570	35599.2	34535.3
pos_3935	Xi-2,2,6-Trimethyl-1,4-cyclohexanedione	metab_3977	HMDB0038697	-	196.133	3.8602	pos	M+ACN+H	C9H14O2	0	35.5	0.179535	-	0.00915377	1.0659e+06	404798	936487	15176.9	7525.35	9751.33	1.23497e+06	1.07341e+06	390781	47879.5	211029	932557	16381	13586.1	231324	7211.66	6209.7	11090.1	2459.12	5736.94	967.511	7391.26	7558.98	7602.38	10239.5	7555.38	22876.1	8074.89	148952	151340	151338
pos_3577	4-Hydroxy-3-polyprenylbenzoate	metab_10168	HMDB0060388	C18131	319.128	3.2273	pos	M+2Na-H	C17H22O3	0	54.1	1.73433	-	0.0134962	26915.5	20646.2	18697.4	348082	1.06926e+06	492767	18637.1	30128.3	12003.5	0	3847.16	3887.39	19669.3	32689.5	27424.7	6003.21	17401.1	4695.29	986.788	865.941	0	7663.78	34961.8	13548.8	3559.9	1851.68	6206.34	8145.39	36612.5	37496.2	37466.8
pos_4278	Trans-Cinnamic Acid	metab_10224	HMDB0000930;HMDB0000567;MJDBOTE0000400	C00423	131.049	4.4826	pos	M+H-H2O	C9H8O2	74	0	0.566506	140-10-3;102-94-3	0.0102759	1.291e+06	753055	3.06147e+06	39346.9	54285.6	35747	1.08145e+06	1.47153e+06	415928	53208.9	561552	682340	30131.1	165121	38575.9	13784.8	10259.8	14566.4	6592.71	7328.55	6580.08	7087.75	4537.15	3563.62	7282.85	8430.39	8154.17	8180.69	211882	215664	211859
neg_5862	N-Docosahexaenoyl Threonine	metab_15661	HMDB0242022	-	410.271	6.5428	neg	M-H2O-H	C26H39NO4	0	32.8	0.996237	-	0.0184428	0	0	0	0	1945.93	29723.9	0	0	0	0	0	0	1.00953e+06	984940	1.0176e+06	27551.6	9917.31	1435.57	0	0	0	0	0	0	26102.5	20477	14590	8339.5	118810	122478	118503
pos_5225	(8-Methyl-8-azabicyclo[3.2.1]octan-3-yl) 3-methoxy-2-phenylpropanoate	metab_5290	HMDB0257751	-	648.406	6.5588	pos	2M+ACN+H	C18H25NO3	0	31.5	8.2531	-	1.25018	628.276	958.523	607.413	716.862	582.785	681.284	765.859	549.564	452.601	0	0	144.557	471.472	484.267	475.465	284.199	322.293	37.6658	309.262	432.98	360.329	23461.2	44590.7	29298.4	354.666	484.186	362.94	8358.23	0	977.076	243.435
neg_8288	3-(4-Hydroxyphenyl)lactate	metab_18101	HMDB0000755	C03672	163.04	4.073	neg	M-H2O-H	C9H10O4	38.5	0	-2.85603	306-23-0	0.00556711	514773	1.20718e+06	336961	20495.3	14159.2	9545.26	630091	497477	1.5341e+06	34053.4	89130.2	162199	12764.4	16282.4	10775.8	8593.06	8969	5415.42	5393.88	6340.58	2171.13	13422.4	9058.49	11407.3	10268.4	8119.97	11547.1	8392.23	87468.8	87467.7	88314.4
pos_7027	Anabaseine	metab_7087	HMDB0248374	C16906	193.133	5.5029	pos	M+CH3OH+H	C10H12N2	0	64.2	-0.48053	3471-05-04	0.0552466	21144.4	1521.65	96971.3	31495.4	21090.5	27191.1	44297.9	26301.5	6182.26	0	0	32989.8	0	1514.73	2768.56	19260.7	24705.5	20591	6591.27	7387.98	3637.12	0	0	902.075	4337.47	5449.26	7930.71	8399.42	9192.76	10052.8	10194.6
pos_10131	1-Acetylproline	metab_141	HMDB0242126	-	332.181	2.0789	pos	2M+NH4	C7H11NO3	0	32.3	-1.43187	-	0.0280139	1.04215e+06	293679	346705	0	18993.7	0	360830	425429	181322	0	0	0	34153.7	0	9638.02	0	0	0	16854.3	10203.8	13818.2	173.734	0	157.231	31098	21877.8	7397.21	8465.03	51761.6	51615.1	54234.4
pos_7930	2-Hydroxyibuprofen	metab_8025	HMDB0060920;PW_C040563	-	223.133	4.2911	pos	M+H	C13H18O3	0	31.8	-0.360598	-	0.0110574	0	0	1703.67	0	0	0	1262.86	23.9503	0	0	0	1403.66	87978.4	858499	479246	0	0	0	7930.51	17252.7	9852.15	50425.3	5718.52	10006.9	0	0	834.11	8501.68	43450.4	44287.5	43449.7
neg_3517	2-Benzothiazolsulfonic Acid	metab_13291	-	-	213.964	4.48	neg	M-H	C7H5NO3S2	82.5	0	-0.404955	-	0.0786273	0	0	0	0	0	0	0	0	0	0	0	0	0	0	0	0	0	0	0	0	0	0	0	0	24511.1	21244.8	56273.9	8502.48	1505.23	1308.87	1504.6
neg_9766	Cyclic N-Acetylserotonin glucuronide	metab_19667	HMDB0060812	-	427.094	2.0317	neg	M+Cl	C18H20N2O8	0	53.9	5.66694	-	0.015613	74836.7	35070.4	46826.9	694.239	599.428	386.173	46366.6	78085.3	49018	1.31719e+07	751279	289216	932.929	174324	738.773	923.859	835.594	825.087	40328	44134.4	9728.23	467.108	38.6905	937.652	737.487	1156.87	1944.18	8504.76	240574	247129	240555
pos_7020	Sobetirome	metab_7081	HMDB0258355	C15618	392.181	5.5109	pos	M+ACN+Na	C20H24O4	0	30.7	-6.03369	211110-63-3	0.0276403	16140.2	0	4230.68	0	0	1166.74	0	0	0	6848.19	908789	1.56977e+06	2703.33	3190.62	1458.49	1337.4	1558.28	3269.11	23762.8	21688.4	20233.2	2139.81	0	2836.23	4061.44	12476.3	9863.22	8602.18	56997.3	54495.9	54229.5
pos_4086	9-Hydroxynon-2-enal	metab_4133	HMDB0257844	-	198.149	4.1158	pos	M+ACN+H	C9H16O2	0	44.7	-0.113066	-	0.00295735	815134	247344	754527	19494.1	19017.3	7353.21	792159	908699	414862	65925.5	801675	7.15358e+06	10121.3	4593.36	75529.6	8106.29	15966.6	11256.3	148.351	863.894	866.506	1894.54	1875.17	732.171	29225.9	0	32380.2	8609.66	304083	305645	304087
pos_4279	5-Methoxytryptophol	metab_4339	HMDB0001896	-	192.102	4.4826	pos	M+H	C11H13NO2	65.4	0	-0.476303	712-09-4	0.0493578	91480.6	80830.7	67842.6	10451.6	14579.1	5247.63	42477.5	70301.6	54259.9	17111.8	15997.2	7975.03	9748.15	5917.75	7456.6	4548.17	8159.53	11383.7	4815.46	5392.97	5336.19	19025.7	17503	12232.6	4446.06	4100.47	6745.07	8640.74	14389.1	15690.1	15697
neg_961	Phenacyl	metab_19499	HMDB0256388	-	119.049	5.2643	neg	M-H2O-H, M-H	C8H8O	0	30.2	-4.05417	-	0.00736186	610157	780704	1.01796e+06	8887.39	9629.79	7549.89	1.33976e+06	1.1467e+06	1.45723e+06	33571	31530.5	67980.9	17356	17843.7	13715.2	5863.73	6409.54	5230.22	11686.9	2131.78	4212.67	23384.6	17167.3	12314.9	5046.56	5857.15	5124.47	8702.48	125651	125668	127269
neg_6656	Warfarin	metab_16421	HMDB0001935;PW_C001294	C01541	353.1	5.8621	neg	M+FA-H	C19H16O4	0	31.7	-8.81314	81-81-2	0.042407	989029	676474	1.42659e+06	3410.31	3372.7	4421.64	722656	1.0337e+06	344272	6412.86	235181	852704	4469.14	35806.5	4875.51	4619.44	5873.37	5190.78	5080.33	31723.7	20309	2952.32	7239.52	13004.1	1417.12	3299.37	3843.06	8712.68	155663	167662	167707
neg_2970	5,3',4'-Trihydroxy-7-methoxy-4-phenylcoumarin	metab_12722	HMDB0250025;LMPK12100045	-	345.062	3.7746	neg	M+FA-H	C16H12O6	0	34.4	1.16034	-	0.022829	1.08216e+06	2.88239e+06	523255	9735.06	13509.6	7116.97	620641	829519	2.7622e+06	7104.65	6753.93	7256.19	7951.97	13149.7	11866.6	13036.5	10838.1	5588.36	2871.44	3579.26	2905.02	16670.2	19156.3	14098.6	6138.05	3776.18	6012.55	8722.55	104937	100888	100901
pos_7320	Arginylglutamic acid	metab_7393	HMDB0028708	-	670.329	5.0408	pos	2M+ACN+Na	C11H21N5O5	0	50.7	7.74019	15706-89-5	0.0360892	0	16926.7	6248.16	0	2945.57	4584.13	0	0	0	2.19588e+06	4.35475e+06	2.03964e+06	3095.11	1266.95	4123.23	8951.91	0	13343	12128.4	6572.96	3401.9	6585.23	6932.91	35583.2	14.0519	7979.92	3624.55	8759.84	84492.3	89856.1	84436.2
pos_4839	Benzaldehyde	metab_4918	HMDB0006115	C00261	107.049	5.8678	pos	M+H	C7H6O	0	33.3	3.44984	100-52-7	0.00195254	6065.7	5819.86	6477.1	11042.1	12350.1	14025.8	5241.09	5025.9	5807.99	4095.79	6508.5	6317.53	3178.22	4797.5	4376.95	26207.9	24023.4	28037.2	3918.4	6256.03	6355.72	1419.56	1518.62	2179.41	1774.72	1918.74	2288.37	8824.84	5568.59	5587.44	5568.58
pos_4218	O-Tyrosine	metab_4277	HMDB0006050	-	404.181	4.363	pos	2M+ACN+H	C9H11NO3	0	49.9	-1.82905	2370-61-8	0.0354898	517207	453816	175468	6576.49	3199.34	9688.91	167234	141874	129147	0	27179.9	16399.6	11651	8736.98	6351.68	6312.59	16141.7	8149.5	6060.52	12929.7	2734.96	9212.62	7266.2	5717.47	13666.1	10112.1	8204.69	8875.69	10678.4	10042.6	10053.1
pos_8678	Lamivudine	metab_8812	HMDB0014847;PW_C009184;HMDB0251826;MJDBOTE0000876	C07065	271.084	3.565	pos	M+ACN+H	C8H11N3O3S	0	74.8	-6.39434	134678-17-4	0.0413052	3610.58	2451.13	0	51076.6	96295.1	16095.2	2272.25	341.393	14245.8	16596.4	13543.4	821.472	0	2749.11	37268.3	18772.4	0	0	4083.4	1130.79	8867.04	11748.8	3115.36	1562.59	35670	9043.36	12754.9	8895.72	9282.11	8654.15	8642.55
neg_900	P-Mentha-2,4(8)-dien-9,3-olide	metab_18846	HMDB0037174	-	145.065	4.9748	neg	M-H2O-H, M-H	C10H12O2	0	41.4	-3.82768	80417-97-6	0.00396079	9.03443e+06	5.67232e+06	1.72396e+07	251331	451074	302924	8.09884e+06	9.94368e+06	3.72639e+06	438292	3.49058e+06	4.20559e+06	237427	1.44289e+06	321775	14121.9	15224.5	7399.8	4218.75	365.494	1017.63	26588.7	17587.6	14458.1	3726.08	595.247	1498.63	8900.21	1.67408e+06	1.68572e+06	1.68551e+06
pos_7298	Indole-3-acetaldehyde	metab_7368	HMDB0001190	C00637	160.076	5.0726	pos	M+H	C10H9NO	65.6	0	-0.550627	2591-98-2	0.00249936	624823	673086	630401	19496.9	15602.4	13750.1	614871	633616	494471	25760.8	26460.1	25531.5	17737.9	16241.3	15695.7	9432.81	11703.4	6634.36	5081.33	10137.8	10720.1	11063.9	7429.51	5380.44	12019.2	9298.44	9229.78	9010.93	103967	104418	103967
pos_5905	Hydroxysesamone	metab_6002	HMDB0037760	-	292.118	6.7653	pos	M+NH4	C15H14O5	0	44.7	-1.50807	-	0.015524	56325.1	34726.3	121791	0	2353.45	0	25682.9	85668.2	4177.2	0	0	0	3.82253e+06	414757	1.10583e+06	0	0	0	0	0	0	0	0	0	49050.9	31983.6	27751.5	9065.49	174437	179222	174540
pos_8502	Guanidoacetic acid	metab_8628	HMDB0000128;PW_C000083	C00581	276.144	3.7244	pos	2M+ACN+H	C3H7N3O2	0	34.6	9.06113	352-97-6	0.0777936	279619	421204	127080	2580.38	4159.34	1533.94	181172	207234	334249	8281.43	8798.47	10160.1	2347.68	233.099	1386.99	4672.46	3447.81	2041.01	4469.42	8707.71	32327.9	17886.4	18069.4	12876.4	1350.84	1225.92	2225.68	9108.41	28886.9	28913.9	25173.8
pos_7323	Furofoline	metab_7396	HMDB0034319	C10681	307.107	5.0408	pos	M+ACN+H	C16H11NO3	0	60.4	-1.37402	62541-22-4	0.00904787	1.59236e+06	773335	3.97961e+06	0	2074.46	0	3.99813e+06	3.50171e+06	1.29986e+06	44661.2	639661	1.87372e+06	2325.56	2.17928e+06	236542	0	0	0	49808.6	40240.3	2473.23	9182.14	5105.99	1840.34	1430.19	0	0	9173.4	511817	503870	503888
neg_5894	Goshonoside F1	metab_15692	HMDB0038539	-	529.302	6.4642	neg	M+FA-H	C26H44O8	0	69.5	0.724306	90851-24-4	0.0103174	25837.9	15555	2114.3	22109.5	221562	184855	10251.3	6867.59	16480.7	0	0	0	786505	109767	1.67204e+06	10428	8217.65	5510.74	0	0	6.6214	0	891.682	0	33921.1	25737.8	26143.9	9238.12	101440	99671.7	99626.2
pos_9216	Gibberellin A34	metab_9364	LMPR0104170025;HMDB0303448	C11868	371.145	3.0995	pos	M+Na	C19H24O6	0	48.5	-4.99024	32630-92-5	0.012677	0	0	0	32155.2	15606.3	116820	0	0	0	6.29929e+06	6.16359e+06	3.25469e+06	13376.6	15769.5	3002.72	14605.9	26052	14374.4	5275.22	0	0	28737.6	1414.81	6101.98	2142.43	7060.6	5862.6	9302.31	270433	264563	264598
pos_6821	3-Methylhistidine	metab_6876	HMDB0000479;PW_C000364	C01152	339.178	5.8361	pos	2M+H	C7H11N3O2	0	38.4	0.169493	368-16-1	0.0209799	62562.2	210140	74908.3	15209.5	16216.3	20246.1	176280	135213	294813	309223	378581	161051	31648.7	56490.5	29721.4	28414.1	25455.3	23888.9	4065.37	6326.47	13379.8	0	875.701	296.069	326.382	3372.05	5384.41	9315.38	32945.4	33505.7	32134.5
neg_3166	L-trans-alpha-Amino-2-carboxycyclopropaneacetic acid	metab_12930	HMDB0034442	-	140.035	4.0097	neg	M-H2O-H	C6H9NO4	0	53.7	-3.84196	117857-93-9	0.0152267	3965.98	3119.9	7155.58	11445.9	11987.7	10093.6	4168.07	5760.93	2949.74	64092.7	256724	193443	13714.4	7539.4	8059.29	8906.25	8587.48	7023.53	5920.9	4257.29	4282.45	15235.6	12411.1	18928.1	8859.22	10018.8	7985.22	9367.99	26808.2	26807.7	27521.3
pos_6977	1-(2-Furyl)butan-3-one	metab_7033	HMDB0032290	-	103.055	5.5984	pos	M+H-2H2O	C8H10O2	0	51.1	2.65111	699-17-2	0.0375968	265647	288259	282230	8319.6	8855.1	7536.54	248014	276763	213998	7541.04	8077.62	8753.77	8934.63	9309.47	9155.62	9980.16	8566.15	9894.15	14348.1	17129.4	17509.7	4990.81	2386.79	3828.91	7511.37	8337.01	8185.67	9389.02	44730.2	47586.7	47932.8
neg_7547	5-(3',4',5'-trihydroxyphenyl)-gamma-valerolactone-O-methyl-4'-O-glucuronide	metab_17330	HMDB0060027	-	395.099	4.8496	neg	M-H2O-H	C18H22O11	0	30.9	1.00984	-	0.0386371	0	0	0	16146.7	43670.8	44411.1	0	0	0	3585.58	217.847	2274.04	294051	529462	295247	7063.08	4743.77	5295.47	0	0	1407.86	31161.9	22712.3	38711.1	1295.66	1169.16	0	9463.35	23323.8	23166.7	24830.4
pos_8478	L-Leucine	metab_8601	PW_C000540;HMDB0000687;MJDBOTE0001078	C00123	173.129	3.7484	pos	M+ACN+H	C6H13NO2	33.4	0	0.398499	61-90-5	0.0125154	119119	197617	70988.3	12503	10907.1	11775.3	178813	94833.1	292899	10317.1	8386.84	4295.85	7354.56	96091.9	29402	4762.74	2727.02	2266.91	3023.82	12539	52446.4	11325.8	9313.33	8401.48	1632.36	2392.03	2868.57	9474.96	26731.1	27323.8	27314.2
pos_4436	3,4-Dihydroxyphenylacetaldehyde	metab_4505	HMDB0003791;PW_C001969	C04043	322.128	4.8018	pos	2M+NH4	C8H8O3	0	47.2	-1.01438	5707-55-1	0.00537605	976555	314937	1.02634e+06	41463.2	43305.9	35609.9	454479	931458	423805	2.33269e+06	1.09777e+06	1.29708e+06	9791.28	53866.1	12562.5	13961.3	37371.7	20090.8	292.165	0	1449.44	20320.6	4278.25	14841.7	0	1225.66	0	9485.97	203489	201603	201610
pos_4437	Annocherin A	metab_4506	HMDB0033399	-	445.233	4.8018	pos	M+K	C24H38O5	0	36.5	-5.52504	218281-62-0	0.00968459	4.32114e+06	177357	1.52822e+07	0	0	10005.4	3.04308e+06	6.95271e+06	355921	51789.5	8306.86	13518.2	0	2061.32	0	0	0	0	24913.1	18261.4	60564.6	4823.06	550.997	5491.47	0	0	0	9550.38	467459	465392	458852
pos_9218	Dehydroisochalciporone	metab_9366	HMDB0033527	-	283.18	3.0995	pos	M+ACN+H	C16H19NO	0	43	-0.880246	-	0.136931	0	0	0	78895	15587.8	287438	0	0	0	0	0	0	0	33048.5	0	15739.1	65672.9	33759.2	0	0	0	0	0	0	0	0	0	9597.6	3559.13	2741.36	2963.61
pos_6681	Decadienedioic acid	metab_6735	HMDB0242172	-	181.086	5.9954	pos	M+H-H2O	C10H14O4	0	47.6	-0.378919	-	0.0395245	0	0	0	0	0	503.349	0	0	0	5447.42	7549.67	9049.99	95794.5	90742.6	83484.8	0	0	0	8521.64	6177.68	5189.15	220.496	0	0	38948.6	27492.8	28869.7	9618.34	11882.5	11110.7	11098.5
neg_6788	(2E,11Z)-Wyerone acid	metab_16561	HMDB0030946	-	289.072	5.7289	neg	M+FA-H	C14H12O4	0	57.5	1.93314	-	0.00516269	4772.17	3182.42	179891	1590.89	585.611	2286.86	48068.6	28300.9	2532.73	31822.7	212693	1.82692e+06	830.756	40714.9	0	9962.88	4030.12	6314.77	10268.6	5744.69	1353.67	11412.9	33624.5	29859.9	0	764.289	2296.1	9636.03	96155.6	95299.7	95301.9
pos_1239	N-Succinyl-ala-ala-pro-phe-p-nitroanilide	metab_1118	HMDB0247308	-	625.26	5.9714	pos	M+H-H2O, M+H	C30H36N6O9	0	32.7	-2.82776	-	0.0287029	1159.85	0	0	11731.9	4874	15433.1	6079.14	0	7833.43	1.3112e+06	1.00824e+07	3.17531e+07	35348.9	32415.6	20536.9	4241.59	12659.4	414.594	12691.6	3898.04	4703.51	14717.3	16763	14170.8	3722.25	18472.5	9577.82	9669.37	1.30616e+06	1.35481e+06	1.38258e+06
neg_1201	3-Hydroxyhept-4-enoylcarnitine	metab_10861	HMDB0241685	-	308.151	6.0657	neg	M+Na-2H, M+Cl	C14H25NO5	0	31.1	9.10438	-	0.00439291	647.087	563.297	631.011	6752.9	2499.58	2670.46	1497.45	608.696	1981.18	152509	2.4289e+06	3.82294e+06	106094	79167.1	9183.63	4446.56	4137.63	3227.63	5080.23	2251.76	1534.44	24209.9	20208.2	34254.8	4161.55	6829.42	5758.85	9675.08	470179	466612	470182
neg_2217	O-Demethylmetoprolol	metab_11929	HMDB0255850	-	274.141	2.157	neg	M+Na-2H	C14H23NO3	0	30.5	-4.76414	-	0.0145661	0	1263.27	0	2719.69	7802.78	0	0	0	0	0	0	0	0	0	0	2940.75	4913.43	2195.79	0	9250.71	97707.1	0	0	0	0	0	0	9750.65	1948.65	1911.56	1967.12
neg_3235	1,2-Dihydroxy-3,4-epoxy-1,2,3,4-tetrahydronaphthalene	metab_13001	HMDB0062273	C14784	223.061	4.0966	neg	M+FA-H	C10H10O3	0	55.6	-1.13613	75947-54-5	0.00267764	135118	17494.8	942406	3948.2	12146.4	6599.8	271709	239675	18576.1	14902	530814	3.71349e+06	5619.87	220301	33618.2	6244.71	7537.01	6778.72	4140.13	2863.41	4249.75	16653.6	17800.2	18011.5	8734.43	8657.95	15345.6	9751.41	199017	198060	198941
neg_168	Guanosine	metab_11373	HMDB0000133;PW_C000087;MJDBOTE0000372	C00387	318.062	0.7847	neg	M+Cl, 2M-H	C10H13N5O5	0	45.8	3.65272	118-00-3	0.898097	0	0	0	0	0	0	0	0	0	1076.77	13090.7	40649.8	0	0	0	0	0	0	6381.17	5514.51	4289.9	27886.7	25463.9	37293.5	5417.26	5090.33	0	9778.11	805.238	0	584.81
pos_4092	Ferulic Acid	metab_4140	HMDB0000954;MJDBOTE0000325	C01494	177.054	4.1236	pos	M+H-H2O	C10H10O4	87.4	0	-0.403948	537-98-4	0.204222	0	1363.22	0	0	822.475	0	0	0	1772.43	2207.47	0	1777.05	7132.06	0	0	7991.92	9687.12	9520.64	577.556	0	0	33428.7	31256.6	9900.16	8654.92	5528.56	924.288	9789.2	2484.44	1642.61	2245.23
pos_5176	Isopentenyladenine-9-N-glucoside	metab_5241	HMDB0012240	-	330.154	6.4876	pos	M+H-2H2O	C16H23N5O5	0	45.5	-4.96991	83087-94-9	0.00647968	37488.6	0	0	0	0	0	0	0	0	2.11834e+06	1.90687e+06	1.66748e+06	6481.75	0	0	0	0	0	0	0	0	93517.8	0	23995.1	0	0	0	9792.74	281565	277951	280012
neg_9853	Quinolinic Acid	metab_19757	HMDB0000232;PW_C000156;MJDBOTE0000391	C03722	166.014	1.2237	neg	M-H	C7H5NO4	54.2	0	-2.56032	89-00-9	0.0278267	58399.9	31613.4	61642.3	4926.93	6276.35	386.365	44782.4	42675.6	40110	41993.1	50242.4	43035.8	6623.84	5777.29	2645.66	7057.86	8780.62	7863.33	3789.93	234.298	1469.98	18842.5	17114.5	18978.3	8970.02	8809.84	15630.3	9795.13	10470.8	10475.4	10986.1
pos_8311	Cyclo(Leu-Phe)	metab_8426	HMDB0094673	C20519	293.186	3.9001	pos	M+CH3OH+H	C15H20N2O2	0	76.2	-1.46735	-	0.00746911	1.75739e+06	227056	3.22376e+06	0	422.132	0	1.26829e+06	2.10083e+06	997580	2020.86	0	0	0	0	0	0	281.356	0	44414.1	42482.2	26773.8	0	0	0	243.17	3365.95	295.417	9821.34	151790	151670	149778
neg_5972	Nigellimine N-oxide	metab_15766	HMDB0033436	-	218.082	6.3391	neg	M-H	C12H13NO3	0	35.2	-1.34144	96562-85-5	0.0207623	136604	36053.8	9480.83	0	0	0	2252.66	0	0	1.50973e+06	1.5631e+06	1.09102e+06	100142	19333.2	4570.57	43459.5	13829.7	904.735	0	0	0	41311.9	1267.34	17250.3	0	0	0	9835.28	366725	356186	370868
neg_6114	MG(0:0/18:1(12Z)-2OH(9,10)/0:0)	metab_15899	HMDB0260542	-	387.276	6.2062	neg	M-H	C21H40O6	0	48.6	1.02783	-	0.0272088	71098.1	11742.5	0	338695	1.08996e+06	937185	27520.4	39353.4	19591.6	69948.7	0	0	950151	2.10459e+06	2.2837e+06	0	0	0	14920.8	9007.84	11112.7	0	0	0	24558	25837.8	32756.4	9849.46	220516	210261	220466
pos_8580	Bicyclo[2.2.1]hept-5-ene-2,3-dicarbaldehyde	metab_8709	HMDB0258089	-	115.055	3.6447	pos	M+H-2H2O	C9H10O2	0	30.3	1.99035	-	0.00626994	64123.9	57952.9	68214.6	51925	22579.7	1.03758e+06	50664.8	58847	45112	14227.9	28769.5	35553.1	315548	1.77254e+06	443846	14391.2	22149.8	18769.3	4356.35	6023.42	7979.34	13216.7	8230.98	9319.52	4593.74	4016.44	5472.8	9876.64	148108	149720	149736
pos_7164	Canin	metab_7233	HMDB0249584;HMDB0302700	C09354	320.149	5.2957	pos	M+ACN+H	C15H18O5	0	64.6	-1.14899	24959-84-0	0.00789537	647051	217996	418169	3453.53	9705.81	4646.66	557628	416612	148793	518128	4.17377e+06	1.52651e+06	93370.6	69943.3	84002.1	12621.2	10265.3	11406.5	11741.4	11544.8	13570.9	4119.54	3044.26	3934.35	10362.8	12861	13789.2	9938.43	178809	181239	178758
pos_7021	4-O-(Indole-3-acetyl)-D-glucopyranose	metab_7082	HMDB0301785	C04197	302.102	5.5109	pos	M+H-2H2O	C16H19NO7	0	80.9	-1.96294	52703-89-6	0.0316948	258252	332139	120984	2847.55	13581.1	16866.4	256280	140058	201043	25547.7	56310.2	37880.1	27358	21821.6	28554.3	12396.5	13794.5	18426.1	14255.9	11425.2	6355.44	3645.68	1970.87	1854.47	6086.86	14727.4	14770.1	9975.75	36964.1	34985.4	35028.3
neg_8332	Caffeic Acid	metab_19915	HMDB0001964;HMDB0003501	C01197	179.035	4.0339	neg	M-H	C9H8O4	43	0	-2.28704	4361-87-9;331-39-5;501-16-6	0.00433083	626910	371535	373854	14855.7	41613.3	16291.7	176481	273550	216264	16689.8	35647.4	190398	15309.6	28086.3	13846.2	7368.46	5438.84	8160.86	6921.63	12156.9	10966.3	16621	14221.8	14502.6	7995.61	7280.79	8525	10013.3	44943.6	44943.8	44607.4
neg_4190	Chorismate	metab_13988	HMDB0012199	C00251	225.041	5.4928	neg	M-H	C10H10O6	0	32.2	0.0435206	617-12-9	0.0559607	0	0	0	42330.6	39704.4	108208	0	0	0	0	0	0	1118.78	19783.9	8053.73	38494.9	37432.4	28713.8	0	0	0	767.274	2592.84	4244.61	2468.19	2441.3	3102.48	10021.5	6480.14	6482.05	7130.26
neg_6723	1-Acetyl-2-(3-pyrrolidino-1-propynyl)piperidine	metab_16495	HMDB0244295	-	279.172	5.8072	neg	M+FA-H	C14H22N2O	0	57.4	1.3773	-	0.0787762	0	0	0	52289	20628.4	26709.2	0	0	0	0	0	0	0	0	0	27892.5	51949	40183.6	0	0	0	0	0	0	512.273	0	0	10044.8	3239.07	3695.6	3227.91
neg_4874	6-Thioxanthine 5'-monophosphate	metab_14646	HMDB0060418	C16618	379.013	6.2531	neg	M-H	C10H13N4O8PS	0	63.6	3.67571	3237-49-8	0.0869233	0	0	0	17923.5	167246	532559	0	0	0	0	0	0	0	0	0	31184.7	68306.6	21205.5	0	0	0	0	0	0	0	0	0	10058.1	3169.85	3657.75	3145.54
neg_6749	Aspartyl-Arginine	metab_16520	HMDB0028747	-	324.109	5.7681	neg	M+Cl	C10H19N5O5	0	57.3	4.87686	-	0.00189682	5233.98	5630.55	60.914	10852.1	10936.2	17303.4	0	329.102	2071.71	2.40764e+06	2.06303e+06	1.56983e+06	105774	29910	22163.3	8935.67	13521.7	6765.46	10514.3	9634.78	10861.2	20907.6	20144.1	13312.1	2493.67	1869.04	2257.99	10101.5	301605	302596	301604
pos_894	Arginylarginine	metab_9080	HMDB0028703	-	295.201	3.7084	pos	M+H-2H2O, M+Na	C12H26N8O3	0	53.7	7.59754	15483-27-9	0.00866025	3.48156e+06	295372	7.00531e+06	4736.26	2135.28	673.716	1.8598e+06	4.3441e+06	2.22857e+06	2330.36	2077.15	2004.32	0	0	2057.23	10409.8	2246.46	1666.55	14373.3	20333.8	20654.9	8070.8	9612.03	13561.6	7810.55	4326.42	8164.64	10102.6	364789	364786	359343
pos_5771	4alpha-Carboxy-5alpha-cholesta-8-en-3beta-ol	metab_5856	HMDB0062386;LMST01010228;HMDB0012166	-	395.331	7.1531	pos	M+H-2H2O	C28H46O3	0	42.1	-0.522685	-	0.173854	65590.2	43141.8	48686.2	0	72456.9	38986.2	19261.2	36265.4	104406	0	49348.8	52549.1	41395.7	10576.1	56306.5	12648.6	0	0	62726.1	0	32453.1	0	0	4429.32	9529.23	0	0	10148.9	29029.7	29515.7	39060.8
pos_9673	Spermine NONOate	metab_9824	HMDB0258418	-	301.175	2.7902	pos	M+K	C10H26N6O2	0	51.3	1.62049	-	0.0255103	479952	181982	889046	15.5932	42.405	32.3656	540605	531528	322601	688.735	459.84	35669.3	802.815	0	1952.08	105.867	25.0318	0	34406.1	39411.5	18891.1	3804.08	5413.51	4410.18	4462.88	3415.26	7743.58	10174.1	66668.7	68515.6	70159
neg_4751	3-Hydroxynona-5,7-dienoylcarnitine	metab_14544	HMDB0241770	-	294.171	6.1279	neg	M-H2O-H	C16H27NO5	0	48.8	0.793867	-	0.0163776	171894	9865.59	1638.66	1739.59	559.185	1612.22	5569.46	2476.99	4581.31	5.90236e+06	3.53904e+06	776785	489561	198615	244924	45075.8	21706.7	1847.19	9275.41	4018.13	5467.49	3278.38	4999.55	5292.41	12172	4158.39	4971.95	10188.6	523600	508988	509058
neg_6473	2,4-Dinitrophenol	metab_16238	HMDB0245462	C02496	183.004	5.964	neg	M-H	C6H4N2O5	86.3	0	-2.07009	51-28-5	0.0788692	896.594	0	0	4445.54	4342.18	2403.81	0	0	0	1091.84	0	0	626.652	545.334	2804.58	2231.43	247.534	0	0	0	830.578	993.981	995.985	0	18111.2	16555.1	82691.9	10221.5	2396.91	2441.53	2763.2
neg_8970	3-Methyladipic Acid	metab_18815	HMDB0000555;MJDBOTE0000616	-	141.055	3.5221	neg	M-H2O-H	C7H12O4	50	0	-3.84503	3058-01-03	0.00292268	156120	254617	110233	3476.58	2399.21	741.331	239427	167599	349640	801193	1.18944e+06	1.41348e+06	27728.7	17984.7	13976.2	2259.83	5737.16	514.935	2039.04	2653.65	2203	51462	16924.6	36434.9	0	0	2950.94	10265	177242	178143	178141
pos_5315	16-(Acetyloxy)-3,14-dihydroxycard-20(22)-enolide	metab_5378	HMDB0255934	-	474.285	6.7177	pos	M+ACN+H	C25H36O6	0	77.3	-0.460032	-	0.0134266	19679.1	4885.19	0	0	0	7941.87	5676.87	0	0	0	0	0	133773	1.03052e+06	798098	8066.16	5837.4	0	0	0	0	0	0	0	52265.6	20470.1	36709	10279	111040	112955	110009
pos_6479	4-Vinylguaiacol	metab_6541	HMDB0013744	C17883	151.075	6.1468	pos	M+H	C9H10O2	35.5	0	-1.45558	7786-61-0	0.00394478	9096.33	11777.9	14971.7	12874.9	12905.3	13396.2	14464.3	11475.9	13512.2	74209.2	273796	687290	39652.5	17771.9	24765.6	8775.42	10433.6	9340.51	12110.1	14932.7	8624.24	11013.7	12889.9	12242.1	7630.25	6381.34	9110.61	10290.4	98189.6	98488.2	97720.2
pos_6949	Candoxatrilat	metab_7005	HMDB0249582	C11721	463.243	5.63	pos	M+ACN+Na	C20H33NO7	0	57.2	3.94158	123898-42-0	0.0481189	7215.69	9105.14	27014.8	3622.51	4026.91	1133.41	10720.8	12285.7	58439.8	1.21656e+06	140459	115397	3373.31	345.647	485.365	17371.3	13085.6	16008.5	8774.07	5040.17	902.93	12693.3	16373.6	17519.9	6646.16	2423.92	7350.19	10349.1	3267.86	3305.33	3566.41
pos_10098	Cis-4-Hydroxycyclohexylacetic acid	metab_105	HMDB0000451	-	176.128	2.1029	pos	M+NH4	C8H14O3	0	50.7	-0.200185	68592-22-3	0.0171878	1.38939e+06	820157	2.40421e+06	7449.48	4612.86	6777.33	1.66548e+06	2.16473e+06	1.32243e+06	38716.7	51108.7	120444	12123.9	11897.1	19058.7	3642.36	2824.39	1507.86	684.827	122.845	0	28656.2	50083.6	32891.9	442.11	1265.39	2764.95	10407.2	239756	239783	246979
pos_8434	6-Hydroxyheptanoylcarnitine	metab_8555	HMDB0241680	-	312.18	3.7804	pos	M+Na	C14H27NO5	0	32	6.80503	-	0.0158937	946160	185630	1.15592e+06	22973	6891.92	37675.9	616586	1.19808e+06	833023	4602.25	5821.19	12713.8	14847.7	29105.1	21694.9	30649.1	30353.6	38355.4	56.2294	2670.28	5.4287	1794.07	3953.47	2798.5	4792.39	3680.98	5840.79	10412.5	111355	108354	108336
neg_7292	Tryptophyl-Isoleucine	metab_17086	HMDB0029086	-	316.167	5.1466	neg	M-H	C17H23N3O3	0	41.4	1.12938	-	0.0730184	0	0	0	0	15774.8	0	0	0	0	4873.24	0	5951.61	10933.4	4216.24	8603.14	0	0	806.278	106.035	505.255	107424	7948.45	9119.08	0	0	0	0	10492.5	1555.33	1765.81	1564.67
pos_4606	2-Hydroxyflavanone	metab_4678	HMDB0245161	C22005	258.112	5.216	pos	M+NH4	C15H12O3	0	46.8	-0.853778	-	0.00917479	1.2754e+06	852447	1.02462e+06	16065.7	24013.5	4406.11	1.52512e+06	1.25047e+06	939218	224193	136282	74579.3	4328.46	11234.4	4859.1	10626.5	2341.31	5896.94	47684.1	2081.76	1405.1	22036.9	13961.1	14339.2	891.823	2165.14	3374.47	10567	144288	146587	144277
neg_3828	17beta-Estradiol 3-sulfate	metab_13611	HMDB0004448	C08357	389.082	4.9515	neg	M+K-2H	C18H24O5S	0	75.2	-3.72444	481-96-9	0.00943676	1.12699e+07	1.53999e+07	8.18162e+06	153836	360333	118024	7.31684e+06	9.25936e+06	9.59521e+06	1.00763e+06	200455	550529	232856	567591	249033	10988.8	13801.3	12226.1	4455.79	0	101.123	17578.8	23643.7	22522.5	9510.94	4044.96	8522.5	10616.4	1.04202e+06	1.04206e+06	1.0251e+06
neg_5970	Periplocin	metab_15764	HMDB0256343	-	731.339	6.3469	neg	M+Cl	C36H56O13	0	73.8	-3.27452	-	0.0429759	257977	78185.1	26564.6	0	0	0	0	0	0	743329	5.48359e+06	2.13165e+06	1.86238e+06	381896	72037.1	75491.9	13473.7	0	0	0	0	22521.2	1950.31	10699.5	3493.21	0	0	10635.8	123785	123302	114580
pos_4977	1-(3,4-Dimethoxyphenyl)-1,2-ethanediol 2-O-b-D-glucoside	metab_5054	HMDB0034627	-	402.176	6.1309	pos	M+ACN+H	C16H24O9	0	52	-0.0106216	251913-30-1	0.0118833	95788	74543.3	190542	0	8.0908	0	91102.7	184187	55965.7	4.56777e+06	1.43113e+06	126623	13909.8	20755	1725.89	29.0234	10.2594	0	0	24751	102456	0	0	0	46.7511	0	388.961	10640.2	210209	213856	209051
pos_1752	2-(1-Naphthyl)acetamide	metab_1667	HMDB0032710	C18533	186.091	5.6061	pos	M+H-H2O, M+H	C12H11NO	0	33	-0.377397	86-86-2	0.00734398	1.80727e+06	1.87996e+06	1.87761e+06	16087.4	6884.68	9619.05	1.7216e+06	1.93133e+06	1.3868e+06	22678.7	21893	10732.1	14069.6	38460.6	13412.4	7602.48	6705.86	7505.8	6573.47	6056.73	3644.43	22860.5	21050.8	23747.3	8178.34	6585.81	7258.34	10647.5	272849	276323	276376
pos_10038	Estragole	metab_44	HMDB0034121;MJDBOTE0001746	C10452	166.123	2.4546	pos	M+NH4	C10H12O	69.2	0	-0.120419	140-67-0	0.00407696	6729.53	12665.2	34067	67076	57968.7	59222.3	18387.9	21816.9	3707.21	0	0	0	0	2113.48	735.226	83840.6	25396.5	15127.2	0	0	1742.42	0	847.823	904.215	0	0	0	10654.9	10137.8	10210.1	10138.9
neg_3943	Estriol-16-Glucuronide	metab_13726	HMDB0006766	C05504	485.178	5.1309	neg	M+Na-2H	C24H32O9	0	55.3	-2.90935	1852-50-2	0.0109801	6369.92	55155.9	0	0.0306	3100.53	10517.9	0	0	0	2.70933e+06	1.55167e+07	2.57601e+07	75799.1	20035.4	18208.5	5401.45	6382.84	7725.88	10571.9	3156.91	5804.61	21459.6	15913.9	26387.5	10162.1	3182.27	12158.9	10692.3	1.39296e+06	1.41983e+06	1.41975e+06
pos_7611	10-hydroxy-(2E,8E)-decadien-4-ynoic Acid	metab_7699	HMDB0062773	-	222.112	4.666	pos	M+ACN+H	C10H12O3	0	51.2	-0.474077	-	0.00936817	148791	113773	114456	11009.4	11768.7	14578.9	138801	99567.4	72335.2	34390.2	23509.4	16269.9	6730.77	7565.53	6365.61	11251.6	11269	4877.93	7293.01	13799.3	7671.4	21711.1	23581.5	17790.8	1011.17	4050.8	4257.24	10713.7	23671.8	23291.2	23292.4
pos_6846	Rivenprost	metab_6900	HMDB0257249	-	473.195	5.7882	pos	M+Na	C24H34O6S	0	38.2	-4.4543	-	0.0377279	27567.8	16753.1	3207.2	0	0	0	0	0	0	1.52577e+06	940744	491973	0	0	0.9693	2133.61	0	0	0	24624.9	27406.7	63215.9	0	11843.3	4.7298	0	0	10769.1	24433.6	24459.6	22883.3
pos_3139	Grosheimin	metab_3158	HMDB0303491	-	285.108	2.5903	pos	M+Na	C15H18O4	0	38.4	-7.9467	-	0.0155212	0	8440.58	4556.19	6330.89	12007.5	11366.7	0	3551.17	11202.8	337345	808821	541214	11351.2	23460.5	16967.5	7484.68	10583.2	18070.7	541.246	455.41	2933.55	0	0	3397.85	17882.7	37569.4	30313.8	10769.4	57222.4	57860.6	56110.4
pos_7764	6-(Pyridin-3-YL)hexanoic acid	metab_7856	HMDB0245979	-	176.107	4.4826	pos	M+H-H2O	C11H15NO2	0	52.7	-0.134888	-	0.0694064	807.277	1878.1	0	1669.39	779.253	0	678.364	0	2519.94	31085.3	895.492	5894.88	5322.56	4135.1	2215.32	2653.7	637.661	1561.78	7076.53	2583.91	2971.77	25102.9	51106.9	26437.4	1858.66	2757.86	4683.84	10786.1	3286.85	3513.91	3057.75
neg_6474	Sulcatone	metab_16239	HMDB0035915	C07287	171.102	5.964	neg	M+FA-H	C8H14O	0	31.7	-3.32043	110-93-0	0.0539806	3763.03	0	1875.78	41900.7	82545.4	57429.2	4142.75	1565	2612.27	0	0	0	8487.6	5509.37	18520.1	23740.2	15061.2	17170.2	639.548	616.447	17158.5	2017.06	809.929	2967.61	15839.8	13766.1	20102.2	10824.1	7385.43	7427.1	8120.07
pos_6856	Micheliolide	metab_6911	HMDB0254704	C09507	290.175	5.7804	pos	M+ACN+H	C15H20O3	0	38.1	-1.28527	68370-47-8	0.00658452	4.00385e+06	550783	2.04663e+06	5581.55	3249.75	5680.9	1.80578e+06	2.29719e+06	505372	4925.31	4311.05	7541.33	25976.5	13729.8	32650.9	9665.38	13248.8	14132.8	5500.84	9679.39	7394.52	17851.1	14214.3	11466	9610.54	10438.6	7064.12	10855.5	246946	249782	246964
pos_7500	Isoketocamphoric acid	metab_7584	HMDB0301824	-	258.133	4.8098	pos	M+ACN+H	C10H16O5	0	48.5	-0.741416	-	0.00379565	50629.4	69609	54796.7	2507.23	3119.1	1068.57	55032.5	33542	72075.9	760329	1.86229e+06	3.17292e+06	7601.81	6889.27	5690.9	6848.32	8472.29	11131.3	10750.7	10524.9	2316.72	25384.2	9656.54	14694.5	14320.3	9595.97	6983.88	10890	178033	178032	176864
neg_6984	Isopropyl apiosylglucoside	metab_16769	HMDB0041513	-	753.308	5.485	neg	2M+FA-H	C14H26O10	0	77.7	7.2076	147742-24-3	0.0818631	0	0	0	4858.32	4644.14	6870.67	0	0	0	34152.8	151198	1.39206e+06	9561.47	24359.1	10908.9	20412	21121	23717.4	2803.41	1605.34	1147.05	13233.3	4831.34	5536.47	12650.8	18737.8	5359.22	10929.6	6920.78	6919.45	7950
neg_4062	(+)-marmesin	metab_13851	HMDB0030786;HMDB0303942	C09276	245.082	5.3113	neg	M-H	C14H14O4	0	52.7	0.943322	13849-08-6	0.00791358	267734	222514	232616	13207.5	13812.6	17903.3	90762.8	159309	196582	19890.6	6051.18	8523.41	19052.2	19970.1	16880.9	12988.1	13916.4	18480.9	7.1483	20.6996	5.8269	17838.7	21855	20568.9	9078.86	9794.22	7503.87	11004.9	20143.2	20420.4	20423.4
pos_6552	Salicylic Acid	metab_10221	HMDB0302214;PW_C001263;HMDB0000840;HMDB0001895;MJDBZSJ0000117	C00805	139.039	6.0991	pos	M+H	C7H6O3	80.1	0	-0.561866	69-72-7;487-54-7	0.0499705	0	0	0	0	0	0	0	0	667.891	0	4646.97	0	0	0	0	0	0	0	14996.3	33148.8	84311.9	0	0	0	0	0	0	11038.1	3651.03	3919.58	4025.8
neg_4767	10-Hydroxymyristic acid methyl ester	metab_14558	HMDB0031061	-	303.218	6.1436	neg	M+FA-H	C15H30O3	0	44.6	1.17625	-	0.13313	1.03588e+06	801483	647889	0	0	0	643488	698406	717782	0	0	0	0	0	0	0	0	0	0	58604.7	70022.9	0	0	0	1748.2	0	2228.88	11050.4	45394.6	35739.9	45559.1
pos_4416	Myosmine	metab_4483	HMDB0030386	C10160	179.118	4.7698	pos	M+CH3OH+H	C9H10N2	0	34.2	-0.36883	532-12-7	0.0183149	205948	69358.5	444358	11228.9	6305.88	5565.96	367353	354299	103794	9185.59	10884	57690.6	21874.1	21794.2	17113.2	14362.8	13129.7	13183.9	1857.91	1927.23	2215.95	10053.3	16333	15286.5	13858.9	14013.3	16527.1	11062.5	38548.9	39786.1	38551.4
pos_8464	1-[[(Z)-[5-(Hydroxymethyl)indol-3-ylidene]methyl]amino]-2-pentylguanidine	metab_8586	HMDB0260010	-	343.222	3.7563	pos	M+ACN+H	C16H23N5O	0	58.2	-5.47556	-	0.0103915	1.83523e+06	235309	6.98442e+06	10236.2	12210.1	3605.15	2.00564e+06	5.76138e+06	2.2941e+06	9860.86	2606.11	0	3911.26	0	2135.79	10336.3	12958	9271.54	11443.9	6206.95	12077.2	10119.9	10728.3	8837.48	14456	8555.71	18221	11101	471675	463383	463192
pos_6137	Beta-Thujaplicin	metab_6225	HMDB0035213	C09904	147.08	6.4639	pos	M+H-H2O	C10H12O2	0	81.5	-0.616758	499-44-5	0.167712	28047	23847.3	29800.5	19802.6	7777.32	840204	25854.8	21395.5	18169.4	2239.52	4229.58	9717.2	16293.4	17042.8	14647.7	1761.28	4515.74	1814.01	13324.4	10846.8	13681.1	2701.67	4011.68	1541.52	30150.8	16068.3	33105.8	11126.9	4191.7	4921.83	5861.66
neg_8661	Calystegin A3	metab_18492	HMDB0038593	C10850	204.088	3.7584	neg	M+FA-H	C7H13NO3	0	66.7	-1.64402	131580-36-4	0.00586556	12451.1	13974.2	1798.3	4051.95	3284.15	737.24	3656.11	8820.27	17714.6	622841	1.54954e+06	1.25824e+06	20427.1	4292.62	3395.39	6610.47	6654.52	4998.48	2831.42	745.544	951.151	31427.6	29135.2	38991.5	4355.68	2757.65	4406.18	11155.4	83546.2	84395.1	84406.4
neg_7931	Indicine-N-oxide	metab_17730	HMDB0253458	-	314.161	4.4252	neg	M-H	C15H25NO6	0	43.7	1.32123	-	0.0153347	13044.2	8464.76	40142.3	3350.84	1516.65	7341.52	5439.66	1545.54	13542.2	7794.55	3936.48	1387.65	3.5772e+06	8.20292e+06	7.55158e+06	8361.16	11347.4	11935.7	6782.25	9111.59	18350.8	6736.94	6480.83	5457.1	15437.9	12036.2	21931.7	11164.1	609113	593237	593196
pos_1589	11-trans-LTE4	metab_1488	HMDB0062286;LMFA03020022	-	478.207	6.1707	pos	M+2Na-H, M+K	C23H37NO5S	0	39.1	-8.34945	-	0.028084	160978	249676	88644	9063.05	0	16036.9	72333.1	164635	189951	5.94288e+06	5.6598e+06	2.08627e+06	6969.85	6402.01	4321.35	15946.6	18789.9	20092.5	9699.99	7480.28	10133.6	24019.1	6187.33	0	7477.84	7787.1	6412.3	11168.9	376406	358378	376385
pos_7865	2-(beta-D-Mannopyranosyl)-L-tryptophan	metab_7958	HMDB0258059	-	399.176	4.363	pos	M+CH3OH+H	C17H22N2O7	0	79.8	-1.07396	-	0.0407384	2629.2	0	3005.59	5872.52	1780.59	5732.11	10694.7	2236.52	7477.31	1.6011e+06	839422	282881	2051.68	3862.95	5535.09	7882.18	5936.27	2036.59	3870.33	3066.82	22329.7	61455.4	3439.42	24306.8	555.493	0	0	11239.9	59184.7	56410.5	61191.4
neg_6766	Ferutinin	metab_16537	HMDB0252237	-	379.188	5.7524	neg	M+Na-2H	C22H30O4	0	33.1	-4.47934	-	0.00742144	0	15545.9	0	1750.9	2735.05	2709.15	38526	4745.41	17132.2	245089	1.06773e+06	778298	12353.9	129536	24474.2	1517.77	3905.39	2818.24	24332.7	47570	42377.1	0	0	0	1738.92	3224.08	7658.17	11261.9	54698.7	54680.8	55395.6
pos_3787	Coriandrone E	metab_3819	HMDB0029971	-	266.102	3.6129	pos	M+NH4	C13H12O5	0	38.6	-0.788742	177795-34-5	0.00471095	253532	313465	233528	657.696	1389.15	0	190744	191871	407053	75612.1	99425.4	64640.3	14291.3	200.911	262.943	6568.63	1000.1	5577.47	0	0	0	21188.5	24691.6	23756.9	16932.2	15323.3	20110.2	11262.4	29909.6	29911.4	30155.2
pos_4264	Pentenylbenzene	metab_4324	HMDB0302269	-	147.117	4.4507	pos	M+H	C11H14	0	46.9	-0.302154	-	0.0367161	0	0	0	0	0	0	0	0	0	0	0	0	1350.69	1086.42	1405	0	0	0	46438.9	49161.9	38774	0	0	0	487.071	0	446.098	11275.7	6504.15	6504.72	6927.04
neg_6211	Ajmalicine	metab_15990	HMDB0248072	C09024	749.35	6.1279	neg	2M+FA-H	C21H24N2O3	0	60	-7.5763	483-04-5	0.0180048	0	0	0	0	0	0	0	0	0	194129	6.34897e+06	9.57838e+06	89.5777	21803.1	0	0	13371.5	22290.4	0	0	0	0	0	0	12080.5	36733.1	50926.3	11283.5	1.41023e+06	1.4534e+06	1.4567e+06
pos_6908	Glu His His	metab_6963	-	-	422.178	5.7011	pos	M+H	C17H23N7O6	49.3	0	0.399096	-	0.0841007	0	9202.04	0	7818.9	7137.16	10207.2	0	0	2250.16	93234.9	1.32934e+06	2.88005e+06	6724.3	10111.2	9987.04	10716.9	14205.9	14497	14104.8	7122.29	3013.39	17780.9	14815.1	18801.1	9472.42	1807.74	10143.5	11373.4	85876.9	85748.6	73892
neg_8931	1-(5-Methyl-2-furanyl)-1,2-propanedione	metab_18778	HMDB0033003	-	197.045	3.5534	neg	M+FA-H	C8H8O3	0	37.9	-1.29415	1197-20-2	0.00373081	344965	106365	240229	11939.1	11487.2	12927.7	208774	320132	170666	5098.98	53854.1	95508.6	19959.3	20454.4	31674.8	9194.67	7862.83	8208.86	7429.38	5471.36	2295.33	19079.9	20181.7	25108.3	7778.11	10679.5	13528	11401.5	33868.8	33868.9	34088.2
pos_1622	Fangchinoline	metab_1525	HMDB0242612	-	647.258	6.123	pos	M+H-2H2O, M+K	C37H40N2O6	0	32.5	9.58542	-	0.00863793	2.06663e+06	1.54808e+06	3.27014e+06	0	0	0	923303	1.78778e+06	761064	1.03985e+06	1.80069e+06	1.43487e+06	1658.94	0	0	0	0	0	0	6995.24	16353.6	27010.3	37884	49018.3	0	0	0	11438.5	193022	196374	194958
pos_4549	Trans-Cinnamyl alcohol	metab_4619	HMDB0029698	C02394	117.07	5.0568	pos	M+H-H2O	C9H10O	0	59	1.82507	4407-36-7	0.00355865	395742	439998	415545	8587.64	5821.06	4046.29	412193	435635	316801	15143.4	41362.7	67003.2	26967.6	25502.6	19972.5	2936.1	2924.94	3098.72	23469.6	38741.8	25411.5	11951.3	10073.3	6447.06	5245.8	2964.64	4069.41	11444.5	76798.1	77273.2	77273.7
pos_10026	Trans-4-Aminocyclohexanecarboxylic acid	metab_31	HMDB0246355	-	126.091	2.4786	pos	M+H-H2O	C7H13NO2	0	34.7	1.02987	-	0.0110712	203985	490929	121579	13206.2	15402.2	11300.8	223574	178800	645548	131518	284237	176671	16514.4	15256.9	14661.9	10942.8	9377.66	3404.66	5166.42	10753.3	6268.45	20819.3	12222.5	11565	14146.1	16074.8	17098.9	11486.7	60702.9	61477	62058.1
neg_2758	(+)-Diacetyl-L-tartaric anhydride	metab_12497	HMDB0242250	-	197.009	3.5378	neg	M-H2O-H	C8H8O7	0	31.8	-0.894964	-	0.0190823	102318	71125.8	266535	9604.37	13872.9	9312.44	239174	144280	42049.4	1004.53	27946.1	16721.9	10955.7	5176.08	53731.7	15424.2	11142.7	11654.3	15908.8	36765.3	4591.87	12083.2	6434.1	21573.2	1518.8	0	776.683	11489.4	22397.5	22405.7	23150.2
neg_7726	Hydroquinone	metab_19931	PW_C001632;HMDB0002434;MJDBOTE0000348	C00530	109.029	4.6455	neg	M-H	C6H6O2	83.4	0	-6.74365	123-31-9	0.00839232	994449	1.79871e+06	428617	14364.3	14358.4	6989.69	592266	884901	2.12187e+06	8781.63	12805.4	112498	13770.9	2882.5	3963.96	24060.6	31595.8	24072.7	1768.13	1410.91	2098.2	10865.1	7829.72	11997.7	7063	7948.37	7362.47	11506.1	167890	170353	170355
neg_6680	1-[(5-Amino-5-carboxypentyl)amino]-1-deoxyfructose	metab_16448	HMDB0034879	-	345.11	5.8464	neg	M+K-2H	C12H24N2O7	0	33	8.89925	21291-40-7	0.0309987	343318	335688	94778.7	15413.4	11119.2	14559.5	118770	162183	94880.7	14072.9	2706.65	2086.93	11538.9	14759	18854.1	15525.3	13706.5	8815.53	3445.9	4536.69	1531.64	17801.4	16316.5	25197.8	10912.6	9578.78	10887.9	11521.4	21177	21186.4	20064.5
neg_4020	5-(2-Furanyl)-1,2,3,4,5,6-hexahydro-7H-cyclopenta[b]pyridin-7-one	metab_13806	HMDB0039656	-	248.093	5.2486	neg	M+FA-H	C12H13NO2	0	42	0.496851	118355-71-8	0.00113216	2.93382e+06	4.5561e+06	1.8343e+06	34613.9	43962.5	37825.8	1.88594e+06	2.33225e+06	3.59402e+06	81575	194277	154387	55269	73442.1	45608.5	10790.4	9473.29	6653.87	0	1248.98	1795.56	20049.9	29232.5	30020.1	10448.8	7543.64	11679.2	11578	387609	386850	386850
neg_7973	Melleolide H	metab_17773	HMDB0038788	-	451.172	4.3783	neg	M+Na-2H	C24H30O7	0	61	-3.77598	117240-47-8	0.172121	0	0	0	6333.7	18745.5	25691.7	0	0	0	463858	237574	112392	111627	49153.6	79925.3	739.28	3004.08	628.08	5862.56	4294.52	2270.85	30277.4	38693.8	45545	1900.89	3508.6	2406	11594.3	11418	11483.2	8345.96
neg_1332	Linalyl cinnamate	metab_10995	HMDB0030432	-	265.157	6.3938	neg	M-H2O-H, M+FA-H	C19H24O2	0	34.9	-8.90851	78-37-5	0.0475975	554.485	4491.91	2961.5	3502.17	2821.07	1190.62	4197.19	2758.17	3603.35	5466.66	4520.33	2313.24	12536	167127	39179.9	260.668	34.2145	661.38	1067.55	712.988	5934.25	351.189	77.2969	10.1166	77694.1	27083.7	25251.8	11594.9	535.231	534.99	580.472
pos_8200	(7E)-2-acetyl-2,3,4,5-tetrahydrooxonine-6,9-dione	metab_8310	-	-	197.081	3.9961	pos	M+H	C10H12O4	33	0	0.141561	-	0.0365741	0	0	1145.1	0	0	0	3356.91	0	0	1747.03	15647.8	19463.1	0	715.593	725.84	0	0	0	0	0	110282	4061.64	4277.27	5816.71	0	3246.16	11689.7	11614.4	8055.49	8044.39	8570.8
neg_4267	4-trans-Hydroxyglipizide	metab_14060	HMDB0060935	-	506.167	5.5952	neg	M+FA-H	C21H27N5O5S	0	50.1	-9.7854	-	0.0258174	0	9489.16	0	5510.77	2651.18	7322.9	0	0	0	0	554826	1.51136e+06	2324.33	14993.4	8854.83	17926.3	1865.17	0	12740.5	61110.8	30453.5	0	2857.3	0	5629.02	1766.72	5641.29	11665.9	20455	21375.6	20440.1
neg_8339	Artocarpetin A	metab_18154	HMDB0030467	-	349.105	4.026	neg	M-H2O-H	C21H20O6	0	42.3	-8.40259	167319-12-2	0.0745537	173016	391388	46827.4	17106.2	22066.8	24642.7	97591.7	81526	149916	4598.26	252.415	985.703	30907.9	19605.3	24888.5	22214.6	23366.5	16673.3	1909.55	0	3755.93	6608.23	18480.3	5989.28	12630.3	14710.5	14413.3	11729.3	24342.3	24335.4	21325.7
pos_4384	9-Hydroxy-7-megastigmen-3-one glucoside	metab_4448	HMDB0040701	-	390.248	4.698	pos	M+NH4	C19H32O7	0	38.9	-1.03477	-	0.0513768	0	0	0	42826.4	690649	60907.9	0	0	0	0	0	0	25548.8	0	73595.4	61082.4	0	79875.6	0	0	0	0	0	0	0	0	0	11746.5	19747.5	19832.4	21603.3
pos_5576	Anisatin	metab_5652	HMDB0302686	C09294	367.081	7.9886	pos	M+K	C15H20O8	0	76.5	5.29916	5230-87-5	0.102823	0	0	0	0	13863.4	2051.9	0	0	0	0	0	0	0	0	0	26450.9	41869.5	64834.7	5164.02	1086.27	0	0	0	1643.72	0	0	0	11754.1	3492.59	3416.32	4104.95
neg_4100	Leteprinim	metab_13893	HMDB0254024	-	326.089	5.3668	neg	M-H	C15H13N5O4	0	33.9	-2.79684	-	0.0153004	1838.14	5346.6	0	11363.5	11682.1	14197.7	0	0	0	197238	1.55248e+06	1.74147e+06	58039.3	18621.5	12994	11797.5	13941.1	12100	13390.7	52179.7	13647.2	272.725	168.992	3028.25	8287.7	6419.74	6304.04	11794.8	87316.2	89570	89761.6
neg_1275	Neurotensin 11-13	metab_10935	HMDB0013024	-	442.209	6.214	neg	M+Cl, M+FA-H	C21H33N3O5	0	40.5	-6.95002	-	0.0199858	211271	801693	626390	0	0	0	226154	362885	955942	2.76649e+06	6.22581e+06	7.84219e+06	101656	186706	76843.6	2542.69	0	0	4709.37	0	0	9443.86	7209.41	5902.64	37946.5	30570.9	43227.1	11796	957979	925115	957811
pos_7635	Dihydrolipoamide	metab_7721	LMFA08010019;HMDB0000985;PW_C000782	C00579	432.187	4.634	pos	2M+NH4	C8H17NOS2	0	30.4	5.91571	3884-47-7	0.0956358	9765.57	24898.3	8069.45	11137.7	10794.9	9866.07	6255.85	12893.9	16919.1	58916.4	655987	881601	13106.8	6597.75	12119.4	16148.7	14776.3	10046.9	6589.87	2619.42	9676.77	20828.1	26862.2	20107.1	5153.85	2530.33	6383.82	11810.3	2438.48	2124.75	2038.6
pos_6082	Isopulegone caffeate	metab_6176	HMDB0029566	-	334.201	6.5349	pos	M+NH4	C19H24O4	0	34.6	-0.631417	179694-78-1	0.0313834	67437	0	12.9543	0	0	0	0	0	0	3.45027e+06	2.54233e+06	1.68025e+06	36827.7	3559.08	0	5105.36	0	0	0	0	0	68289.7	0	5195.94	12018.5	20850.3	31006.9	11872.2	253210	253112	239645
pos_4865	Undecylenic acid	metab_4945	LMFA01030036;HMDB0033724	C13910	226.18	5.9316	pos	M+ACN+H	C11H20O2	0	43.9	-0.686069	112-38-9	0.0137771	0	0	3598.31	28660.6	33022.5	23683.4	7510.73	6646.99	9437.97	0	0	0	307018	93146.7	297835	12179.5	16704	14708.5	10461.6	12702.9	9191.33	972.446	4997.1	2293.22	30557.2	12913.5	18995.1	12223	27250.1	27906.7	27252.2
pos_7429	4-Amino-1-butanol	metab_7507	HMDB0246336	-	72.0814	4.9055	pos	M+H-H2O	C4H11NO	0	59.6	6.73348	-	0.00305675	80162.9	122589	52053.8	16737.1	16379.5	14693	67269.3	60319.9	162240	12995.2	14645.9	12670.8	12998.8	13531.6	11551.4	11124.9	10523	10711	11583.1	10144.6	12492.1	15453.5	11850.5	14693.3	11605.3	13801.9	13221.7	12267.1	19304.5	19407.3	19305.3
pos_6981	1,2-Dihydronaphthalene	metab_7037	HMDB0244076	-	163.112	5.5904	pos	M+CH3OH+H	C10H10	0	33.7	-0.82934	-	0.0259687	188258	156271	182131	4341.05	8031.45	7345.87	173086	168829	149602	1913.72	5859.04	14747.4	30648.2	33041.8	35415.4	7096.72	6143.89	8481.3	15002	24372.8	18772.8	14607.8	11777.3	14481.1	9616.25	7129.78	9953.97	12286.3	34261.9	35848.5	35852.8
pos_1112	N-[(1R)-2,3-Dihydro-1H-inden-1-yl]-adenosine	metab_979	HMDB0247685	-	384.165	4.9295	pos	M+H, M+Na	C19H21N5O4	0	48.8	-4.43553	-	0.00335062	72154	54418.6	18423.5	7632.83	6696.69	8004.65	8202.62	22791.1	25110.7	244085	1.18614e+07	3.81131e+07	21134	14204.5	6153.63	16171.5	6225.88	14796.5	12000.9	8427.75	12402.9	15936.8	7125.31	9643.43	15444.7	14741.8	15512.7	12369.2	1.55699e+06	1.55033e+06	1.54675e+06
pos_6707	Chloroprocaine	metab_6761	HMDB0015292;PW_C009576	C07877	541.239	5.9635	pos	2M+H	C13H19ClN2O2	0	31.2	8.70038	133-16-4	0.0953037	0	0	0	0	1075.93	11716.1	0	0	0	643934	2.38324e+06	3.44829e+06	115288	5817.39	188379	3693.13	3936.51	3549.43	1306.17	1415.33	173.804	7027.76	0	620.914	47411.7	55077.1	25252.1	12455.3	106279	125984	126000
pos_2658	Diallyl Trisulfide	metab_2659	HMDB0031154	-	179	0.3141	pos	M+H	C6H10S3	40.8	0	-8.99806	2050-87-5	0.0157797	14515.3	15092.1	19435	9806.67	11146	15445	14679.3	13962.6	15379.8	13463.1	12606.9	14191.7	9672.58	21757	9558.89	10236.5	11068.7	9691.05	8802.02	7606.74	8042.45	22238.8	22351.6	19792.1	7975.85	9950.69	12248.1	12500.4	9041.75	9288.14	9298.46
pos_4870	Azvudine	metab_4950	HMDB0248824	-	304.119	5.9395	pos	M+NH4	C9H11FN6O4	0	63.9	7.56417	-	0.00606854	1.87992e+06	1.88677e+06	1.34803e+06	24706.6	25323.7	36347.1	735771	1.242e+06	1.37449e+06	2.59576e+06	350286	642670	4995.11	0	1304.61	48483.2	51816.5	46169.7	0	0	0	0	0	3603.59	0	0	10.2645	12506.9	228375	225988	225995
neg_3971	Androstanediol-17g	metab_13756	HMDB0248414	-	505.221	5.17	neg	M+K-2H	C25H40O8	0	71.4	-0.473443	-	0.750213	0	0	0	603.73	4823.74	2972.11	0	8076.36	0	566221	0	0	8009.55	20331.6	5968.35	8329.13	5862.19	8053	25510.6	7779.3	50261.7	290.021	82.9059	39.7811	16592	19322	8663.17	12565.5	282.875	3044.79	3016.6
pos_4772	Kyotorphin	metab_4851	HMDB0005768;HMDB0029099	C02993	675.359	5.6931	pos	2M+H	C15H23N5O4	0	65.9	1.73582	70904-56-2	1.13424	0	420.278	0	0	0	0	0	0	1202.04	3176.38	2947.07	0	0	177.086	0	0	0	0	81625.7	42688.4	26976.2	0	0	0	0	0	0	12607.5	302.17	878.886	0
neg_10379	Hydroxychloroquine	metab_10604	HMDB0015549	C07043	370.147	0.7925	neg	M+Cl	C18H26ClN3O	0	74.5	3.34168	118-42-3	0.0467796	20174.4	25094.4	18491.5	0	0	0	22281.7	22735.3	25116.4	11191.3	79371.1	64759.5	0	0	0	532.717	0	706.502	35427	23215.6	27134.6	25208.9	13614.6	19580.8	2873.47	3572.12	0	12655.5	16275.6	17529.4	16103.7
pos_8538	3-Methylpimelic acid	metab_8664	HMDB0059757	-	139.075	3.6846	pos	M+H-2H2O	C8H14O4	0	48.9	0.0978864	10200-31-4	0.0117545	17629	12275.1	24243.6	16695.6	10766	1051.58	18190.9	22359	20162.9	7888.65	15477	15584.9	7755.52	0	12390.3	10006.7	13302.6	14119.1	1664.25	975.991	8112.78	3254.38	6477.15	5964.99	45102.8	9273.87	33692	12662.2	10847.1	11075.1	11066.7
pos_2782	Methylguanidine	metab_2791	HMDB0001522	C02294	74.0719	0.9935	pos	M+H	C2H7N3	82.4	0	7.99513	471-29-4	0.0757413	0	0	0	6497	4368.62	6473.86	0	0	0	562.383	0	3461.48	9170.23	7589.27	7525.62	5259.87	8915.89	4151.42	0	0	0	7995.85	8664.17	11305.1	13397.9	19172.3	73170	12669.4	477.522	476.221	542.282
pos_6847	Xi-3-Hydroxy-5-phenylpentanoic acid O-beta-D-Glucopyranoside	metab_6901	HMDB0031695	-	420.163	5.7882	pos	M+ACN+Na	C17H24O8	0	76.1	-0.676918	-	0.018351	8201.08	0	26797.6	0	0	4586.42	0	0	0	84057	2.41762e+06	4.73803e+06	206.584	1036.08	1318.96	3648.22	2577.7	1809.11	14691.9	26190	80846.5	0	2263.54	2901.94	2392.86	9564.95	5813.97	12725.1	216188	223119	216161
pos_8958	S-oxocysteine	metab_9097	HMDB0257422	-	178.042	3.2668	pos	M+ACN+H	C3H6NO3S	0	31	6.28343	-	0.0414753	0	7260.77	90684.9	7515.24	7735.67	23274.8	10094.4	0	24102.1	18810	0	0	7103.45	0	6077.34	7486.18	14869.2	0	21537.6	26895.4	9116.41	7599.28	17643.8	0	24287.3	13546.5	9804.66	12732.2	7461.69	7442.77	8000.46
pos_6792	Pyrenochaetic Acid	metab_6845	-	-	235.096	5.8916	pos	M+H	C13H14O4	48	0	-1.03034	-	0.194743	38.3876	35.4926	0	0	0	0	0	12.7373	0	15979.6	18664.6	22176.9	0	0	0	0	0	801.47	0	0	0	48398.2	50214.3	52588.1	428.194	0	612.871	12753.6	3155.25	2176.44	3087.05
pos_9071	Melledonal A	metab_9213	HMDB0035865	-	474.212	3.1953	pos	M+ACN+H	C23H28O8	0	30.5	-1.35402	103847-15-0	0.00892261	628028	103133	1.17917e+06	5589.77	1775.71	7721.75	880112	1.33865e+06	845212	0	0	423.608	8340.59	10506.5	6588.33	11991	10473.7	13432.3	9406.04	18558.9	40872.4	12132.9	0	1073.71	4709.39	14473.5	16112.5	12769.7	70120	71225.5	70152.6
pos_9167	2,4-Dihydroxy-2H-1,4-benzoxazin-3(4H)-one	metab_9312	HMDB0033733	C15770	214.071	3.1315	pos	M+CH3OH+H	C8H7NO4	0	49.7	-0.360788	17359-54-5	0.0221198	325165	496763	195231	17605.4	22263.4	21623.8	415851	305175	384945	10012.2	24023.1	15562.4	32658.6	18280.9	25017.7	24649.2	22591.5	20911.4	4145.93	8242.52	1739.63	16111.8	12996.4	18566.9	7992.72	9813.23	5601.96	12780.3	45062	45300.5	43484.4
neg_3086	Cyclocalopin A	metab_12846	HMDB0039810	-	277.108	3.9078	neg	M-H2O-H	C15H20O6	0	57.5	1.11201	-	0.0578877	124929	5170.79	40575.4	25557.3	19021.8	28555.4	59737.5	320290	65261.5	27376.2	3830.38	5884.87	3337.97	3414.21	2781.42	15178.9	14970.4	7114.3	31210.3	30773.5	25479.1	3931.41	16606.3	7911.77	400.121	0	0	12798	6753.63	6099.94	6139.62
neg_3984	PGP(a-13:0/i-13:0)	metab_13769	PW_C076324;HMDB0116519	C03892	739.363	5.186	neg	M+Na-2H	C32H64O13P2	0	81.4	8.51367	-	0.196907	0	0	0	39884.9	5002.17	30598.3	0	0	0	420145	432033	577937	65458.6	580694	78440.7	9663.31	19336.1	1943.07	23793.6	11299.9	10459.4	7822.58	0	0	27027.8	18943.5	24138.7	12869	39262	27208.9	39176
pos_6849	3,7-Dimethylquercetin	metab_6903	HMDB0029263	C01265	353.065	5.7882	pos	M+Na	C17H14O7	0	63	5.14273	2068-02-02	0.866444	0	0	0	36616.6	410003	0	0	0	0	0	0	0	0	0	0	44796.1	42252.7	40933.9	0	0	0	0	0	0	26802.3	0	0	12898.8	1835.8	1902.94	0
pos_8400	Quinoline	metab_8519	HMDB0033731	C06413	171.092	3.8204	pos	M+ACN+H	C9H7N	0	30.8	-0.440089	91-22-5	0.0267453	927980	937289	727749	8382.49	13494.1	16731.7	582390	742057	691739	21723.1	27972.3	6246.53	12152.1	16527.5	15135.9	17539.3	14223.1	12503.4	7746.04	1591.15	7958.33	22247.1	19821.9	21892.7	12798.9	6999.97	9705.85	12919	113225	118078	119059
neg_6729	3-cis-Hydroxyglipizide	metab_16500	HMDB0060934	-	506.167	5.7916	neg	M+FA-H	C21H27N5O5S	0	58.1	-9.36625	-	0.0215668	133287	94959.5	3240.49	7900.11	7509.01	17719.1	50225.4	10296.1	1891.09	974.668	1.44943e+06	4.9129e+06	10096.4	17047.6	12124.3	18193.3	19117.4	14540.9	6384.72	28087.1	14254.7	0	9106.45	9798.76	8950.24	12627.4	14336.1	12949.8	159688	166149	165389
pos_6688	Isokobusone	metab_6740	HMDB0036791	C16977	240.196	5.9874	pos	M+NH4	C14H22O2	0	51.7	-0.838121	24173-72-6	0.0446248	0	0	0	1101.17	0	4162.44	0	0	0	0	0	0	410805	134710	325501	3347.72	1543.94	0	0	1797.31	2633.94	0	0	0	81985.4	9155.77	56114.8	13048.2	23934.6	25857.5	25911.4
neg_7897	4-Coumaryl alcohol	metab_17693	HMDB0003654	C02646	195.066	4.4644	neg	M+FA-H	C9H10O2	46	0	-1.93933	20649-40-5;3690-05-9	0.00559218	466911	571147	4.31377e+06	2251.37	1001.43	1717.89	5.27484e+06	3.50565e+06	714054	161313	944519	1.39099e+07	27002.2	52152.3	29491.4	3948.29	1733.56	6134.68	567.703	0	0	37334.1	63023.8	42897.9	456.022	0	1085.16	13098.4	918094	909225	918084
neg_6661	Dimethyl-3-hydroxypyrid-4-one	metab_16427	HMDB0251390	-	184.061	5.8621	neg	M+FA-H	C7H9NO2	0	59.9	-2.19679	-	0.00572592	2.75936e+06	1.787e+06	3.86231e+06	22629	17343.8	13533.7	1.6956e+06	2.63523e+06	999028	12912.4	5538.12	1044.87	10928.7	13106.5	13482.1	12531.1	11525.9	11476.3	7065.92	8564.41	8034.75	22926.5	18027.3	18797.6	14037	10660.2	13595.6	13103.6	286602	286620	289463
neg_7062	2-Aminobenzoic Acid	metab_16852	HMDB0001123;PW_C000877	C00108	136.04	5.4138	neg	M-H	C7H7NO2	90.9	0	-4.68858	118-92-3	0.029092	141974	341887	63772.5	13781.4	12392.7	10918.2	84219.2	134103	359080	22398.6	21964.1	9220.76	14121.6	13298.6	12648.2	10646.8	8699.97	7651.29	8304.58	7632.61	8048.34	21947.5	24381.5	23103.8	11940.7	11840.7	13653.4	13154.3	33663.5	33676.8	35395.7
pos_1053	Loliolide	metab_554	HMDB0302428	-	197.117	4.5383	pos	M+H, M+Na	C11H16O3	0	50.4	0.232342	-	0.902403	737.563	2301.78	0	0	0	812.762	3072.38	1441.57	2493.5	1258.31	2078.95	1184.5	33816.7	51519.7	55583.2	0	938.149	0	1991.35	2714.55	3044.09	74597.7	37297.5	36157.8	0	0	1274.94	13168	2404.53	1708.98	0
neg_6865	5-hydroxy-2-oxo-4-ureido-2,5-dihydro-1H imidazole-5-carboxylate	metab_16646	HMDB0304214	-	182.009	5.6344	neg	M-H2O-H	C5H5N4O5-	0	60.6	4.95999	-	0.0543051	0	0	0	415.989	0	0	0	0	0	0	0	0	0	0	0	0	0	0	0	0	9876.56	598.85	0	0	51831.2	29272.8	66709.8	13190.8	4744.16	5219.36	5221.13
pos_4716	Carboxyibuprofen	metab_4793	HMDB0060564	-	219.101	5.5109	pos	M+H-H2O	C13H16O4	42.3	0	-0.364797	-	0.0355407	0	0	0	4.2688	45.702	35.0881	0	0	0.0031	30087.6	205112	227882	3640.37	673.254	4396.44	556.039	2.3469	0	0	0	0	94272.6	31716.5	31858.9	675.779	0.9753	62.1907	13262.1	8768.67	9004.28	9405.49
neg_3927	Toluene	metab_13710	HMDB0034168	C01455	137.06	5.0996	neg	M+FA-H	C7H8	0	43.1	-7.36195	108-88-3	0.0183538	0	0	0	31485.3	37853.5	48201.9	0	0	0	0	0	755.452	2915.31	11786.8	10220.5	58342.5	48690.1	42652.9	0	0	371.64	1140.45	2555.87	1290.36	1309.81	3522.81	916.544	13399.4	8559.83	8838.36	8837.31
pos_9575	Heliotrine	metab_9724	HMDB0253072	C10324	314.196	2.8298	pos	M+H	C16H27NO5	46.8	0	-1.24384	303-33-3	0.00950231	4.2534e+07	8.19569e+06	1.23555e+08	4953.31	651.73	2603.64	6.68053e+07	7.38213e+07	2.40882e+07	328.509	0	7069.62	627.643	587.803	55685.9	840.528	318.557	375.361	34673.7	22902.4	53019.3	217.732	333.801	134.651	16261.9	10099	21923.4	13425	7.53972e+06	7.53985e+06	7.41636e+06
neg_6908	19-Hydroxydeacetylnomilinic acid 17-beta-D-glucopyranoside	metab_16690	HMDB0037589	-	707.254	5.5639	neg	M+Na-2H	C32H46O16	0	71.6	1.50362	-	0.0112566	20449.9	48711	197621	7783.86	3824.95	19953	71670.6	137511	181833	876750	698296	805459	51271	155284	63684.5	19716.4	13094.7	16852.9	7537.69	13110.4	0	33233.7	21334.9	561.212	3315.06	33015.9	0	13481.1	93053.3	94890.9	93076
neg_3154	6-Butyl-1,4-dioxan-2-one	metab_12917	HMDB0059939	-	203.092	3.994	neg	M+FA-H	C8H14O3	0	34.5	-1.28136	-	0.0121245	0	0	2017.36	72241.1	36129.5	59422.6	0	0	1781.74	20343.9	65666.2	164725	7305.17	8828.58	11990.5	30078.6	55992.8	31420	0	1013.51	1669.92	0	818.014	682.88	6903.81	9295.99	24114.2	13499.2	18481	18141.3	18066.2
pos_9619	(2S,3R,4S,5R,6R)-6-Ethyloxane-2,3,4,5-tetrol	metab_9769	HMDB0242656	-	220.118	2.814	pos	M+ACN+H	C7H14O5	0	64.5	-0.162147	-	0.0146883	178394	49539.9	130301	0	0	2001.34	237917	156188	142890	529182	5.66396e+06	1.56951e+07	1128.53	4721.65	8307.24	1717.05	1645.98	0	32787.5	33840	42786.2	19998.2	5792.84	19419.3	2465.75	0	1887.46	13528.4	465055	477022	465123
neg_6096	N,O-Didesmethylvenlafaxine glucuronide	metab_15881	PW_C040612;HMDB0061167	-	424.198	6.2218	neg	M-H	C21H31NO8	0	42	1.52335	1021933-99-2	0.00759891	422.668	31821.2	1385.87	6676.75	2049.63	12692.3	17870.2	0	28524.4	557064	2.0842e+06	8.03187e+06	99874.1	10527.8	16792.4	24846.8	38966.4	13207.5	3160.52	7388.54	4600.21	6620.41	8168.51	7132.3	11487.2	23149.1	14009.2	13561.4	1.11655e+06	1.1163e+06	1.13118e+06
pos_3791	(2S,3S,4R)-3,4,4',7-Tetrahydroxyflavan	metab_3824	HMDB0040828	-	292.118	3.6209	pos	M+NH4	C15H14O5	0	31.2	0.330026	149820-44-0	0.0145364	409688	480868	294134	23787.3	26783.7	8707.89	398020	411854	289641	14937.7	38206.6	56484.7	9605.46	1383.26	4500.24	30753.2	17375	27962.8	4754.98	6727.3	13947.4	4375.98	7309.37	1674.72	13225.1	13369.8	21537.6	13584.4	31119.4	30347	30350.7
neg_6634	Monocrotaline	metab_16398	HMDB0034363	C10350	370.151	5.8777	neg	M+FA-H	C16H23NO6	0	70.4	-0.223379	315-22-0	0.0161789	755.787	488.092	371.323	4645.22	2329.7	4901.47	2680.01	460.866	684.92	216916	1.8725e+06	2.17008e+06	64824.2	12237.2	2181.62	1172.14	2207.01	1527.6	10396	34.4324	10008.4	22462.7	6030.09	33768.3	25503.4	17997.6	31952.5	13588.3	137242	137159	133392
pos_8127	2-Aminobutan-1-ol	metab_8234	HMDB0245012	-	72.0814	4.0839	pos	M+H-H2O	C4H11NO	0	67.2	6.60517	-	0.0254266	79843.7	91738.7	55424.2	17490	17334.5	15351.9	65456.2	53754.9	123272	16012.6	17645.5	14531.8	14111.6	14075.5	13103.2	11237.9	11022.1	11504.2	12259.9	12885.3	18182.3	17105.5	16550.6	15973.5	11934.1	12243.1	13077.2	13664.6	19799.3	18940.4	19800.3
pos_4048	Mellein	metab_4094	HMDB0301747	-	220.097	4.0521	pos	M+ACN+H	C10H10O3	58.1	0	-0.530858	480-33-1	0.0264391	49144.1	53645.2	37732.4	10573.4	11845.3	9578.49	43777.3	51076.5	53276.6	55167.1	96256.1	247032	18293.3	24704.3	17909.1	8381.58	9088.63	6307.37	5485.97	5216.6	5049.02	16158.4	25338.4	33326	17318.3	19223.8	13715.6	13717.5	28654.8	27367.3	28665.3
neg_3864	Macaridine	metab_13647	HMDB0039455	-	260.093	5.0058	neg	M+FA-H	C13H13NO2	0	41.6	1.09923	-	0.00197933	1.6429e+06	266279	1.04886e+06	28376.4	25583	19239	713037	661487	75697.8	63799.4	17413.1	6321.81	15112.9	16697.1	22485.1	5938.34	4091.15	973.921	30546	10622.6	12455.3	39097.4	26138	28191.6	2826.94	47.8578	3848.18	13731.4	67195.8	67427.1	67426.4
pos_4213	Piperonal	metab_4272	HMDB0032612	C10812	151.039	4.363	pos	M+H	C8H6O3	38.2	0	-0.537962	120-57-0	0.038844	4882.67	5191.18	5844.81	5089.94	3915.72	4348.44	8139.66	5186.93	4564.3	7015.33	7227.14	7822.78	3075.09	2937.57	3280.85	2837.62	2817	2681.82	2507.66	2110.86	126909	6121.95	6083.86	6733.77	2861.37	1993.72	1976.78	13803	7563.53	7558.34	8081.28
pos_1284	Prodolic acid	metab_1165	HMDB0256794	-	274.144	6.2105	pos	M+H-H2O, M+H	C16H19NO3	0	36.7	-1.10158	-	0.00844772	1.26986e+07	1.02624e+07	1.43872e+07	112779	50616.7	43200.7	7.48817e+06	1.24545e+07	6.93186e+06	69877.6	3076	0	4044.01	9536.79	6564.4	23883.3	8467.64	5584.89	9255.14	0	0	26200.5	39925.5	43330.1	0	0	9357.86	13833.7	1.20198e+06	1.21957e+06	1.20183e+06
neg_9759	Phthalic anhydride	metab_19659	HMDB0256501	-	193.014	2.063	neg	M+FA-H	C8H4O3	0	51.6	-2.53569	-	0.00593455	361463	578459	603274	0	1222.96	1363.65	574632	443798	380299	763.043	57378.6	272866	5112.36	89440.1	42008.6	126.369	547.283	0	53409.8	76348.6	28066.4	749.455	132.384	2575.8	167.911	0	4526.2	13887.5	77510.6	77520.4	78315
neg_10365	Alpha-(1,2-Dihydroxyethyl)-1,2,3,4-tetrahydro-7-hydroxy-9-methoxy-3,4-dioxocyclopenta[c][1]benzopyran-6-acetaldehyde	metab_10590	HMDB0062442	C19592	369.059	0.8083	neg	M+Na-2H	C17H16O8	0	57.4	0.678482	-	0.270922	0	0	0	0	0	0	0	0	0	3810.44	29233	181315	0	0	0	0	0	0	26876.1	18799.6	16295.5	12090.6	8490.87	10978.7	32469.3	27439.9	13563.8	13917	642.868	428.688	752.588
pos_1419	(3beta,5alpha,6alpha,7beta,14alpha,22E,24R)-5,6-Epoxyergosta-8,22-diene-3,7,14-triol	metab_1308	HMDB0032691	-	409.31	6.9795	pos	M+H-2H2O, M+H	C28H44O4	0	70.6	-0.919163	211486-18-9	0.0536425	343079	259695	417822	14178.5	584223	125764	403688	430950	264053	534.069	406442	442277	502311	20713.7	338531	49294.8	896.164	38673.7	12629	299.703	15865	37229.5	999.28	5738.73	4165.77	776.597	2875.83	14120.3	129305	128750	117409
pos_6940	2-Hydroxyestrone	metab_6997	PW_C000244;LMST05020040;LMST02010032;HMDB0000343	C05298	611.28	5.6459	pos	2M+K	C18H22O3	0	66.6	5.31437	362-06-1	0.0239805	0	0	0	8583.33	0	3598.71	0	0	0	1.26317e+06	4.09217e+06	5.26149e+06	3608.44	2269.28	47.1749	73105.9	35229.1	42510.5	227.009	1131.53	891.297	1111.22	0	1142.39	2133.71	3101.91	9006.41	14132.6	105486	109989	105603
pos_6764	Norbinaltorphimine	metab_6818	HMDB0255724	C18130	684.308	5.9236	pos	M+Na	C40H43N3O6	0	32.7	5.81475	105618-26-6	0.00956202	24433.2	15011.3	11627.9	0	0	20747	9836.28	5109.22	10389.8	1.15667e+07	1.61749e+07	8.94825e+06	29244.4	5117.52	14282.2	11793.6	3998.38	19287.4	10669.6	43919.2	0	7080.52	14394.7	21858.7	11384.6	11562.5	13822.7	14147.7	1.08332e+06	1.08341e+06	1.10141e+06
pos_8365	Pterosin N	metab_8481	HMDB0038218	-	235.133	3.8523	pos	M+H	C14H18O3	0	44.1	-0.338663	54797-11-4	0.0221172	74942.9	48816.8	307836	2755.48	2094.12	5.8436	186279	244348	48507.4	5403.13	57105.5	44252	5040.97	49130.1	4373.77	881.938	5.1271	3.131	53885.4	75894.9	39213.2	0	0	0	0	0	0	14157	27060.8	27061.3	28111.1
pos_9367	4-Piperidinemethanol, a,a-diphenyl-	metab_9524	-	-	268.17	2.9879	pos	M+H	C18H21NO	41.3	0	2.86478	-	0.124891	3058.19	3815.22	69462.6	0	4321.02	0	28316	5786.47	4422.57	18287.4	382238	126775	11039.3	1934.35	5512.2	1816.71	2943.61	3990	2101.23	2255.66	0	17009.1	84607	26301.8	16425.6	10236.9	2375.82	14171.9	9262.25	7202.51	8284.27
pos_4470	Orciprenaline	metab_4542	HMDB0014954	C07144	253.155	4.8577	pos	M+ACN+H	C11H17NO3	0	55.6	-0.854341	586-06-1	0.0132587	13729.9	10363.5	13391.6	50610.6	42483	42746.8	15446.6	11222.7	29910.6	18888.8	87104.2	643304	8940.15	4383.76	19950.9	39207.4	48367.7	35820.6	0	0	0	2561.59	9207.87	10350.4	5686.32	12794.3	6454.24	14204.2	25453	24871.2	24883.5
pos_1819	Halleridone	metab_1738	HMDB0302803	-	119.049	5.0249	pos	M+H-2H2O, M+Na	C8H10O3	0	61.1	1.73483	-	0.0743063	13.7344	15.7032	35.7718	98.2893	368.453	60.4065	36.4402	23.5736	3.3854	38.8691	14717.4	58098.7	28.527	59.4663	34.4651	22.3647	57.4293	424.5	72.6817	311.678	163266	3275.69	808.246	937.742	353.389	344.49	628.884	14208.6	5892.17	6726.92	6716.32
pos_3852	N-Lauroyl Proline	metab_3886	HMDB0242039	-	342.201	3.7084	pos	M+2Na-H	C17H31NO3	0	52	-0.481314	-	0.0365361	114299	224845	136638	9032.85	10488.3	1347.59	128959	74777.9	290732	2752.7	12991.3	601.113	768.573	0	1218.54	8888.35	8646.88	10908	5737.24	12270	29758.7	15184.3	17177	9915.41	17015.2	16202.8	19497.9	14266.8	18937.6	20190.6	20186.9
neg_7042	Trans-Chlorogenic acid	metab_16831	HMDB0032849;HMDB0003164	C00852	353.088	5.4302	neg	M-H	C16H18O9	0	63.7	1.08795	202650-88-2	0.866105	0	0	0	0	0	0	0	0	0	0	0	0	0	0	0	0	0	0	14532.9	0	156970	0	0	0	0	0	0	14291.9	1196.89	0	1215.83
neg_7324	Versetamide	metab_17117	HMDB0259796	-	544.204	5.0996	neg	M+K-2H	C20H37N5O10	0	33.7	3.47533	-	0.00989419	0	0	0	12917	8905.15	11918	0	0	0	11723.8	1.27093e+06	7.76416e+06	32510.4	19049.8	19717.2	10494.7	14931.5	11147	23741	0	0	16778.2	21136.8	35629.3	3052.17	26283.9	8400.6	14299.6	225264	221428	225268
neg_9932	Queuine	metab_19840	HMDB0001495	C01449	276.109	1.1924	neg	M-H	C12H15N5O3	0	57.5	-4.04489	72496-59-4	0.0303395	572696	165487	385641	19062.7	10553.9	12978.4	290955	434802	192457	14474.8	177467	862200	10392.7	68031.8	20275.3	4908.61	12447.1	8132.5	6658.33	21085	2393.5	38837.1	25388.9	47018.9	1561.45	2215.2	949.326	14299.7	75840.6	71998.2	71981.9
neg_8842	Leonuriside A	metab_18685	HMDB0031721	-	313.094	3.6168	neg	M-H2O-H	C14H20O9	0	41.7	3.48165	121748-12-7	0.00175471	264314	200853	275391	33701.5	32478.5	28954.5	239404	269140	241835	28855.7	87875.9	156628	149268	116703	131480	9965.36	20802.4	14691.5	39085.6	14399.2	11012	12191.2	10997.3	12255.2	9938.01	7600.83	9736.07	14389.6	54320.1	54320.1	54155.1
pos_2315	N-Acetyl-S-trans,trans-farnesyl-L-cysteine	metab_2284	HMDB0247773	-	350.217	2.806	pos	M+H-H2O, M+CH3OH+H	C20H33NO3S	0	30.1	5.76806	-	0.0526517	949272	244577	1.95995e+06	0	0	0	1.08428e+06	1.48096e+06	576051	0	0	1110.97	0	0	0	0	0	0	16277.6	53752.8	100795	609.491	0	0	0	378.827	870.465	14390.3	63242.6	62922.2	69008.9
pos_7052	5-hydroxyindole thiazolidine carboxylate	metab_7115	HMDB0304217	-	261.067	5.4633	pos	M+H-H2O	C13H14N2O3S	0	65.6	-8.63705	-	0.0531807	16169.6	30957.6	24261.9	32585.3	33877.2	204552	42360.5	26819.2	23670.2	12135.8	2807.67	99.9306	22269.6	19419.7	22930.1	17286.2	16907	16188.4	10194.1	3620.79	7954.5	14363.7	22275.3	14043.3	15338.1	16844.7	17807.9	14402	20240.9	18464.7	20310.6
pos_31	BEFLOXATONE	metab_3121	HMDB0248929	-	350.123	5.3037	pos	M+H, M+Na, M+K, M+H-H2O, M+H-2H2O	C15H18F3NO5	0	50.1	6.01122	-	0.00722919	2.27471e+07	1.85204e+07	1.82366e+07	29902.7	9198.81	12368.8	1.06965e+07	1.56884e+07	8.85174e+06	124555	1.17357e+06	638700	10891.7	868737	10681.8	10736.8	13305.5	10484.7	11472.7	15243.5	50911	11011.6	15746.2	11187.4	8126.59	7595.11	7066.39	14407.3	1.95876e+06	1.95852e+06	1.93422e+06
neg_3469	Diethylenetriamine crosslinked with epichlorohydrin	metab_13243	HMDB0032216	-	569.295	4.4096	neg	2M+Hac-H	C14H22ClNO	0	51.4	5.63648	25085-17-0	0.16772	0	0	0	153087	203832	117892	0	0	0	0	0	0	1.01257e+06	231512	533064	68347.4	42153.3	16252.5	7665.23	20395.9	14380.2	0	0	0	0	4252.53	0	14453.9	36714.3	39237.5	49972.1
pos_7006	Psilostachyin	metab_7065	HMDB0302335	-	298.165	5.5348	pos	M+NH4	C15H20O5	0	48.9	-1.04631	-	0.00889884	6264.09	25.7605	13463.7	31360.8	23927.4	17039	0	7354.42	0	183.216	3604.25	788.496	924373	2.30048e+06	2.26301e+06	30331.5	35779.2	46251.3	9072.08	9415.58	5624.71	2134.87	235.2	964.393	9689.87	11730.1	12499.5	14477.4	161515	164029	164032
neg_8149	Niazicinin	metab_17956	HMDB0031947	-	414.141	4.1905	neg	M+FA-H	C17H23NO8	0	58.3	1.45035	163812-19-9	0.0213562	10621.8	5369.97	15486.2	6909.85	16607.9	14771.8	15254.5	15922.3	9747.94	92794.7	783725	6.38125e+06	3063.57	3781.73	6460.57	8365.98	12164.6	8314.99	16437.3	14053.7	18883	12665.9	18959.9	23425.2	15066.3	14540.2	10906.8	14482	88907.5	92251.9	88935.9
pos_3405	Trans-2-trans-4-Heptadien-1-ol	metab_3433	LMFA05000701;HMDB0032301	-	154.123	2.9879	pos	M+ACN+H	C7H12O	0	31.7	0.0229694	33467-79-7	0.0148492	254011	50014.6	782489	46814.5	39778	23001.3	431400	338944	73794.5	2012.2	3776.76	1662.12	39475.9	33114.3	27845.5	9334.88	17684.5	17755.5	1210.05	0	0	24416.5	31618	29860	16521.4	13045.6	13117.8	14547	42053.6	40974.3	41006.8
neg_8583	3,4-Methylenedioxybenzaldehyde	metab_18411	HMDB0032612	C10812	195.03	3.8295	neg	M+FA-H	C8H6O3	0	41.8	-1.45325	120-57-0	0.0228589	204261	185405	231871	10933.7	21375.7	15934.4	272953	237259	80387.2	11865.2	20549.7	26161.3	6916.29	19978.5	8005.82	26564.4	17992.9	21855.8	9335.96	15360	815.24	11864.2	12094.8	28434.6	11539.9	9723.73	9308.93	14574.2	34802.7	33427.8	33495
neg_5863	(+/-)8(9)-EET Ethanolamide	metab_15662	HMDB0013659	-	384.255	6.5428	neg	M+Na-2H	C22H37NO3	0	34.9	7.26117	-	0.0394572	16202.7	0	0	1442.66	20785.6	55670.8	5764.24	0	0	0	0	0	1.75988e+06	1.28301e+06	1.43287e+06	39618.1	15351.5	6834.14	1174.92	1161.54	0	0	0	0	38587.3	36557.2	36797.2	14673.5	185243	197972	184830
pos_6116	(E,E)-2,4-Hexadienal	metab_6206	HMDB0034729	C19249	138.091	6.4954	pos	M+ACN+H	C6H8O	0	48.3	-1.0282	142-83-6	0.00867071	68874.1	11843	16004.1	1892.87	0	999.222	14743.4	16709.8	14151.7	1.17815e+06	893864	870427	38770.9	6801.83	0	12417.8	2840.95	0	1814.4	1532.48	1263.42	96165.5	8836.2	45458.5	2918.02	1234.03	1678.4	14680	196248	199219	199230
pos_9134	5-Aminoimidazole-4-carboxyamide	metab_9279	HMDB0246748	-	322.176	3.1555	pos	2M+ACN+H	C5H8N4O	0	41.4	8.49361	-	0.0647711	0	0	7453.24	1991.33	4929.03	2117.73	6307.41	2721.92	0	2812.79	7591.88	433801	4730.05	21842.7	4752.5	7739.26	4462.25	4473.89	17541.9	10508.6	115512	2425.78	0	0	4194.04	3692.06	5712.04	14688.5	22409	22433	25034
pos_7868	6alpha-Carissanol	metab_7961	HMDB0035309;HMDB0035313	-	253.18	4.363	pos	M+H	C15H24O3	0	58.1	-0.772008	99957-10-5	0.0117682	0	433.624	11.8428	657.776	70.098	374.514	0	0	385.046	0	0	370.939	0	0	5.5656	95.6202	377.959	0	78756.5	64579.3	33392.3	0	0	0	0	137.673	0	14778.3	6549.6	6418.13	6417.66
neg_6796	4-(7-Hydroxy-6,7-dihydro-5H-cyclopenta[d]pyrimidin-4-ylamino)benzonitrile	metab_16569	HMDB0244317	-	251.095	5.7133	neg	M-H	C14H12N4O	0	43.7	5.78713	-	0.0556338	21653.4	28562.6	7314.65	7355.34	13394.8	5566.71	15816.4	13431	22040.9	69324.1	16773.8	17441.1	1122.48	76245.6	3572.97	10417.7	9291.96	2743.51	29719	31048	21742.8	25861.6	21083.2	25593.6	0	0	0	14791.8	11423.3	10319.5	11335.2
pos_3808	N-Ethyl-N'-nitro-N-nitrosoguanidine	metab_3842	HMDB0255134	-	179.089	3.6368	pos	M+NH4	C3H7N5O3	0	37.7	4.6772	-	0.00656436	2518.22	439.881	1355.68	474318	89371	1.35482e+07	7804.4	1158.99	2160.36	382.39	384.387	16.4749	3.81278e+06	2.17319e+07	5.51589e+06	33969	62328.7	36727.5	2219.47	2722.36	4356.99	6778.59	3428.15	2433.1	7859.58	5048.6	9725.86	14799.8	1.74273e+06	1.76262e+06	1.76276e+06
pos_9049	2-Phenylacetamide	metab_9188	HMDB0010715	C02505	177.102	3.2113	pos	M+ACN+H	C8H9NO	0	56.9	-0.288342	103-81-1	0.0368211	2983.1	3391.44	5511.74	4908.52	2513.78	1713.93	1017.94	4842.81	4794.04	0	0	2328.96	2423.39	798.183	1570.83	6962.67	3134.38	5201.07	5276.9	33572.2	111192	2672.83	3089.62	0	3645.4	0	3501.23	14854	12197.4	12202.6	11438.1
neg_6745	(6E)-Dodeca-2,6-dienedioylcarnitine	metab_16516	HMDB0241264	-	404.183	5.7759	neg	M+Cl	C19H31NO6	0	43.7	-2.95454	-	0.0277031	0	0	0	5799.64	3917.11	8708.2	0	0	0	0	310617	59540.3	3625.02	5177.85	4397.96	9956.68	12733.6	15865	27374.9	29744.3	42581.2	4575.22	3138.92	9667.37	2984.21	8765.99	11472.7	14905	11676.8	11087.5	11585.5
neg_4648	1-[Ethyl-(6-hydrazinylpyridazin-3-yl)amino]propan-2-ol	metab_14451	HMDB0243808	-	248.093	6.0344	neg	M+K-2H	C9H17N5O	0	44.4	4.87684	-	0.0024387	131102	143361	95805.9	17308.7	13856.6	18310.2	70842.5	89171.9	163200	488291	4.83689e+06	4.96717e+06	158787	36597.8	23542.9	33210.8	14172.7	14484.5	3296.44	0	6260.53	30779.4	0	27315.3	13411.3	17616.9	18664.6	14934.4	855305	852636	856745
neg_2604	L-Valine, N-(2-hydroxy-3-butenyl)-	metab_12338	HMDB0253927	-	232.119	3.3803	neg	M+FA-H	C9H17NO3	0	47.4	0.239186	-	0.0081115	666703	399562	633207	967.862	12717.1	3491.74	863327	887160	729944	78910	129832	234147	21886.3	69214.9	58143.2	0	1006.64	0	24988.1	6592.02	7192.21	41880.7	56440.9	41550.7	0	0	0	14970.9	108354	106839	108354
neg_6461	4'-Hydroxy-R-phenprocoumon	metab_16225	HMDB0060885	-	341.104	5.9718	neg	M+FA-H	C18H16O4	0	30.5	2.93989	-	0.0550776	7681.49	27119.7	14617.5	455.492	0	0	26331.4	24681.8	53618.7	5829.47	68114.4	1.08687e+06	7669.15	7536.45	271.357	133.147	996.405	637.245	50344.4	44181.4	39708.7	9278.34	17890.5	10958.8	107.741	864.839	4760.95	14988.5	89105.3	89022.4	80829.6
neg_4204	Atropaldehyde	metab_14004	HMDB0060671;PW_C040530	C16592	177.055	5.5085	neg	M+FA-H	C9H8O	0	46.4	-3.32367	-	0.00555807	1.1117e+06	1.15725e+06	877939	68644.6	127712	106663	847728	647937	430012	15834.9	56561.8	186669	55224.1	207793	76217.7	48094.8	60540	40618	4524.79	2818.83	8991.38	5381.07	4825.46	1625.62	285.021	353.932	2847.68	15075.5	136093	137295	137504
neg_8015	Benzyl edta	metab_17817	HMDB0249072	-	363.12	4.3319	neg	M-H2O-H	C17H22N2O8	0	32.1	0.957775	-	0.00518735	1.84828e+06	4.10525e+06	584775	24885.1	31549	20956.8	915581	992440	1.8534e+06	5881.86	4795.53	6900.52	23528.5	13055.5	20559.3	24631.9	17888.5	18488.3	8017.8	6674.58	1479.76	19273.5	14650.8	17657.7	17550.4	20330	14654.7	15108.2	171355	169821	171356
neg_7746	4-Hydroxycyclohexylcarboxylic acid	metab_17534	HMDB0001988	-	189.077	4.622	neg	M+FA-H	C7H12O3	0	91.2	-2.38804	17419-81-7	0.0279318	0	0	0	0	0	0	0	0	0	0	752.734	6370.8	1016.99	2093.31	0	1941.06	518.314	0	0	0	0	646.251	862.611	0	45865.9	60847.4	71787.2	15205.7	5577.86	5853.9	5581.24
neg_2720	4-Acetylbutyrate	metab_12458	HMDB0061881	C02129	111.044	3.498	neg	M-H2O-H	C6H10O3	0	37	-5.56037	3128-06-01	0.064294	81508.5	36862.4	188782	19066.4	17515.5	17993.2	96856.2	118483	68199	27967.5	39583.4	63008.2	23152.1	19714	26265.9	19638.5	16915.6	15920.7	8258.37	5959.58	7651.35	19625.6	23997.1	25157.5	10868.3	11417.8	17331.2	15228.5	21956.4	24904.1	24075.8
pos_7702	Hesperetin	metab_7791	LMPK12140003;HMDB0005782;MJDBOTE0001046	C01709	320.113	4.5463	pos	M+NH4	C16H14O6	49.1	0	-0.746428	520-33-2	0.0271691	23195.5	30900.1	53639.9	897.196	315.881	561.655	14248.3	26192.8	11539.1	267283	107666	44364.2	1998.19	311.144	8450.42	0	312.991	0	0	0	0	64376.6	61673.2	56617.3	0	283.984	0	15272	11159	10657.1	11189.4
pos_9320	3-Hydroxykynurenamine	metab_9473	HMDB0060281	C05636	222.124	3.0198	pos	M+ACN+H	C9H12N2O2	0	36	-0.495257	-	0.0238723	0	61808.1	0	0	0	0	0	0	2198.06	6795.37	3749	12205.2	224470	0	32836.6	0	13423.5	2143.75	0	1274.13	6810.67	0	0	0	91453.7	64793.9	3932.99	15319.4	11763.8	11745.8	12247.4
pos_7818	Antipyrine	metab_7912	HMDB0015503;PW_C009770	C13244	221.128	4.4188	pos	M+CH3OH+H	C11H12N2O	0	35.4	-1.06106	60-80-0	0.00937405	5971.03	9132.55	0	8060.69	12099.7	17014	3181.82	2565.07	8813.18	14442.8	19325.7	13100.7	9637.45	3844.06	5576.07	13326.2	11700.1	14535.4	0	1767.61	13126.6	28998.3	39097.6	42119	7155.07	7450.74	5973.65	15437.5	9550.4	9555.38	9708.78
pos_6901	Alpha-Calacorene	metab_6958	HMDB0036453	-	201.164	5.717	pos	M+H	C15H20	47	0	-0.791137	21391-99-1	0.0690114	0	0	0	0	0	624.54	0	0	0	0	0	0	2026.99	2752.4	4578.53	0	0	0	69443.5	72628.2	43367.4	0	0	0	0	0	0	15453.3	4133.44	4410.99	4743.97
pos_4492	7-Aminomethyl-7-carbaguanine	metab_4565	HMDB0011690	C16675	422.178	4.9215	pos	2M+ACN+Na	C7H9N5O	0	35.3	2.41223	-	0.177404	10720.8	3646.82	9523.04	25651.8	29722.9	17844.5	24202.6	9188.04	7028.45	17963	188127	591628	499.874	495.452	0	29989.3	50276	49909.8	0	0	3083.81	11005.3	6210.02	19785.1	6539.62	3168.2	5594.73	15463.5	10399.6	14525.4	14299.3
neg_4735	Dansyl-L-arginine	metab_14528	HMDB0250848	-	452.158	6.1047	neg	M+FA-H	C18H25N5O4S	0	48.1	-8.07892	-	0.0190153	69425.2	353303	13.5138	0	0	0	304098	40410.3	297069	557319	1.70164e+06	1.02889e+06	0	0	0	0	0	0	0	148258	37699.8	0	0	0	0	0	0	15496.5	116307	120206	120241
pos_7408	2-Methylindoline	metab_7486	-	-	134.096	4.9374	pos	M+H	C9H11N	48.2	0	0.206515	-	0.0129616	0	0	2203.9	19257.3	24537.1	24108	0	2651.11	0	9749.91	9585.22	13602	14641.6	19215.1	14641.3	29356.5	25421.5	30234.9	544.548	0	0	17260.6	12258.4	16519.1	16957.7	17914.9	19635.1	15508.6	9846.06	10068.6	10072.3
pos_6756	Phenylalanylarginine	metab_6809	HMDB0028989	-	385.196	5.9316	pos	M+ACN+Na	C15H23N5O3	0	78.5	1.4577	1238-09-1	0.0206837	0	0	0	5615.02	6686.35	5316.46	0	0	0	184484	1.16321e+06	394840	3639.14	0	8108	5644.85	4353.77	10451	27897.4	64536.2	63342.3	0	0	0	2028.94	5475.51	2433.36	15513.6	64593.1	62361.9	62305.1
neg_5160	Beta-Cortol	metab_14927	HMDB0005821;LMST02030229	C01235	349.242	7.2035	neg	M-H2O-H	C21H36O5	0	59.8	9.71582	667-65-2	0.868452	0	0	0	0	0	0	0	0	0	0	0	0	0	0	0	0	0	0	0	0	0	0	0	0	36292.5	7183.3	142708	15515.4	1516.21	1390.48	0
neg_10163	Threonylalanine	metab_10390	HMDB0029054	-	171.077	0.9574	neg	M-H2O-H	C7H14N2O4	0	32.1	-2.12734	56217-50-6	0.239819	43787.1	29261.4	65285.6	71573.6	54799.7	84217.7	48654	66919.1	51688.6	112632	116383	100172	27339.7	165453	39462.3	45586.2	52360.6	41401.4	0	5222.65	1952.97	9314.94	13630.4	2022.16	7147.61	8094.13	0	15561.1	13936.9	10757	8642.72
neg_2785	Fludrocortisone acetate	metab_19924	HMDB0252329;HMDB0002802;LMST02030122	C08186	457.183	3.5691	neg	M+Cl	C23H31FO6	0	46.1	6.46033	514-36-3;53-06-5	0.226908	32074.6	0	32510.7	1706.24	56.5406	136.682	22258.7	5439.35	803.181	307366	365148	214934	2696.63	86.9772	1745.02	3620.55	2022.42	190.186	7033.2	8092.48	5543.41	24415.4	53889.7	75145.3	3962.9	801.763	2454.21	15597.6	3701.32	2567.7	2530.33
neg_7939	3,4-Dihydroxybenzylamine	metab_17737	HMDB0012153	-	120.045	4.4174	neg	M-H2O-H	C7H9NO2	0	31	-5.00182	37491-68-2	0.308688	0	0	0	358.946	0	260.865	0	0	0	0	0	619.942	0	0	286.328	0	0	0	0	0	0	72635.6	69228.6	46524.3	0	0	0	15699	1715.5	910.476	1596.1
pos_8446	Val Thr Tyr	metab_8568	-	-	382.197	3.7725	pos	M+H	C18H27N3O6	37.5	0	-1.4534	-	0.0420458	129763	20779.8	857508	7156.64	17034.6	8494.63	420815	254878	15549.9	16427	15193.3	56390.1	2274.62	0	9431.46	9512.57	5976.28	20696.3	24118	21534.3	72787.9	5742.69	10103	2753.71	5317.09	8077.31	1856.06	15706.3	44502.4	44456.1	41317
pos_7719	Erinapyrone B	metab_7808	HMDB0041427	-	107.049	4.5304	pos	M+H-2H2O	C7H10O3	0	52.2	2.51506	146064-67-7	0.0239034	27662.4	39238	28989.3	17084.7	16212.5	16358.7	22833.7	27939.3	28145.7	15130.7	12025.2	16160.3	13611.3	13538.2	13479.7	16500	16306.7	17015.8	15631	16525.1	32844.3	10209.4	8213.17	8883.82	15858.4	15799.2	15064.5	15737.6	14309	14612.6	13931.1
pos_8724	Indole-3-Carboxylic Acid	metab_8858	HMDB0003320;MJDBOTE0000454	C19837	162.055	3.5251	pos	M+H	C9H7NO2	55.9	0	-0.128577	771-50-6	0.0110672	148344	199902	93110.9	11316.9	15324.6	14401	132078	135726	172069	6283.55	9880.96	5642.77	12545.2	15819	10205.9	8522.57	11099.3	10385.7	42300.8	32358.3	24254.5	11989.2	10460.4	6362.38	11043.2	9969.03	10346.5	15757.7	26073	25575.9	26072.1
pos_7593	3-Hydroxy-C10-Homoserine Lactone	metab_7680	-	-	272.185	4.69	pos	M+H	C14H25NO4	32.3	0	-0.831739	-	0.0208564	23915.4	30792.6	5890.52	23237.4	35856	16432.7	42238.6	36842.6	55690.6	7030.08	10171.3	1296.21	75669	146053	515383	29747	37792.3	24841.3	2069.43	1744.15	4698.44	11733.6	48133.9	17671.3	2803.34	5483.37	2861.41	15798.3	25108.5	25131.3	24223.5
neg_3234	Anthranilic acid	metab_13000	HMDB0001123	C00108	136.04	4.0966	neg	M-H	C7H7NO2	61.6	0	-4.68712	118-92-3	0.0250938	0	0	0	14698	11557.3	11513.1	2182.43	1237.07	2805.36	29378.9	10178	12679.6	34527.8	31660.5	30096.8	10495.9	11543.4	12343.9	751.058	1317.87	446.722	19458	28282.2	17155.7	29894	31577.5	26565.5	15819.3	14028.5	13475.6	14118.7
pos_8587	Gln Val Leu	metab_8716	-	-	359.229	3.6368	pos	M+H	C16H30N4O5	58.1	0	-0.888959	-	0.135738	28.683	0	2333.19	0	0	0	0	286.321	0	0	0	0	0	0	0	0	0	0	0	12971.2	170214	0	0	0	3573.72	1973.59	1630.75	15863.6	5543.66	4417.45	4416.38
neg_1568	Mepirizole	metab_11249	HMDB0254454	-	233.103	3.8138	neg	M-H, M+Cl	C11H14N4O2	0	32.5	-5.6368	-	0.00306635	68956.4	413804	42026.1	20728.1	28698.1	8548.5	215962	81961	415463	1.50122e+06	7.76638e+06	1.11143e+07	2611.17	5570.81	2367.12	28716.4	23875.9	25626.6	7610.92	10715.6	15226.7	18805.8	20671.8	20320.1	7006.99	3519.1	8320.84	15868.1	777236	773110	777225
neg_5046	2-Tetradecanone	metab_14809	HMDB0030924	-	257.212	6.5741	neg	M+FA-H	C14H28O	0	33.6	0.972369	2345-27-9	0.0911317	0	3305.3	0	870.167	0	1899.15	0	1673.87	0	0	0	4739.66	0	0	0	947.758	1670.39	1503.21	898.318	0	23480.2	0	1088.45	0	19613.6	22999.4	119423	15968.7	10504.8	8891.16	10409.6
neg_9151	N-Hydroxy-1-aminonaphthalene	metab_19004	HMDB0062503	C14789	204.066	3.3881	neg	M+FA-H	C10H9NO	0	37	-0.964666	607-30-7	0.0175244	24.6392	0	0	24753.1	101691	7022.12	0	0	0	0	0	0	0	0	714.624	71267.2	21578.4	85665.8	0	0	0	4768.57	1191.28	2303.77	2479.48	1576.87	854.526	15973.8	12826.1	12827.3	13220
pos_4857	1-(4-Aminophenyl)-7,8-dimethoxy-3-methyl-5H-2,3-benzodiazepin-4-one	metab_4936	HMDB0249843	-	308.139	5.9156	pos	M+H-H2O	C18H19N3O3	0	50	-1.18892	-	0.00524186	3.17335e+06	2.1432e+06	2.91667e+06	596.149	5148.01	4766.74	1.3655e+06	2.10817e+06	1.13194e+06	5379.09	1449.66	3510.89	1775.61	2672.17	4695.94	6920.97	4640.48	9227.56	40167.5	29850.9	20313	19367.3	16920.1	26912.9	8636.27	3752.34	5204.98	15992.9	262473	264842	262431
pos_4208	(Z)-Narceine imide	metab_4266	HMDB0030378	-	444.212	4.355	pos	M+NH4	C23H26N2O6	0	45.5	-2.58525	55968-77-9	0.0905998	0	12340.3	5007.82	9485.37	13146	24129.7	1506.89	2075.11	8905.9	243322	34306.7	15689.9	19784.1	25877.4	23761.5	25384.7	16139.6	19676	3669.3	0	2275.73	25257.5	31637.3	30213.3	12339.5	18781.7	6546.69	15993.4	10330	8817.71	8911.39
neg_7985	Quaternary ammonium chloride combination	metab_17786	HMDB0303284	C18577	229.098	4.3706	neg	M+FA-H	C12H12N2+2	0	58.1	-0.514028	-	0.00891434	5.87502e+06	5.78892e+06	5.25476e+06	25510.6	16425.2	26911.5	4.22978e+06	4.92355e+06	3.75808e+06	31034.9	26252.1	5650.7	11680	31008.2	13452.1	17787.2	23257.8	21173.1	5176.04	7059.49	4289.49	26124	32312.9	21688.8	12507.2	9899.43	12515.9	16149.3	585830	576869	576885
pos_6867	Furanogermenone	metab_6921	HMDB0036766	C17488	250.18	5.7648	pos	M+NH4	C15H20O2	0	47.2	-0.768242	81678-18-4	0.136143	0	0	0	34871.3	31469.7	98075.5	0	0	0	0	0	0	0	0	0	68673.9	76717.4	45873.9	36.3127	317.055	200.064	0	0	0	0	0	2164.89	16165.3	2663	2668.05	2082.79
neg_4178	Coniferaldehyde	metab_13975	HMDB0141782	C02666	223.061	5.4771	neg	M+FA-H	C10H10O3	0	53.2	-0.366731	458-36-6;20649-42-7	0.0031797	111961	81051	180709	13450.9	32406.3	15081	92498.7	118677	171722	1.33949e+06	844194	1.5163e+06	33871.5	55158.3	36956.5	2689.54	2670.39	400.041	13180.2	7747.17	4934.83	40626.6	29723.5	34034.1	14985.8	18169.4	25130.2	16191	131554	130832	130833
neg_4593	Ilepcimide	metab_14393	HMDB0248485	-	258.114	5.9874	neg	M-H	C15H17NO3	0	32.4	0.752929	-	0.0242573	2.57798e+06	2.2491e+06	2.03903e+06	3113.34	1492.04	0	866101	1.77901e+06	1.52692e+06	8676.2	8223.07	0	0	0	4778.85	2685.26	3678.05	5111.39	1484.03	0	9554.68	20099.5	24121.8	24160.8	30665.1	29427.7	44334.3	16276.9	163061	156313	163078
neg_7164	N-Methyl-dl-Leucine	metab_16958	-	-	144.102	5.2878	neg	M-H	C7H15NO2	87.2	0	-4.20096	-	0.0314588	0	0	0	0	0	0	0	0	0	0	0	0	0	0	0	0	0	0	32301.5	106791	56494.8	0	0	0	0	0	0	16298.9	7934.35	7941.49	7513.16
pos_7967	Cartorimine	metab_8063	HMDB0035399	-	308.113	4.2593	pos	M+NH4	C15H14O6	0	33.4	-1.15198	-	0.00630108	571361	231000	1.54884e+06	5272.62	20684.6	25832	519387	550552	348741	35348.5	160985	245465	18614.6	54343.2	18387.2	18652.5	26547.8	13659.5	2645.73	2169.14	0	27907.6	31082.8	36401.1	17525	10176.6	9498.78	16355.5	91821.6	90831	91837.4
pos_7247	Quinceoxepine	metab_7322	HMDB0038107	-	179.143	5.1602	pos	M+H	C12H18O	0	44.4	-0.410169	132925-10-1	0.0487111	0	0	0	475.067	939.294	0	0	0	0	457.303	0	0	5576.22	8222.78	7535.58	0	0	0	77952.3	81803.2	34359	0	513.564	675.74	391.187	0	703.818	16366.6	8626.75	9369.77	8616.02
pos_7222	N'-Hydroxymethylnorcotinine	metab_7296	HMDB0001324	-	402.212	5.2081	pos	2M+NH4	C10H12N2O2	0	30.6	-4.48829	157129-55-0	0.0471097	0	2334.96	0	14727.2	26176.9	20552.1	0	2486.73	7068.29	6668.42	277139	1.85307e+06	20183.6	10561.1	15958.2	37328	23683.3	30642.8	9621.23	4924.27	10620.4	6925.48	9190.9	12766.6	14628.5	27824.3	8332.42	16374	22047.4	22046.5	20295.6
pos_28	Pisatoside	metab_2806	HMDB0039127	-	279.118	2.9162	pos	M+NH4, M+Na, M+H, M+H-H2O, M+H-2H2O	C10H15NO7	0	39.9	-0.776576	18814-39-6	0.0061281	229875	253431	235992	110.098	8013.5	2044.55	228115	229267	404634	8.14789e+06	1.36566e+07	8.45386e+06	37751.1	41.2274	23085.4	6046.19	1286.56	765.575	8224.57	12846.8	7865.51	34663.6	10809.3	20837.6	18786.1	28962.3	45997.8	16424.3	531592	525984	525994
pos_7349	Hydromorphine	metab_7421	HMDB0253251;HMDB0060548	C11782	305.185	5.0089	pos	M+NH4	C17H21NO3	0	37.3	-1.53853	509-60-4	0.0188276	593185	81118.9	775746	12746.4	8557.59	10052	215615	1.09773e+06	668717	2454.47	4337.22	0	15989.5	6028.21	15266.8	17405.9	16956.1	10389.8	34336.1	63926.7	24580.9	0	0	0	11772.9	5178.55	13091	16469.8	79018.3	79008.1	76464.2
pos_7878	Gln Ile Ile	metab_7972	-	-	373.244	4.355	pos	M+H	C17H32N4O5	79.5	0	-0.838778	-	0.0946523	0	0	0	0	0	0	0	0	0	0	0	103230	0	0	0	0	0	0	2100.17	0	195887	0	0	0	0	0	0	16498.9	3972.18	4180.35	4758.4
pos_8796	2-Methoxycarbonylphenyl beta-D-glucopyranoside	metab_8935	HMDB0033137	-	297.1	3.4691	pos	M+H-H2O	C14H18O8	0	55.5	9.57674	10019-60-0	0.0199413	161623	205355	121442	47431.6	83129	41278	132316	132018	97750.9	219498	2.60612e+06	1.16384e+06	30647.9	33766.1	31779.4	55708	39157.4	52577.9	5085.31	7032.74	2519.8	5264.47	3441.15	3886.4	8211.84	9767.1	5468.34	16510	108803	108800	105086
pos_4729	1,2-Cyclohexanediol, 1-methyl-4-(1-methylethenyl)-	metab_4807	HMDB0256048	C18020	188.164	5.5586	pos	M+NH4	C10H18O2	0	41.8	-0.500174	-	0.11164	0	0	0	952.308	2428.6	1427.86	0	0	1042.1	0	1907.79	844.717	3860.94	1826.67	1343.15	1009.19	1794.4	4417.81	1775.74	4328.91	10714.4	905.866	0	1198.2	77787.7	8164.22	86815.9	16576	4536.88	3714.09	4540.21
pos_8445	Furocoumarinic acid glucoside	metab_8567	HMDB0029601	-	408.129	3.7725	pos	M+ACN+H	C17H18O9	0	66.3	-0.742591	-	0.487148	458531	327066	553989	110574	33552.8	53381.1	275354	293366	268774	410000	385722	12981.6	3612.7	5014.68	0	37456.1	93025.4	67147.5	0	0	0	0	0	1932.9	0	0	0	16630.2	25876.3	26365.5	8923.16
pos_8087	2-Hydroxy-3-(4-hydroxyphenyl)propenoic acid	metab_8190	PW_C003007;HMDB0006915	C05350	222.076	4.1236	pos	M+ACN+H	C9H8O4	0	66	0.0934261	-	0.0280968	151707	304095	167622	12353.1	14767.8	10434	67349.4	48499.6	206255	1645.66	31132	107761	15038.5	16170.2	22446.8	24231.9	23722.2	26377.3	11060.2	9662.42	4070.1	13602.8	20403.2	16038.4	17888.4	14390.8	18494.6	16661.9	26096.7	27410.2	27408.3
pos_8488	Gentianose	metab_8612	HMDB0034072	C08239	537.207	3.7324	pos	M+CH3OH+H	C18H32O16	0	84.8	9.793	25954-44-3	0.0204556	359354	250440	735585	16340.1	31592.6	17323.3	121963	134283	37499.2	23046.1	1.45885e+06	5.91998e+06	8652.67	578717	24835.1	29174.3	26032	33946.6	9505.23	9435.86	0	8690.5	5832.03	7803.73	29838.3	13968	25782.9	16667.5	174571	174589	180839
pos_4622	Enalaprilat	metab_10187	HMDB0014722;PW_C022647;HMDB0041886;MJDBOTE0000315	C11720	331.165	5.2479	pos	M+H-H2O	C18H24N2O5	0	51.6	-0.90732	76420-72-9;75847-73-3	0.0108969	856502	394276	897800	21333.5	18634.3	19141.9	354027	600538	240795	9202.81	43568.1	58344.3	4935.8	45724.9	12386.5	26310.9	26194.2	25088.6	14404.9	20222.9	15530.1	8322.99	15048.5	13068.1	11122.1	11823.3	13092.8	16685.8	73158.7	71791.5	71798.8
pos_10138	2-Amino-3-cyclohexylpropanoic acid	metab_148	HMDB0244979	-	172.133	2.0629	pos	M+H	C9H17NO2	0	53.1	-0.342362	-	0.00711511	697804	315323	1.33629e+06	31859.7	33445.3	23200.9	778610	859938	399737	31847.5	43952.2	47784.9	35103.3	47832.3	40571.5	9393.57	4615.87	5372.84	21448.5	11176.7	7421.92	25233.1	28380.2	30888.8	20607.9	18484.3	18356.7	16781.7	140133	141874	140146
pos_5828	Beta-Ionone	metab_5917	HMDB0036565	C12287	193.159	6.8844	pos	M+H	C13H20O	47.8	0	-0.400563	79-77-6	0.0623547	22926.7	19075.8	31582.4	22775	12162.4	10214.3	59212.3	11356.3	38976.7	7438.46	5767.48	7072.07	0	6457.34	9343.6	1484.27	3397.42	49201.4	10930.6	5754.04	1052.46	60276.4	1918.38	24514.5	22384.4	11712	9245.15	16822.6	12723.3	11860.9	11240.7
neg_8240	Paucine	metab_18051	HMDB0029876	C03002	231.114	4.1123	neg	M-H2O-H	C13H18N2O3	0	34.4	-0.229635	29554-26-5	0.01605	3.48215e+06	2.25957e+06	4.44734e+06	3319.52	4716.31	1877.63	3.0212e+06	3.94791e+06	1.34181e+06	6029.76	0	1306.81	7422.78	4325.6	6316.8	4800.08	4972.91	6134.04	43156.2	18250.1	27553	27620.2	25767.4	23589.6	5349.61	4492.1	10740.4	16868.8	296285	288188	288209
neg_4346	7E-Mycosinyl acetate	metab_14140	HMDB0033904	-	301.072	5.7289	neg	M+FA-H	C15H12O4	0	46.2	2.5163	-	0.0188026	84698.2	72186.1	9912.46	5413.6	14692.6	7817.27	49850.3	61814.5	58691.2	3704.71	568.771	1900.78	86922.6	12245.2	47899.3	1637.83	1231.65	1837.11	720.626	211.338	447.827	43926.4	55842.1	64287.7	13227.3	7604.92	12144.8	16926.6	12117.6	12126.6	11731.6
neg_4043	7-Hydroxy-2,5-dimethyl-4H-1-benzopyran-4-one	metab_13830	HMDB0040326	-	189.055	5.28	neg	M-H	C11H10O3	0	30.3	-1.47858	38412-47-4	0.00411811	741312	465232	2.04521e+06	85480.7	156040	84140.6	953400	788486	363560	71016.4	780228	3.82235e+06	72622.3	667355	189555	19144.5	14649.3	13261.7	5925.06	3232.46	22919.7	32963.1	29146.6	29006.2	12219.4	9848.87	11230.7	16962.3	331323	331329	333695
pos_8094	4-(Methylnitrosamino)-1-(3-pyridyl)-1-butanol glucuronide	metab_8198	HMDB0060383	C19605	403.186	4.1158	pos	M+NH4	C16H23N3O8	0	62.8	9.08126	131119-04-5	0.0511454	349188	77056.6	400929	4975.75	18434.7	18135.8	195169	193657	128444	0	0	0	4843.01	0	5409.02	14685.9	23435.3	23013.5	16562.7	14268.1	17582.5	5523.31	19481.8	10426.6	12919.7	27036	18628	16963.6	9914.82	9049.74	9126.22
pos_4562	3-Phenylbutyric acid	metab_4631	HMDB0001955	-	165.091	5.0885	pos	M+H	C10H12O2	67.5	0	0.0934734	4593-90-2	0.0612091	5563.72	6841.9	2524.99	7537.79	14267	8915.56	7221.27	2185.11	7822.93	15610.3	18081.8	7504.29	62190.2	47914.3	65727.4	7718.42	12093.9	8558.28	18038.1	24744.6	18455.1	19706.7	21163.7	21299.7	16159.5	15750.2	19879	16963.9	13148.9	13146.1	14592.4
neg_6594	4-Methylumbelliferyl acetate	metab_16358	HMDB0032989	C03837	217.05	5.9012	neg	M-H	C12H10O4	0	40	-0.448401	2747-05-09	0.0200797	0	0	0	0	1909.48	935.445	1531.32	1167.86	6119.9	0	0	0	0	0	0	648.542	0	1722.92	0	0	0	75212.7	63686.9	61616.4	0	0	738.496	16968.8	2328.14	2328.61	2248.32
neg_7847	Homocarnosine	metab_17640	HMDB0000745	C00884	261.098	4.5197	neg	M+Na-2H	C10H16N4O3	0	39.5	4.41102	3650-73-5	0.0125085	129538	424095	31168.7	1725.37	3699.29	1355.9	3.15226e+06	979115	3.65295e+06	15007.9	87660.5	149302	8664.99	6897.39	6191.2	5217.71	6417.56	2554.74	2405.61	2577.82	1422.5	39704.9	84101.3	51253.4	3058.02	2562.53	2762.77	17003.2	177911	181837	181807
neg_7507	Armillarisin A	metab_17288	HMDB0248606	-	233.046	4.8888	neg	M-H	C12H10O5	0	69.7	-0.190155	-	0.0767946	95.5752	0	0	2123.13	1746.71	70.0262	0	9.6488	102.756	1049.21	53811.1	79095.2	106.003	140.731	41.5389	56682	40264	105583	73.329	44.0534	2.3312	210.723	184.531	870.626	64.6502	132.768	23.1327	17011.3	5615.98	6419.71	6450.64
pos_1827	(-)-Norushinsunine	metab_1747	HMDB0302139	-	323.139	5.0089	pos	M+NH4, M+ACN+H	C17H15NO3	0	45.3	-1.57876	-	0.0203713	1.18214e+06	511985	1.78605e+06	10126.7	19843.1	20189.1	179202	738857	94573.9	97568.6	82459.9	75145.5	16136.2	19322.3	19924.1	24973.8	18462.7	21936.8	5736.51	4632.53	1614.73	31535.1	19838.7	25084.9	20433.1	15642.9	14330.5	17018.5	66225.5	68565.5	66178.9
pos_1830	Amygdalin	metab_1751	HMDB0035030;MJDBOTE0001644	C08325	440.152	4.9852	pos	M+H-H2O, M+H	C20H27NO11	0	63.7	-6.11149	29883-15-6	0.0914106	0	0	0	0	0	0	0	0	0	25602.3	733851	939753	0	446.651	0	0	0	0	0	3915.19	181749	5989.25	6204.26	7742.01	0	0	0	17133.3	27927	23720.8	27912.3
neg_2955	Dihydromorphine	metab_12705	HMDB0253251;HMDB0060548;PW_C040727	C11782	308.125	3.7584	neg	M+Na-2H	C17H21NO3	0	52.7	-4.42857	509-60-4	0.0794683	0	0	158.942	0	467.839	257.582	132.169	0	0	0	0	0	0	0	0	655.97	179.665	87.4941	32493.8	56523.5	113281	1833.09	1169.94	0	281.69	0	460.949	17247.2	4834.34	4379.66	4137.73
neg_4230	Carteolol	metab_14027	HMDB0014662;PW_C009020	C06874	273.161	5.5404	neg	M-H2O-H	C16H24N2O3	0	31.9	1.50464	51781-06-7	0.00860285	2.65121e+06	1.02694e+06	3.27419e+06	0	0	736.291	790555	1.97721e+06	569773	0	0	0	1150.2	210.119	142.065	0	0	0	42824.4	107029	57471.1	0	0	0	0	155.218	0	17290	175830	173233	175850
neg_4639	Indan-1-ol	metab_14442	HMDB0059601	C01710	179.071	6.0265	neg	M+FA-H	C9H10O	0	65.5	-3.06358	-	0.212904	0	0	0	9628.69	2485.43	3368.06	0	0	0	2422.85	0	28268.1	95225.5	108522	124693	13033.5	10041.4	7514.73	0	0	0	0	0	0	50779	60138	66777.2	17357	11936.1	11956.8	8023.35
neg_5024	2-Hydroxymyristic Acid	metab_14789	HMDB0002261;LMFA01050484	-	243.197	6.5193	neg	M-H	C14H28O3	64.9	0	0.280266	2507-55-3	0.0341831	2850.36	2475.33	0	1136.6	3435.02	3338.96	0	119.187	0	0	0	0	0	1378.93	0	708.798	1537.44	0	1555.31	634.069	23989.9	2423.89	899.437	962.787	21308.6	24467.3	131319	17483.9	6972.51	7412.34	7391.45
neg_7433	Indanone	metab_17210	HMDB0059602;HMDB0253445	C01504	177.055	4.9671	neg	M+FA-H	C9H8O	0	61.1	-3.71085	83-33-0	0.00471635	689576	605029	749319	13330.1	28543.8	18252.9	539571	400972	130356	26326.9	800581	6.37048e+06	23450.1	873055	111550	1197.85	3568.96	1505.45	51027	27708.5	100847	1651.09	2425.46	5095.63	3963.04	4271.02	6976.85	17519.8	363846	366842	366826
neg_3352	Lycopsamine	metab_13121	HMDB0253457;HMDB0301846	C10347	344.172	4.2531	neg	M+FA-H	C15H25NO5	0	41.6	1.47968	10285-07-1	0.0244475	76563.9	1344.67	253702	7893.56	12745.7	10408.1	23217	61058.2	8201.23	19855.2	6156.43	11840.6	16131.2	9371.55	15417.4	13220.7	11049.5	8502.36	19751.1	18630.4	21591.2	26965.2	20009.9	28599.5	15693.4	12944.7	14171.4	17594.1	19626.3	18753.9	19501
neg_5156	SM(d18:2(4E,14Z)/22:6(5Z,7Z,10Z,13Z,16Z,19Z)-OH(4))	metab_14922	HMDB0290594	-	787.534	7.1167	neg	M-H	C45H77N2O7P	0	47.1	-7.33951	-	0.0368509	520425	115136	548028	5133.9	122545	76213.2	1.07052e+06	900602	487444	0	30191.6	7975.53	286828	46024.6	380286	0	0	0	147520	0	63816.2	0	0	0	0	0	0	17611.3	178926	178888	190574
neg_5049	Avermectin A1a	metab_14812	LMPK04000025;HMDB0242563	C11984	931.51	6.5741	neg	M+FA-H	C49H74O14	0	67.2	4.86297	65195-51-9	0.0418785	0	0	0	0	0	0	0	0	0	0	0	0	2.59471e+07	2.94873e+06	1.23874e+07	0	0	0	0	0	0	0	0	0	26685.9	139374	45517.2	17631.4	1.28908e+06	1.19808e+06	1.28972e+06
pos_10512	1-Methoxy-2-propylamine	metab_535	-	-	90.0919	1.0807	pos	M+H	C4H11NO	54.5	0	5.83428	-	0.0203686	76459.7	5318.51	468489	2768.55	1905.31	2382.23	322597	242194	22291.4	29862.9	26344.1	148252	1108.41	3501.7	2178.66	2189.03	464.14	0	0	0	0	858.799	0	1031.27	36325.3	29112.7	142481	17705.2	33567.7	34781.9	34778.9
neg_6099	N(G)-Nitroarginine-4-nitroanilide	metab_15884	HMDB0247526	-	320.114	6.2218	neg	M-H2O-H	C12H17N7O5	0	35	8.7676	-	0.0559175	50285.9	4820.06	13032	0	0	0	209.707	10581.7	225.808	690809	506579	388302	5095.37	0	0	0	0	0	2417.32	5403.23	4470.86	126466	9379.39	64763	0	0	0	17741.7	100918	91501.6	101032
neg_3334	Ethyl maltol	metab_13101	HMDB0031735	C20362	185.045	4.2218	neg	M+FA-H	C7H8O3	0	33.1	-2.32533	4940-11-08	0.00832998	34910.4	47625.7	30258	10053.3	8920.19	8628.69	59454.5	42295.8	76176.5	874582	3.17439e+06	6.69064e+06	69869.2	74589.5	69850	9652.03	8448.97	6916.25	12830.4	7681.16	12537.5	51231.3	22755.7	39065.2	13932.6	13667.7	14603.8	17776.9	345187	345162	350179
pos_6715	Limonene-1,2-epoxide	metab_6770	LMPR0102090015;HMDB0035158	C07271	153.127	5.9714	pos	M+H	C10H16O	68.2	0	-0.292075	1195-92-2	0.066638	0	1438.26	0	5442.71	4453.1	4897.82	0	0	855.135	0	1226.76	0	9932.47	12576.6	17339.4	3745.57	3908.23	4559.76	19005.5	20079.7	25266	662.047	2808.75	1502.06	81472.5	6334.88	44060.4	17783.8	6266.97	6945.84	6148.97
pos_5299	6-methyl-5-Hepten-2-one	metab_5359	HMDB0035915;LMFA12000039	C07287	127.112	6.6937	pos	M+H	C8H14O	37.2	0	0.292332	110-93-0	0.0502772	4611.9	2256.93	7195.07	997.042	3701.65	0	3278.76	5453.79	5190.01	986.957	3073.42	3743.47	0	0	738.285	611.658	725.494	0	673.811	1126.37	3995.51	4842.95	1601.14	931.405	31022.7	26807.3	142767	17925.4	9550.49	9546.67	8740.52
neg_7464	5H-Pyrrolo[3,2-d]pyrimidine	metab_17241	HMDB0247026	-	297.11	4.928	neg	2M+Hac-H	C6H5N3	0	34.1	-4.5852	-	0.00993119	4122.72	25902.9	2104.68	17581.1	15689.5	17802.7	14096.6	0	32246.7	75445.8	370536	44297.1	15240.3	9612.99	10952.8	24952.7	21875.9	21433	14186.8	1094.32	15440.6	24420.7	26940.8	25678.7	11385.9	12442.4	16616.5	18039	33871.7	33867.3	34455.4
neg_6468	Epicylindrospermopsin	metab_16232	HMDB0247246	-	452.063	5.964	neg	M+K-2H	C15H21N5O7S	0	34.8	-4.43822	-	0.866522	0	0	0	101781	215832	107242	0	0	0	0	0	0	0	0	7911.57	168941	24832.5	23121.2	0	0	0	0	0	0	0	0	0	18074.5	0	9654.48	9284.05
pos_1837	Myricatomentoside I	metab_1758	HMDB0031536	-	487.192	4.9295	pos	M+H-H2O, M+ACN+H	C26H32O10	0	75.1	-8.92409	191999-61-8	0.013643	35725.1	45646.1	0	15990.7	11251.4	24051.5	0	12202.8	14094.8	1.50337e+06	5.48325e+06	7.40784e+06	3104.67	11082.8	23324.3	15286.3	14303.8	15067.8	2035.78	6543.94	6761.74	34964.7	28876.7	20271.6	23123.4	16738.7	33116.7	18090.9	289900	296857	296864
pos_10705	Tectorigenin	metab_741	HMDB0042024;LMPK12050385;MJDBOTE0000251	C10534	151.039	0.8581	pos	M+2H	C16H12O6	0	35.7	-0.898399	548-77-6	0.193728	88.8362	91.7383	66.2555	91.0146	164.08	77.9328	31.2656	96.8405	56.8945	583.283	349.309	952.596	394.361	247.982	76.8595	53.3106	66.6344	65.3639	65799.5	71741.5	55378	1298.56	430.685	66.4095	12315.8	7708.83	3407.37	18194.3	392.365	551.919	410.063
pos_6699	N-Acetylmannosamine	metab_6752	HMDB0001129;PW_C000883	C00645	186.076	5.9794	pos	M+H-2H2O	C8H15NO6	0	51.8	-0.446232	7772-94-3	0.0548546	332514	256984	418821	26728	23044.4	13462.1	218244	309365	151506	8930.97	8816.58	3684.35	16031.6	24328.2	21268.7	16112.1	19839.4	15671.4	10778.1	16588.2	12581.4	23140.7	21974.6	26741.7	18589.7	19381.8	17163	18213.5	46861.6	49718.8	52304
neg_4194	Nona-3,5,7-trienedioylcarnitine	metab_13992	HMDB0241781	-	709.319	5.4928	neg	2M+Hac-H	C16H23NO6	0	46.2	0.556814	-	0.872251	0	0	9001.97	619.662	1574.47	0	0	0	0	63001	884797	0	4030.01	37728.7	0	0	0	4696.29	34401.6	19686.3	22009.6	13105.6	27410.8	22222.8	12606.7	46091.1	16799.4	18252.5	5817.76	5063.16	0
pos_7065	Tyrosyl-Arginine	metab_7128	HMDB0029099	-	401.191	5.4473	pos	M+ACN+Na	C15H23N5O4	0	63.1	0.502891	-	0.0246433	15173.3	45221.7	27411.7	11397.3	3314.47	7923.19	34477.3	6863.07	2987.02	14646.9	405635	1.07916e+06	27592.3	2348.75	6399.25	22535.2	24625.1	18018.5	12943.7	8535.1	5278.68	17752.6	14337	16800.2	27229.7	15428.6	36711.4	18349.7	30338.8	31692.9	30419.9
pos_3291	L-Dopa	metab_3312	HMDB0000181;PW_C000117	C00355	180.065	2.806	pos	M+H-H2O	C9H11NO4	0	60.4	-1.09586	59-92-7	0.0314176	2941.65	7198.83	0	55522.9	52914.4	57036.7	1942.93	1583.92	10520.6	21698.9	19820.2	12479.5	4448.38	13733.7	13031.2	28055.3	49151.1	59963.8	0	2603.68	0	19394.9	6896.71	31689.9	6161.11	9912.66	6951.15	18398.4	17563	18562.7	18546.6
pos_1740	Linalool	metab_1654	HMDB0036100	C03985	155.143	5.6459	pos	M+H-H2O, M+H	C10H18O	30.1	0	-0.962821	78-70-6	0.0549611	0	0	0	0	0	374.744	0	0	0	0	0	0	1609.51	444.309	2269.54	336.022	0	0	106114	68226.2	45365.5	0	0	0	0	343.067	676.975	18421.8	5027.92	5124.72	5568.07
neg_5933	Verubecestat	metab_15730	HMDB0259799	-	444.073	6.4173	neg	M+Cl	C17H17F2N5O3S	0	46.2	3.37434	-	0.913426	0	0	0	201199	235987	296044	74670.5	4531.86	0	0	0	0	0	21576.3	53295	199107	10836.1	9764.71	0	0	0	0	0	0	0	1612.36	0	18443.3	3874.55	5735.15	0
neg_3947	3-Hydroxytamoxifen (Droloxifene)	metab_13730	HMDB0013868	C14296	422.193	5.1388	neg	M+Cl	C26H29NO2	0	48.7	9.92403	-	0.867747	0	0	0	0	0	0	0	0	0	160676	436847	12532.7	31331.1	12427.5	43682.6	2323.81	0	0	35755.2	43747	44714.3	0	1568.6	4506.63	37632.5	27067.8	25262.1	18548.1	2848.15	0	3063.5
pos_4634	Cyclocalopin C1	metab_4705	HMDB0039812	-	338.159	5.2797	pos	M+ACN+H	C15H20O6	0	52	-1.31485	-	0.0319493	767.984	7781.94	7321.18	24870.2	21580.7	22137.6	2160.99	4091.1	6378.76	1.66884e+06	1.39589e+07	4.77455e+06	134811	67264.9	44463.2	35670.3	37706.4	35255.4	3246.86	1377.22	3314.45	8413.14	12644.9	14460.4	22206.6	24267	24037.7	18550	539107	539141	509831
pos_6122	Artemidinol	metab_6212	HMDB0030647	-	234.112	6.4876	pos	M+NH4	C13H12O3	0	37.1	-0.93688	62268-43-3	0.0058083	97977	2287.37	0	0	0	0	0	0	0	2.89242e+06	2.78522e+06	2.0401e+06	54047.5	9574.56	0	16272.9	0	0	0	0	0	147227	8101.53	51141.6	0	0	0	18562	450944	455497	450946
pos_6767	Fenoprofen	metab_6821	HMDB0014713;PW_C009066	C06997	260.128	5.9236	pos	M+NH4	C15H14O3	0	45.2	-0.809175	34597-40-5;31879-05-7	0.0292205	4.32347e+06	3.56755e+06	4.44281e+06	69284.2	65028.2	40882.6	1.96591e+06	3.29758e+06	2.03234e+06	63063.6	47995.2	30521.5	18765.1	31358.6	24008.3	21822.5	22203.4	21525.3	31855.1	28736.7	21083.4	24297.5	23771	10328.1	5084.8	7523.9	5448.07	18640	458105	481710	458146
pos_6924	Ent-Lamivudine	metab_6981	HMDB0251826	-	212.047	5.6773	pos	M+H-H2O	C8H11N3O3S	0	39.2	-7.34217	-	0.0159025	17706.5	19595	21447	29059.5	44870.8	24834.5	19789.5	24104.5	21266.5	17738.9	15167.3	16525.3	15678.7	21602	23712	14875.8	14334.9	13138.3	12201.5	12228.1	5494.71	30297.8	31707.1	35060.4	19290.1	17422.8	19197.9	18770.8	13256.5	13624.1	13254.7
pos_6505	7-Aminonitrazepam	metab_6570	HMDB0041819	-	503.223	6.123	pos	2M+H	C15H13N3O	0	43.1	7.36186	4928-02-03	0.0234082	186209	124313	0	68746.7	64706.5	43364.7	158890	114160	404430	136652	1.12968e+06	4.687e+06	38812.9	0	7141.6	74766.6	44272.7	100045	6395.34	0	0	0	0	0	0	0	0	18789.9	324868	338195	324821
pos_4000	Alpha-[3-(Nitrosoamino)propyl]-3-pyridinemethanol	metab_4043	HMDB0062443	C19581	413.192	3.9641	pos	2M+Na	C9H13N3O2	0	52.9	2.22789	-	0.87389	9944.08	3383.8	7332.99	5585.92	4479.3	13902.1	0	0	0	34045.9	110496	336841	4407.51	2731.71	11195.5	15940.4	11766.7	25150.1	8481.97	10595.7	3264.24	29987.8	34606.6	31410.8	16719.1	18797.3	19893.1	18884.5	5322.73	4552.6	0
pos_1571	Hydroxy Tyrosol -Acetate	metab_1470	HMDB0253254	-	190.086	6.2105	pos	M+H-2H2O, M+Na	C11H15NO4	0	64.2	-0.531418	-	0.0229227	4.59422e+06	3.29949e+06	5.89014e+06	108773	50967.1	40039.5	2.78795e+06	4.48941e+06	1.96496e+06	101645	253204	62903.8	183445	67249	147161	24601.2	25644.7	22400.3	6752.36	11003.1	8813.3	16373.7	14732.9	14985.4	27162.6	34282.4	20966.3	18976.5	464795	484438	482976
neg_5906	N-[(S)-[1-(Dimethylamino)cyclopentyl](phenyl)methyl]-2,6-dimethylbenzamide	metab_15703	HMDB0252959	-	385.206	6.4564	neg	M+Cl	C23H30N2O	0	31.2	1.05012	-	0.0752647	0	0	0	0	3038.87	0	0	0	0	699820	25845.6	0	0	0	0	0	0	0	0	1939.27	1627.57	90356.4	75218.6	50456.5	0	0	8642.86	19020.1	11094	11042.1	9686
neg_7240	4-Hydroxyoctanedioylcarnitine	metab_17036	HMDB0241734	-	354.157	5.2095	neg	M+Na-2H	C15H27NO7	0	38	9.88108	-	0.00299646	28940.4	3536.09	13097	11799.2	10416.1	11220.7	2082.49	2378.78	0	2.701e+06	1.96378e+07	9.07148e+06	280101	118618	75162.5	32594	17898.5	11931.7	18131.5	14417.9	20848.9	18598	13347.4	18444.5	18838.3	21351.8	21879.6	19023.5	818283	814630	813645
neg_7776	9H-Pyrido[3,4-b]indole-3-carboxylic acid	metab_17565	HMDB0249637	-	211.051	4.5902	neg	M-H	C12H8N2O2	0	61.7	-0.717265	-	0.0229869	92384.5	75397.1	172728	12894.9	14881.7	16322.5	149726	124526	89381.8	30978.3	44607.6	37221.3	17228.9	40877.7	19652.9	10453.9	11685.2	10962.1	7859.7	12413	4818.62	56101.2	56690.2	45806.9	6114.11	3878.95	1631.44	19034.6	29304.1	28782.1	27993.9
pos_26	Pentoprilat	metab_2595	HMDB0256291	-	306.133	5.9076	pos	M+Na, M+K, 2M+Na, M+H, M+H-H2O	C16H19NO5	0	41.7	-1.29368	-	0.00438589	1.4905e+08	1.19395e+08	1.51521e+08	481970	106157	190484	7.56856e+07	1.15698e+08	6.11296e+07	104901	93464.6	247173	32692.7	48779.5	40969.8	76240.7	47151	41831.4	0	0	1975.57	19191.7	20255.2	10503.6	5327.68	3036.52	3629.84	19095.3	1.53934e+07	1.53926e+07	1.52764e+07
pos_4774	Riboflavin	metab_10218	PW_C000165;HMDB0247501;HMDB0000244;HMDB0001520;MJDBOTE0000812	C00061	418.171	5.7011	pos	M+ACN+H	C17H20N4O6	0	46.1	-3.30851	83-88-5;146-17-8	0.0717852	0	0	0	0	6385.58	1601.3	0	0	3146.8	81528.4	462000	372688	9956.08	1157.52	2531.28	2507.44	0	1452.04	19889.6	49278.6	154421	0	0	0	0	0	2013.81	19130.2	4400.71	3859.47	3940.4
pos_1800	Nona-3,7-dienedioylcarnitine	metab_1719	HMDB0241773	-	292.154	5.232	pos	M+H-2H2O, M+ACN+Na	C16H25NO6	0	31.9	-1.22649	-	0.00804936	1.74034e+06	273347	3.54888e+06	6309.91	10697.5	5907.01	600851	1.38015e+06	306853	13470.2	84756.9	17125	9388.99	3763.35	6690.36	16550.4	18608.9	17438.6	0	0	106890	12588.1	13777.2	9249.34	8601.35	10418.7	16814.9	19244.8	178037	178079	175587
pos_10314	N,N-Dimethylaniline	metab_333	HMDB0001020	C02846	122.097	1.2002	pos	M+H	C8H11N	44.1	0	1.70619	121-69-7	0.0106187	743432	526726	1.26889e+06	26036.2	23842.5	19344.9	811284	878065	666899	69752.2	35280.8	48638.6	26927.1	30358	30487.2	25305.9	19284.8	24278.8	2481.17	1359.13	3249.43	23707.9	20676.4	15094.9	31205.1	33445	30941.9	19252.5	136269	138804	136295
pos_6760	Plumbagin	metab_6814	HMDB0256646;MJDBOTE0001003	C10387	221.081	5.9316	pos	M+CH3OH+H	C11H8O3	0	60.1	-0.583857	481-42-5	0.0317649	0	0	0	0	0	0	0	0	0	0	0	0	40896.6	522878	66716.7	1091.43	2856.58	7422.82	0	769.603	1993.69	0	0	0	71390.4	56267.9	90505.2	19358.1	19542.9	20677.6	20639.5
neg_7813	6-Hydroxypseudooxynicotine	metab_17603	HMDB0240264	C01297	239.104	4.5589	neg	M+FA-H	C10H14N2O2	0	50.7	0.608227	7424-35-3	0.0706451	0	8944.21	0	10023.9	6332.88	5595.77	0	0	5384.57	1813.26	1011.15	0	3433.23	2254.94	3983.21	11568.2	3589.97	8574.65	44212.2	20554	104752	12059.3	5901.09	10182.9	5393.26	2410.57	3189.56	19365.6	2595.13	2881.82	2526.53
pos_1036	Diethyl 2,3,4-trimethyl-2,3-dihydropyridine-5,6-dicarboxylate	metab_381	HMDB0258117	-	268.154	4.4108	pos	M+H, M+ACN+H	C14H21NO4	0	44.3	-0.889891	-	0.0035148	497420	99125.1	1.01606e+06	21959.2	22041.6	26476.6	470738	667636	244225	15426.2	16223	68075.7	22648.2	45297.6	32661.3	25963.9	23119.7	22130.9	10377.7	6305.59	10754.1	27002.5	27883.2	32303	15270.7	14257.9	17087.2	19371.4	74535.2	74534.2	74989.4
neg_8474	Liqcoumarin	metab_18297	HMDB0029518	-	263.057	3.9078	neg	M+FA-H	C12H10O4	0	37.1	2.16757	36695-19-9	0.0175826	321751	311445	221146	3036.62	38894.2	5893.63	93810.7	160768	132067	42356	47446.7	223627	7797.91	13942.1	22210.6	2463.96	1207.55	0	19186.8	18493.8	12081.8	65667.6	53729.4	59627.7	0	0	0	19371.5	28618.8	29511.8	29504.9
pos_6804	Deoxynivalenol	metab_6858	HMDB0036156	C09747	279.123	5.8678	pos	M+H-H2O	C15H20O6	0	71.9	-0.460891	51481-10-8	0.105017	0	13.4389	0	0	0	990.216	0	0	0	116341	1.33935e+06	751948	0	2042.15	0	0	0	0	0	0.1528	0	71857.8	93026.7	67654.2	0	0	0	19378.2	36178.5	36133.9	29955.6
pos_9595	N-Acetylaspartylglutamic acid	metab_9744	HMDB0001067	C12270	322.122	2.8218	pos	M+NH4	C11H16N2O8	0	40	-9.32618	3106-85-2	0.113684	544147	1.4176e+06	70060.2	3132.75	0	2008.24	74542.3	145263	801568	53612.7	38982.8	0	77134.4	6696.22	10389.9	6152.63	0	8703.97	5147.5	0	0	29033.4	61041.3	61525.8	22955.8	18319.9	19701.6	19381.8	11472.3	14108.4	14035.1
neg_6373	Dathf	metab_16142	HMDB0250875	-	424.163	6.0265	neg	M-H2O-H	C21H25N5O6	0	54.7	-0.0268294	-	0.00940799	0	0	20189.8	11457.8	22624.9	5621.02	0	14397.3	390.35	87959.5	1.64512e+06	3.27455e+06	33658.8	19268.4	19337	15872.6	7626.93	35173.3	2337.59	1361.1	0	17750.9	50590.9	30371	22206.6	27057.3	22631.2	19415	129174	131309	131294
pos_7394	2-Oxomelatonin	metab_7470	HMDB0060721	-	281.149	4.9534	pos	M+CH3OH+H	C13H16N2O3	0	31.5	-1.298	-	0.0253747	13906.7	7977.2	3883.95	65996.4	97968.1	41861.6	7471.86	12446	5649.16	4470.27	14029.2	0	45672.2	24515.7	24902.8	58050.4	56284.5	46381.4	0	0	1168.64	14517.1	7174.99	18521.6	11518.2	10343.4	10294.5	19521.2	16003	16008.3	15312.4
pos_3517	Xanthocerin	metab_3547	-	-	249.076	3.1635	pos	M+H	C13H12O5	77.4	0	-0.410155	-	0.00980083	0	64.9792	0	0	55.1769	1.0552	0	0.6773	53.0934	2.06894e+06	713981	537421	80.1455	40.1117	0.9533	50.2168	0	0.1992	0.8901	0	0	96779.5	49922.6	88399.8	49.352	0	0.2915	19600.2	52893.5	52895.5	53797.5
pos_1687	Naloxone	metab_1596	HMDB0015314;PW_C009596	C07252	328.154	6.0035	pos	M+H, M+Na	C19H21NO4	0	42.1	-2.39187	465-65-6	0.0025751	8.68363e+06	2.42428e+06	5.78564e+06	33391.1	20854	28473.6	3.4324e+06	4.50166e+06	1.75467e+06	3969.46	696.428	547.432	264660	246864	345684	35081	36187.5	27081.2	15064	16651.7	11789	12480.5	12262.4	9698.32	17429.1	21418.8	20206.8	19612.5	425591	427490	425588
[truncated: 3,818 more rows]
