# Supplementary material for: Microbiota-mediated nitrogen fixation and microhabitat homeostasis in aerial root-mucilage
Source: Microbiome. 2023 Apr 21;11:85. doi: 10.1186/s40168-023-01525-x (PMC10120241; doi:10.1186/s40168-023-01525-x)
Supplement: Supplementary file 3 — Additional file 2: Table S1. Relative content of different compounds and carbohydrates of aerial root mucilage (ARM) and underground root exudate (URE) Table S2. Fungal and bacterial OTU of different samples. Table S3. Differentially bacterial and fungal genera of rhizosphere and mucilage. Table S4. Cultured bacteria and their nitrogen-fixing capacity. Table S5. Plant nitrogen enrichment, natural abundance, nitrogencontent, length and dry weight analysis. Table S6. Results of plant genome sequencing, assembly, and annotation. Table S7. GO and KEGG enrichment of differential sample. Table S8. Candidates for follow-up experiments in mucilage compounds. Table S9. The mucilage compounds for anti-microbe activity test. Table S10. Antagonism of F-XTBG8 against different fungi and bacteria. Table S11. Fungal genome was detected and expressed (reads FPKM>10) in different tissues of the plant. Table S12. Different metabolites analysis for monocultivation of C. raphigera (Cr) and cocultivation with environmental fungi. Table S13. Record of mucilage production and meteorological factors. [file 40168_2023_1525_MOESM2_ESM.zip › Table. S13.xlsx]

## Sheet: Sheet6
Table. S13 Record of mucilage production and meteorological factors
Time	Temperature-AV	Minimum humidity	Rainfall	Mucilage
2020-08-08	30.1	67	1	0.975
2021-06-25	23.85	87	13.2	0.966667
2020-08-09	32.1	67	0.2	0.954167
2020-08-07	25.5	91	72.2	0.925
2021-06-29	24.95	89	9.6	0.883333
2021-07-05	30.85	61	13.6	0.883333
2020-08-22	30.1	72	0.4	0.866667
2021-07-20	24.35	91	22.8	0.85
2021-07-01	24.65	94	15.4	0.841667
2021-07-03	28.55	68	0	0.841667
2021-04-06	18.4	94	29.2	0.825
2020-08-18	24.2	93	15.4	0.825
2021-06-28	28.9	75	1.4	0.825
2021-07-26	30.05	57	9.4	0.825
2021-06-24	27.05	80	2.4	0.816667
2021-07-19	24.75	89	21.8	0.816667
2021-05-25	27.05	68	0.4	0.808333
2020-08-11	25.75	83	14.8	0.808333
2021-06-11	24.95	80	7	0.808333
2021-07-04	32.95	56	0	0.8
2021-06-16	30.4	60	0	0.791667
2021-07-06	25.55	80	20	0.791667
2021-06-30	24.9	92	21.6	0.783333
2020-08-15	25.15	91	26.8	0.775
2020-08-25	27.95	73	2.2	0.775
2020-09-08	28.3	81	5.6	0.775
2021-07-29	27.2	81	35	0.775
2021-04-07	24.7	57	0	0.766667
2021-05-15	32.15	44	0.2	0.766667
2021-05-26	32.2	47	0.2	0.766667
2021-07-25	23.1	84	33	0.766667
2021-06-17	26.3	70	8.4	0.741667
2021-07-02	29.4	76	8.4	0.741667
2021-06-27	30.2	66	0	0.725
2021-06-10	28.65	72	0	0.725
2021-06-26	24.1	87	23.8	0.725
2021-06-18	30.8	61	10.8	0.691667
2020-08-12	27.35	84	0.4	0.683333
2021-06-23	31.65	61	3	0.675
2021-06-15	27.75	77	0.4	0.675
2021-07-07	31.25	50	0	0.675
2020-07-13	24.85	89	35.6	0.666667
2020-08-10	31.25	70	8.4	0.666667
2020-07-06	31.6	66	17.2	0.64
2021-04-08	30.45	44	0.2	0.633333
2021-06-09	26.3	79	4.2	0.633333
2021-07-18	27.95	73	1.4	0.633333
2020-08-13	30.5	67	0.6	0.625
2020-08-16	28.3	81	6.2	0.625
2020-08-20	27.95	69	39.8	0.625
2021-06-14	30.25	69	1.4	0.625
2021-07-30	30.1	72	0.2	0.625
2021-05-13	31.1	49	28.4	0.616667
2021-06-12	32.3	58	1.6	0.616667
2020-08-14	26.05	84	11	0.608333
2021-04-12	29.7	52	0.8	0.608333
2021-06-13	33.35	59	1.6	0.6
2020-08-06	27.25	85	6.8	0.591667
2020-07-14	31.15	51	0.2	0.580833
2021-05-12	32.65	47	0.2	0.575
2020-08-19	29.8	64	0	0.566667
2021-07-24	32.25	61	4.8	0.566667
2021-05-06	26.55	65	36.6	0.566667
2021-07-22	27.8	81	43.6	0.566667
2021-05-31	30.95	66	3	0.558333
2020-07-22	30.8	55	0.2	0.551667
2021-07-21	29	78	19.4	0.55
2020-08-05	30.55	75	11.6	0.504167
2021-07-23	31.95	63	8.4	0.483333
2020-07-21	29.35	71	1.6	0.458333
2020-09-24	26.1	83	13.2	0.45
2021-07-31	31.7	64	0	0.441667
2020-08-31	22.1	92	15.2	0.433333
2021-07-27	30.75	64	0	0.433333
2021-06-19	31.1	54	3	0.425
2020-08-17	24.4	92	26.2	0.416667
2021-02-08	14.75	93	78.4	0.416667
2021-07-28	30.5	63	4.2	0.416667
2020-07-18	30.6	68	36.4	0.366667
2021-07-11	31.85	55	0	0.358333
2020-09-05	31.65	59	0	0.325
2020-09-07	25.65	84	6	0.325
2021-07-09	25.85	78	25.4	0.325
2020-08-03	30.2	66	1.2	0.32
2021-07-08	30.6	71	10.6	0.316667
2020-10-20	21.5	91	8.2	0.3
2021-04-05	19.65	90	19.8	0.2925
2020-08-02	31.4	62	0	0.291667
2021-05-24	24	56	14	0.266667
2020-07-15	33.7	47	0	0.248333
2020-09-25	31.15	62	0	0.241667
2021-05-07	32.1	40	0	0.233333
2020-09-01	30.8	48	0.6	0.225
2020-09-11	27.3	80	9	0.225
2021-02-09	17.8	72	11.6	0.225
2020-08-30	30.5	69	15.2	0.175
2020-09-02	33.45	51	0	0.166667
2021-01-12	10	79	0.2	0.158333
2021-04-26	30.35	51	19	0.15
2021-04-04	23.15	67	0.2	0.141667
2021-05-14	31	52	2.2	0.141667
2020-10-16	26.05	81	0.6	0.133333
2020-10-21	23.15	86	0.6	0.125
2021-04-29	25.65	68	0.6	0.116667
2020-07-28	32.35	55	0	0.116667
2020-08-28	33.3	50	0.2	0.116667
2020-10-05	23.3	86	40	0.108333
2021-02-10	19.6	44	0	0.108333
2021-05-27	34.05	51	0	0.108333
2021-06-20	32.35	56	0	0.108333
2021-04-11	25.95	52	6.6	0.1
2020-08-04	30	71	23.6	0.0944444
2020-10-19	22.35	86	7.8	0.0666667
2021-05-05	29.35	43	3.8	0.0666667
2020-07-16	33.2	55	0	0.0625
2021-02-20	23.85	62	0	0.0583333
2021-07-12	33.9	47	0	0.05
2021-07-13	33.85	45	0	0.05
2021-07-14	32.15	53	0.6	0.05
2021-07-15	27.35	67	0	0.05
2021-07-16	31.4	48	0	0.05
2021-07-17	33.55	48	0	0.05
2020-08-27	34.2	49	0	0.05
2021-05-20	30.95	59	0	0.05
2021-07-10	30.55	56	0.2	0.05
2021-03-23	21.1	79	3.6	0.0416667
2021-05-04	35.4	36	0	0.0333333
2020-10-22	27.4	61	0.2	0.025
2020-10-30	24.35	86	1	0.025
2020-10-03	30.55	66	0	0.0181818
2020-10-15	24.25	85	2.2	0.0166667
2021-03-25	31.15	38	0	0.0166667
2021-04-27	32.75	46	0	0.0166667
2021-05-16	34.8	37	0	0.0166667
2020-07-31	32.7	56	6.2	0.0125
2020-08-01	31.8	53	1	0.0125
2021-03-24	28.2	54	0	0.0125
2020-07-27	23.65	86	40.6	0.00833333
2021-01-10	16.95	77	0	0.00833333
2021-01-11	13.05	80	2.6	0.00833333
2021-04-30	30.45	45	0	0.00833333
2021-05-10	24.75	61	4.6	0.00833333
2021-05-11	31.45	45	0.4	0.00833333
2021-05-21	35	46	0	0.00833333
2020-07-29	33.9	49	0	0.00666667
2021-04-09	32.95	33	0	0.00666667
2020-07-26	32.95	59	8.4	0.00416667
2020-07-17	32.4	55	0	0
2020-07-30	33.8	51	0	0
2020-08-29	33.5	57	0	0
2020-09-26	28.4	71	5.8	0
2020-09-27	31.45	61	0	0
2020-09-28	32.65	56	9.2	0
2020-09-29	34.1	54	0	0
2020-09-30	33.35	55	0	0
2020-10-01	32.95	56	0	0
2020-10-02	32.1	62	8.8	0
2020-10-04	30.2	71	9.2	0
2020-10-06	31.75	58	1.2	0
2020-10-07	32.65	52	0	0
2020-10-08	31	50	0	0
2020-10-09	31	48	0	0
2020-10-10	30.85	43	0	0
2020-10-11	30.7	45	0	0
2020-10-12	30.85	43	0	0
2020-10-13	31.25	44	0	0
2020-10-14	31.55	54	0	0
2020-10-17	27.25	64	0	0
2020-10-18	27.65	55	0	0
2020-10-23	29.25	39	0	0
2020-10-24	29.15	46	0	0
2020-10-25	30.5	42	0	0
2020-10-26	31.45	41	0	0
2020-10-27	29.95	51	0	0
2020-10-28	31.05	54	0	0
2020-10-29	26.45	76	0	0
2020-10-31	27.85	67	0	0
2020-11-01	28.45	63	0	0
2020-11-07	27.8	54	0	0
2020-11-08	28.95	50	0	0
2020-11-09	28.1	50	0	0
2020-11-10	28	46	0	0
2020-11-11	27.05	41	0	0
2020-11-12	28.1	47	0	0
2020-11-13	28.2	50	0	0
2020-11-14	27.2	45	0	0
2020-11-15	27.45	49	0	0
2020-11-16	26.2	70	0	0
2020-11-17	28	57	0	0
2020-11-18	29.05	51	0	0
2020-11-19	26.2	57	0	0
2020-11-20	26.75	56	0	0
2020-11-21	26.9	54	0	0
2020-11-22	27.85	51	0	0
2020-11-23	26.85	48	0.2	0
2020-11-24	28.5	51	0	0
2020-11-25	26.5	58	0	0
2020-11-26	27.2	50	0	0
2020-11-27	26.75	51	0	0
2020-11-28	26.9	46	0	0
2020-11-29	26.45	44	0	0
2020-11-30	25.65	47	0	0
2020-12-01	24.55	52	0	0
2020-12-02	25.8	54	0	0
2020-12-03	22.55	67	0	0
2020-12-04	21.15	67	0	0
2020-12-05	22.5	60	0	0
2020-12-06	25.95	50	0	0
2020-12-07	25.5	60	0	0
2020-12-08	24.85	59	0	0
2020-12-09	24.7	53	0	0
2020-12-10	25.25	57	0	0
2020-12-11	26.5	51	0	0
2020-12-12	25.05	58	0	0
2020-12-13	24.8	59	0.2	0
2020-12-14	25.8	56	0.2	0
2020-12-15	27.6	55	0	0
2020-12-16	28.15	57	0	0
2020-12-17	27.95	62	0.2	0
2020-12-18	27.7	56	0	0
2020-12-19	26.8	61	0	0
2020-12-20	18.2	62	0	0
2020-12-21	16.75	68	0	0
2020-12-22	17.05	59	0	0
2020-12-24	20.25	54	0	0
2020-12-25	20.15	56	0	0
2020-12-26	23.15	56	0	0
2020-12-27	23.9	60	0	0
2020-12-28	24.1	50	0.2	0
2020-12-29	24	43	0	0
2020-12-30	25.65	46	0	0
2020-12-31	19.35	69	0	0
2021-01-01	21.9	49	0	0
2021-01-02	22.5	48	0	0
2021-01-03	20.55	52	0.2	0
2021-01-04	23.5	49	0	0
2021-01-05	22.7	48	0.2	0
2021-01-06	22.3	51	0	0
2021-01-07	24.85	52	0.2	0
2021-01-08	21.25	74	0	0
2021-01-09	14.8	82	8	0
2021-01-13	14.1	59	0	0
2021-01-14	17.15	52	0	0
2021-01-15	18.45	55	0	0
2021-01-16	21.7	51	0.2	0
2021-01-17	23.55	56	0	0
2021-01-18	19.6	48	0	0
2021-01-19	21.3	47	0	0
2021-01-20	23.75	45	0	0
2021-01-21	23.6	36	0	0
2021-01-22	24.6	43	0	0
2021-01-23	23.45	51	0	0
2021-01-24	23.9	36	0	0
2021-01-25	23.4	36	0	0
2021-01-26	23.5	41	0	0
2021-01-27	24	43	0.2	0
2021-01-28	24.6	44	0	0
2021-01-29	26.5	52	0	0
2021-01-30	25.75	58	12.4	0
2021-01-31	25.25	42	0	0
2021-02-01	27.4	39	0	0
2021-02-02	28.75	31	0	0
2021-02-03	28.25	32	0	0
2021-02-04	28.75	31	0	0
2021-02-05	28.75	32	0	0
2021-02-06	27.5	43	0	0
2021-02-07	21.9	72	11	0
2021-02-11	25.2	40	0	0
2021-02-12	27	29	0	0
2021-02-13	28	39	0	0
2021-02-14	27.9	42	0	0
2021-02-15	28	44	0	0
2021-02-16	28.8	35	0	0
2021-02-17	28.4	45	0	0
2021-02-18	26.4	59	0	0
2021-02-19	21.55	67	8.8	0
2021-02-21	26.3	50	0	0
2021-02-22	27.75	29	0	0
2021-02-23	29.75	32	0	0
2021-02-24	30.6	37	0	0
2021-02-25	31.9	25	0	0
2021-02-26	30.15	31	0	0
2021-02-27	29.95	31	0	0
2021-02-28	29.5	27	0	0
2021-03-01	30.65	25	0	0
2021-03-02	28.9	30	0	0
2021-03-03	26.95	38	0	0
2021-03-04	29.95	32	0	0
2021-03-05	31.15	21	0	0
2021-03-06	29.15	24	0	0
2021-03-07	25.7	34	0	0
2021-03-08	28.3	29	0	0
2021-03-09	30.35	28	0	0
2021-03-10	29.75	29	0	0
2021-03-11	29.85	30	0	0
2021-03-12	30.25	27	0	0
2021-03-13	31.75	20	0	0
2021-03-14	30.05	30	0	0
2021-03-15	31.55	35	0	0
2021-03-16	33.3	27	0	0
2021-03-17	31.5	33	0	0
2021-03-18	31.3	37	0	0
2021-03-19	31.45	32	0	0
2021-03-20	31.25	30	0	0
2021-03-21	32.8	32	0	0
2021-03-22	27.2	63	0.8	0
2021-03-26	31.8	43	0	0
2021-03-27	33.65	25	0	0
2021-03-28	30.85	34	0	0
2021-03-29	30.8	37	0	0
2021-03-30	34.95	21	0	0
2021-03-31	32.75	30	0	0
2021-04-01	33.75	28	0	0
2021-04-02	35	23	0	0
2021-04-03	32.35	34	0	0
2021-04-10	34.45	35	0	0
2021-04-13	33.7	38	0	0
2021-04-14	31.1	43	0	0
2021-04-15	34.5	31	0	0
2021-04-16	34.95	27	0	0
2021-04-20	31.65	35	0	0
2021-04-21	35.65	24	0	0
2021-04-22	36.55	22	0	0
2021-04-23	37.1	27	0	0
2021-04-24	37.2	25	0	0
2021-04-25	33.75	44	0	0
2021-04-28	28.85	62	3.6	0
2021-05-01	27.5	66	0	0
2021-05-02	31.65	51	0	0
2021-05-03	34.05	39	6.8	0
2021-05-08	35.25	36	0	0
2021-05-09	35.45	34	0	0
2021-05-17	35.6	32	0	0
2021-05-18	36.25	41	0	0
2021-05-19	23.15	62	6.2	0
2021-05-22	37.1	36	0	0
2021-05-23	36.8	40	0	0
2021-05-28	34.3	43	0	0
2021-05-29	34.55	46	0	0
2021-05-30	33.3	55	0	0
2021-06-21	33.25	49	0	0
2021-06-22	34.45	48	0	0
