# Supplementary material for: Microbiota-mediated nitrogen fixation and microhabitat homeostasis in aerial root-mucilage
Source: Microbiome. 2023 Apr 21;11:85. doi: 10.1186/s40168-023-01525-x (PMC10120241; doi:10.1186/s40168-023-01525-x)
Supplement: Supplementary file 3 — Additional file 2: Table S1. Relative content of different compounds and carbohydrates of aerial root mucilage (ARM) and underground root exudate (URE) Table S2. Fungal and bacterial OTU of different samples. Table S3. Differentially bacterial and fungal genera of rhizosphere and mucilage. Table S4. Cultured bacteria and their nitrogen-fixing capacity. Table S5. Plant nitrogen enrichment, natural abundance, nitrogencontent, length and dry weight analysis. Table S6. Results of plant genome sequencing, assembly, and annotation. Table S7. GO and KEGG enrichment of differential sample. Table S8. Candidates for follow-up experiments in mucilage compounds. Table S9. The mucilage compounds for anti-microbe activity test. Table S10. Antagonism of F-XTBG8 against different fungi and bacteria. Table S11. Fungal genome was detected and expressed (reads FPKM>10) in different tissues of the plant. Table S12. Different metabolites analysis for monocultivation of C. raphigera (Cr) and cocultivation with environmental fungi. Table S13. Record of mucilage production and meteorological factors. [file 40168_2023_1525_MOESM2_ESM.zip › Table. S2.xlsx]

## Sheet: Table. S2-1_16S_OTU_Taxon
Table. S2-1 Bacteria OTU of different samples
OTU ID	Mucilage_S1	Mucilage_S2	Mucilage_S3	Mucilage_S4	Mucilage_S5	Soil_S1	Soil_S2	Soil_S3	Soil_S4	Soil_S5	Rhizosphere_S1	Rhizosphere_S2	Rhizosphere_S3	Rhizosphere_S4	Rhizosphere_S5	taxonomy
OTU1	0	0	0	6	7	2	0	0	0	0	3	6	6	5	9	d__Bacteria;k__norank_d__Bacteria;p__Proteobacteria;c__Gammaproteobacteria;o__Aeromonadales;f__Aeromonadaceae;g__Aeromonas;s__unclassified_g__Aeromonas
OTU2	0	0	0	0	0	0	0	0	0	0	0	0	0	0	0	d__Bacteria;k__norank_d__Bacteria;p__Proteobacteria;c__Gammaproteobacteria;o__Enterobacterales;f__Enterobacteriaceae;g__unclassified_f__Enterobacteriaceae;s__unclassified_f__Enterobacteriaceae
OTU3	0	0	0	0	0	0	0	0	0	0	0	0	0	0	0	d__Bacteria;k__norank_d__Bacteria;p__Proteobacteria;c__Gammaproteobacteria;o__Pseudomonadales;f__Pseudomonadaceae;g__Pseudomonas;s__unclassified_g__Pseudomonas
OTU4	3	1	0	4	0	0	0	0	0	0	4	0	0	9	0	d__Bacteria;k__norank_d__Bacteria;p__Proteobacteria;c__Gammaproteobacteria;o__Xanthomonadales;f__Xanthomonadaceae;g__Stenotrophomonas;s__unclassified_g__Stenotrophomonas
OTU5	0	2	0	0	0	0	0	0	0	0	0	0	0	0	0	d__Bacteria;k__norank_d__Bacteria;p__Proteobacteria;c__Gammaproteobacteria;o__Enterobacterales;f__Morganellaceae;g__Proteus;s__Proteus_vulgaris_g__Proteus
OTU6	2	0	0	0	1	0	0	0	0	0	0	0	0	0	0	d__Bacteria;k__norank_d__Bacteria;p__Proteobacteria;c__Gammaproteobacteria;o__Enterobacterales;f__Enterobacteriaceae;g__Enterobacter;s__Enterobacter_roggenkampii
OTU7	0	0	0	0	0	0	0	0	0	0	0	0	0	0	0	d__Bacteria;k__norank_d__Bacteria;p__Proteobacteria;c__Gammaproteobacteria;o__Enterobacterales;f__Morganellaceae;g__Providencia;s__unclassified_g__Providencia
OTU8	0	0	0	0	0	0	0	0	0	0	0	0	0	0	0	d__Bacteria;k__norank_d__Bacteria;p__Proteobacteria;c__Gammaproteobacteria;o__Enterobacterales;f__Enterobacteriaceae;g__unclassified_f__Enterobacteriaceae;s__unclassified_f__Enterobacteriaceae
OTU9	0	0	0	0	0	0	0	0	0	0	0	0	0	0	0	d__Bacteria;k__norank_d__Bacteria;p__Proteobacteria;c__Gammaproteobacteria;o__Enterobacterales;f__unclassified_o__Enterobacterales;g__unclassified_o__Enterobacterales;s__unclassified_o__Enterobacterales
OTU10	0	0	0	0	0	0	0	0	0	1	0	0	0	1	0	d__Bacteria;k__norank_d__Bacteria;p__Firmicutes;c__Bacilli;o__Paenibacillales;f__Paenibacillaceae;g__Paenibacillus;s__unclassified_g__Paenibacillus
OTU11	3	37	0	25	25	0	0	0	1	0	17	2	5	13	3	d__Bacteria;k__norank_d__Bacteria;p__Proteobacteria;c__Gammaproteobacteria;o__Enterobacterales;f__Enterobacteriaceae;g__Klebsiella;s__Klebsiella_variicola
OTU12	1	0	0	9	11	0	0	0	0	0	9	3	4	3	0	d__Bacteria;k__norank_d__Bacteria;p__Proteobacteria;c__Gammaproteobacteria;o__Enterobacterales;f__Enterobacteriaceae;g__Enterobacter;s__unclassified_g__Enterobacter
OTU13	0	0	0	0	0	0	0	0	0	0	0	0	0	0	0	d__Bacteria;k__norank_d__Bacteria;p__Proteobacteria;c__Gammaproteobacteria;o__Enterobacterales;f__Enterobacteriaceae;g__unclassified_f__Enterobacteriaceae;s__unclassified_f__Enterobacteriaceae
OTU14	0	0	0	0	0	0	0	0	0	0	0	0	0	0	0	d__Bacteria;k__norank_d__Bacteria;p__Proteobacteria;c__Gammaproteobacteria;o__Aeromonadales;f__Aeromonadaceae;g__Aeromonas;s__Aeromonas_sp._2e
OTU15	0	0	0	0	0	0	0	0	0	0	0	1	0	0	0	d__Bacteria;k__norank_d__Bacteria;p__Firmicutes;c__Bacilli;o__Lactobacillales;f__Enterococcaceae;g__Enterococcus;s__Enterococcus_casseliflavus_g__Enterococcus
OTU16	0	0	0	0	0	0	0	0	0	0	0	0	0	0	0	d__Bacteria;k__norank_d__Bacteria;p__Proteobacteria;c__Gammaproteobacteria;o__Pseudomonadales;f__Moraxellaceae;g__Acinetobacter;s__Acinetobacter_rudis_CIP_110305
OTU17	30	51	0	12	54	4	0	1	3	1	197	32	38	42	15	d__Bacteria;k__norank_d__Bacteria;p__Proteobacteria;c__Gammaproteobacteria;o__Enterobacterales;f__Enterobacteriaceae;g__unclassified_f__Enterobacteriaceae;s__unclassified_f__Enterobacteriaceae
OTU18	0	0	0	0	0	0	0	0	0	0	0	0	0	0	0	d__Bacteria;k__norank_d__Bacteria;p__Proteobacteria;c__Gammaproteobacteria;o__Pseudomonadales;f__Pseudomonadaceae;g__Pseudomonas;s__unclassified_g__Pseudomonas
OTU19	0	0	0	0	6	18	1	18	10	164	8	2	21	28	49	d__Bacteria;k__norank_d__Bacteria;p__Firmicutes;c__Bacilli;o__Bacillales;f__Planococcaceae;g__Lysinibacillus;s__Lysinibacillus_sp._YS11
OTU20	1	0	0	0	0	0	0	0	0	0	0	1	1	1	0	d__Bacteria;k__norank_d__Bacteria;p__Proteobacteria;c__Alphaproteobacteria;o__Rhizobiales;f__Rhizobiaceae;g__Pseudochrobactrum;s__Pseudochrobactrum_saccharolyticum_g__Pseudochrobactrum
OTU21	0	0	0	0	0	0	0	0	0	0	0	0	0	0	0	d__Bacteria;k__norank_d__Bacteria;p__Proteobacteria;c__Alphaproteobacteria;o__Rhizobiales;f__Rhizobiaceae;g__Pseudochrobactrum;s__unclassified_g__Pseudochrobactrum
OTU22	0	0	0	0	0	0	0	0	0	0	1	0	0	0	0	d__Bacteria;k__norank_d__Bacteria;p__Firmicutes;c__Bacilli;o__Lactobacillales;f__Streptococcaceae;g__Lactococcus;s__Lactococcus_garvieae
OTU23	0	0	0	0	0	0	0	0	0	0	0	0	0	0	0	d__Bacteria;k__norank_d__Bacteria;p__Proteobacteria;c__Gammaproteobacteria;o__Enterobacterales;f__Enterobacteriaceae;g__unclassified_f__Enterobacteriaceae;s__unclassified_f__Enterobacteriaceae
OTU24	0	0	0	0	0	0	0	0	0	0	0	0	0	0	0	d__Bacteria;k__norank_d__Bacteria;p__Bacteroidota;c__Bacteroidia;o__Bacteroidales;f__Dysgonomonadaceae;g__Dysgonomonas;s__Dysgonomonas_capnocytophagoides
OTU25	1	0	0	0	7	0	0	0	0	4	0	0	0	1	0	d__Bacteria;k__norank_d__Bacteria;p__Firmicutes;c__Clostridia;o__Peptostreptococcales-Tissierellales;f__Peptostreptococcaceae;g__Clostridioides;s__Clostridioides_mangenotii
OTU26	0	0	0	0	0	0	0	0	0	0	0	0	0	0	0	d__Bacteria;k__norank_d__Bacteria;p__Proteobacteria;c__Gammaproteobacteria;o__unclassified_c__Gammaproteobacteria;f__unclassified_c__Gammaproteobacteria;g__unclassified_c__Gammaproteobacteria;s__unclassified_c__Gammaproteobacteria
OTU27	0	0	0	0	0	0	0	0	0	0	0	0	0	0	0	d__Bacteria;k__norank_d__Bacteria;p__unclassified_k__norank_d__Bacteria;c__unclassified_k__norank_d__Bacteria;o__unclassified_k__norank_d__Bacteria;f__unclassified_k__norank_d__Bacteria;g__unclassified_k__norank_d__Bacteria;s__unclassified_k__norank_d__Bacteria
OTU28	0	0	0	0	0	0	0	0	0	0	0	0	0	0	0	d__Bacteria;k__norank_d__Bacteria;p__Proteobacteria;c__Gammaproteobacteria;o__Enterobacterales;f__Enterobacteriaceae;g__Buttiauxella;s__uncultured_soil_bacterium_g__Buttiauxella
OTU29	0	0	0	0	1	0	0	0	0	6	8	2	1	5	1	d__Bacteria;k__norank_d__Bacteria;p__Proteobacteria;c__Gammaproteobacteria;o__Burkholderiales;f__Comamonadaceae;g__Comamonas;s__Comamonas_terrigena
OTU30	0	0	0	3	0	0	0	0	13	0	3	6	9	4	1	d__Bacteria;k__norank_d__Bacteria;p__Proteobacteria;c__Gammaproteobacteria;o__Xanthomonadales;f__Xanthomonadaceae;g__Stenotrophomonas;s__unclassified_g__Stenotrophomonas
OTU31	0	0	0	0	0	0	0	0	0	0	0	0	0	0	0	d__Bacteria;k__norank_d__Bacteria;p__Proteobacteria;c__Gammaproteobacteria;o__Burkholderiales;f__Alcaligenaceae;g__unclassified_f__Alcaligenaceae;s__unclassified_f__Alcaligenaceae
OTU32	0	0	0	0	0	0	0	0	0	0	0	0	0	0	0	d__Bacteria;k__norank_d__Bacteria;p__Bacteroidota;c__Bacteroidia;o__Flavobacteriales;f__Weeksellaceae;g__Elizabethkingia;s__unclassified_g__Elizabethkingia
OTU33	0	0	0	0	0	0	0	0	0	0	0	0	3	1	0	d__Bacteria;k__norank_d__Bacteria;p__Proteobacteria;c__Alphaproteobacteria;o__Caulobacterales;f__Caulobacteraceae;g__Asticcacaulis;s__unclassified_g__Asticcacaulis
OTU34	0	0	0	0	24	0	0	0	0	0	1	1	0	0	0	d__Bacteria;k__norank_d__Bacteria;p__Proteobacteria;c__Gammaproteobacteria;o__Burkholderiales;f__Comamonadaceae;g__unclassified_f__Comamonadaceae;s__unclassified_f__Comamonadaceae
OTU35	0	0	0	0	0	1	6	0	0	3	0	0	3	7	4	d__Bacteria;k__norank_d__Bacteria;p__Proteobacteria;c__Alphaproteobacteria;o__Rhizobiales;f__Kaistiaceae;g__Kaistia;s__uncultured_bacterium_g__Kaistia
OTU36	0	0	0	0	0	0	0	0	0	0	0	0	0	0	0	d__Bacteria;k__norank_d__Bacteria;p__Proteobacteria;c__Gammaproteobacteria;o__Pseudomonadales;f__Moraxellaceae;g__Acinetobacter;s__unclassified_g__Acinetobacter
OTU37	0	0	0	0	3	0	0	0	0	2	0	0	0	0	0	d__Bacteria;k__norank_d__Bacteria;p__Bacteroidota;c__Bacteroidia;o__Flavobacteriales;f__Flavobacteriaceae;g__Flavobacterium;s__unclassified_g__Flavobacterium
OTU38	0	0	0	0	0	0	0	0	0	0	0	0	0	0	0	d__Bacteria;k__norank_d__Bacteria;p__Bacteroidota;c__Bacteroidia;o__Chitinophagales;f__Chitinophagaceae;g__Pseudoflavitalea;s__Flavitalea_sp._HBUM179779
OTU39	0	0	0	0	0	0	0	0	0	0	0	0	0	0	0	d__Bacteria;k__norank_d__Bacteria;p__Proteobacteria;c__Gammaproteobacteria;o__Pseudomonadales;f__Moraxellaceae;g__Acinetobacter;s__Acinetobacter_soli
OTU40	0	0	0	0	0	0	0	0	0	0	0	0	0	0	0	d__Bacteria;k__norank_d__Bacteria;p__Proteobacteria;c__Gammaproteobacteria;o__Enterobacterales;f__Pectobacteriaceae;g__Pectobacterium;s__Dickeya_fangzhongdai_g__Pectobacterium
OTU41	0	0	0	0	0	0	0	0	0	0	13	2	0	1	0	d__Bacteria;k__norank_d__Bacteria;p__Bacteroidota;c__Bacteroidia;o__Flavobacteriales;f__Weeksellaceae;g__Elizabethkingia;s__unclassified_g__Elizabethkingia
OTU42	0	0	0	0	0	0	0	0	0	0	0	0	0	0	0	d__Bacteria;k__norank_d__Bacteria;p__Proteobacteria;c__Alphaproteobacteria;o__Rhizobiales;f__Rhizobiaceae;g__Allorhizobium-Neorhizobium-Pararhizobium-Rhizobium;s__unclassified_g__Allorhizobium-Neorhizobium-Pararhizobium-Rhizobium
OTU43	318	2	0	11	191	56	29	14	24	65	100	231	43	93	77	d__Bacteria;k__norank_d__Bacteria;p__Proteobacteria;c__Alphaproteobacteria;o__Rhizobiales;f__Rhizobiaceae;g__Allorhizobium-Neorhizobium-Pararhizobium-Rhizobium;s__Rhizobium_mesosinicum
OTU44	0	0	0	0	0	0	0	0	0	0	0	0	0	0	0	d__Bacteria;k__norank_d__Bacteria;p__Firmicutes;c__Bacilli;o__Bacillales;f__Bacillaceae;g__Bacillus;s__unclassified_g__Bacillus
OTU45	0	0	0	0	0	0	0	0	0	0	0	0	0	0	1	d__Bacteria;k__norank_d__Bacteria;p__Proteobacteria;c__Gammaproteobacteria;o__Xanthomonadales;f__Xanthomonadaceae;g__Stenotrophomonas;s__Stenotrophomonas_acidaminiphila
OTU46	0	0	0	0	0	1	1	0	0	8	5	1	0	2	6	d__Bacteria;k__norank_d__Bacteria;p__Proteobacteria;c__Alphaproteobacteria;o__Caulobacterales;f__Caulobacteraceae;g__Brevundimonas;s__Brevundimonas_diminuta
OTU47	0	0	0	0	4	0	0	0	0	0	0	0	7	1	1	d__Bacteria;k__norank_d__Bacteria;p__Firmicutes;c__Bacilli;o__Lactobacillales;f__Streptococcaceae;g__Lactococcus;s__Lactococcus_taiwanensis
OTU48	0	0	0	0	0	0	0	0	0	0	0	0	0	0	0	d__Bacteria;k__norank_d__Bacteria;p__Firmicutes;c__Bacilli;o__Staphylococcales;f__Staphylococcaceae;g__Staphylococcus;s__Staphylococcus_sciuri
OTU49	0	0	0	0	0	0	0	0	0	9	3	5	2	3	9	d__Bacteria;k__norank_d__Bacteria;p__Proteobacteria;c__Gammaproteobacteria;o__Burkholderiales;f__Comamonadaceae;g__Comamonas;s__Comamonas_testosteroni_g__Comamonas
OTU50	0	0	0	0	0	0	0	0	0	0	0	0	0	0	0	d__Bacteria;k__norank_d__Bacteria;p__Firmicutes;c__Bacilli;o__Lactobacillales;f__Enterococcaceae;g__Enterococcus;s__Enterococcus_faecalis_g__Enterococcus
OTU51	0	0	0	0	0	0	0	0	1	0	0	0	0	0	0	d__Bacteria;k__norank_d__Bacteria;p__Proteobacteria;c__Gammaproteobacteria;o__Enterobacterales;f__Enterobacteriaceae;g__unclassified_f__Enterobacteriaceae;s__unclassified_f__Enterobacteriaceae
OTU52	0	0	0	0	0	0	0	0	0	0	0	0	0	0	0	d__Bacteria;k__norank_d__Bacteria;p__Proteobacteria;c__Gammaproteobacteria;o__Enterobacterales;f__Enterobacteriaceae;g__unclassified_f__Enterobacteriaceae;s__unclassified_f__Enterobacteriaceae
OTU53	12	9	15	11	30	6	2	0	1	0	53	154	14	54	9	d__Bacteria;k__norank_d__Bacteria;p__Proteobacteria;c__Gammaproteobacteria;o__Enterobacterales;f__Enterobacteriaceae;g__unclassified_f__Enterobacteriaceae;s__unclassified_f__Enterobacteriaceae
OTU54	0	0	0	0	0	0	0	0	0	0	0	0	0	0	0	d__Bacteria;k__norank_d__Bacteria;p__Firmicutes;c__Bacilli;o__Lactobacillales;f__Streptococcaceae;g__Lactococcus;s__unclassified_g__Lactococcus
OTU55	2	0	0	0	0	2	0	0	0	0	4	22	3	24	22	d__Bacteria;k__norank_d__Bacteria;p__Proteobacteria;c__Gammaproteobacteria;o__Aeromonadales;f__Aeromonadaceae;g__Aeromonas;s__unclassified_g__Aeromonas
OTU56	0	0	0	0	0	0	0	0	0	0	0	0	0	0	0	d__Bacteria;k__norank_d__Bacteria;p__Proteobacteria;c__Gammaproteobacteria;o__Enterobacterales;f__Enterobacteriaceae;g__unclassified_f__Enterobacteriaceae;s__unclassified_f__Enterobacteriaceae
OTU57	0	0	0	0	0	0	0	0	0	0	0	0	0	0	0	d__Bacteria;k__norank_d__Bacteria;p__Firmicutes;c__Bacilli;o__Bacillales;f__Bacillaceae;g__Bacillus;s__unclassified_g__Bacillus
OTU58	5	14	0	2	4	3	0	0	1	1	57	32	8	46	16	d__Bacteria;k__norank_d__Bacteria;p__Proteobacteria;c__Gammaproteobacteria;o__Enterobacterales;f__Enterobacteriaceae;g__unclassified_f__Enterobacteriaceae;s__unclassified_f__Enterobacteriaceae
OTU59	0	0	0	0	0	0	3	5	8	14	0	0	4	1	5	d__Bacteria;k__norank_d__Bacteria;p__Firmicutes;c__Bacilli;o__Bacillales;f__Planococcaceae;g__Kurthia;s__Kurthia_sp._11kri321
OTU60	0	0	0	0	0	0	0	0	0	0	0	0	0	0	0	d__Bacteria;k__norank_d__Bacteria;p__Proteobacteria;c__Gammaproteobacteria;o__Pseudomonadales;f__Moraxellaceae;g__Acinetobacter;s__unclassified_g__Acinetobacter
OTU61	0	0	0	0	0	0	0	0	0	0	0	0	0	0	0	d__Bacteria;k__norank_d__Bacteria;p__Proteobacteria;c__Gammaproteobacteria;o__Pseudomonadales;f__Moraxellaceae;g__Acinetobacter;s__unclassified_g__Acinetobacter
OTU62	0	0	0	0	0	0	0	0	0	0	0	0	0	0	0	d__Bacteria;k__norank_d__Bacteria;p__Proteobacteria;c__Gammaproteobacteria;o__unclassified_c__Gammaproteobacteria;f__unclassified_c__Gammaproteobacteria;g__unclassified_c__Gammaproteobacteria;s__unclassified_c__Gammaproteobacteria
OTU63	0	0	0	0	0	0	0	0	0	0	0	0	0	0	0	d__Bacteria;k__norank_d__Bacteria;p__Firmicutes;c__unclassified_p__Firmicutes;o__unclassified_p__Firmicutes;f__unclassified_p__Firmicutes;g__unclassified_p__Firmicutes;s__unclassified_p__Firmicutes
OTU64	24	116	67	16	28	0	0	0	2	15	0	3	0	1	3	d__Bacteria;k__norank_d__Bacteria;p__Proteobacteria;c__Gammaproteobacteria;o__Enterobacterales;f__Enterobacteriaceae;g__Escherichia-Shigella;s__Escherichia_coli_g__Escherichia-Shigella
OTU65	0	0	0	0	0	0	0	0	0	0	0	0	0	0	0	d__Bacteria;k__norank_d__Bacteria;p__Firmicutes;c__Bacilli;o__Bacillales;f__unclassified_o__Bacillales;g__unclassified_o__Bacillales;s__unclassified_o__Bacillales
OTU66	1	0	0	0	1	0	3	2	4	21	6	28	5	12	13	d__Bacteria;k__norank_d__Bacteria;p__Firmicutes;c__Bacilli;o__Paenibacillales;f__Paenibacillaceae;g__Paenibacillus;s__Paenibacillus_terrigena
OTU67	0	0	0	1	0	0	1	1	0	0	3	0	0	2	3	d__Bacteria;k__norank_d__Bacteria;p__Proteobacteria;c__Gammaproteobacteria;o__Pseudomonadales;f__Moraxellaceae;g__Acinetobacter;s__Acinetobacter_sp._ACNIH2
OTU68	0	0	0	0	0	0	0	0	0	0	0	0	0	0	0	d__Bacteria;k__norank_d__Bacteria;p__Proteobacteria;c__Gammaproteobacteria;o__Pseudomonadales;f__Moraxellaceae;g__Acinetobacter;s__unclassified_g__Acinetobacter
OTU69	12	73	61	14	13	1	1	0	0	6	24	5	0	4	2	d__Bacteria;k__norank_d__Bacteria;p__Proteobacteria;c__Gammaproteobacteria;o__Pseudomonadales;f__Moraxellaceae;g__Acinetobacter;s__unclassified_g__Acinetobacter
OTU70	0	0	0	0	0	0	0	0	0	0	0	0	0	0	0	d__Bacteria;k__norank_d__Bacteria;p__Firmicutes;c__Bacilli;o__unclassified_c__Bacilli;f__unclassified_c__Bacilli;g__unclassified_c__Bacilli;s__unclassified_c__Bacilli
OTU71	0	0	0	0	0	0	0	0	0	0	0	0	0	0	0	d__Bacteria;k__norank_d__Bacteria;p__Firmicutes;c__Bacilli;o__Lactobacillales;f__Leuconostocaceae;g__Leuconostoc;s__Leuconostoc_pseudomesenteroides_g__Leuconostoc
OTU72	0	1	0	0	10	212	104	229	219	509	768	155	296	243	258	d__Bacteria;k__norank_d__Bacteria;p__Firmicutes;c__Bacilli;o__Bacillales;f__Bacillaceae;g__Bacillus;s__Bacillus_anthracis_g__Bacillus
OTU73	0	0	0	0	0	0	0	0	0	0	0	0	0	0	0	d__Bacteria;k__norank_d__Bacteria;p__Proteobacteria;c__Gammaproteobacteria;o__Enterobacterales;f__Enterobacteriaceae;g__unclassified_f__Enterobacteriaceae;s__unclassified_f__Enterobacteriaceae
OTU74	0	0	0	0	0	0	0	0	0	0	0	0	0	0	0	d__Bacteria;k__norank_d__Bacteria;p__Firmicutes;c__Bacilli;o__Lactobacillales;f__Streptococcaceae;g__Lactococcus;s__unclassified_g__Lactococcus
OTU75	0	0	0	0	0	0	0	0	0	0	0	0	0	0	0	d__Bacteria;k__norank_d__Bacteria;p__Cyanobacteria;c__Cyanobacteriia;o__Chloroplast;f__norank_o__Chloroplast;g__norank_f__norank_o__Chloroplast;s__unclassified_g__norank_f__norank_o__Chloroplast
OTU76	0	0	0	0	0	0	0	0	0	0	0	0	0	0	0	d__Bacteria;k__norank_d__Bacteria;p__Cyanobacteria;c__Cyanobacteriia;o__Chloroplast;f__norank_o__Chloroplast;g__norank_f__norank_o__Chloroplast;s__unclassified_g__norank_f__norank_o__Chloroplast
OTU77	0	0	0	0	0	0	0	0	0	0	0	0	0	0	0	d__Bacteria;k__norank_d__Bacteria;p__Cyanobacteria;c__Cyanobacteriia;o__Chloroplast;f__norank_o__Chloroplast;g__norank_f__norank_o__Chloroplast;s__unclassified_g__norank_f__norank_o__Chloroplast
OTU78	0	0	0	0	0	0	0	0	0	0	0	0	0	0	0	d__Bacteria;k__norank_d__Bacteria;p__Firmicutes;c__Bacilli;o__Lactobacillales;f__Lactobacillaceae;g__Lactobacillus;s__Lactobacillus_fermentum
OTU79	0	0	0	0	0	0	0	0	0	0	0	0	0	0	0	d__Bacteria;k__norank_d__Bacteria;p__Proteobacteria;c__Alphaproteobacteria;o__Rickettsiales;f__Mitochondria;g__norank_f__Mitochondria;s__unclassified_g__norank_f__Mitochondria
OTU80	0	0	0	0	0	0	0	0	0	0	0	0	0	0	0	d__Bacteria;k__norank_d__Bacteria;p__Cyanobacteria;c__Cyanobacteriia;o__Chloroplast;f__norank_o__Chloroplast;g__norank_f__norank_o__Chloroplast;s__unclassified_g__norank_f__norank_o__Chloroplast
OTU81	0	0	0	0	0	0	0	0	0	0	0	0	0	0	0	d__Bacteria;k__norank_d__Bacteria;p__Proteobacteria;c__Alphaproteobacteria;o__Rickettsiales;f__Mitochondria;g__norank_f__Mitochondria;s__unclassified_g__norank_f__Mitochondria
OTU82	0	0	0	0	0	0	0	0	0	0	0	0	0	0	0	d__Bacteria;k__norank_d__Bacteria;p__Cyanobacteria;c__Cyanobacteriia;o__Chloroplast;f__norank_o__Chloroplast;g__norank_f__norank_o__Chloroplast;s__unclassified_g__norank_f__norank_o__Chloroplast
OTU83	0	0	0	0	0	0	0	0	0	0	0	0	0	0	0	d__Bacteria;k__norank_d__Bacteria;p__Cyanobacteria;c__Cyanobacteriia;o__Chloroplast;f__norank_o__Chloroplast;g__norank_f__norank_o__Chloroplast;s__unclassified_g__norank_f__norank_o__Chloroplast
OTU84	0	0	0	0	0	0	0	0	0	0	0	0	0	0	0	d__Bacteria;k__norank_d__Bacteria;p__Cyanobacteria;c__Cyanobacteriia;o__Chloroplast;f__norank_o__Chloroplast;g__norank_f__norank_o__Chloroplast;s__unclassified_g__norank_f__norank_o__Chloroplast
OTU85	0	0	0	0	0	0	0	0	0	0	0	0	0	0	0	d__Bacteria;k__norank_d__Bacteria;p__Cyanobacteria;c__Cyanobacteriia;o__Chloroplast;f__norank_o__Chloroplast;g__norank_f__norank_o__Chloroplast;s__unclassified_g__norank_f__norank_o__Chloroplast
OTU86	0	0	0	0	0	0	0	0	0	0	0	0	0	0	0	d__Bacteria;k__norank_d__Bacteria;p__unclassified_k__norank_d__Bacteria;c__unclassified_k__norank_d__Bacteria;o__unclassified_k__norank_d__Bacteria;f__unclassified_k__norank_d__Bacteria;g__unclassified_k__norank_d__Bacteria;s__unclassified_k__norank_d__Bacteria
OTU87	0	0	0	0	0	0	0	0	0	0	0	0	0	0	0	d__Bacteria;k__norank_d__Bacteria;p__Cyanobacteria;c__Cyanobacteriia;o__Chloroplast;f__norank_o__Chloroplast;g__norank_f__norank_o__Chloroplast;s__unclassified_g__norank_f__norank_o__Chloroplast
OTU88	0	0	0	0	0	1	1	0	0	0	3	9	0	0	0	d__Bacteria;k__norank_d__Bacteria;p__Actinobacteriota;c__Actinobacteria;o__Streptosporangiales;f__Thermomonosporaceae;g__Actinocorallia;s__Actinocorallia_aurantiaca
OTU89	0	0	0	0	0	0	0	0	0	0	2	0	0	0	0	d__Bacteria;k__norank_d__Bacteria;p__Bacteroidota;c__Bacteroidia;o__Cytophagales;f__Microscillaceae;g__norank_f__Microscillaceae;s__unclassified_g__norank_f__Microscillaceae
OTU90	0	0	0	0	0	0	0	0	0	0	0	0	0	0	0	d__Bacteria;k__norank_d__Bacteria;p__Patescibacteria;c__Saccharimonadia;o__Saccharimonadales;f__norank_o__Saccharimonadales;g__norank_f__norank_o__Saccharimonadales;s__unclassified_g__norank_f__norank_o__Saccharimonadales
OTU91	0	0	0	0	0	0	0	1	1	1	0	0	1	0	1	d__Bacteria;k__norank_d__Bacteria;p__Chloroflexi;c__Ktedonobacteria;o__Ktedonobacterales;f__JG30-KF-AS9;g__norank_f__JG30-KF-AS9;s__uncultured_bacterium_g__norank_f__JG30-KF-AS9
OTU92	0	0	0	0	0	0	0	0	0	0	0	0	0	0	0	d__Bacteria;k__norank_d__Bacteria;p__Firmicutes;c__Syntrophomonadia;o__Syntrophomonadales;f__Syntrophomonadaceae;g__Syntrophomonas;s__unclassified_g__Syntrophomonas
OTU93	0	0	0	0	0	0	0	0	0	0	0	0	0	0	0	d__Bacteria;k__norank_d__Bacteria;p__Chloroflexi;c__JG30-KF-CM66;o__norank_c__JG30-KF-CM66;f__norank_o__norank_c__JG30-KF-CM66;g__norank_f__norank_o__norank_c__JG30-KF-CM66;s__unclassified_g__norank_f__norank_o__norank_c__JG30-KF-CM66
OTU94	0	0	0	0	0	0	0	0	0	0	0	0	0	0	0	d__Bacteria;k__norank_d__Bacteria;p__Chloroflexi;c__Ktedonobacteria;o__Ktedonobacterales;f__Ktedonobacteraceae;g__unclassified_f__Ktedonobacteraceae;s__unclassified_f__Ktedonobacteraceae
OTU95	2	1	0	0	0	44	108	13	23	54	30	77	23	36	31	d__Bacteria;k__norank_d__Bacteria;p__Actinobacteriota;c__Actinobacteria;o__Micromonosporales;f__Micromonosporaceae;g__Luedemannella;s__unclassified_g__Luedemannella
OTU96	0	0	0	0	0	0	0	0	0	0	0	0	0	0	0	d__Bacteria;k__norank_d__Bacteria;p__Chloroflexi;c__Ktedonobacteria;o__Ktedonobacterales;f__Ktedonobacteraceae;g__unclassified_f__Ktedonobacteraceae;s__unclassified_f__Ktedonobacteraceae
OTU97	0	0	0	0	0	0	0	0	0	0	0	0	0	0	0	d__Bacteria;k__norank_d__Bacteria;p__Chloroflexi;c__Ktedonobacteria;o__Ktedonobacterales;f__JG30-KF-AS9;g__norank_f__JG30-KF-AS9;s__uncultured_bacterium_g__norank_f__JG30-KF-AS9
OTU98	0	0	0	0	0	0	0	0	0	3	0	0	0	0	0	d__Bacteria;k__norank_d__Bacteria;p__Chloroflexi;c__Anaerolineae;o__Anaerolineales;f__Anaerolineaceae;g__norank_f__Anaerolineaceae;s__uncultured_Bellilinea_sp._g__norank_f__Anaerolineaceae
OTU99	0	0	0	0	0	0	0	0	0	0	0	0	0	0	0	d__Bacteria;k__norank_d__Bacteria;p__unclassified_k__norank_d__Bacteria;c__unclassified_k__norank_d__Bacteria;o__unclassified_k__norank_d__Bacteria;f__unclassified_k__norank_d__Bacteria;g__unclassified_k__norank_d__Bacteria;s__unclassified_k__norank_d__Bacteria
OTU100	0	0	0	0	0	8	20	24	30	23	0	0	22	31	13	d__Bacteria;k__norank_d__Bacteria;p__Actinobacteriota;c__Acidimicrobiia;o__Microtrichales;f__norank_o__Microtrichales;g__norank_f__norank_o__Microtrichales;s__uncultured_Iamiaceae_bacterium_g__norank
OTU101	0	0	0	0	0	0	0	0	0	20	0	0	0	0	0	d__Bacteria;k__norank_d__Bacteria;p__Chloroflexi;c__Anaerolineae;o__SBR1031;f__norank_o__SBR1031;g__norank_f__norank_o__SBR1031;s__uncultured_Gemmatimonadetes_bacterium_g__norank_f__norank
OTU102	0	0	0	0	0	0	0	0	0	0	0	0	0	0	0	d__Bacteria;k__norank_d__Bacteria;p__Proteobacteria;c__Alphaproteobacteria;o__Elsterales;f__norank_o__Elsterales;g__norank_f__norank_o__Elsterales;s__unclassified_g__norank_f__norank_o__Elsterales
OTU103	0	0	0	0	0	0	0	0	0	0	0	0	0	0	0	d__Bacteria;k__norank_d__Bacteria;p__Firmicutes;c__Clostridia;o__Peptostreptococcales-Tissierellales;f__norank_o__Peptostreptococcales-Tissierellales;g__Anaerosalibacter;s__uncultured_bacterium_g__Anaerosalibacter
OTU104	0	0	0	0	0	0	0	0	0	0	0	0	0	0	0	d__Bacteria;k__norank_d__Bacteria;p__Armatimonadota;c__norank_p__Armatimonadota;o__norank_c__norank_p__Armatimonadota;f__norank_o__norank_c__norank_p__Armatimonadota;g__norank_f__norank_o__norank_c__norank_p__Armatimonadota;s__unclassified_g__norank_f__norank_o__norank_c__norank_p__Armatimonadota
OTU105	0	0	0	0	0	0	0	0	0	0	0	0	0	0	0	d__Bacteria;k__norank_d__Bacteria;p__Proteobacteria;c__Gammaproteobacteria;o__Legionellales;f__Legionellaceae;g__Legionella;s__unclassified_g__Legionella
OTU106	0	0	0	0	0	114	77	23	48	68	22	53	22	35	21	d__Bacteria;k__norank_d__Bacteria;p__Gemmatimonadota;c__Gemmatimonadetes;o__Gemmatimonadales;f__Gemmatimonadaceae;g__norank_f__Gemmatimonadaceae;s__uncultured_proteobacterium_g__norank_f__Gemmatimonadaceae
OTU107	0	0	0	0	0	0	0	1	0	1	0	0	0	0	0	d__Bacteria;k__norank_d__Bacteria;p__Proteobacteria;c__Alphaproteobacteria;o__Rickettsiales;f__AB1;g__norank_f__AB1;s__uncultured_proteobacterium_g__norank_f__AB1
OTU108	0	0	0	0	0	0	0	0	0	0	0	0	0	0	0	d__Bacteria;k__norank_d__Bacteria;p__Chloroflexi;c__Ktedonobacteria;o__Ktedonobacterales;f__Ktedonobacteraceae;g__G12-WMSP1;s__uncultured_bacterium_g__G12-WMSP1
OTU109	0	0	0	0	0	0	0	0	0	0	0	0	0	0	0	d__Bacteria;k__norank_d__Bacteria;p__Chloroflexi;c__Anaerolineae;o__norank_c__Anaerolineae;f__norank_o__norank_c__Anaerolineae;g__norank_f__norank_o__norank_c__Anaerolineae;s__uncultured_Bellilinea_sp._g__norank_f__norank
OTU110	0	0	0	0	0	0	0	1	0	0	0	0	0	0	0	d__Bacteria;k__norank_d__Bacteria;p__unclassified_k__norank_d__Bacteria;c__unclassified_k__norank_d__Bacteria;o__unclassified_k__norank_d__Bacteria;f__unclassified_k__norank_d__Bacteria;g__unclassified_k__norank_d__Bacteria;s__unclassified_k__norank_d__Bacteria
OTU111	1	0	0	0	0	4	12	4	0	5	1	0	1	0	0	d__Bacteria;k__norank_d__Bacteria;p__Acidobacteriota;c__Vicinamibacteria;o__Vicinamibacterales;f__norank_o__Vicinamibacterales;g__norank_f__norank_o__Vicinamibacterales;s__unclassified_g__norank_f__norank_o__Vicinamibacterales
OTU112	0	0	0	0	0	0	0	0	0	0	0	0	0	0	0	d__Bacteria;k__norank_d__Bacteria;p__Bacteroidota;c__Bacteroidia;o__Sphingobacteriales;f__AKYH767;g__norank_f__AKYH767;s__metagenome_g__norank_f__AKYH767
OTU113	0	0	0	0	0	3	9	0	0	3	0	0	1	1	3	d__Bacteria;k__norank_d__Bacteria;p__Firmicutes;c__Clostridia;o__Lachnospirales;f__Lachnospiraceae;g__Lachnotalea;s__uncultured_bacterium_g__Lachnotalea
OTU114	0	0	0	0	0	0	0	0	0	0	0	0	0	0	0	d__Bacteria;k__norank_d__Bacteria;p__Armatimonadota;c__Chthonomonadetes;o__Chthonomonadales;f__norank_o__Chthonomonadales;g__norank_f__norank_o__Chthonomonadales;s__uncultured_bacterium_g__norank_f__norank_o__Chthonomonadales
OTU115	0	0	0	0	0	0	0	0	1	7	0	0	2	0	3	d__Bacteria;k__norank_d__Bacteria;p__Firmicutes;c__Bacilli;o__Paenibacillales;f__Paenibacillaceae;g__Paenibacillus;s__Paenibacillus_daejeonensis
OTU116	0	0	0	0	0	1	0	0	0	0	1	0	0	0	0	d__Bacteria;k__norank_d__Bacteria;p__Myxococcota;c__Myxococcia;o__Myxococcales;f__Myxococcaceae;g__norank_f__Myxococcaceae;s__uncultured_bacterium_g__norank_f__Myxococcaceae
OTU117	0	0	0	0	0	0	0	0	0	0	0	0	0	0	0	d__Bacteria;k__norank_d__Bacteria;p__Proteobacteria;c__Gammaproteobacteria;o__Diplorickettsiales;f__Diplorickettsiaceae;g__Aquicella;s__uncultured_bacterium_g__Aquicella
OTU118	0	0	0	0	0	0	1	1	0	1	3	0	0	7	0	d__Bacteria;k__norank_d__Bacteria;p__Firmicutes;c__Bacilli;o__Paenibacillales;f__Paenibacillaceae;g__Paenibacillus;s__Paenibacillus_sp._YN15
OTU119	0	0	0	0	0	0	0	0	0	0	0	0	0	0	0	d__Bacteria;k__norank_d__Bacteria;p__Verrucomicrobiota;c__Verrucomicrobiae;o__Methylacidiphilales;f__Methylacidiphilaceae;g__norank_f__Methylacidiphilaceae;s__candidate_division_WWE3_bacterium_RIFCSPLOWO2_01_FULL_53_14
OTU120	0	0	0	0	0	0	0	0	2	0	0	0	2	1	0	d__Bacteria;k__norank_d__Bacteria;p__Actinobacteriota;c__Acidimicrobiia;o__Microtrichales;f__Ilumatobacteraceae;g__norank_f__Ilumatobacteraceae;s__uncultured_bacterium_g__norank_f__Ilumatobacteraceae
OTU121	0	0	0	0	0	0	0	0	0	0	0	0	0	0	0	d__Bacteria;k__norank_d__Bacteria;p__Chloroflexi;c__JG30-KF-CM66;o__norank_c__JG30-KF-CM66;f__norank_o__norank_c__JG30-KF-CM66;g__norank_f__norank_o__norank_c__JG30-KF-CM66;s__uncultured_bacterium_g__norank_f__norank_o__norank_c__JG30-KF-CM66
OTU122	0	0	0	0	0	0	0	0	0	0	0	0	0	0	0	d__Bacteria;k__norank_d__Bacteria;p__unclassified_k__norank_d__Bacteria;c__unclassified_k__norank_d__Bacteria;o__unclassified_k__norank_d__Bacteria;f__unclassified_k__norank_d__Bacteria;g__unclassified_k__norank_d__Bacteria;s__unclassified_k__norank_d__Bacteria
OTU123	0	0	0	0	0	0	0	0	0	0	0	0	0	0	0	d__Bacteria;k__norank_d__Bacteria;p__Actinobacteriota;c__Acidimicrobiia;o__norank_c__Acidimicrobiia;f__norank_o__norank_c__Acidimicrobiia;g__norank_f__norank_o__norank_c__Acidimicrobiia;s__unclassified_g__norank_f__norank_o__norank_c__Acidimicrobiia
OTU124	0	0	0	0	0	0	0	0	0	0	0	0	0	0	0	d__Bacteria;k__norank_d__Bacteria;p__Firmicutes;c__Clostridia;o__Clostridiales;f__Oxobacteraceae;g__Oxobacter;s__uncultured_bacterium_g__Oxobacter
OTU125	0	0	0	0	0	0	0	0	0	0	0	0	0	0	0	d__Bacteria;k__norank_d__Bacteria;p__Nitrospirota;c__Leptospirillia;o__Leptospirillales;f__Leptospirillaceae;g__Leptospirillum;s__uncultured_Nitrospirae_bacterium_g__Leptospirillum
OTU126	0	0	0	0	0	0	0	0	0	0	0	0	0	0	0	d__Bacteria;k__norank_d__Bacteria;p__Proteobacteria;c__Gammaproteobacteria;o__Gammaproteobacteria_Incertae_Sedis;f__unclassified_o__Gammaproteobacteria_Incertae_Sedis;g__Candidatus_Berkiella;s__uncultured_bacterium_g__Candidatus_Berkiella
OTU127	0	0	0	0	0	0	0	0	0	0	0	0	0	0	0	d__Bacteria;k__norank_d__Bacteria;p__Chloroflexi;c__Ktedonobacteria;o__Ktedonobacterales;f__Ktedonobacteraceae;g__norank_f__Ktedonobacteraceae;s__unclassified_g__norank_f__Ktedonobacteraceae
OTU128	0	0	0	0	0	0	0	0	0	0	0	0	0	0	0	d__Bacteria;k__norank_d__Bacteria;p__Bdellovibrionota;c__Oligoflexia;o__0319-6G20;f__norank_o__0319-6G20;g__norank_f__norank_o__0319-6G20;s__unclassified_g__norank_f__norank_o__0319-6G20
OTU129	0	0	0	0	0	0	0	0	0	0	0	0	0	0	0	d__Bacteria;k__norank_d__Bacteria;p__Planctomycetota;c__Planctomycetes;o__Gemmatales;f__Gemmataceae;g__norank_f__Gemmataceae;s__unclassified_g__norank_f__Gemmataceae
OTU130	0	0	0	0	0	1	0	0	0	0	0	0	0	0	0	d__Bacteria;k__norank_d__Bacteria;p__Firmicutes;c__Bacilli;o__Paenibacillales;f__Paenibacillaceae;g__Paenibacillus;s__unclassified_g__Paenibacillus
OTU131	0	0	0	0	0	0	0	0	0	0	0	0	0	0	0	d__Bacteria;k__norank_d__Bacteria;p__Proteobacteria;c__Gammaproteobacteria;o__Burkholderiales;f__Chromobacteriaceae;g__Crenobacter;s__uncultured_bacterium_g__Crenobacter
OTU132	0	0	0	0	0	0	0	0	0	0	0	0	0	0	0	d__Bacteria;k__norank_d__Bacteria;p__Patescibacteria;c__ABY1;o__Candidatus_Kerfeldbacteria;f__norank_o__Candidatus_Kerfeldbacteria;g__norank_f__norank_o__Candidatus_Kerfeldbacteria;s__Parcubacteria_group_bacterium_GW2011_GWD2_43_10
OTU133	0	0	0	0	0	2	0	0	0	0	0	0	0	0	0	d__Bacteria;k__norank_d__Bacteria;p__Myxococcota;c__Polyangia;o__Haliangiales;f__Haliangiaceae;g__Haliangium;s__unclassified_g__Haliangium
OTU134	0	0	0	0	0	0	0	0	0	0	0	0	0	0	0	d__Bacteria;k__norank_d__Bacteria;p__Chloroflexi;c__JG30-KF-CM66;o__norank_c__JG30-KF-CM66;f__norank_o__norank_c__JG30-KF-CM66;g__norank_f__norank_o__norank_c__JG30-KF-CM66;s__uncultured_bacterium_g__norank_f__norank_o__norank_c__JG30-KF-CM66
OTU135	0	0	0	0	0	0	0	0	0	0	0	0	0	0	0	d__Bacteria;k__norank_d__Bacteria;p__Chloroflexi;c__Anaerolineae;o__SBR1031;f__norank_o__SBR1031;g__norank_f__norank_o__SBR1031;s__unclassified_g__norank_f__norank_o__SBR1031
OTU136	0	0	0	0	0	0	0	0	0	0	0	0	0	0	0	d__Bacteria;k__norank_d__Bacteria;p__Chloroflexi;c__Dehalococcoidia;o__SAR202_clade;f__norank_o__SAR202_clade;g__norank_f__norank_o__SAR202_clade;s__unclassified_g__norank_f__norank_o__SAR202_clade
OTU137	0	0	0	0	0	0	0	0	0	0	0	0	0	0	0	d__Bacteria;k__norank_d__Bacteria;p__Planctomycetota;c__Planctomycetes;o__Isosphaerales;f__Isosphaeraceae;g__norank_f__Isosphaeraceae;s__uncultured_Singulisphaera_sp._g__norank
OTU138	0	0	0	0	0	0	0	0	0	0	0	0	0	0	0	d__Bacteria;k__norank_d__Bacteria;p__Chloroflexi;c__Ktedonobacteria;o__Ktedonobacterales;f__Ktedonobacteraceae;g__1959-1;s__uncultured_bacterium_g__1959-1
OTU139	0	0	0	0	0	0	0	0	0	0	0	0	0	0	0	d__Bacteria;k__norank_d__Bacteria;p__Firmicutes;c__Bacilli;o__Entomoplasmatales;f__type_III;g__norank_f__type_III;s__uncultured_Mollicutes_bacterium_g__norank
OTU140	0	0	0	0	0	2	0	0	0	4	0	0	0	0	0	d__Bacteria;k__norank_d__Bacteria;p__Proteobacteria;c__Alphaproteobacteria;o__Caulobacterales;f__Hyphomonadaceae;g__SWB02;s__uncultured_bacterium_g__SWB02
OTU141	0	0	0	0	0	0	0	0	0	0	0	0	0	0	0	d__Bacteria;k__norank_d__Bacteria;p__Chloroflexi;c__SHA-26;o__norank_c__SHA-26;f__norank_o__norank_c__SHA-26;g__norank_f__norank_o__norank_c__SHA-26;s__uncultured_bacterium_g__norank_f__norank_o__norank_c__SHA-26
OTU142	0	0	0	0	0	0	0	0	0	0	0	0	0	0	0	d__Bacteria;k__norank_d__Bacteria;p__Firmicutes;c__Clostridia;o__unclassified_c__Clostridia;f__unclassified_c__Clostridia;g__unclassified_c__Clostridia;s__unclassified_c__Clostridia
OTU143	0	0	0	0	0	0	0	0	0	0	0	0	0	0	0	d__Bacteria;k__norank_d__Bacteria;p__Proteobacteria;c__Alphaproteobacteria;o__Elsterales;f__norank_o__Elsterales;g__norank_f__norank_o__Elsterales;s__unclassified_g__norank_f__norank_o__Elsterales
OTU144	0	0	0	0	0	0	0	0	0	0	0	0	0	0	0	d__Bacteria;k__norank_d__Bacteria;p__SAR324_cladeMarine_group_B;c__norank_p__SAR324_cladeMarine_group_B;o__norank_c__norank_p__SAR324_cladeMarine_group_B;f__norank_o__norank_c__norank_p__SAR324_cladeMarine_group_B;g__norank_f__norank_o__norank_c__norank_p__SAR324_cladeMarine_group_B;s__unclassified_g__norank_f__norank_o__norank_c__norank_p__SAR324_cladeMarine_group_B
OTU145	0	0	0	0	0	0	0	0	0	0	0	0	0	0	0	d__Bacteria;k__norank_d__Bacteria;p__Proteobacteria;c__Alphaproteobacteria;o__norank_c__Alphaproteobacteria;f__norank_o__norank_c__Alphaproteobacteria;g__norank_f__norank_o__norank_c__Alphaproteobacteria;s__unclassified_g__norank_f__norank_o__norank_c__Alphaproteobacteria
OTU146	0	0	0	0	0	0	0	0	0	0	0	0	0	0	0	d__Bacteria;k__norank_d__Bacteria;p__Elusimicrobiota;c__Elusimicrobia;o__Lineage_IV;f__norank_o__Lineage_IV;g__norank_f__norank_o__Lineage_IV;s__uncultured_bacterium_g__norank_f__norank_o__Lineage_IV
OTU147	0	0	0	0	0	0	0	0	0	0	0	1	0	0	0	d__Bacteria;k__norank_d__Bacteria;p__Bacteroidota;c__Bacteroidia;o__Chitinophagales;f__37-13;g__norank_f__37-13;s__uncultured_bacterium_g__norank_f__37-13
OTU148	0	0	0	0	0	0	0	0	0	0	0	0	0	0	0	d__Bacteria;k__norank_d__Bacteria;p__Chloroflexi;c__Ktedonobacteria;o__Ktedonobacterales;f__Ktedonobacteraceae;g__FCPS473;s__unclassified_g__FCPS473
OTU149	0	0	0	0	0	0	0	0	0	0	0	0	0	0	0	d__Bacteria;k__norank_d__Bacteria;p__Acidobacteriota;c__Acidobacteriae;o__Bryobacterales;f__Bryobacteraceae;g__Bryobacter;s__uncultured_bacterium_g__Bryobacter
OTU150	0	0	0	0	0	0	0	0	0	0	0	0	0	0	0	d__Bacteria;k__norank_d__Bacteria;p__WPS-2;c__norank_p__WPS-2;o__norank_c__norank_p__WPS-2;f__norank_o__norank_c__norank_p__WPS-2;g__norank_f__norank_o__norank_c__norank_p__WPS-2;s__uncultured_bacterium_g__norank_f__norank_o__norank_c__norank_p__WPS-2
OTU151	0	0	0	0	0	0	0	0	0	0	0	0	0	0	1	d__Bacteria;k__norank_d__Bacteria;p__Dependentiae;c__Babeliae;o__Babeliales;f__Vermiphilaceae;g__norank_f__Vermiphilaceae;s__metagenome_g__norank_f__Vermiphilaceae
OTU152	0	0	0	0	0	2	0	18	21	13	0	0	5	1	0	d__Bacteria;k__norank_d__Bacteria;p__Acidobacteriota;c__Vicinamibacteria;o__Subgroup_17;f__norank_o__Subgroup_17;g__norank_f__norank_o__Subgroup_17;s__unclassified_g__norank_f__norank_o__Subgroup_17
OTU153	0	0	0	0	0	0	0	0	0	0	0	0	0	0	0	d__Bacteria;k__norank_d__Bacteria;p__Bdellovibrionota;c__Oligoflexia;o__Oligoflexales;f__norank_o__Oligoflexales;g__norank_f__norank_o__Oligoflexales;s__uncultured_bacterium_Ak20-3
OTU154	0	0	0	0	0	8	28	18	19	5	8	23	10	6	7	d__Bacteria;k__norank_d__Bacteria;p__Actinobacteriota;c__Thermoleophilia;o__Gaiellales;f__Gaiellaceae;g__Gaiella;s__uncultured_bacterium_g__Gaiella
OTU155	0	0	0	0	0	1	0	0	3	1	1	0	0	0	0	d__Bacteria;k__norank_d__Bacteria;p__Gemmatimonadota;c__Gemmatimonadetes;o__Gemmatimonadales;f__Gemmatimonadaceae;g__norank_f__Gemmatimonadaceae;s__uncultured_prokaryote_g__norank_f__Gemmatimonadaceae
OTU156	0	0	0	0	0	0	0	0	0	0	0	0	0	0	0	d__Bacteria;k__norank_d__Bacteria;p__Firmicutes;c__Desulfitobacteriia;o__Desulfitobacteriales;f__Desulfitobacteriaceae;g__Desulfosporosinus;s__unclassified_g__Desulfosporosinus
OTU157	0	0	0	0	0	0	0	0	0	0	0	0	0	0	0	d__Bacteria;k__norank_d__Bacteria;p__Bacteroidota;c__Bacteroidia;o__Chitinophagales;f__Chitinophagaceae;g__norank_f__Chitinophagaceae;s__unclassified_g__norank_f__Chitinophagaceae
OTU158	0	0	0	0	0	0	0	0	0	0	0	0	0	0	0	d__Bacteria;k__norank_d__Bacteria;p__Chloroflexi;c__Anaerolineae;o__SBR1031;f__norank_o__SBR1031;g__norank_f__norank_o__SBR1031;s__unclassified_g__norank_f__norank_o__SBR1031
OTU159	0	0	0	0	0	0	0	0	0	0	0	0	0	0	0	d__Bacteria;k__norank_d__Bacteria;p__Patescibacteria;c__Parcubacteria;o__Candidatus_Jorgensenbacteria;f__norank_o__Candidatus_Jorgensenbacteria;g__norank_f__norank_o__Candidatus_Jorgensenbacteria;s__Candidatus_Adlerbacteria_bacterium_GW2011_GWC1_50_9
OTU160	0	0	0	0	0	0	0	0	0	0	0	0	0	0	0	d__Bacteria;k__norank_d__Bacteria;p__SAR324_cladeMarine_group_B;c__norank_p__SAR324_cladeMarine_group_B;o__norank_c__norank_p__SAR324_cladeMarine_group_B;f__norank_o__norank_c__norank_p__SAR324_cladeMarine_group_B;g__norank_f__norank_o__norank_c__norank_p__SAR324_cladeMarine_group_B;s__unclassified_g__norank_f__norank_o__norank_c__norank_p__SAR324_cladeMarine_group_B
OTU161	0	0	0	0	0	0	3	0	1	0	0	0	0	0	0	d__Bacteria;k__norank_d__Bacteria;p__Proteobacteria;c__Alphaproteobacteria;o__Rhodospirillales;f__norank_o__Rhodospirillales;g__norank_f__norank_o__Rhodospirillales;s__unclassified_g__norank_f__norank_o__Rhodospirillales
OTU162	0	0	0	0	0	0	0	0	0	0	0	0	0	0	0	d__Bacteria;k__norank_d__Bacteria;p__Acidobacteriota;c__Blastocatellia;o__Blastocatellales;f__Blastocatellaceae;g__JGI_0001001-H03;s__uncultured_bacterium_g__JGI_0001001-H03
OTU163	0	0	0	0	0	0	0	0	0	0	0	0	0	0	0	d__Bacteria;k__norank_d__Bacteria;p__Proteobacteria;c__Alphaproteobacteria;o__Elsterales;f__norank_o__Elsterales;g__norank_f__norank_o__Elsterales;s__unclassified_g__norank_f__norank_o__Elsterales
OTU164	0	0	0	0	0	0	0	0	0	0	0	0	0	0	0	d__Bacteria;k__norank_d__Bacteria;p__Proteobacteria;c__Alphaproteobacteria;o__Elsterales;f__norank_o__Elsterales;g__norank_f__norank_o__Elsterales;s__unclassified_g__norank_f__norank_o__Elsterales
OTU165	0	0	0	0	0	0	0	0	0	0	0	0	0	0	0	d__Bacteria;k__norank_d__Bacteria;p__Bdellovibrionota;c__Bdellovibrionia;o__Bdellovibrionales;f__Bdellovibrionaceae;g__Bdellovibrio;s__uncultured_bacterium_g__Bdellovibrio
OTU166	0	0	0	0	0	0	0	0	0	1	0	1	0	1	0	d__Bacteria;k__norank_d__Bacteria;p__Proteobacteria;c__Alphaproteobacteria;o__Caulobacterales;f__Caulobacteraceae;g__norank_f__Caulobacteraceae;s__unclassified_g__norank_f__Caulobacteraceae
OTU167	0	0	0	0	0	0	0	0	0	0	0	0	0	0	0	d__Bacteria;k__norank_d__Bacteria;p__Chloroflexi;c__Ktedonobacteria;o__Ktedonobacterales;f__Ktedonobacteraceae;g__unclassified_f__Ktedonobacteraceae;s__unclassified_f__Ktedonobacteraceae
OTU168	0	0	0	0	0	3	0	3	6	16	1	1	3	2	4	d__Bacteria;k__norank_d__Bacteria;p__Chloroflexi;c__JG30-KF-CM66;o__norank_c__JG30-KF-CM66;f__norank_o__norank_c__JG30-KF-CM66;g__norank_f__norank_o__norank_c__JG30-KF-CM66;s__unclassified_g__norank_f__norank_o__norank_c__JG30-KF-CM66
OTU169	0	0	0	0	0	0	0	0	0	0	0	0	0	0	0	d__Bacteria;k__norank_d__Bacteria;p__Acidobacteriota;c__Acidobacteriae;o__Subgroup_13;f__norank_o__Subgroup_13;g__norank_f__norank_o__Subgroup_13;s__uncultured_bacterium_g__norank_f__norank_o__Subgroup_13
OTU170	0	0	0	0	0	0	0	0	0	0	0	0	0	0	0	d__Bacteria;k__norank_d__Bacteria;p__Firmicutes;c__Clostridia;o__norank_c__Clostridia;f__Hungateiclostridiaceae;g__unclassified_f__Hungateiclostridiaceae;s__unclassified_f__Hungateiclostridiaceae
OTU171	0	0	0	0	0	0	0	0	0	0	0	0	0	0	0	d__Bacteria;k__norank_d__Bacteria;p__Bacteroidota;c__Bacteroidia;o__Sphingobacteriales;f__env.OPS_17;g__norank_f__env.OPS_17;s__uncultured_Sphingobacteriales_bacterium_g__norank_f__env.OPS_17
OTU172	0	0	0	0	0	0	0	0	0	0	0	0	0	0	0	d__Bacteria;k__norank_d__Bacteria;p__Acidobacteriota;c__Acidobacteriae;o__Subgroup_13;f__norank_o__Subgroup_13;g__norank_f__norank_o__Subgroup_13;s__uncultured_Acidobacteria_bacterium_g__norank_f__norank_o__Subgroup_13
OTU173	0	0	0	0	0	6	0	0	0	0	0	0	0	0	0	d__Bacteria;k__norank_d__Bacteria;p__Proteobacteria;c__Alphaproteobacteria;o__Acetobacterales;f__Acetobacteraceae;g__Acidicaldus;s__uncultured_Acetobacteraceae_bacterium_g__Acidicaldus
OTU174	0	0	0	0	0	3	19	0	0	14	0	0	0	0	0	d__Bacteria;k__norank_d__Bacteria;p__Proteobacteria;c__Alphaproteobacteria;o__norank_c__Alphaproteobacteria;f__norank_o__norank_c__Alphaproteobacteria;g__norank_f__norank_o__norank_c__Alphaproteobacteria;s__Rhodospirillaceae_bacterium_g__norank
OTU175	0	0	0	0	0	0	0	0	1	4	0	0	0	1	0	d__Bacteria;k__norank_d__Bacteria;p__Proteobacteria;c__Alphaproteobacteria;o__Elsterales;f__norank_o__Elsterales;g__norank_f__norank_o__Elsterales;s__uncultured_Alphaproteobacteria_bacterium_g__norank_f__norank_o__Elsterales
OTU176	0	0	0	0	0	0	0	0	0	0	1	0	0	0	0	d__Bacteria;k__norank_d__Bacteria;p__Proteobacteria;c__Alphaproteobacteria;o__Caulobacterales;f__Hyphomonadaceae;g__SWB02;s__uncultured_Alphaproteobacteria_bacterium_g__SWB02
OTU177	0	0	0	0	0	0	0	0	0	0	1	0	0	0	0	d__Bacteria;k__norank_d__Bacteria;p__Proteobacteria;c__Alphaproteobacteria;o__Rickettsiales;f__AB1;g__norank_f__AB1;s__uncultured_proteobacterium_g__norank_f__AB1
OTU178	0	0	0	0	0	0	0	0	0	0	0	0	0	0	0	d__Bacteria;k__norank_d__Bacteria;p__Bdellovibrionota;c__Oligoflexia;o__0319-6G20;f__norank_o__0319-6G20;g__norank_f__norank_o__0319-6G20;s__unclassified_g__norank_f__norank_o__0319-6G20
OTU179	0	0	0	0	0	0	0	0	0	0	0	0	0	0	0	d__Bacteria;k__norank_d__Bacteria;p__Chloroflexi;c__Ktedonobacteria;o__Ktedonobacterales;f__Ktedonobacteraceae;g__unclassified_f__Ktedonobacteraceae;s__unclassified_f__Ktedonobacteraceae
OTU180	0	0	0	0	0	0	0	0	0	0	0	0	0	0	0	d__Bacteria;k__norank_d__Bacteria;p__Chloroflexi;c__Ktedonobacteria;o__Ktedonobacterales;f__Ktedonobacteraceae;g__norank_f__Ktedonobacteraceae;s__unclassified_g__norank_f__Ktedonobacteraceae
OTU181	0	0	0	0	0	0	0	0	0	0	0	0	0	0	0	d__Bacteria;k__norank_d__Bacteria;p__Myxococcota;c__Myxococcia;o__Myxococcales;f__Anaeromyxobacteraceae;g__Anaeromyxobacter;s__uncultured_bacterium_g__Anaeromyxobacter
OTU182	0	0	0	0	0	0	0	0	0	0	0	0	0	0	0	d__Bacteria;k__norank_d__Bacteria;p__Latescibacterota;c__norank_p__Latescibacterota;o__norank_c__norank_p__Latescibacterota;f__norank_o__norank_c__norank_p__Latescibacterota;g__norank_f__norank_o__norank_c__norank_p__Latescibacterota;s__unclassified_g__norank_f__norank_o__norank_c__norank_p__Latescibacterota
OTU183	0	0	0	0	0	0	0	0	0	0	0	0	0	0	0	d__Bacteria;k__norank_d__Bacteria;p__Chloroflexi;c__JG30-KF-CM66;o__norank_c__JG30-KF-CM66;f__norank_o__norank_c__JG30-KF-CM66;g__norank_f__norank_o__norank_c__JG30-KF-CM66;s__unclassified_g__norank_f__norank_o__norank_c__JG30-KF-CM66
OTU184	0	0	0	0	0	0	0	0	0	0	0	0	0	0	0	d__Bacteria;k__norank_d__Bacteria;p__Proteobacteria;c__Gammaproteobacteria;o__Diplorickettsiales;f__Diplorickettsiaceae;g__Aquicella;s__unclassified_g__Aquicella
OTU185	0	0	0	0	0	0	0	0	1	0	1	8	1	2	0	d__Bacteria;k__norank_d__Bacteria;p__Proteobacteria;c__Alphaproteobacteria;o__unclassified_c__Alphaproteobacteria;f__unclassified_c__Alphaproteobacteria;g__unclassified_c__Alphaproteobacteria;s__unclassified_c__Alphaproteobacteria
OTU186	0	0	0	0	0	27	118	1	2	8	9	49	23	0	4	d__Bacteria;k__norank_d__Bacteria;p__Proteobacteria;c__Alphaproteobacteria;o__norank_c__Alphaproteobacteria;f__norank_o__norank_c__Alphaproteobacteria;g__norank_f__norank_o__norank_c__Alphaproteobacteria;s__uncultured_Acetobacteraceae_bacterium_g__norank_f__norank
OTU187	0	0	0	0	0	0	0	1	0	2	0	0	0	1	0	d__Bacteria;k__norank_d__Bacteria;p__Acidobacteriota;c__unclassified_p__Acidobacteriota;o__unclassified_p__Acidobacteriota;f__unclassified_p__Acidobacteriota;g__unclassified_p__Acidobacteriota;s__unclassified_p__Acidobacteriota
OTU188	0	0	0	0	0	15	0	0	0	0	0	1	0	0	0	d__Bacteria;k__norank_d__Bacteria;p__Proteobacteria;c__Alphaproteobacteria;o__Elsterales;f__norank_o__Elsterales;g__norank_f__norank_o__Elsterales;s__uncultured_bacterium_g__norank_f__norank_o__Elsterales
OTU189	0	0	0	0	0	5	10	22	21	9	4	4	39	10	10	d__Bacteria;k__norank_d__Bacteria;p__Actinobacteriota;c__Acidimicrobiia;o__Microtrichales;f__Ilumatobacteraceae;g__norank_f__Ilumatobacteraceae;s__unclassified_g__norank_f__Ilumatobacteraceae
OTU190	0	0	0	0	0	0	0	0	0	0	0	0	0	0	0	d__Bacteria;k__norank_d__Bacteria;p__Chloroflexi;c__unclassified_p__Chloroflexi;o__unclassified_p__Chloroflexi;f__unclassified_p__Chloroflexi;g__unclassified_p__Chloroflexi;s__unclassified_p__Chloroflexi
OTU191	0	0	0	0	0	0	0	0	0	0	0	0	0	0	0	d__Bacteria;k__norank_d__Bacteria;p__Armatimonadota;c__Armatimonadia;o__Armatimonadales;f__norank_o__Armatimonadales;g__norank_f__norank_o__Armatimonadales;s__unclassified_g__norank_f__norank_o__Armatimonadales
OTU192	0	0	0	0	0	0	0	0	0	0	0	0	0	0	0	d__Bacteria;k__norank_d__Bacteria;p__Firmicutes;c__Moorellia;o__Desulfitibacterales;f__Desulfitibacteraceae;g__Desulfitibacter;s__unclassified_g__Desulfitibacter
OTU193	0	0	0	0	0	0	0	0	0	0	0	0	0	0	0	d__Bacteria;k__norank_d__Bacteria;p__Proteobacteria;c__Alphaproteobacteria;o__Micropepsales;f__Micropepsaceae;g__norank_f__Micropepsaceae;s__unclassified_g__norank_f__Micropepsaceae
OTU194	0	0	0	0	0	0	0	1	0	0	0	0	0	0	0	d__Bacteria;k__norank_d__Bacteria;p__Firmicutes;c__Bacilli;o__Thermoactinomycetales;f__Thermoactinomycetaceae;g__Thermoactinomyces;s__Thermoactinomyces_intermedius
OTU195	0	0	0	0	0	0	0	0	0	0	0	0	0	0	0	d__Bacteria;k__norank_d__Bacteria;p__Proteobacteria;c__Alphaproteobacteria;o__Caulobacterales;f__Caulobacteraceae;g__norank_f__Caulobacteraceae;s__uncultured_bacterium_g__norank_f__Caulobacteraceae
OTU196	0	0	0	0	0	0	0	0	0	0	0	0	0	0	0	d__Bacteria;k__norank_d__Bacteria;p__Patescibacteria;c__Gracilibacteria;o__Candidatus_Peribacteria;f__norank_o__Candidatus_Peribacteria;g__norank_f__norank_o__Candidatus_Peribacteria;s__Candidatus_Peribacteria_bacterium_RIFCSPLOWO2_01_FULL_51_18
OTU197	0	0	0	0	0	9	7	0	8	7	40	82	23	59	16	d__Bacteria;k__norank_d__Bacteria;p__Proteobacteria;c__Alphaproteobacteria;o__Reyranellales;f__Reyranellaceae;g__Reyranella;s__unclassified_g__Reyranella
OTU198	0	0	0	0	0	0	0	5	3	34	0	0	1	3	3	d__Bacteria;k__norank_d__Bacteria;p__MBNT15;c__norank_p__MBNT15;o__norank_c__norank_p__MBNT15;f__norank_o__norank_c__norank_p__MBNT15;g__norank_f__norank_o__norank_c__norank_p__MBNT15;s__unclassified_g__norank_f__norank_o__norank_c__norank_p__MBNT15
OTU199	0	0	0	0	0	0	0	0	0	0	1	0	0	0	0	d__Bacteria;k__norank_d__Bacteria;p__Chloroflexi;c__Ktedonobacteria;o__Ktedonobacterales;f__Ktedonobacteraceae;g__FCPS473;s__uncultured_bacterium_g__FCPS473
OTU200	0	0	0	0	0	0	0	0	0	0	0	0	0	0	0	d__Bacteria;k__norank_d__Bacteria;p__Proteobacteria;c__Gammaproteobacteria;o__Diplorickettsiales;f__Diplorickettsiaceae;g__norank_f__Diplorickettsiaceae;s__unclassified_g__norank_f__Diplorickettsiaceae
OTU201	0	0	0	0	0	0	0	0	0	2	0	0	0	0	0	d__Bacteria;k__norank_d__Bacteria;p__Chloroflexi;c__TK10;o__norank_c__TK10;f__norank_o__norank_c__TK10;g__norank_f__norank_o__norank_c__TK10;s__unclassified_g__norank_f__norank_o__norank_c__TK10
OTU202	0	0	0	0	0	1	0	0	5	2	0	1	2	9	0	d__Bacteria;k__norank_d__Bacteria;p__Chloroflexi;c__Chloroflexia;o__Chloroflexales;f__Roseiflexaceae;g__norank_f__Roseiflexaceae;s__uncultured_bacterium_g__norank_f__Roseiflexaceae
OTU203	0	0	0	0	0	0	0	0	0	0	0	0	0	0	0	d__Bacteria;k__norank_d__Bacteria;p__Acidobacteriota;c__Thermoanaerobaculia;o__Thermoanaerobaculales;f__Thermoanaerobaculaceae;g__Subgroup_10;s__unclassified_g__Subgroup_10
OTU204	0	0	0	0	0	0	0	0	0	0	0	0	0	0	0	d__Bacteria;k__norank_d__Bacteria;p__Dependentiae;c__Babeliae;o__Babeliales;f__Vermiphilaceae;g__norank_f__Vermiphilaceae;s__unclassified_g__norank_f__Vermiphilaceae
OTU205	0	0	0	0	0	0	0	0	0	0	0	0	0	0	0	d__Bacteria;k__norank_d__Bacteria;p__Chloroflexi;c__Ktedonobacteria;o__Ktedonobacterales;f__Ktedonobacteraceae;g__unclassified_f__Ktedonobacteraceae;s__unclassified_f__Ktedonobacteraceae
OTU206	0	0	0	0	0	0	0	0	0	0	0	0	0	0	0	d__Bacteria;k__norank_d__Bacteria;p__WPS-2;c__norank_p__WPS-2;o__norank_c__norank_p__WPS-2;f__norank_o__norank_c__norank_p__WPS-2;g__norank_f__norank_o__norank_c__norank_p__WPS-2;s__uncultured_Firmicutes_bacterium_g__norank_f__norank_o__norank_c__norank_p__WPS-2
OTU207	0	0	0	0	0	0	0	1	1	3	1	1	1	0	0	d__Bacteria;k__norank_d__Bacteria;p__Acidobacteriota;c__Acidobacteriae;o__Bryobacterales;f__Bryobacteraceae;g__Bryobacter;s__unclassified_g__Bryobacter
OTU208	0	0	0	0	0	0	0	0	0	0	0	0	0	0	0	d__Bacteria;k__norank_d__Bacteria;p__Myxococcota;c__Polyangia;o__Polyangiales;f__Sandaracinaceae;g__unclassified_f__Sandaracinaceae;s__unclassified_f__Sandaracinaceae
OTU209	0	0	0	0	0	0	0	0	0	0	0	0	0	0	0	d__Bacteria;k__norank_d__Bacteria;p__Chloroflexi;c__Ktedonobacteria;o__C0119;f__norank_o__C0119;g__norank_f__norank_o__C0119;s__uncultured_bacterium_g__norank_f__norank_o__C0119
OTU210	0	0	0	0	0	0	0	0	0	0	0	0	0	0	0	d__Bacteria;k__norank_d__Bacteria;p__Verrucomicrobiota;c__Chlamydiae;o__Chlamydiales;f__Simkaniaceae;g__norank_f__Simkaniaceae;s__unclassified_g__norank_f__Simkaniaceae
OTU211	0	0	0	0	0	0	0	0	0	0	0	0	0	0	0	d__Bacteria;k__norank_d__Bacteria;p__Firmicutes;c__Desulfitobacteriia;o__Desulfitobacteriales;f__Desulfitobacteriaceae;g__Desulfitobacterium;s__unclassified_g__Desulfitobacterium
OTU212	0	0	0	0	0	0	0	0	0	0	0	0	0	0	0	d__Bacteria;k__norank_d__Bacteria;p__Nitrospirota;c__Leptospirillia;o__Leptospirillales;f__Leptospirillaceae;g__Leptospirillum;s__unclassified_g__Leptospirillum
OTU213	0	0	0	0	0	0	0	0	0	0	0	0	0	0	0	d__Bacteria;k__norank_d__Bacteria;p__Planctomycetota;c__Planctomycetes;o__Isosphaerales;f__Isosphaeraceae;g__unclassified_f__Isosphaeraceae;s__unclassified_f__Isosphaeraceae
OTU214	0	0	0	0	0	0	0	0	0	0	0	0	0	0	0	d__Bacteria;k__norank_d__Bacteria;p__Proteobacteria;c__Gammaproteobacteria;o__Burkholderiales;f__unclassified_o__Burkholderiales;g__unclassified_o__Burkholderiales;s__unclassified_o__Burkholderiales
OTU215	0	0	0	0	0	0	0	0	0	0	0	0	0	0	0	d__Bacteria;k__norank_d__Bacteria;p__Bacteroidota;c__Bacteroidia;o__Sphingobacteriales;f__env.OPS_17;g__norank_f__env.OPS_17;s__unclassified_g__norank_f__env.OPS_17
OTU216	0	0	0	0	0	0	0	0	0	0	0	0	0	0	0	d__Bacteria;k__norank_d__Bacteria;p__Acidobacteriota;c__Holophagae;o__Subgroup_7;f__norank_o__Subgroup_7;g__norank_f__norank_o__Subgroup_7;s__uncultured_bacterium_g__norank_f__norank_o__Subgroup_7
OTU217	0	0	0	0	0	1	0	0	0	0	1	0	0	1	0	d__Bacteria;k__norank_d__Bacteria;p__Actinobacteriota;c__Actinobacteria;o__Micromonosporales;f__Micromonosporaceae;g__unclassified_f__Micromonosporaceae;s__unclassified_f__Micromonosporaceae
OTU218	0	0	0	0	0	0	0	0	0	0	0	0	0	0	0	d__Bacteria;k__norank_d__Bacteria;p__Myxococcota;c__Myxococcia;o__Myxococcales;f__Myxococcaceae;g__norank_f__Myxococcaceae;s__unclassified_g__norank_f__Myxococcaceae
OTU219	0	0	0	0	0	0	0	0	0	0	0	0	0	0	0	d__Bacteria;k__norank_d__Bacteria;p__Chloroflexi;c__Ktedonobacteria;o__Ktedonobacterales;f__JG30-KF-AS9;g__norank_f__JG30-KF-AS9;s__unclassified_g__norank_f__JG30-KF-AS9
OTU220	0	0	0	0	0	0	0	0	1	9	0	0	1	3	4	d__Bacteria;k__norank_d__Bacteria;p__Myxococcota;c__Polyangia;o__Haliangiales;f__Haliangiaceae;g__Haliangium;s__unclassified_g__Haliangium
OTU221	0	0	0	0	0	0	0	0	0	0	0	0	0	0	0	d__Bacteria;k__norank_d__Bacteria;p__Firmicutes;c__Clostridia;o__Oscillospirales;f__Oscillospiraceae;g__NK4A214_group;s__uncultured_bacterium_g__NK4A214_group
OTU222	0	0	0	0	0	0	0	0	0	0	0	0	0	0	0	d__Bacteria;k__norank_d__Bacteria;p__Armatimonadota;c__Chthonomonadetes;o__Chthonomonadales;f__norank_o__Chthonomonadales;g__norank_f__norank_o__Chthonomonadales;s__uncultured_bacterium_g__norank_f__norank_o__Chthonomonadales
OTU223	0	0	0	0	0	5	0	0	0	4	0	0	0	0	0	d__Bacteria;k__norank_d__Bacteria;p__Spirochaetota;c__Spirochaetia;o__Spirochaetales;f__Spirochaetaceae;g__Spirochaeta;s__Spirochaeta_sp._g__Spirochaeta
OTU224	0	0	0	0	0	0	0	0	0	0	0	0	0	0	0	d__Bacteria;k__norank_d__Bacteria;p__Armatimonadota;c__norank_p__Armatimonadota;o__norank_c__norank_p__Armatimonadota;f__norank_o__norank_c__norank_p__Armatimonadota;g__norank_f__norank_o__norank_c__norank_p__Armatimonadota;s__uncultured_bacterium_g__norank_f__norank_o__norank_c__norank_p__Armatimonadota
OTU225	0	0	0	0	0	0	0	0	0	0	0	0	0	0	0	d__Bacteria;k__norank_d__Bacteria;p__Proteobacteria;c__Alphaproteobacteria;o__Acetobacterales;f__Acetobacteraceae;g__unclassified_f__Acetobacteraceae;s__unclassified_f__Acetobacteraceae
OTU226	0	0	0	0	0	0	0	0	0	1	0	0	1	0	0	d__Bacteria;k__norank_d__Bacteria;p__Proteobacteria;c__Alphaproteobacteria;o__Acetobacterales;f__Acetobacteraceae;g__norank_f__Acetobacteraceae;s__unclassified_g__norank_f__Acetobacteraceae
OTU227	0	0	0	0	0	0	0	0	0	0	0	0	0	0	0	d__Bacteria;k__norank_d__Bacteria;p__Patescibacteria;c__Parcubacteria;o__Candidatus_Jorgensenbacteria;f__norank_o__Candidatus_Jorgensenbacteria;g__norank_f__norank_o__Candidatus_Jorgensenbacteria;s__Candidatus_Adlerbacteria_bacterium_GW2011_GWC1_50_9
OTU228	0	0	0	0	0	0	0	0	0	0	0	0	0	0	0	d__Bacteria;k__norank_d__Bacteria;p__Firmicutes;c__Clostridia;o__norank_c__Clostridia;f__Gracilibacteraceae;g__Lutispora;s__uncultured_bacterium_g__Lutispora
OTU229	0	0	0	0	0	0	0	0	0	0	0	0	0	0	0	d__Bacteria;k__norank_d__Bacteria;p__Acidobacteriota;c__Vicinamibacteria;o__Vicinamibacterales;f__norank_o__Vicinamibacterales;g__norank_f__norank_o__Vicinamibacterales;s__uncultured_Acidobacteria_bacterium_g__norank_f__norank_o__Vicinamibacterales
OTU230	0	0	0	0	0	0	0	0	0	0	0	1	0	0	0	d__Bacteria;k__norank_d__Bacteria;p__Acidobacteriota;c__Acidobacteriae;o__Bryobacterales;f__Bryobacteraceae;g__Bryobacter;s__uncultured_Acidobacteria_bacterium_g__Bryobacter
OTU231	0	0	0	0	0	0	0	0	0	0	0	0	0	0	0	d__Bacteria;k__norank_d__Bacteria;p__Proteobacteria;c__Alphaproteobacteria;o__unclassified_c__Alphaproteobacteria;f__unclassified_c__Alphaproteobacteria;g__unclassified_c__Alphaproteobacteria;s__unclassified_c__Alphaproteobacteria
OTU232	0	0	0	0	0	0	0	0	0	0	0	0	0	0	0	d__Bacteria;k__norank_d__Bacteria;p__Planctomycetota;c__BD7-11;o__norank_c__BD7-11;f__norank_o__norank_c__BD7-11;g__norank_f__norank_o__norank_c__BD7-11;s__uncultured_bacterium_g__norank_f__norank_o__norank_c__BD7-11
OTU233	0	0	0	0	0	0	0	0	0	0	0	4	2	1	0	d__Bacteria;k__norank_d__Bacteria;p__Myxococcota;c__Myxococcia;o__Myxococcales;f__Vulgatibacteraceae;g__Vulgatibacter;s__uncultured_bacterium_g__Vulgatibacter
OTU234	0	0	0	0	0	0	0	0	0	0	0	0	0	0	0	d__Bacteria;k__norank_d__Bacteria;p__Planctomycetota;c__Planctomycetes;o__Gemmatales;f__Gemmataceae;g__norank_f__Gemmataceae;s__uncultured_planctomycete_g__norank_f__Gemmataceae
OTU235	0	0	0	0	0	0	0	0	0	0	0	0	0	0	0	d__Bacteria;k__norank_d__Bacteria;p__Patescibacteria;c__Parcubacteria;o__Candidatus_Jorgensenbacteria;f__norank_o__Candidatus_Jorgensenbacteria;g__norank_f__norank_o__Candidatus_Jorgensenbacteria;s__Candidatus_Adlerbacteria_bacterium_GW2011_GWC1_50_9
OTU236	0	0	0	0	0	0	0	0	0	1	0	0	0	0	0	d__Bacteria;k__norank_d__Bacteria;p__Acidobacteriota;c__Vicinamibacteria;o__Vicinamibacterales;f__norank_o__Vicinamibacterales;g__norank_f__norank_o__Vicinamibacterales;s__unclassified_g__norank_f__norank_o__Vicinamibacterales
OTU237	0	0	0	0	0	0	0	0	2	0	0	0	0	0	0	d__Bacteria;k__norank_d__Bacteria;p__Firmicutes;c__Bacilli;o__Alicyclobacillales;f__Alicyclobacillaceae;g__Tumebacillus;s__Tumebacillus_avium
OTU238	0	0	0	0	0	0	0	0	0	0	0	0	0	0	0	d__Bacteria;k__norank_d__Bacteria;p__Patescibacteria;c__Saccharimonadia;o__Saccharimonadales;f__unclassified_o__Saccharimonadales;g__unclassified_o__Saccharimonadales;s__unclassified_o__Saccharimonadales
OTU239	0	0	0	0	0	0	0	0	0	0	0	0	0	0	0	d__Bacteria;k__norank_d__Bacteria;p__Firmicutes;c__Clostridia;o__norank_c__Clostridia;f__Hungateiclostridiaceae;g__HN-HF0106;s__uncultured_prokaryote_g__HN-HF0106
OTU240	0	0	0	0	0	0	0	0	0	0	0	0	0	0	0	d__Bacteria;k__norank_d__Bacteria;p__Bdellovibrionota;c__Oligoflexia;o__0319-6G20;f__norank_o__0319-6G20;g__norank_f__norank_o__0319-6G20;s__unclassified_g__norank_f__norank_o__0319-6G20
OTU241	0	0	0	0	0	0	0	0	0	0	0	0	0	0	0	d__Bacteria;k__norank_d__Bacteria;p__Proteobacteria;c__Alphaproteobacteria;o__Rhodospirillales;f__Magnetospirillaceae;g__norank_f__Magnetospirillaceae;s__unclassified_g__norank_f__Magnetospirillaceae
OTU242	0	0	0	0	0	0	0	0	0	0	0	0	0	0	0	d__Bacteria;k__norank_d__Bacteria;p__Acidobacteriota;c__Acidobacteriae;o__Subgroup_2;f__norank_o__Subgroup_2;g__norank_f__norank_o__Subgroup_2;s__uncultured_bacterium_g__norank_f__norank_o__Subgroup_2
OTU243	0	0	0	0	0	0	0	0	1	0	0	0	0	0	0	d__Bacteria;k__norank_d__Bacteria;p__Patescibacteria;c__ABY1;o__Candidatus_Magasanikbacteria;f__norank_o__Candidatus_Magasanikbacteria;g__norank_f__norank_o__Candidatus_Magasanikbacteria;s__uncultured_bacterium_g__norank_f__norank_o__Candidatus_Magasanikbacteria
OTU244	0	0	0	0	0	0	0	0	0	1	0	0	1	2	0	d__Bacteria;k__norank_d__Bacteria;p__Proteobacteria;c__Gammaproteobacteria;o__Burkholderiales;f__Nitrosomonadaceae;g__mle1-7;s__uncultured_Rhodocyclaceae_bacterium_g__mle1-7
OTU245	0	0	0	0	0	0	0	0	1	5	0	0	1	2	0	d__Bacteria;k__norank_d__Bacteria;p__Gemmatimonadota;c__Gemmatimonadetes;o__Gemmatimonadales;f__Gemmatimonadaceae;g__norank_f__Gemmatimonadaceae;s__unclassified_g__norank_f__Gemmatimonadaceae
OTU246	0	0	0	0	0	0	0	0	0	0	0	0	0	0	0	d__Bacteria;k__norank_d__Bacteria;p__Patescibacteria;c__Saccharimonadia;o__Saccharimonadales;f__unclassified_o__Saccharimonadales;g__unclassified_o__Saccharimonadales;s__unclassified_o__Saccharimonadales
OTU247	0	0	0	0	0	0	1	0	0	0	0	0	0	0	0	d__Bacteria;k__norank_d__Bacteria;p__Firmicutes;c__Bacilli;o__Bacillales;f__Bacillaceae;g__Bacillus;s__Sporolactobacillus_dextrus
OTU248	0	0	0	0	0	0	0	0	0	1	0	0	0	0	0	d__Bacteria;k__norank_d__Bacteria;p__MBNT15;c__norank_p__MBNT15;o__norank_c__norank_p__MBNT15;f__norank_o__norank_c__norank_p__MBNT15;g__norank_f__norank_o__norank_c__norank_p__MBNT15;s__unclassified_g__norank_f__norank_o__norank_c__norank_p__MBNT15
OTU249	0	0	0	0	0	0	0	0	0	4	0	0	0	0	0	d__Bacteria;k__norank_d__Bacteria;p__Firmicutes;c__Bacilli;o__Bacillales;f__Planococcaceae;g__Sporosarcina;s__uncultured_bacterium_g__Sporosarcina
OTU250	0	0	0	0	0	0	0	0	0	0	0	0	0	0	0	d__Bacteria;k__norank_d__Bacteria;p__Chloroflexi;c__Ktedonobacteria;o__Ktedonobacterales;f__JG30-KF-AS9;g__norank_f__JG30-KF-AS9;s__uncultured_bacterium_g__norank_f__JG30-KF-AS9
OTU251	0	0	0	0	0	1	0	1	0	17	0	0	0	0	0	d__Bacteria;k__norank_d__Bacteria;p__Gemmatimonadota;c__Gemmatimonadetes;o__Gemmatimonadales;f__Gemmatimonadaceae;g__norank_f__Gemmatimonadaceae;s__unclassified_g__norank_f__Gemmatimonadaceae
OTU252	0	0	0	0	0	0	0	1	0	0	0	0	0	0	0	d__Bacteria;k__norank_d__Bacteria;p__Actinobacteriota;c__Thermoleophilia;o__Solirubrobacterales;f__Solirubrobacteraceae;g__unclassified_f__Solirubrobacteraceae;s__unclassified_f__Solirubrobacteraceae
OTU253	0	0	0	0	0	0	0	0	0	6	0	0	0	0	1	d__Bacteria;k__norank_d__Bacteria;p__Acidobacteriota;c__Vicinamibacteria;o__Vicinamibacterales;f__norank_o__Vicinamibacterales;g__norank_f__norank_o__Vicinamibacterales;s__uncultured_bacterium_g__norank_f__norank_o__Vicinamibacterales
OTU254	0	0	0	0	0	0	1	0	1	0	0	0	0	0	0	d__Bacteria;k__norank_d__Bacteria;p__Chloroflexi;c__JG30-KF-CM66;o__norank_c__JG30-KF-CM66;f__norank_o__norank_c__JG30-KF-CM66;g__norank_f__norank_o__norank_c__JG30-KF-CM66;s__uncultured_bacterium_g__norank_f__norank_o__norank_c__JG30-KF-CM66
OTU255	0	0	0	0	0	0	0	0	0	0	0	0	0	0	0	d__Bacteria;k__norank_d__Bacteria;p__Proteobacteria;c__Gammaproteobacteria;o__Diplorickettsiales;f__Diplorickettsiaceae;g__norank_f__Diplorickettsiaceae;s__unclassified_g__norank_f__Diplorickettsiaceae
OTU256	0	0	0	0	0	0	0	0	0	0	0	0	0	0	0	d__Bacteria;k__norank_d__Bacteria;p__unclassified_k__norank_d__Bacteria;c__unclassified_k__norank_d__Bacteria;o__unclassified_k__norank_d__Bacteria;f__unclassified_k__norank_d__Bacteria;g__unclassified_k__norank_d__Bacteria;s__unclassified_k__norank_d__Bacteria
OTU257	0	0	0	0	0	0	0	0	0	0	0	0	0	0	0	d__Bacteria;k__norank_d__Bacteria;p__Bacteroidota;c__Bacteroidia;o__Chitinophagales;f__Chitinophagaceae;g__Terrimonas;s__uncultured_bacterium_g__Terrimonas
OTU258	0	0	0	0	0	0	0	0	1	1	0	0	0	1	0	d__Bacteria;k__norank_d__Bacteria;p__Dependentiae;c__Babeliae;o__Babeliales;f__Vermiphilaceae;g__norank_f__Vermiphilaceae;s__metagenome_g__norank_f__Vermiphilaceae
OTU259	0	0	0	0	0	0	0	0	0	0	0	0	0	0	0	d__Bacteria;k__norank_d__Bacteria;p__Gemmatimonadota;c__Gemmatimonadetes;o__Gemmatimonadales;f__Gemmatimonadaceae;g__Gemmatimonas;s__unclassified_g__Gemmatimonas
OTU260	0	0	0	0	0	0	0	0	0	0	0	0	0	0	0	d__Bacteria;k__norank_d__Bacteria;p__Planctomycetota;c__Planctomycetes;o__Gemmatales;f__Gemmataceae;g__norank_f__Gemmataceae;s__uncultured_bacterium_g__norank_f__Gemmataceae
OTU261	0	0	0	0	0	0	0	0	0	0	0	0	0	0	0	d__Bacteria;k__norank_d__Bacteria;p__unclassified_k__norank_d__Bacteria;c__unclassified_k__norank_d__Bacteria;o__unclassified_k__norank_d__Bacteria;f__unclassified_k__norank_d__Bacteria;g__unclassified_k__norank_d__Bacteria;s__unclassified_k__norank_d__Bacteria
OTU262	0	0	0	0	0	0	0	0	0	0	0	0	0	0	0	d__Bacteria;k__norank_d__Bacteria;p__Firmicutes;c__Clostridia;o__Peptostreptococcales-Tissierellales;f__norank_o__Peptostreptococcales-Tissierellales;g__Sporanaerobacter;s__unclassified_g__Sporanaerobacter
OTU263	0	0	0	0	0	0	0	0	1	6	0	1	1	0	1	d__Bacteria;k__norank_d__Bacteria;p__Proteobacteria;c__Alphaproteobacteria;o__Rhizobiales;f__Beijerinckiaceae;g__unclassified_f__Beijerinckiaceae;s__unclassified_f__Beijerinckiaceae
OTU264	0	0	0	0	0	0	0	0	0	0	0	0	0	0	0	d__Bacteria;k__norank_d__Bacteria;p__Firmicutes;c__Clostridia;o__Oscillospirales;f__UCG-010;g__norank_f__UCG-010;s__unclassified_g__norank_f__UCG-010
OTU265	0	0	0	0	0	11	22	15	7	2	4	72	2	25	5	d__Bacteria;k__norank_d__Bacteria;p__Actinobacteriota;c__Acidimicrobiia;o__IMCC26256;f__norank_o__IMCC26256;g__norank_f__norank_o__IMCC26256;s__uncultured_bacterium_g__norank_f__norank_o__IMCC26256
OTU266	0	0	0	0	0	0	0	0	1	4	0	0	0	0	2	d__Bacteria;k__norank_d__Bacteria;p__Firmicutes;c__Bacilli;o__Paenibacillales;f__Paenibacillaceae;g__Paenibacillus;s__Paenibacillus_xylanilyticus
OTU267	0	0	0	0	0	0	0	0	0	0	0	0	0	0	0	d__Bacteria;k__norank_d__Bacteria;p__Planctomycetota;c__Planctomycetes;o__Gemmatales;f__Gemmataceae;g__norank_f__Gemmataceae;s__uncultured_bacterium_g__norank_f__Gemmataceae
OTU268	0	0	0	0	0	1	0	0	0	0	0	0	0	0	0	d__Bacteria;k__norank_d__Bacteria;p__Chloroflexi;c__TK10;o__norank_c__TK10;f__norank_o__norank_c__TK10;g__norank_f__norank_o__norank_c__TK10;s__unclassified_g__norank_f__norank_o__norank_c__TK10
OTU269	3	0	0	0	0	12	18	6	17	6	1	12	25	26	8	d__Bacteria;k__norank_d__Bacteria;p__Actinobacteriota;c__Acidimicrobiia;o__norank_c__Acidimicrobiia;f__norank_o__norank_c__Acidimicrobiia;g__norank_f__norank_o__norank_c__Acidimicrobiia;s__metagenome_g__norank_f__norank_o__norank_c__Acidimicrobiia
OTU270	2	0	0	0	0	0	1	6	2	10	1	0	5	7	6	d__Bacteria;k__norank_d__Bacteria;p__Proteobacteria;c__Alphaproteobacteria;o__norank_c__Alphaproteobacteria;f__norank_o__norank_c__Alphaproteobacteria;g__norank_f__norank_o__norank_c__Alphaproteobacteria;s__uncultured_Bradyrhizobiaceae_bacterium_g__norank
OTU271	0	0	0	0	0	0	0	0	0	0	0	0	0	0	0	d__Bacteria;k__norank_d__Bacteria;p__Chloroflexi;c__Anaerolineae;o__SBR1031;f__norank_o__SBR1031;g__norank_f__norank_o__SBR1031;s__uncultured_Gemmatimonadetes_bacterium_g__norank_f__norank
OTU272	0	0	0	0	0	0	0	0	0	0	0	0	0	0	0	d__Bacteria;k__norank_d__Bacteria;p__Chloroflexi;c__Anaerolineae;o__SBR1031;f__norank_o__SBR1031;g__norank_f__norank_o__SBR1031;s__uncultured_Gemmatimonadetes_bacterium_g__norank_f__norank
OTU273	0	0	0	0	0	0	0	0	0	6	0	0	0	0	3	d__Bacteria;k__norank_d__Bacteria;p__GAL15;c__norank_p__GAL15;o__norank_c__norank_p__GAL15;f__norank_o__norank_c__norank_p__GAL15;g__norank_f__norank_o__norank_c__norank_p__GAL15;s__uncultured_Firmicutes_bacterium_g__norank_f__norank_o__norank_c__norank_p__GAL15
OTU274	0	0	0	0	0	0	0	0	0	0	0	0	0	0	0	d__Bacteria;k__norank_d__Bacteria;p__Chloroflexi;c__Ktedonobacteria;o__Ktedonobacterales;f__Ktedonobacteraceae;g__unclassified_f__Ktedonobacteraceae;s__unclassified_f__Ktedonobacteraceae
OTU275	0	0	0	0	0	0	0	0	0	0	0	0	0	0	0	d__Bacteria;k__norank_d__Bacteria;p__Chloroflexi;c__Anaerolineae;o__C10-SB1A;f__norank_o__C10-SB1A;g__norank_f__norank_o__C10-SB1A;s__uncultured_bacterium_g__norank_f__norank_o__C10-SB1A
OTU276	0	0	0	0	0	0	0	0	0	0	0	0	0	0	0	d__Bacteria;k__norank_d__Bacteria;p__Chloroflexi;c__Ktedonobacteria;o__Ktedonobacterales;f__Ktedonobacteraceae;g__1921-3;s__uncultured_bacterium_g__1921-3
OTU277	0	0	0	0	0	0	0	0	2	5	1	0	0	0	0	d__Bacteria;k__norank_d__Bacteria;p__Actinobacteriota;c__Acidimicrobiia;o__IMCC26256;f__norank_o__IMCC26256;g__norank_f__norank_o__IMCC26256;s__unclassified_g__norank_f__norank_o__IMCC26256
OTU278	0	0	0	0	0	0	0	0	0	0	0	0	0	0	0	d__Bacteria;k__norank_d__Bacteria;p__Patescibacteria;c__Saccharimonadia;o__Saccharimonadales;f__WWH38;g__norank_f__WWH38;s__unclassified_g__norank_f__WWH38
OTU279	0	0	0	0	0	0	0	0	0	0	0	0	0	0	0	d__Bacteria;k__norank_d__Bacteria;p__Proteobacteria;c__Gammaproteobacteria;o__Diplorickettsiales;f__Diplorickettsiaceae;g__Aquicella;s__unclassified_g__Aquicella
OTU280	0	0	0	0	0	0	0	0	0	0	0	0	0	0	0	d__Bacteria;k__norank_d__Bacteria;p__Patescibacteria;c__Saccharimonadia;o__Saccharimonadales;f__LWQ8;g__norank_f__LWQ8;s__unclassified_g__norank_f__LWQ8
OTU281	0	0	0	0	0	0	0	0	0	0	0	0	0	0	0	d__Bacteria;k__norank_d__Bacteria;p__Proteobacteria;c__Gammaproteobacteria;o__unclassified_c__Gammaproteobacteria;f__unclassified_c__Gammaproteobacteria;g__unclassified_c__Gammaproteobacteria;s__unclassified_c__Gammaproteobacteria
OTU282	0	0	0	0	0	0	0	0	0	0	0	0	0	0	0	d__Bacteria;k__norank_d__Bacteria;p__Firmicutes;c__Clostridia;o__Oscillospirales;f__Oscillospiraceae;g__Papillibacter;s__unclassified_g__Papillibacter
OTU283	0	0	0	0	0	0	3	0	0	0	0	2	0	1	0	d__Bacteria;k__norank_d__Bacteria;p__unclassified_k__norank_d__Bacteria;c__unclassified_k__norank_d__Bacteria;o__unclassified_k__norank_d__Bacteria;f__unclassified_k__norank_d__Bacteria;g__unclassified_k__norank_d__Bacteria;s__unclassified_k__norank_d__Bacteria
OTU284	0	0	0	0	0	0	0	0	0	0	0	0	0	0	0	d__Bacteria;k__norank_d__Bacteria;p__Bacteroidota;c__Bacteroidia;o__Chitinophagales;f__unclassified_o__Chitinophagales;g__unclassified_o__Chitinophagales;s__unclassified_o__Chitinophagales
OTU285	0	0	0	0	0	0	0	0	0	0	0	0	0	0	0	d__Bacteria;k__norank_d__Bacteria;p__Planctomycetota;c__Phycisphaerae;o__Phycisphaerales;f__Phycisphaeraceae;g__SM1A02;s__uncultured_Planctomycetaceae_bacterium_g__SM1A02
OTU286	0	0	0	0	0	0	0	0	0	0	0	0	0	0	0	d__Bacteria;k__norank_d__Bacteria;p__Chloroflexi;c__Ktedonobacteria;o__Ktedonobacterales;f__Ktedonobacteraceae;g__unclassified_f__Ktedonobacteraceae;s__unclassified_f__Ktedonobacteraceae
OTU287	0	0	0	0	0	0	0	0	0	0	0	0	0	0	0	d__Bacteria;k__norank_d__Bacteria;p__Firmicutes;c__Clostridia;o__Clostridiales;f__Clostridiaceae;g__Clostridium_sensu_stricto_6;s__Clostridium_bornimense
OTU288	0	0	0	0	0	0	0	0	0	0	0	0	0	0	0	d__Bacteria;k__norank_d__Bacteria;p__WPS-2;c__norank_p__WPS-2;o__norank_c__norank_p__WPS-2;f__norank_o__norank_c__norank_p__WPS-2;g__norank_f__norank_o__norank_c__norank_p__WPS-2;s__uncultured_bacterium_g__norank_f__norank_o__norank_c__norank_p__WPS-2
OTU289	0	0	0	0	0	0	0	0	0	0	0	0	0	0	0	d__Bacteria;k__norank_d__Bacteria;p__Bacteroidota;c__Bacteroidia;o__Sphingobacteriales;f__env.OPS_17;g__norank_f__env.OPS_17;s__uncultured_bacterium_g__norank_f__env.OPS_17
OTU290	0	0	0	0	0	0	0	0	0	1	0	0	0	0	0	d__Bacteria;k__norank_d__Bacteria;p__Firmicutes;c__Limnochordia;o__norank_c__Limnochordia;f__norank_o__norank_c__Limnochordia;g__Hydrogenispora;s__uncultured_prokaryote_g__Hydrogenispora
OTU291	0	0	0	0	0	0	0	0	0	0	0	0	0	0	0	d__Bacteria;k__norank_d__Bacteria;p__Firmicutes;c__Bacilli;o__Paenibacillales;f__Paenibacillaceae;g__Paenibacillus;s__unclassified_g__Paenibacillus
OTU292	0	0	0	0	0	0	0	0	0	0	0	0	0	0	0	d__Bacteria;k__norank_d__Bacteria;p__Armatimonadota;c__Armatimonadia;o__Armatimonadales;f__norank_o__Armatimonadales;g__norank_f__norank_o__Armatimonadales;s__uncultured_bacterium_g__norank_f__norank_o__Armatimonadales
OTU293	0	0	0	0	0	0	0	0	0	0	0	0	0	0	0	d__Bacteria;k__norank_d__Bacteria;p__Patescibacteria;c__Parcubacteria;o__Candidatus_Jorgensenbacteria;f__norank_o__Candidatus_Jorgensenbacteria;g__norank_f__norank_o__Candidatus_Jorgensenbacteria;s__Candidatus_Adlerbacteria_bacterium_GW2011_GWC1_50_9
OTU294	0	0	0	0	0	0	0	0	0	0	0	0	0	0	0	d__Bacteria;k__norank_d__Bacteria;p__Proteobacteria;c__Alphaproteobacteria;o__Rickettsiales;f__norank_o__Rickettsiales;g__Candidatus_Jidaibacter;s__uncultured_Alphaproteobacteria_bacterium_g__Candidatus_Jidaibacter
OTU295	0	0	0	0	0	0	0	0	0	0	0	0	0	0	0	d__Bacteria;k__norank_d__Bacteria;p__Firmicutes;c__Clostridia;o__norank_c__Clostridia;f__Hungateiclostridiaceae;g__UCG-012;s__uncultured_bacterium_g__UCG-012
OTU296	0	0	0	0	0	0	0	0	0	0	0	0	0	0	0	d__Bacteria;k__norank_d__Bacteria;p__Firmicutes;c__Bacilli;o__Paenibacillales;f__Paenibacillaceae;g__Paenibacillus;s__uncultured_Paenibacillus_sp._g__Paenibacillus
OTU297	0	0	0	0	0	0	0	0	0	0	0	0	0	0	0	d__Bacteria;k__norank_d__Bacteria;p__Chloroflexi;c__Chloroflexia;o__Elev-1554;f__norank_o__Elev-1554;g__norank_f__norank_o__Elev-1554;s__uncultured_bacterium_g__norank_f__norank_o__Elev-1554
OTU298	0	0	0	0	0	0	0	0	0	0	0	0	0	0	0	d__Bacteria;k__norank_d__Bacteria;p__Proteobacteria;c__Gammaproteobacteria;o__Burkholderiales;f__A21b;g__norank_f__A21b;s__uncultured_Burkholderiaceae_bacterium_g__norank_f__A21b
OTU299	0	0	0	0	0	0	0	0	0	0	0	0	0	0	0	d__Bacteria;k__norank_d__Bacteria;p__Chloroflexi;c__Ktedonobacteria;o__Ktedonobacterales;f__Ktedonobacteraceae;g__unclassified_f__Ktedonobacteraceae;s__unclassified_f__Ktedonobacteraceae
OTU300	0	0	0	0	0	0	0	0	0	0	0	0	0	0	0	d__Bacteria;k__norank_d__Bacteria;p__Firmicutes;c__Thermoanaerobacteria;o__Thermoanaerobacterales;f__SRB2;g__norank_f__SRB2;s__uncultured_bacterium_g__norank_f__SRB2
OTU301	0	0	0	0	0	0	0	0	0	0	0	0	0	0	0	d__Bacteria;k__norank_d__Bacteria;p__Proteobacteria;c__Gammaproteobacteria;o__Diplorickettsiales;f__Diplorickettsiaceae;g__norank_f__Diplorickettsiaceae;s__unclassified_g__norank_f__Diplorickettsiaceae
OTU302	0	0	0	0	0	0	0	2	3	0	0	0	2	0	0	d__Bacteria;k__norank_d__Bacteria;p__Cyanobacteria;c__Vampirivibrionia;o__Obscuribacterales;f__Obscuribacteraceae;g__norank_f__Obscuribacteraceae;s__uncultured_bacterium_g__norank_f__Obscuribacteraceae
OTU303	0	0	0	0	0	0	0	0	0	0	0	0	0	1	0	d__Bacteria;k__norank_d__Bacteria;p__Proteobacteria;c__Alphaproteobacteria;o__Rickettsiales;f__Rickettsiaceae;g__Rickettsia;s__Rickettsia_japonica
OTU304	0	0	0	0	0	0	0	0	0	0	0	0	0	0	0	d__Bacteria;k__norank_d__Bacteria;p__Firmicutes;c__Bacilli;o__Bacillales;f__Bacillaceae;g__unclassified_f__Bacillaceae;s__unclassified_f__Bacillaceae
OTU305	0	0	0	0	0	0	0	0	0	0	0	0	0	0	0	d__Bacteria;k__norank_d__Bacteria;p__Proteobacteria;c__Alphaproteobacteria;o__Rickettsiales;f__SM2D12;g__norank_f__SM2D12;s__metagenome_g__norank_f__SM2D12
OTU306	0	0	0	0	0	0	0	0	0	0	0	0	0	0	0	d__Bacteria;k__norank_d__Bacteria;p__Firmicutes;c__Limnochordia;o__M55-D21;f__norank_o__M55-D21;g__norank_f__norank_o__M55-D21;s__uncultured_bacterium_g__norank_f__norank_o__M55-D21
OTU307	0	0	0	0	0	0	1	0	0	1	0	0	0	0	0	d__Bacteria;k__norank_d__Bacteria;p__Bdellovibrionota;c__Oligoflexia;o__0319-6G20;f__norank_o__0319-6G20;g__norank_f__norank_o__0319-6G20;s__unclassified_g__norank_f__norank_o__0319-6G20
OTU308	0	0	0	0	0	0	0	0	0	0	0	0	0	0	0	d__Bacteria;k__norank_d__Bacteria;p__Acidobacteriota;c__Vicinamibacteria;o__Vicinamibacterales;f__norank_o__Vicinamibacterales;g__norank_f__norank_o__Vicinamibacterales;s__unclassified_g__norank_f__norank_o__Vicinamibacterales
OTU309	0	0	0	0	0	0	0	0	0	0	0	0	0	0	0	d__Bacteria;k__norank_d__Bacteria;p__Firmicutes;c__Clostridia;o__Lachnospirales;f__Lachnospiraceae;g__Tyzzerella;s__unclassified_g__Tyzzerella
OTU310	0	0	0	0	0	0	0	0	1	8	0	0	0	0	0	d__Bacteria;k__norank_d__Bacteria;p__RCP2-54;c__norank_p__RCP2-54;o__norank_c__norank_p__RCP2-54;f__norank_o__norank_c__norank_p__RCP2-54;g__norank_f__norank_o__norank_c__norank_p__RCP2-54;s__uncultured_bacterium_g__norank_f__norank_o__norank_c__norank_p__RCP2-54
OTU311	0	0	0	0	0	0	0	0	0	0	0	0	0	0	0	d__Bacteria;k__norank_d__Bacteria;p__Firmicutes;c__Bacilli;o__Thermoactinomycetales;f__Thermoactinomycetaceae;g__norank_f__Thermoactinomycetaceae;s__uncultured_compost_bacterium_g__norank_f__Thermoactinomycetaceae
OTU312	0	0	0	0	0	0	0	0	0	0	0	0	0	0	0	d__Bacteria;k__norank_d__Bacteria;p__Firmicutes;c__Bacilli;o__Paenibacillales;f__Paenibacillaceae;g__norank_f__Paenibacillaceae;s__uncultured_compost_bacterium_g__norank_f__Paenibacillaceae
OTU313	0	0	0	0	0	0	0	0	0	0	0	0	0	0	0	d__Bacteria;k__norank_d__Bacteria;p__Firmicutes;c__Clostridia;o__norank_c__Clostridia;f__Hungateiclostridiaceae;g__unclassified_f__Hungateiclostridiaceae;s__unclassified_f__Hungateiclostridiaceae
OTU314	0	0	0	0	0	0	0	0	0	0	0	0	0	0	0	d__Bacteria;k__norank_d__Bacteria;p__Firmicutes;c__Bacilli;o__Izemoplasmatales;f__norank_o__Izemoplasmatales;g__norank_f__norank_o__Izemoplasmatales;s__uncultured_bacterium_g__norank_f__norank_o__Izemoplasmatales
OTU315	0	0	0	0	0	0	0	0	0	0	0	0	0	0	0	d__Bacteria;k__norank_d__Bacteria;p__Firmicutes;c__Limnochordia;o__MBA03;f__norank_o__MBA03;g__norank_f__norank_o__MBA03;s__uncultured_prokaryote_g__norank_f__norank_o__MBA03
OTU316	0	0	0	0	0	0	0	0	0	0	0	0	0	0	0	d__Bacteria;k__norank_d__Bacteria;p__SAR324_cladeMarine_group_B;c__norank_p__SAR324_cladeMarine_group_B;o__norank_c__norank_p__SAR324_cladeMarine_group_B;f__norank_o__norank_c__norank_p__SAR324_cladeMarine_group_B;g__norank_f__norank_o__norank_c__norank_p__SAR324_cladeMarine_group_B;s__unclassified_g__norank_f__norank_o__norank_c__norank_p__SAR324_cladeMarine_group_B
OTU317	0	0	0	0	0	0	0	0	0	0	0	0	0	0	0	d__Bacteria;k__norank_d__Bacteria;p__Firmicutes;c__unclassified_p__Firmicutes;o__unclassified_p__Firmicutes;f__unclassified_p__Firmicutes;g__unclassified_p__Firmicutes;s__unclassified_p__Firmicutes
OTU318	0	0	0	0	0	0	0	0	0	0	0	0	0	0	0	d__Bacteria;k__norank_d__Bacteria;p__Proteobacteria;c__Alphaproteobacteria;o__Elsterales;f__norank_o__Elsterales;g__norank_f__norank_o__Elsterales;s__uncultured_bacterium_g__norank_f__norank_o__Elsterales
OTU319	0	0	0	0	0	0	0	0	0	0	0	0	0	0	0	d__Bacteria;k__norank_d__Bacteria;p__Chloroflexi;c__Ktedonobacteria;o__Ktedonobacterales;f__JG30-KF-AS9;g__norank_f__JG30-KF-AS9;s__uncultured_bacterium_g__norank_f__JG30-KF-AS9
OTU320	0	0	0	0	0	1	0	0	0	0	0	0	0	0	0	d__Bacteria;k__norank_d__Bacteria;p__Proteobacteria;c__Alphaproteobacteria;o__Elsterales;f__norank_o__Elsterales;g__norank_f__norank_o__Elsterales;s__unclassified_g__norank_f__norank_o__Elsterales
OTU321	0	0	0	0	0	0	0	2	0	0	0	0	0	0	0	d__Bacteria;k__norank_d__Bacteria;p__Elusimicrobiota;c__Lineage_IIa;o__norank_c__Lineage_IIa;f__norank_o__norank_c__Lineage_IIa;g__norank_f__norank_o__norank_c__Lineage_IIa;s__uncultured_soil_bacterium_g__norank_f__norank_o__norank_c__Lineage_IIa
OTU322	0	0	0	0	0	0	0	0	0	0	0	0	0	0	0	d__Bacteria;k__norank_d__Bacteria;p__Firmicutes;c__Clostridia;o__Peptococcales;f__Peptococcaceae;g__norank_f__Peptococcaceae;s__uncultured_prokaryote_g__norank_f__Peptococcaceae
OTU323	0	0	0	0	0	0	0	0	0	0	0	0	0	0	0	d__Bacteria;k__norank_d__Bacteria;p__Verrucomicrobiota;c__Chlamydiae;o__Chlamydiales;f__Simkaniaceae;g__unclassified_f__Simkaniaceae;s__unclassified_f__Simkaniaceae
OTU324	0	0	0	0	0	0	0	0	0	0	0	0	0	0	0	d__Bacteria;k__norank_d__Bacteria;p__Chloroflexi;c__Ktedonobacteria;o__Ktedonobacterales;f__JG30-KF-AS9;g__norank_f__JG30-KF-AS9;s__unclassified_g__norank_f__JG30-KF-AS9
OTU325	0	0	0	0	0	0	0	0	0	0	1	0	1	0	0	d__Bacteria;k__norank_d__Bacteria;p__Proteobacteria;c__Gammaproteobacteria;o__Coxiellales;f__Coxiellaceae;g__Coxiella;s__unclassified_g__Coxiella
OTU326	0	0	0	0	0	0	0	0	0	0	0	0	0	0	0	d__Bacteria;k__norank_d__Bacteria;p__Bdellovibrionota;c__Bdellovibrionia;o__Bdellovibrionales;f__Bdellovibrionaceae;g__Bdellovibrio;s__unclassified_g__Bdellovibrio
OTU327	0	0	0	0	0	0	0	0	0	0	0	0	0	0	0	d__Bacteria;k__norank_d__Bacteria;p__Firmicutes;c__Bacilli;o__Paenibacillales;f__Paenibacillaceae;g__Ammoniibacillus;s__uncultured_compost_bacterium_g__Ammoniibacillus
OTU328	0	0	0	0	0	0	0	0	0	0	0	0	0	0	0	d__Bacteria;k__norank_d__Bacteria;p__Firmicutes;c__Clostridia;o__Oscillospirales;f__Ruminococcaceae;g__Caproiciproducens;s__uncultured_bacterium_g__Caproiciproducens
OTU329	0	0	0	0	0	0	0	0	0	0	0	0	0	0	0	d__Bacteria;k__norank_d__Bacteria;p__Firmicutes;c__Thermovenabulia;o__Thermovenabulales;f__norank_o__Thermovenabulales;g__Tepidanaerobacter;s__uncultured_Thermoanaerobacterales_bacterium_g__Tepidanaerobacter
OTU330	0	0	0	0	0	0	0	0	0	0	0	0	0	0	0	d__Bacteria;k__norank_d__Bacteria;p__Planctomycetota;c__Phycisphaerae;o__Tepidisphaerales;f__WD2101_soil_group;g__norank_f__WD2101_soil_group;s__uncultured_bacterium_g__norank_f__WD2101_soil_group
OTU331	0	0	0	0	0	0	2	0	5	3	0	0	0	3	1	d__Bacteria;k__norank_d__Bacteria;p__Acidobacteriota;c__Acidobacteriae;o__Bryobacterales;f__Bryobacteraceae;g__Bryobacter;s__uncultured_Acidobacteria_bacterium_g__Bryobacter
OTU332	0	0	0	0	0	0	0	0	0	0	0	0	0	0	0	d__Bacteria;k__norank_d__Bacteria;p__Armatimonadota;c__Armatimonadia;o__Armatimonadales;f__norank_o__Armatimonadales;g__norank_f__norank_o__Armatimonadales;s__uncultured_bacterium_g__norank_f__norank_o__Armatimonadales
OTU333	0	0	0	0	0	0	0	0	0	0	0	0	0	0	0	d__Bacteria;k__norank_d__Bacteria;p__Firmicutes;c__norank_p__Firmicutes;o__norank_c__norank_p__Firmicutes;f__norank_o__norank_c__norank_p__Firmicutes;g__norank_f__norank_o__norank_c__norank_p__Firmicutes;s__uncultured_Gelria_sp.
OTU334	0	0	0	0	0	0	0	0	0	0	0	0	0	0	0	d__Bacteria;k__norank_d__Bacteria;p__Chloroflexi;c__Ktedonobacteria;o__Ktedonobacterales;f__JG30-KF-AS9;g__norank_f__JG30-KF-AS9;s__uncultured_bacterium_g__norank_f__JG30-KF-AS9
OTU335	3	0	0	1	34	0	0	0	0	0	1	0	0	0	2	d__Bacteria;k__norank_d__Bacteria;p__Cyanobacteria;c__Cyanobacteriia;o__Chloroplast;f__norank_o__Chloroplast;g__norank_f__norank_o__Chloroplast;s__uncultured_Streptophyta
OTU336	0	0	0	0	0	0	0	1	0	0	0	0	0	0	0	d__Bacteria;k__norank_d__Bacteria;p__Planctomycetota;c__Planctomycetes;o__Gemmatales;f__Gemmataceae;g__norank_f__Gemmataceae;s__unclassified_g__norank_f__Gemmataceae
OTU337	0	0	0	0	0	0	0	0	0	0	0	0	0	0	0	d__Bacteria;k__norank_d__Bacteria;p__Chloroflexi;c__AD3;o__norank_c__AD3;f__norank_o__norank_c__AD3;g__norank_f__norank_o__norank_c__AD3;s__unclassified_g__norank_f__norank_o__norank_c__AD3
OTU338	0	0	0	0	0	0	0	0	0	0	0	0	0	0	0	d__Bacteria;k__norank_d__Bacteria;p__Bacteroidota;c__Kapabacteria;o__Kapabacteriales;f__norank_o__Kapabacteriales;g__norank_f__norank_o__Kapabacteriales;s__uncultured_bacterium_KF-JG30-B11
OTU339	0	0	0	0	0	0	0	0	0	0	0	0	0	0	0	d__Bacteria;k__norank_d__Bacteria;p__Chloroflexi;c__Ktedonobacteria;o__Ktedonobacterales;f__JG30-KF-AS9;g__norank_f__JG30-KF-AS9;s__uncultured_bacterium_g__norank_f__JG30-KF-AS9
OTU340	0	0	0	0	0	0	0	0	0	0	0	0	0	0	0	d__Bacteria;k__norank_d__Bacteria;p__Firmicutes;c__Clostridia;o__Lachnospirales;f__Lachnospiraceae;g__Cellulosilyticum;s__uncultured_bacterium_g__Cellulosilyticum
OTU341	0	0	0	0	0	0	0	0	0	0	0	0	0	0	0	d__Bacteria;k__norank_d__Bacteria;p__Firmicutes;c__Bacilli;o__unclassified_c__Bacilli;f__unclassified_c__Bacilli;g__unclassified_c__Bacilli;s__unclassified_c__Bacilli
OTU342	0	0	0	0	0	0	0	0	0	0	0	0	0	0	0	d__Bacteria;k__norank_d__Bacteria;p__Firmicutes;c__Bacilli;o__Izemoplasmatales;f__norank_o__Izemoplasmatales;g__norank_f__norank_o__Izemoplasmatales;s__uncultured_bacterium_g__norank_f__norank_o__Izemoplasmatales
OTU343	0	0	0	0	0	3	1	2	1	2	1	8	2	1	0	d__Bacteria;k__norank_d__Bacteria;p__Proteobacteria;c__Alphaproteobacteria;o__Rickettsiales;f__AB1;g__norank_f__AB1;s__uncultured_proteobacterium_g__norank_f__AB1
OTU344	0	0	0	0	0	0	0	0	0	0	0	0	0	0	0	d__Bacteria;k__norank_d__Bacteria;p__Firmicutes;c__Moorellia;o__Desulfitibacterales;f__Desulfitibacteraceae;g__Desulfitibacter;s__unclassified_g__Desulfitibacter
OTU345	0	0	0	0	0	0	0	0	0	3	0	0	0	0	0	d__Bacteria;k__norank_d__Bacteria;p__Firmicutes;c__Bacilli;o__Paenibacillales;f__Paenibacillaceae;g__Paenibacillus;s__unclassified_g__Paenibacillus
OTU346	0	0	0	0	0	0	0	2	0	0	0	0	0	0	0	d__Bacteria;k__norank_d__Bacteria;p__Firmicutes;c__Bacilli;o__Paenibacillales;f__Paenibacillaceae;g__Paenibacillus;s__uncultured_Paenibacillus_sp._g__Paenibacillus
OTU347	0	0	0	0	0	0	0	0	0	0	0	0	0	0	0	d__Bacteria;k__norank_d__Bacteria;p__Patescibacteria;c__Saccharimonadia;o__Saccharimonadales;f__LWQ8;g__norank_f__LWQ8;s__unclassified_g__norank_f__LWQ8
OTU348	0	0	0	0	0	0	0	0	0	0	0	0	0	0	0	d__Bacteria;k__norank_d__Bacteria;p__Chloroflexi;c__Chloroflexia;o__Elev-1554;f__norank_o__Elev-1554;g__norank_f__norank_o__Elev-1554;s__uncultured_bacterium_g__norank_f__norank_o__Elev-1554
OTU349	0	0	0	0	0	0	0	0	0	0	0	0	0	0	0	d__Bacteria;k__norank_d__Bacteria;p__Firmicutes;c__Bacilli;o__Paenibacillales;f__Paenibacillaceae;g__Paenibacillus;s__unclassified_g__Paenibacillus
OTU350	0	0	0	0	0	0	0	0	0	0	0	0	0	0	0	d__Bacteria;k__norank_d__Bacteria;p__Bacteroidota;c__unclassified_p__Bacteroidota;o__unclassified_p__Bacteroidota;f__unclassified_p__Bacteroidota;g__unclassified_p__Bacteroidota;s__unclassified_p__Bacteroidota
OTU351	0	7	0	0	0	0	0	0	0	0	0	0	0	0	0	d__Bacteria;k__norank_d__Bacteria;p__Proteobacteria;c__Gammaproteobacteria;o__Xanthomonadales;f__Rhodanobacteraceae;g__Chujaibacter;s__unclassified_g__Chujaibacter
OTU352	0	0	0	0	0	0	0	0	0	0	0	0	0	0	0	d__Bacteria;k__norank_d__Bacteria;p__Planctomycetota;c__Planctomycetes;o__Gemmatales;f__Gemmataceae;g__norank_f__Gemmataceae;s__unclassified_g__norank_f__Gemmataceae
OTU353	0	0	0	0	0	0	0	0	0	0	0	0	0	0	0	d__Bacteria;k__norank_d__Bacteria;p__Myxococcota;c__Polyangia;o__Haliangiales;f__Haliangiaceae;g__Haliangium;s__unclassified_g__Haliangium
OTU354	0	0	0	0	0	1	1	1	1	4	2	0	1	4	1	d__Bacteria;k__norank_d__Bacteria;p__Myxococcota;c__Myxococcia;o__Myxococcales;f__Myxococcaceae;g__norank_f__Myxococcaceae;s__uncultured_bacterium_g__norank_f__Myxococcaceae
OTU355	0	6	0	0	0	0	0	0	0	0	0	0	2	0	0	d__Bacteria;k__norank_d__Bacteria;p__Proteobacteria;c__Alphaproteobacteria;o__Rickettsiales;f__Rickettsiaceae;g__Rickettsia;s__uncultured_bacterium_g__Rickettsia
OTU356	0	0	0	0	0	0	0	0	0	0	0	0	0	0	0	d__Bacteria;k__norank_d__Bacteria;p__unclassified_k__norank_d__Bacteria;c__unclassified_k__norank_d__Bacteria;o__unclassified_k__norank_d__Bacteria;f__unclassified_k__norank_d__Bacteria;g__unclassified_k__norank_d__Bacteria;s__unclassified_k__norank_d__Bacteria
OTU357	0	0	0	0	0	0	2	123	24	41	3	1	33	130	89	d__Bacteria;k__norank_d__Bacteria;p__Verrucomicrobiota;c__Verrucomicrobiae;o__Chthoniobacterales;f__Chthoniobacteraceae;g__Candidatus_Udaeobacter;s__uncultured_Prosthecobacter_sp._g__Candidatus_Udaeobacter
OTU358	0	0	0	0	0	0	0	0	1	0	0	0	0	0	0	d__Bacteria;k__norank_d__Bacteria;p__Verrucomicrobiota;c__Chlamydiae;o__Chlamydiales;f__cvE6;g__norank_f__cvE6;s__uncultured_bacterium_g__norank_f__cvE6
OTU359	0	0	0	0	0	2	0	1	0	0	0	0	0	1	0	d__Bacteria;k__norank_d__Bacteria;p__Acidobacteriota;c__Vicinamibacteria;o__Vicinamibacterales;f__norank_o__Vicinamibacterales;g__norank_f__norank_o__Vicinamibacterales;s__uncultured_Acidobacteriales_bacterium_g__norank_f__norank_o__Vicinamibacterales
OTU360	0	0	0	0	0	0	0	1	4	9	0	0	0	0	0	d__Bacteria;k__norank_d__Bacteria;p__Gemmatimonadota;c__Gemmatimonadetes;o__Gemmatimonadales;f__Gemmatimonadaceae;g__norank_f__Gemmatimonadaceae;s__unclassified_g__norank_f__Gemmatimonadaceae
OTU361	0	0	0	0	0	0	0	0	0	0	0	0	0	0	0	d__Bacteria;k__norank_d__Bacteria;p__Chloroflexi;c__Ktedonobacteria;o__Ktedonobacterales;f__JG30-KF-AS9;g__norank_f__JG30-KF-AS9;s__unclassified_g__norank_f__JG30-KF-AS9
OTU362	0	0	0	0	0	0	0	0	0	0	0	0	0	0	0	d__Bacteria;k__norank_d__Bacteria;p__Chloroflexi;c__JG30-KF-CM66;o__norank_c__JG30-KF-CM66;f__norank_o__norank_c__JG30-KF-CM66;g__norank_f__norank_o__norank_c__JG30-KF-CM66;s__unclassified_g__norank_f__norank_o__norank_c__JG30-KF-CM66
OTU363	0	0	0	0	0	0	0	0	0	0	0	0	0	0	0	d__Bacteria;k__norank_d__Bacteria;p__Bacteroidota;c__Bacteroidia;o__Sphingobacteriales;f__env.OPS_17;g__norank_f__env.OPS_17;s__uncultured_bacterium_g__norank_f__env.OPS_17
OTU364	0	0	0	0	0	0	0	0	0	0	0	0	0	0	0	d__Bacteria;k__norank_d__Bacteria;p__Chloroflexi;c__Ktedonobacteria;o__Ktedonobacterales;f__JG30-KF-AS9;g__norank_f__JG30-KF-AS9;s__uncultured_bacterium_g__norank_f__JG30-KF-AS9
OTU365	0	0	0	0	0	0	0	0	0	0	0	0	0	0	0	d__Bacteria;k__norank_d__Bacteria;p__Firmicutes;c__Clostridia;o__Peptococcales;f__Peptococcaceae;g__norank_f__Peptococcaceae;s__uncultured_Peptococcaceae_bacterium_g__norank_f__Peptococcaceae
OTU366	0	0	0	0	0	0	0	0	0	0	0	0	0	0	0	d__Bacteria;k__norank_d__Bacteria;p__Proteobacteria;c__Gammaproteobacteria;o__Diplorickettsiales;f__Diplorickettsiaceae;g__Aquicella;s__uncultured_bacterium_g__Aquicella
OTU367	1	0	0	0	0	1	1	7	13	5	0	0	21	18	11	d__Bacteria;k__norank_d__Bacteria;p__Actinobacteriota;c__Actinobacteria;o__Propionibacteriales;f__Nocardioidaceae;g__Nocardioides;s__Nocardioides_sp._g__Nocardioides
OTU368	0	0	0	0	0	0	0	0	0	0	0	0	0	0	0	d__Bacteria;k__norank_d__Bacteria;p__unclassified_k__norank_d__Bacteria;c__unclassified_k__norank_d__Bacteria;o__unclassified_k__norank_d__Bacteria;f__unclassified_k__norank_d__Bacteria;g__unclassified_k__norank_d__Bacteria;s__unclassified_k__norank_d__Bacteria
OTU369	0	0	0	0	0	0	0	0	0	0	0	0	0	0	0	d__Bacteria;k__norank_d__Bacteria;p__Firmicutes;c__Bacilli;o__Izemoplasmatales;f__norank_o__Izemoplasmatales;g__norank_f__norank_o__Izemoplasmatales;s__uncultured_bacterium_g__norank_f__norank_o__Izemoplasmatales
OTU370	0	0	0	0	0	0	0	0	0	0	0	0	0	0	0	d__Bacteria;k__norank_d__Bacteria;p__Firmicutes;c__Bacilli;o__Paenibacillales;f__Paenibacillaceae;g__unclassified_f__Paenibacillaceae;s__unclassified_f__Paenibacillaceae
OTU371	0	0	0	0	0	0	0	0	0	0	0	0	0	0	0	d__Bacteria;k__norank_d__Bacteria;p__Verrucomicrobiota;c__Chlamydiae;o__Chlamydiales;f__Parachlamydiaceae;g__unclassified_f__Parachlamydiaceae;s__unclassified_f__Parachlamydiaceae
OTU372	0	0	0	0	0	0	0	0	0	0	0	0	0	0	0	d__Bacteria;k__norank_d__Bacteria;p__Proteobacteria;c__Gammaproteobacteria;o__Gammaproteobacteria_Incertae_Sedis;f__unclassified_o__Gammaproteobacteria_Incertae_Sedis;g__Candidatus_Berkiella;s__uncultured_bacterium_g__Candidatus_Berkiella
OTU373	0	0	0	0	0	0	0	0	0	0	0	0	0	0	0	d__Bacteria;k__norank_d__Bacteria;p__Firmicutes;c__Limnochordia;o__Limnochordales;f__Limnochordaceae;g__norank_f__Limnochordaceae;s__uncultured_bacterium_g__norank_f__Limnochordaceae
OTU374	0	0	0	0	0	0	0	0	0	0	0	0	0	0	0	d__Bacteria;k__norank_d__Bacteria;p__Actinobacteriota;c__Actinobacteria;o__Micromonosporales;f__Micromonosporaceae;g__Longispora;s__uncultured_bacterium_g__Longispora
OTU375	0	0	0	0	0	0	0	0	0	0	0	0	0	0	0	d__Bacteria;k__norank_d__Bacteria;p__Cyanobacteria;c__Cyanobacteriia;o__Chloroplast;f__norank_o__Chloroplast;g__norank_f__norank_o__Chloroplast;s__unclassified_g__norank_f__norank_o__Chloroplast
OTU376	0	0	0	0	0	0	0	0	0	0	0	0	0	0	0	d__Bacteria;k__norank_d__Bacteria;p__Firmicutes;c__Clostridia;o__unclassified_c__Clostridia;f__unclassified_c__Clostridia;g__unclassified_c__Clostridia;s__unclassified_c__Clostridia
OTU377	0	0	0	0	0	0	0	0	0	0	0	0	0	0	0	d__Bacteria;k__norank_d__Bacteria;p__Acidobacteriota;c__Acidobacteriae;o__Acidobacteriales;f__Acidobacteriaceae_Subgroup_1;g__norank_f__Acidobacteriaceae_Subgroup_1;s__uncultured_forest_soil_bacterium_g__norank_f__Acidobacteriaceae_Subgroup_1
OTU378	0	0	0	0	0	0	0	0	0	0	0	0	0	0	0	d__Bacteria;k__norank_d__Bacteria;p__Armatimonadota;c__Armatimonadia;o__Armatimonadales;f__norank_o__Armatimonadales;g__norank_f__norank_o__Armatimonadales;s__uncultured_bacterium_g__norank_f__norank_o__Armatimonadales
OTU379	0	0	0	0	0	0	2	1	4	2	0	4	0	7	0	d__Bacteria;k__norank_d__Bacteria;p__Proteobacteria;c__Gammaproteobacteria;o__Burkholderiales;f__Nitrosomonadaceae;g__MND1;s__uncultured_bacterium_g__MND1
OTU380	0	0	0	0	0	0	0	0	0	0	0	0	1	1	0	d__Bacteria;k__norank_d__Bacteria;p__unclassified_k__norank_d__Bacteria;c__unclassified_k__norank_d__Bacteria;o__unclassified_k__norank_d__Bacteria;f__unclassified_k__norank_d__Bacteria;g__unclassified_k__norank_d__Bacteria;s__unclassified_k__norank_d__Bacteria
OTU381	0	0	0	0	0	0	0	0	0	0	0	0	0	0	0	d__Bacteria;k__norank_d__Bacteria;p__Bdellovibrionota;c__Bdellovibrionia;o__Bdellovibrionales;f__Bdellovibrionaceae;g__Bdellovibrio;s__uncultured_bacterium_g__Bdellovibrio
OTU382	0	0	0	0	0	0	0	0	0	0	0	0	0	0	0	d__Bacteria;k__norank_d__Bacteria;p__Firmicutes;c__Bacilli;o__Bacillales;f__Bacillaceae;g__Ureibacillus;s__unclassified_g__Ureibacillus
OTU383	0	0	0	0	0	0	0	0	0	0	0	0	0	0	0	d__Bacteria;k__norank_d__Bacteria;p__Myxococcota;c__bacteriap25;o__norank_c__bacteriap25;f__norank_o__norank_c__bacteriap25;g__norank_f__norank_o__norank_c__bacteriap25;s__uncultured_Syntrophobacterales_bacterium_g__norank_f__norank
OTU384	0	0	0	0	0	0	0	0	0	0	0	0	0	0	0	d__Bacteria;k__norank_d__Bacteria;p__Myxococcota;c__Myxococcia;o__Myxococcales;f__Vulgatibacteraceae;g__Vulgatibacter;s__Vulgatibacter_incomptus
OTU385	0	0	0	0	0	0	0	0	0	0	0	0	0	0	0	d__Bacteria;k__norank_d__Bacteria;p__Myxococcota;c__Polyangia;o__mle1-27;f__norank_o__mle1-27;g__norank_f__norank_o__mle1-27;s__uncultured_delta_proteobacterium_g__norank_f__norank_o__mle1-27
OTU386	0	0	0	0	0	0	0	0	0	0	0	0	0	0	0	d__Bacteria;k__norank_d__Bacteria;p__Bdellovibrionota;c__Bdellovibrionia;o__Bdellovibrionales;f__Bdellovibrionaceae;g__Bdellovibrio;s__uncultured_bacterium_g__Bdellovibrio
OTU387	0	0	0	0	0	0	0	0	0	0	0	0	0	0	0	d__Bacteria;k__norank_d__Bacteria;p__Gemmatimonadota;c__S0134_terrestrial_group;o__norank_c__S0134_terrestrial_group;f__norank_o__norank_c__S0134_terrestrial_group;g__norank_f__norank_o__norank_c__S0134_terrestrial_group;s__uncultured_compost_bacterium_g__norank_f__norank_o__norank_c__S0134_terrestrial_group
OTU388	0	0	0	0	0	0	0	0	0	0	0	0	0	0	0	d__Bacteria;k__norank_d__Bacteria;p__Proteobacteria;c__Gammaproteobacteria;o__Diplorickettsiales;f__Diplorickettsiaceae;g__norank_f__Diplorickettsiaceae;s__uncultured_bacterium_g__norank_f__Diplorickettsiaceae
OTU389	0	0	0	0	0	0	0	0	0	0	0	0	0	0	0	d__Bacteria;k__norank_d__Bacteria;p__Planctomycetota;c__Planctomycetes;o__Isosphaerales;f__Isosphaeraceae;g__norank_f__Isosphaeraceae;s__uncultured_bacterium_g__norank_f__Isosphaeraceae
OTU390	0	0	0	0	0	0	0	0	0	0	0	0	0	0	0	d__Bacteria;k__norank_d__Bacteria;p__Firmicutes;c__Clostridia;o__norank_c__Clostridia;f__Hungateiclostridiaceae;g__unclassified_f__Hungateiclostridiaceae;s__unclassified_f__Hungateiclostridiaceae
OTU391	0	0	0	0	0	0	0	0	0	0	0	0	0	0	0	d__Bacteria;k__norank_d__Bacteria;p__Bdellovibrionota;c__Oligoflexia;o__0319-6G20;f__norank_o__0319-6G20;g__norank_f__norank_o__0319-6G20;s__unclassified_g__norank_f__norank_o__0319-6G20
OTU392	0	0	0	0	0	0	0	0	0	0	0	0	0	0	0	d__Bacteria;k__norank_d__Bacteria;p__Myxococcota;c__Polyangia;o__mle1-27;f__norank_o__mle1-27;g__norank_f__norank_o__mle1-27;s__uncultured_bacterium_g__norank_f__norank_o__mle1-27
OTU393	0	0	0	0	0	0	0	0	0	0	0	0	0	0	0	d__Bacteria;k__norank_d__Bacteria;p__Proteobacteria;c__Gammaproteobacteria;o__Legionellales;f__Legionellaceae;g__unclassified_f__Legionellaceae;s__unclassified_f__Legionellaceae
OTU394	0	0	0	0	0	0	0	0	0	0	0	0	0	0	0	d__Bacteria;k__norank_d__Bacteria;p__Dependentiae;c__Babeliae;o__Babeliales;f__Babeliaceae;g__norank_f__Babeliaceae;s__uncultured_bacterium_g__norank_f__Babeliaceae
OTU395	0	0	0	0	0	0	0	0	0	0	0	0	0	0	0	d__Bacteria;k__norank_d__Bacteria;p__Firmicutes;c__Clostridia;o__Clostridiales;f__Oxobacteraceae;g__Oxobacter;s__uncultured_bacterium_g__Oxobacter
OTU396	0	0	0	0	0	0	0	0	0	0	0	0	0	0	0	d__Bacteria;k__norank_d__Bacteria;p__Proteobacteria;c__Gammaproteobacteria;o__Diplorickettsiales;f__Diplorickettsiaceae;g__norank_f__Diplorickettsiaceae;s__unclassified_g__norank_f__Diplorickettsiaceae
OTU397	0	0	0	0	0	0	0	0	0	0	0	0	0	0	0	d__Bacteria;k__norank_d__Bacteria;p__Bdellovibrionota;c__Oligoflexia;o__0319-6G20;f__norank_o__0319-6G20;g__norank_f__norank_o__0319-6G20;s__unclassified_g__norank_f__norank_o__0319-6G20
OTU398	4	0	1	2	0	0	0	0	1	0	2	0	3	1	1	d__Bacteria;k__norank_d__Bacteria;p__Proteobacteria;c__Gammaproteobacteria;o__Burkholderiales;f__Comamonadaceae;g__norank_f__Comamonadaceae;s__uncultured_bacterium_g__norank_f__Comamonadaceae
OTU399	0	0	0	0	0	0	0	0	0	0	0	0	0	0	0	d__Bacteria;k__norank_d__Bacteria;p__Firmicutes;c__Bacilli;o__Bacillales;f__Bacillaceae;g__Bacillus;s__unclassified_g__Bacillus
OTU400	0	0	0	0	0	0	0	0	0	0	0	0	0	0	0	d__Bacteria;k__norank_d__Bacteria;p__unclassified_k__norank_d__Bacteria;c__unclassified_k__norank_d__Bacteria;o__unclassified_k__norank_d__Bacteria;f__unclassified_k__norank_d__Bacteria;g__unclassified_k__norank_d__Bacteria;s__unclassified_k__norank_d__Bacteria
OTU401	0	0	0	0	0	0	0	0	0	0	0	0	0	0	0	d__Bacteria;k__norank_d__Bacteria;p__Firmicutes;c__Limnochordia;o__M55-D21;f__norank_o__M55-D21;g__norank_f__norank_o__M55-D21;s__uncultured_bacterium_g__norank_f__norank_o__M55-D21
OTU402	0	0	0	0	0	0	0	1	0	0	0	0	0	0	0	d__Bacteria;k__norank_d__Bacteria;p__Bdellovibrionota;c__Oligoflexia;o__Oligoflexales;f__norank_o__Oligoflexales;g__norank_f__norank_o__Oligoflexales;s__uncultured_soil_bacterium_g__norank_f__norank_o__Oligoflexales
OTU403	0	0	0	0	0	0	0	0	0	0	0	0	0	0	0	d__Bacteria;k__norank_d__Bacteria;p__Bdellovibrionota;c__Oligoflexia;o__0319-6G20;f__norank_o__0319-6G20;g__norank_f__norank_o__0319-6G20;s__unclassified_g__norank_f__norank_o__0319-6G20
OTU404	0	0	0	0	0	0	0	0	0	0	0	0	0	0	0	d__Bacteria;k__norank_d__Bacteria;p__Proteobacteria;c__Gammaproteobacteria;o__unclassified_c__Gammaproteobacteria;f__unclassified_c__Gammaproteobacteria;g__unclassified_c__Gammaproteobacteria;s__unclassified_c__Gammaproteobacteria
OTU405	0	0	0	0	0	0	0	0	0	0	0	0	0	0	0	d__Bacteria;k__norank_d__Bacteria;p__Firmicutes;c__Bacilli;o__Bacillales;f__Bacillaceae;g__unclassified_f__Bacillaceae;s__unclassified_f__Bacillaceae
OTU406	0	0	0	0	0	0	0	0	0	0	0	0	0	0	0	d__Bacteria;k__norank_d__Bacteria;p__Bdellovibrionota;c__Oligoflexia;o__0319-6G20;f__norank_o__0319-6G20;g__norank_f__norank_o__0319-6G20;s__unclassified_g__norank_f__norank_o__0319-6G20
OTU407	0	0	0	0	0	0	0	0	0	0	0	0	0	0	0	d__Bacteria;k__norank_d__Bacteria;p__Firmicutes;c__Syntrophomonadia;o__Syntrophomonadales;f__Syntrophomonadaceae;g__norank_f__Syntrophomonadaceae;s__uncultured_prokaryote_g__norank_f__Syntrophomonadaceae
OTU408	0	0	0	0	0	0	0	0	0	0	0	0	0	0	0	d__Bacteria;k__norank_d__Bacteria;p__Myxococcota;c__Polyangia;o__Haliangiales;f__Haliangiaceae;g__Haliangium;s__uncultured_bacterium_g__Haliangium
OTU409	0	0	0	0	0	0	0	0	0	0	0	0	0	0	0	d__Bacteria;k__norank_d__Bacteria;p__Chloroflexi;c__Ktedonobacteria;o__Ktedonobacterales;f__JG30-KF-AS9;g__norank_f__JG30-KF-AS9;s__unclassified_g__norank_f__JG30-KF-AS9
OTU410	0	0	0	0	0	0	0	0	0	0	0	0	0	0	0	d__Bacteria;k__norank_d__Bacteria;p__Firmicutes;c__Clostridia;o__Clostridiales;f__Clostridiaceae;g__unclassified_f__Clostridiaceae;s__unclassified_f__Clostridiaceae
OTU411	0	0	0	0	0	0	0	0	0	0	0	0	0	0	0	d__Bacteria;k__norank_d__Bacteria;p__Firmicutes;c__Clostridia;o__Oscillospirales;f__UCG-010;g__norank_f__UCG-010;s__unclassified_g__norank_f__UCG-010
OTU412	0	0	0	0	0	0	0	0	0	0	0	0	0	0	0	d__Bacteria;k__norank_d__Bacteria;p__Firmicutes;c__Bacilli;o__unclassified_c__Bacilli;f__unclassified_c__Bacilli;g__unclassified_c__Bacilli;s__unclassified_c__Bacilli
OTU413	0	0	0	0	0	0	0	0	0	0	0	0	0	0	0	d__Bacteria;k__norank_d__Bacteria;p__Elusimicrobiota;c__Lineage_IIa;o__norank_c__Lineage_IIa;f__norank_o__norank_c__Lineage_IIa;g__norank_f__norank_o__norank_c__Lineage_IIa;s__unclassified_g__norank_f__norank_o__norank_c__Lineage_IIa
OTU414	0	0	0	0	0	0	0	0	0	0	0	0	0	0	0	d__Bacteria;k__norank_d__Bacteria;p__Patescibacteria;c__Microgenomatia;o__norank_c__Microgenomatia;f__norank_o__norank_c__Microgenomatia;g__norank_f__norank_o__norank_c__Microgenomatia;s__uncultured_candidate_division_WS6_bacterium_g__norank_f__norank_o__norank
OTU415	0	0	0	0	0	0	0	0	0	0	0	0	0	0	0	d__Bacteria;k__norank_d__Bacteria;p__Verrucomicrobiota;c__Verrucomicrobiae;o__Opitutales;f__Opitutaceae;g__unclassified_f__Opitutaceae;s__unclassified_f__Opitutaceae
OTU416	0	0	0	0	0	0	0	0	0	0	0	0	0	0	0	d__Bacteria;k__norank_d__Bacteria;p__Firmicutes;c__Symbiobacteriia;o__Symbiobacteriales;f__unclassified_o__Symbiobacteriales;g__unclassified_o__Symbiobacteriales;s__unclassified_o__Symbiobacteriales
OTU417	0	0	0	0	0	0	0	0	0	0	0	0	0	0	0	d__Bacteria;k__norank_d__Bacteria;p__Firmicutes;c__Clostridia;o__Lachnospirales;f__Lachnospiraceae;g__unclassified_f__Lachnospiraceae;s__unclassified_f__Lachnospiraceae
OTU418	0	0	0	0	0	0	0	0	0	0	0	0	0	0	0	d__Bacteria;k__norank_d__Bacteria;p__Latescibacterota;c__norank_p__Latescibacterota;o__norank_c__norank_p__Latescibacterota;f__norank_o__norank_c__norank_p__Latescibacterota;g__norank_f__norank_o__norank_c__norank_p__Latescibacterota;s__uncultured_bacterium_g__norank_f__norank_o__norank_c__norank_p__Latescibacterota
OTU419	0	0	0	0	0	0	1	2	1	14	0	0	1	0	3	d__Bacteria;k__norank_d__Bacteria;p__Firmicutes;c__Bacilli;o__Alicyclobacillales;f__Alicyclobacillaceae;g__Tumebacillus;s__uncultured_bacterium_g__Tumebacillus
OTU420	0	0	0	0	0	0	0	0	0	0	1	1	0	0	0	d__Bacteria;k__norank_d__Bacteria;p__Elusimicrobiota;c__Lineage_IIb;o__norank_c__Lineage_IIb;f__norank_o__norank_c__Lineage_IIb;g__norank_f__norank_o__norank_c__Lineage_IIb;s__unclassified_g__norank_f__norank_o__norank_c__Lineage_IIb
OTU421	0	0	0	0	0	0	0	0	0	0	0	0	0	0	0	d__Bacteria;k__norank_d__Bacteria;p__Patescibacteria;c__Saccharimonadia;o__Saccharimonadales;f__S32;g__TM7;s__uncultured_Candidatus_Saccharibacteria_bacterium_g__TM7
OTU422	0	0	0	0	0	0	3	0	0	0	0	0	0	0	0	d__Bacteria;k__norank_d__Bacteria;p__Patescibacteria;c__Parcubacteria;o__norank_c__Parcubacteria;f__norank_o__norank_c__Parcubacteria;g__norank_f__norank_o__norank_c__Parcubacteria;s__uncultured_bacterium_g__norank_f__norank_o__norank_c__Parcubacteria
OTU423	0	0	0	0	0	0	0	0	0	0	0	0	0	0	0	d__Bacteria;k__norank_d__Bacteria;p__Firmicutes;c__Clostridia;o__Peptostreptococcales-Tissierellales;f__Caminicellaceae;g__Caminicella;s__uncultured_compost_bacterium_g__Caminicella
OTU424	0	0	0	0	0	0	0	0	0	0	0	0	0	0	0	d__Bacteria;k__norank_d__Bacteria;p__Firmicutes;c__Sulfobacillia;o__Sulfobacillales;f__Sulfobacillaceae;g__unclassified_f__Sulfobacillaceae;s__unclassified_f__Sulfobacillaceae
OTU425	0	0	0	0	0	1	0	0	0	2	0	0	0	0	0	d__Bacteria;k__norank_d__Bacteria;p__Firmicutes;c__Bacilli;o__Paenibacillales;f__Paenibacillaceae;g__Paenibacillus;s__unclassified_g__Paenibacillus
OTU426	0	0	0	0	0	0	0	1	0	0	0	0	1	0	0	d__Bacteria;k__norank_d__Bacteria;p__Firmicutes;c__Desulfitobacteriia;o__Desulfitobacteriales;f__Desulfitobacteriaceae;g__Desulfitobacterium;s__unclassified_g__Desulfitobacterium
OTU427	0	0	0	0	0	0	0	0	0	0	0	0	0	0	0	d__Bacteria;k__norank_d__Bacteria;p__Chloroflexi;c__Chloroflexia;o__unclassified_c__Chloroflexia;f__unclassified_c__Chloroflexia;g__unclassified_c__Chloroflexia;s__unclassified_c__Chloroflexia
OTU428	0	0	0	0	0	0	0	0	0	0	0	0	0	0	0	d__Bacteria;k__norank_d__Bacteria;p__Firmicutes;c__Limnochordia;o__norank_c__Limnochordia;f__norank_o__norank_c__Limnochordia;g__norank_f__norank_o__norank_c__Limnochordia;s__uncultured_bacterium_g__norank_f__norank_o__norank_c__Limnochordia
OTU429	0	0	0	0	0	0	0	0	0	0	0	0	0	0	0	d__Bacteria;k__norank_d__Bacteria;p__Firmicutes;c__Clostridia;o__Oscillospirales;f__unclassified_o__Oscillospirales;g__unclassified_o__Oscillospirales;s__unclassified_o__Oscillospirales
OTU430	0	0	0	0	0	12	0	0	0	19	0	0	0	2	6	d__Bacteria;k__norank_d__Bacteria;p__Actinobacteriota;c__Actinobacteria;o__Frankiales;f__Acidothermaceae;g__Acidothermus;s__Thermomonosporaceae_bacterium_YE4-D4-16-CH2
OTU431	0	0	0	0	0	0	0	0	0	0	0	0	0	0	0	d__Bacteria;k__norank_d__Bacteria;p__Myxococcota;c__Myxococcia;o__Myxococcales;f__Myxococcaceae;g__P3OB-42;s__uncultured_bacterium_g__P3OB-42
OTU432	0	0	0	0	0	0	0	0	0	0	0	0	0	0	0	d__Bacteria;k__norank_d__Bacteria;p__Bdellovibrionota;c__Bdellovibrionia;o__Bdellovibrionales;f__Bdellovibrionaceae;g__Bdellovibrio;s__uncultured_bacterium_g__Bdellovibrio
OTU433	0	0	0	0	0	0	5	2	2	9	0	0	0	0	2	d__Bacteria;k__norank_d__Bacteria;p__Myxococcota;c__Polyangia;o__Haliangiales;f__Haliangiaceae;g__Haliangium;s__unclassified_g__Haliangium
OTU434	0	0	0	0	0	0	0	0	0	0	0	2	1	0	0	d__Bacteria;k__norank_d__Bacteria;p__Bdellovibrionota;c__Bdellovibrionia;o__Bdellovibrionales;f__Bdellovibrionaceae;g__Bdellovibrio;s__Bdellovibrionales_bacterium_RBG_16_40_8
OTU435	0	0	0	0	0	0	0	0	0	0	0	0	0	0	0	d__Bacteria;k__norank_d__Bacteria;p__Chloroflexi;c__Ktedonobacteria;o__Ktedonobacterales;f__JG30-KF-AS9;g__norank_f__JG30-KF-AS9;s__uncultured_bacterium_g__norank_f__JG30-KF-AS9
OTU436	0	0	0	0	0	0	0	0	0	0	0	0	0	0	0	d__Bacteria;k__norank_d__Bacteria;p__Myxococcota;c__Myxococcia;o__Myxococcales;f__Vulgatibacteraceae;g__Vulgatibacter;s__uncultured_compost_bacterium_g__Vulgatibacter
OTU437	0	0	0	0	0	0	0	0	0	0	0	0	0	0	0	d__Bacteria;k__norank_d__Bacteria;p__Firmicutes;c__Limnochordia;o__MBA03;f__norank_o__MBA03;g__norank_f__norank_o__MBA03;s__uncultured_bacterium_g__norank_f__norank_o__MBA03
OTU438	0	0	0	0	0	0	0	0	0	0	0	0	0	0	0	d__Bacteria;k__norank_d__Bacteria;p__Bacteroidota;c__Bacteroidia;o__Chitinophagales;f__Chitinophagaceae;g__norank_f__Chitinophagaceae;s__uncultured_bacterium_g__norank_f__Chitinophagaceae
OTU439	0	0	0	0	0	0	0	0	0	0	0	0	0	0	0	d__Bacteria;k__norank_d__Bacteria;p__Planctomycetota;c__Planctomycetes;o__Gemmatales;f__Gemmataceae;g__norank_f__Gemmataceae;s__unclassified_g__norank_f__Gemmataceae
OTU440	0	0	0	0	0	0	0	0	0	0	0	0	0	0	0	d__Bacteria;k__norank_d__Bacteria;p__Proteobacteria;c__Gammaproteobacteria;o__Diplorickettsiales;f__Diplorickettsiaceae;g__norank_f__Diplorickettsiaceae;s__uncultured_bacterium_g__norank_f__Diplorickettsiaceae
OTU441	0	0	0	0	0	0	0	0	0	0	0	0	0	0	0	d__Bacteria;k__norank_d__Bacteria;p__Firmicutes;c__Symbiobacteriia;o__Symbiobacteriales;f__Symbiobacteraceae;g__Symbiobacterium;s__unclassified_g__Symbiobacterium
OTU442	0	0	0	0	0	5	0	1	0	1	3	0	3	2	0	d__Bacteria;k__norank_d__Bacteria;p__Dependentiae;c__Babeliae;o__Babeliales;f__unclassified_o__Babeliales;g__unclassified_o__Babeliales;s__unclassified_o__Babeliales
OTU443	0	0	0	0	0	4	0	0	0	0	0	0	0	0	0	d__Bacteria;k__norank_d__Bacteria;p__Firmicutes;c__Bacilli;o__Thermoactinomycetales;f__Thermoactinomycetaceae;g__Thermoactinomyces;s__uncultured_bacterium_g__Thermoactinomyces
OTU444	0	0	0	0	0	0	0	0	0	0	0	0	0	0	0	d__Bacteria;k__norank_d__Bacteria;p__Firmicutes;c__Clostridia;o__Caldicoprobacterales;f__Caldicoprobacteraceae;g__Caldicoprobacter;s__uncultured_bacterium_g__Caldicoprobacter
OTU445	0	0	0	0	0	0	0	0	1	0	0	0	0	0	0	d__Bacteria;k__norank_d__Bacteria;p__Firmicutes;c__Bacilli;o__Bacillales;f__Bacillaceae;g__unclassified_f__Bacillaceae;s__unclassified_f__Bacillaceae
OTU446	0	0	0	0	0	0	9	5	2	0	0	4	5	6	3	d__Bacteria;k__norank_d__Bacteria;p__Chloroflexi;c__Anaerolineae;o__SBR1031;f__A4b;g__norank_f__A4b;s__unclassified_g__norank_f__A4b
OTU447	0	0	0	0	0	0	0	0	0	0	0	0	0	0	0	d__Bacteria;k__norank_d__Bacteria;p__Firmicutes;c__Desulfotomaculia;o__Desulfotomaculales;f__norank_o__Desulfotomaculales;g__Pelotomaculum;s__uncultured_bacterium_g__Pelotomaculum
OTU448	0	0	0	0	0	0	0	0	0	0	0	0	0	0	0	d__Bacteria;k__norank_d__Bacteria;p__Verrucomicrobiota;c__Chlamydiae;o__Chlamydiales;f__Simkaniaceae;g__unclassified_f__Simkaniaceae;s__unclassified_f__Simkaniaceae
OTU449	0	0	0	0	0	0	0	0	1	2	0	0	0	0	2	d__Bacteria;k__norank_d__Bacteria;p__Acidobacteriota;c__Vicinamibacteria;o__Vicinamibacterales;f__norank_o__Vicinamibacterales;g__norank_f__norank_o__Vicinamibacterales;s__unclassified_g__norank_f__norank_o__Vicinamibacterales
OTU450	0	0	0	0	0	0	0	0	0	0	0	0	0	0	0	d__Bacteria;k__norank_d__Bacteria;p__Chloroflexi;c__AD3;o__norank_c__AD3;f__norank_o__norank_c__AD3;g__norank_f__norank_o__norank_c__AD3;s__uncultured_bacterium_g__norank_f__norank_o__norank_c__AD3
OTU451	0	0	0	0	0	3	6	4	6	37	3	2	3	3	11	d__Bacteria;k__norank_d__Bacteria;p__Proteobacteria;c__Gammaproteobacteria;o__Gammaproteobacteria_Incertae_Sedis;f__unclassified_o__Gammaproteobacteria_Incertae_Sedis;g__Acidibacter;s__uncultured_gamma_proteobacterium_g__Acidibacter
OTU452	0	0	0	0	0	0	0	0	0	0	0	0	0	0	0	d__Bacteria;k__norank_d__Bacteria;p__Firmicutes;c__Desulfotomaculia;o__Desulfotomaculales;f__Desulfallas-Sporotomaculum;g__norank_f__Desulfallas-Sporotomaculum;s__uncultured_bacterium_g__norank_f__Desulfallas-Sporotomaculum
OTU453	0	0	0	0	0	0	0	0	0	0	0	0	0	0	0	d__Bacteria;k__norank_d__Bacteria;p__Proteobacteria;c__Alphaproteobacteria;o__Zavarziniales;f__norank_o__Zavarziniales;g__norank_f__norank_o__Zavarziniales;s__uncultured_Alphaproteobacteria_bacterium_g__norank_f__norank_o__Zavarziniales
OTU454	0	0	0	0	0	0	0	0	0	0	0	0	0	0	0	d__Bacteria;k__norank_d__Bacteria;p__unclassified_k__norank_d__Bacteria;c__unclassified_k__norank_d__Bacteria;o__unclassified_k__norank_d__Bacteria;f__unclassified_k__norank_d__Bacteria;g__unclassified_k__norank_d__Bacteria;s__unclassified_k__norank_d__Bacteria
OTU455	0	0	0	0	0	0	0	0	0	0	0	0	0	0	0	d__Bacteria;k__norank_d__Bacteria;p__Firmicutes;c__Bacilli;o__Paenibacillales;f__Paenibacillaceae;g__Thermobacillus;s__unclassified_g__Thermobacillus
OTU456	0	0	0	0	0	0	0	0	0	0	0	0	0	0	0	d__Bacteria;k__norank_d__Bacteria;p__Chloroflexi;c__Ktedonobacteria;o__B12-WMSP1;f__norank_o__B12-WMSP1;g__norank_f__norank_o__B12-WMSP1;s__unclassified_g__norank_f__norank_o__B12-WMSP1
OTU457	0	0	0	0	0	0	0	1	0	2	0	0	1	1	0	d__Bacteria;k__norank_d__Bacteria;p__Gemmatimonadota;c__Gemmatimonadetes;o__Gemmatimonadales;f__Gemmatimonadaceae;g__Gemmatimonas;s__uncultured_bacterium_g__Gemmatimonas
OTU458	0	0	0	0	0	0	0	0	0	0	0	0	0	0	0	d__Bacteria;k__norank_d__Bacteria;p__Patescibacteria;c__Parcubacteria;o__norank_c__Parcubacteria;f__norank_o__norank_c__Parcubacteria;g__norank_f__norank_o__norank_c__Parcubacteria;s__uncultured_bacterium_g__norank_f__norank_o__norank_c__Parcubacteria
OTU459	0	0	0	0	0	0	0	0	0	0	0	0	0	0	0	d__Bacteria;k__norank_d__Bacteria;p__Firmicutes;c__Bacilli;o__Paenibacillales;f__Paenibacillaceae;g__Paenibacillus;s__unclassified_g__Paenibacillus
OTU460	0	0	0	0	0	0	0	0	0	2	0	0	0	0	1	d__Bacteria;k__norank_d__Bacteria;p__Myxococcota;c__Polyangia;o__mle1-27;f__norank_o__mle1-27;g__norank_f__norank_o__mle1-27;s__uncultured_delta_proteobacterium_g__norank_f__norank_o__mle1-27
OTU461	0	0	0	0	0	0	0	0	4	1	0	1	0	0	0	d__Bacteria;k__norank_d__Bacteria;p__Chloroflexi;c__OLB14;o__norank_c__OLB14;f__norank_o__norank_c__OLB14;g__norank_f__norank_o__norank_c__OLB14;s__uncultured_bacterium_g__norank_f__norank_o__norank_c__OLB14
OTU462	0	0	0	0	0	0	0	0	0	0	0	0	0	0	0	d__Bacteria;k__norank_d__Bacteria;p__Firmicutes;c__Clostridia;o__Caldicoprobacterales;f__Caldicoprobacteraceae;g__Caldicoprobacter;s__unclassified_g__Caldicoprobacter
OTU463	0	0	0	0	0	0	0	0	0	0	0	0	0	0	0	d__Bacteria;k__norank_d__Bacteria;p__Chloroflexi;c__Ktedonobacteria;o__Ktedonobacterales;f__JG30-KF-AS9;g__norank_f__JG30-KF-AS9;s__unclassified_g__norank_f__JG30-KF-AS9
OTU464	0	0	0	0	0	0	0	0	0	0	0	0	0	0	0	d__Bacteria;k__norank_d__Bacteria;p__Firmicutes;c__Clostridia;o__Caldicoprobacterales;f__Caldicoprobacteraceae;g__Caldicoprobacter;s__unclassified_g__Caldicoprobacter
OTU465	0	0	0	0	0	0	0	0	0	0	0	0	0	0	0	d__Bacteria;k__norank_d__Bacteria;p__Actinobacteriota;c__Acidimicrobiia;o__norank_c__Acidimicrobiia;f__norank_o__norank_c__Acidimicrobiia;g__norank_f__norank_o__norank_c__Acidimicrobiia;s__unclassified_g__norank_f__norank_o__norank_c__Acidimicrobiia
OTU466	0	0	0	0	0	0	0	0	0	0	0	0	0	0	0	d__Bacteria;k__norank_d__Bacteria;p__Acidobacteriota;c__Acidobacteriae;o__Subgroup_2;f__norank_o__Subgroup_2;g__norank_f__norank_o__Subgroup_2;s__uncultured_Acidobacteriaceae_bacterium_g__norank_f__norank_o__Subgroup_2
OTU467	0	0	0	0	0	0	1	0	0	0	0	0	0	0	0	d__Bacteria;k__norank_d__Bacteria;p__Patescibacteria;c__Parcubacteria;o__norank_c__Parcubacteria;f__norank_o__norank_c__Parcubacteria;g__norank_f__norank_o__norank_c__Parcubacteria;s__uncultured_bacterium_g__norank_f__norank_o__norank_c__Parcubacteria
OTU468	0	5	0	0	0	0	0	0	0	0	0	0	0	1	2	d__Bacteria;k__norank_d__Bacteria;p__Chloroflexi;c__Ktedonobacteria;o__Ktedonobacterales;f__JG30-KF-AS9;g__norank_f__JG30-KF-AS9;s__uncultured_bacterium_g__norank_f__JG30-KF-AS9
OTU469	0	0	0	0	0	0	0	0	0	0	0	0	0	0	0	d__Bacteria;k__norank_d__Bacteria;p__Verrucomicrobiota;c__Chlamydiae;o__Chlamydiales;f__Simkaniaceae;g__Ga0074140;s__Chlamydiae_bacterium_Ga0074140
OTU470	0	0	0	0	0	0	0	0	0	0	0	0	0	0	0	d__Bacteria;k__norank_d__Bacteria;p__Patescibacteria;c__Parcubacteria;o__Candidatus_Kaiserbacteria;f__norank_o__Candidatus_Kaiserbacteria;g__norank_f__norank_o__Candidatus_Kaiserbacteria;s__unclassified_g__norank_f__norank_o__Candidatus_Kaiserbacteria
OTU471	0	0	0	0	0	0	0	0	0	0	0	0	0	0	0	d__Bacteria;k__norank_d__Bacteria;p__Bdellovibrionota;c__Oligoflexia;o__0319-6G20;f__norank_o__0319-6G20;g__norank_f__norank_o__0319-6G20;s__bacterium_enrichment_culture_clone_auto112_4W
OTU472	0	0	0	0	0	0	0	0	0	0	0	0	0	0	0	d__Bacteria;k__norank_d__Bacteria;p__Proteobacteria;c__Alphaproteobacteria;o__Sneathiellales;f__Sneathiellaceae;g__norank_f__Sneathiellaceae;s__uncultured_bacterium_g__norank_f__Sneathiellaceae
OTU473	0	0	0	0	0	0	0	0	0	0	0	0	0	0	0	d__Bacteria;k__norank_d__Bacteria;p__Proteobacteria;c__Gammaproteobacteria;o__Salinisphaerales;f__Solimonadaceae;g__unclassified_f__Solimonadaceae;s__unclassified_f__Solimonadaceae
OTU474	0	0	0	0	0	0	0	0	0	0	0	0	0	0	0	d__Bacteria;k__norank_d__Bacteria;p__Firmicutes;c__Bacilli;o__Paenibacillales;f__Paenibacillaceae;g__unclassified_f__Paenibacillaceae;s__unclassified_f__Paenibacillaceae
OTU475	0	0	0	0	0	0	0	0	0	0	0	0	0	0	0	d__Bacteria;k__norank_d__Bacteria;p__Chloroflexi;c__Ktedonobacteria;o__Ktedonobacterales;f__JG30-KF-AS9;g__norank_f__JG30-KF-AS9;s__uncultured_bacterium_g__norank_f__JG30-KF-AS9
OTU476	0	0	0	0	0	0	0	0	0	0	0	0	0	0	0	d__Bacteria;k__norank_d__Bacteria;p__Firmicutes;c__Clostridia;o__norank_c__Clostridia;f__unclassified_o__norank_c__Clostridia;g__unclassified_o__norank_c__Clostridia;s__unclassified_o__norank_c__Clostridia
OTU477	0	0	0	0	0	0	0	0	0	0	0	0	0	0	0	d__Bacteria;k__norank_d__Bacteria;p__Firmicutes;c__norank_p__Firmicutes;o__norank_c__norank_p__Firmicutes;f__norank_o__norank_c__norank_p__Firmicutes;g__norank_f__norank_o__norank_c__norank_p__Firmicutes;s__anaerobic_digester_metagenome_g__norank_f__norank
OTU478	0	0	0	0	0	0	0	0	0	0	0	0	0	0	0	d__Bacteria;k__norank_d__Bacteria;p__Chloroflexi;c__AD3;o__norank_c__AD3;f__norank_o__norank_c__AD3;g__norank_f__norank_o__norank_c__AD3;s__uncultured_soil_bacterium_g__norank_f__norank_o__norank_c__AD3
OTU479	0	0	0	0	0	0	0	0	0	0	0	0	0	0	0	d__Bacteria;k__norank_d__Bacteria;p__Chloroflexi;c__AD3;o__norank_c__AD3;f__norank_o__norank_c__AD3;g__norank_f__norank_o__norank_c__AD3;s__unclassified_g__norank_f__norank_o__norank_c__AD3
OTU480	0	0	0	0	0	0	0	0	0	0	0	0	0	0	0	d__Bacteria;k__norank_d__Bacteria;p__Planctomycetota;c__Planctomycetes;o__Gemmatales;f__Gemmataceae;g__norank_f__Gemmataceae;s__unclassified_g__norank_f__Gemmataceae
OTU481	0	0	0	0	0	0	0	0	0	0	0	0	0	0	0	d__Bacteria;k__norank_d__Bacteria;p__unclassified_k__norank_d__Bacteria;c__unclassified_k__norank_d__Bacteria;o__unclassified_k__norank_d__Bacteria;f__unclassified_k__norank_d__Bacteria;g__unclassified_k__norank_d__Bacteria;s__unclassified_k__norank_d__Bacteria
OTU482	0	0	0	0	0	0	0	0	0	0	0	0	0	0	0	d__Bacteria;k__norank_d__Bacteria;p__Patescibacteria;c__Saccharimonadia;o__Saccharimonadales;f__WWH38;g__norank_f__WWH38;s__uncultured_bacterium_g__norank_f__WWH38
OTU483	0	0	0	0	0	0	0	0	1	0	1	6	0	2	1	d__Bacteria;k__norank_d__Bacteria;p__Proteobacteria;c__Alphaproteobacteria;o__Rhizobiales;f__Hyphomicrobiaceae;g__Pedomicrobium;s__uncultured_bacterium_g__Pedomicrobium
OTU484	0	0	0	0	0	0	0	0	0	0	0	0	0	0	0	d__Bacteria;k__norank_d__Bacteria;p__Patescibacteria;c__Parcubacteria;o__Candidatus_Kaiserbacteria;f__norank_o__Candidatus_Kaiserbacteria;g__norank_f__norank_o__Candidatus_Kaiserbacteria;s__uncultured_bacterium_g__norank_f__norank_o__Candidatus_Kaiserbacteria
OTU485	0	0	0	0	0	3	0	0	2	4	2	10	3	0	0	d__Bacteria;k__norank_d__Bacteria;p__Proteobacteria;c__Alphaproteobacteria;o__Rhizobiales;f__Hyphomicrobiaceae;g__norank_f__Hyphomicrobiaceae;s__uncultured_bacterium_g__norank_f__Hyphomicrobiaceae
OTU486	0	0	0	0	0	0	0	0	0	0	0	0	0	0	0	d__Bacteria;k__norank_d__Bacteria;p__Firmicutes;c__Syntrophomonadia;o__Syntrophomonadales;f__Syntrophomonadaceae;g__Syntrophomonas;s__anaerobic_digester_metagenome_g__Syntrophomonas
OTU487	0	0	0	0	0	0	0	0	0	0	0	0	0	0	0	d__Bacteria;k__norank_d__Bacteria;p__Gemmatimonadota;c__S0134_terrestrial_group;o__norank_c__S0134_terrestrial_group;f__norank_o__norank_c__S0134_terrestrial_group;g__norank_f__norank_o__norank_c__S0134_terrestrial_group;s__unclassified_g__norank_f__norank_o__norank_c__S0134_terrestrial_group
OTU488	0	0	0	0	0	0	0	0	0	0	0	0	0	0	0	d__Bacteria;k__norank_d__Bacteria;p__Patescibacteria;c__Microgenomatia;o__norank_c__Microgenomatia;f__norank_o__norank_c__Microgenomatia;g__norank_f__norank_o__norank_c__Microgenomatia;s__uncultured_candidate_division_WS6_bacterium_g__norank_f__norank_o__norank
OTU489	0	0	0	0	0	0	0	0	0	0	0	0	0	0	0	d__Bacteria;k__norank_d__Bacteria;p__Firmicutes;c__Clostridia;o__Christensenellales;f__Christensenellaceae;g__norank_f__Christensenellaceae;s__uncultured_bacterium_g__norank_f__Christensenellaceae
OTU490	0	0	0	0	0	0	0	0	0	0	0	0	0	0	0	d__Bacteria;k__norank_d__Bacteria;p__Bdellovibrionota;c__Oligoflexia;o__0319-6G20;f__norank_o__0319-6G20;g__norank_f__norank_o__0319-6G20;s__unclassified_g__norank_f__norank_o__0319-6G20
OTU491	0	0	0	0	0	0	0	0	0	0	0	0	0	0	0	d__Bacteria;k__norank_d__Bacteria;p__Proteobacteria;c__Gammaproteobacteria;o__Diplorickettsiales;f__Diplorickettsiaceae;g__norank_f__Diplorickettsiaceae;s__uncultured_Coxiellaceae_bacterium_g__norank_f__Diplorickettsiaceae
OTU492	0	0	0	0	0	0	0	0	0	0	0	0	0	0	0	d__Bacteria;k__norank_d__Bacteria;p__Firmicutes;c__Limnochordia;o__Limnochordales;f__Limnochordaceae;g__norank_f__Limnochordaceae;s__uncultured_bacterium_g__norank_f__Limnochordaceae
OTU493	0	0	0	0	0	0	0	0	0	0	0	0	0	0	0	d__Bacteria;k__norank_d__Bacteria;p__Bacteroidota;c__Bacteroidia;o__Sphingobacteriales;f__env.OPS_17;g__norank_f__env.OPS_17;s__unclassified_g__norank_f__env.OPS_17
OTU494	0	0	0	0	0	0	0	0	0	0	0	0	0	0	0	d__Bacteria;k__norank_d__Bacteria;p__Myxococcota;c__Myxococcia;o__Myxococcales;f__unclassified_o__Myxococcales;g__unclassified_o__Myxococcales;s__unclassified_o__Myxococcales
OTU495	0	0	0	0	0	0	0	0	0	0	0	0	0	0	0	d__Bacteria;k__norank_d__Bacteria;p__Bacteroidota;c__Bacteroidia;o__Sphingobacteriales;f__FFCH9454;g__norank_f__FFCH9454;s__uncultured_bacterium_g__norank_f__FFCH9454
OTU496	0	0	0	0	0	0	0	0	0	0	0	0	0	1	0	d__Bacteria;k__norank_d__Bacteria;p__Bdellovibrionota;c__Oligoflexia;o__0319-6G20;f__norank_o__0319-6G20;g__norank_f__norank_o__0319-6G20;s__unclassified_g__norank_f__norank_o__0319-6G20
OTU497	0	0	0	0	0	0	0	0	0	3	0	0	0	4	0	d__Bacteria;k__norank_d__Bacteria;p__Proteobacteria;c__Alphaproteobacteria;o__Caulobacterales;f__Caulobacteraceae;g__norank_f__Caulobacteraceae;s__unclassified_g__norank_f__Caulobacteraceae
OTU498	0	0	0	0	0	0	0	0	0	0	0	0	0	0	0	d__Bacteria;k__norank_d__Bacteria;p__Myxococcota;c__Myxococcia;o__Myxococcales;f__Myxococcaceae;g__KD3-10;s__unclassified_g__KD3-10
OTU499	0	0	0	0	0	0	0	0	0	0	0	0	0	0	0	d__Bacteria;k__norank_d__Bacteria;p__Proteobacteria;c__Gammaproteobacteria;o__Legionellales;f__Legionellaceae;g__Legionella;s__unclassified_g__Legionella
OTU500	0	0	0	0	0	1	2	0	0	0	4	1	0	1	2	d__Bacteria;k__norank_d__Bacteria;p__Bacteroidota;c__Bacteroidia;o__Flavobacteriales;f__Flavobacteriaceae;g__Flavobacterium;s__Flavobacterium_resistens
OTU501	0	0	0	0	0	0	0	0	0	0	0	0	0	0	0	d__Bacteria;k__norank_d__Bacteria;p__Firmicutes;c__Clostridia;o__Peptostreptococcales-Tissierellales;f__norank_o__Peptostreptococcales-Tissierellales;g__Tepidimicrobium;s__unclassified_g__Tepidimicrobium
OTU502	0	0	0	0	0	0	0	0	0	0	0	0	0	0	0	d__Bacteria;k__norank_d__Bacteria;p__Proteobacteria;c__Gammaproteobacteria;o__Diplorickettsiales;f__Diplorickettsiaceae;g__norank_f__Diplorickettsiaceae;s__uncultured_bacterium_g__norank_f__Diplorickettsiaceae
OTU503	0	0	0	0	0	0	0	0	0	0	1	0	0	0	0	d__Bacteria;k__norank_d__Bacteria;p__Bacteroidota;c__Bacteroidia;o__Chitinophagales;f__37-13;g__norank_f__37-13;s__metagenome_g__norank_f__37-13
OTU504	0	0	0	0	0	0	1	0	0	1	0	0	0	0	0	d__Bacteria;k__norank_d__Bacteria;p__Firmicutes;c__Bacilli;o__Aneurinibacillales;f__Aneurinibacillaceae;g__Aneurinibacillus;s__uncultured_bacterium_g__Aneurinibacillus
OTU505	0	0	0	0	0	0	0	0	0	0	0	0	0	0	0	d__Bacteria;k__norank_d__Bacteria;p__Bacteroidota;c__Bacteroidia;o__Sphingobacteriales;f__Sphingobacteriaceae;g__Mucilaginibacter;s__Mucilaginibacter_sp.
OTU506	0	0	0	0	0	0	0	0	0	0	0	0	0	0	0	d__Bacteria;k__norank_d__Bacteria;p__Dependentiae;c__Babeliae;o__Babeliales;f__UBA12411;g__norank_f__UBA12411;s__metagenome_g__norank_f__UBA12411
OTU507	0	0	0	0	0	0	0	0	0	0	0	0	0	0	0	d__Bacteria;k__norank_d__Bacteria;p__Bacteroidota;c__Bacteroidia;o__Sphingobacteriales;f__env.OPS_17;g__norank_f__env.OPS_17;s__uncultured_bacterium_g__norank_f__env.OPS_17
OTU508	0	0	0	0	0	0	0	0	0	0	0	0	0	0	0	d__Bacteria;k__norank_d__Bacteria;p__Proteobacteria;c__Gammaproteobacteria;o__unclassified_c__Gammaproteobacteria;f__unclassified_c__Gammaproteobacteria;g__unclassified_c__Gammaproteobacteria;s__unclassified_c__Gammaproteobacteria
OTU509	0	0	0	0	0	0	0	0	2	1	0	0	0	0	0	d__Bacteria;k__norank_d__Bacteria;p__Myxococcota;c__Polyangia;o__Haliangiales;f__Haliangiaceae;g__Haliangium;s__unclassified_g__Haliangium
OTU510	0	0	0	0	0	0	0	0	2	0	1	5	0	2	0	d__Bacteria;k__norank_d__Bacteria;p__Bacteroidota;c__Bacteroidia;o__Sphingobacteriales;f__env.OPS_17;g__norank_f__env.OPS_17;s__uncultured_Bacteroidetes_bacterium_g__norank_f__env.OPS_17
OTU511	0	0	0	0	0	0	0	0	0	0	0	0	0	0	0	d__Bacteria;k__norank_d__Bacteria;p__Bdellovibrionota;c__Oligoflexia;o__Oligoflexales;f__norank_o__Oligoflexales;g__norank_f__norank_o__Oligoflexales;s__uncultured_bacterium_Ak20-3
OTU512	0	0	0	0	0	0	0	0	0	0	0	0	0	0	0	d__Bacteria;k__norank_d__Bacteria;p__Bdellovibrionota;c__Oligoflexia;o__0319-6G20;f__norank_o__0319-6G20;g__norank_f__norank_o__0319-6G20;s__bacterium_enrichment_culture_clone_B1262011
OTU513	0	0	0	0	0	0	0	0	0	0	0	0	0	0	0	d__Bacteria;k__norank_d__Bacteria;p__Myxococcota;c__Polyangia;o__mle1-27;f__norank_o__mle1-27;g__norank_f__norank_o__mle1-27;s__uncultured_delta_proteobacterium_g__norank_f__norank_o__mle1-27
OTU514	0	0	0	0	0	0	0	1	0	0	0	0	0	0	0	d__Bacteria;k__norank_d__Bacteria;p__Myxococcota;c__Myxococcia;o__Myxococcales;f__Myxococcaceae;g__KD3-10;s__metagenome_g__KD3-10
OTU515	0	0	0	0	0	0	0	0	0	0	0	0	0	0	0	d__Bacteria;k__norank_d__Bacteria;p__Patescibacteria;c__Berkelbacteria;o__norank_c__Berkelbacteria;f__norank_o__norank_c__Berkelbacteria;g__norank_f__norank_o__norank_c__Berkelbacteria;s__metagenome_g__norank_f__norank_o__norank_c__Berkelbacteria
OTU516	0	0	0	0	0	0	0	0	0	0	0	0	0	2	0	d__Bacteria;k__norank_d__Bacteria;p__Bacteroidota;c__Bacteroidia;o__Sphingobacteriales;f__env.OPS_17;g__norank_f__env.OPS_17;s__unclassified_g__norank_f__env.OPS_17
OTU517	0	0	0	0	0	0	0	0	0	0	0	0	0	0	0	d__Bacteria;k__norank_d__Bacteria;p__Chloroflexi;c__Chloroflexia;o__Chloroflexales;f__Roseiflexaceae;g__norank_f__Roseiflexaceae;s__uncultured_bacterium_g__norank_f__Roseiflexaceae
OTU518	0	0	0	0	0	0	0	0	0	0	0	0	0	0	0	d__Bacteria;k__norank_d__Bacteria;p__Firmicutes;c__Bacilli;o__Caldalkalibacillales;f__Caldalkalibacillaceae;g__Caldalkalibacillus;s__uncultured_compost_bacterium_g__Caldalkalibacillus
OTU519	0	0	0	0	0	0	0	0	0	0	0	0	0	0	0	d__Bacteria;k__norank_d__Bacteria;p__Firmicutes;c__Clostridia;o__Oscillospirales;f__Ethanoligenenaceae;g__norank_f__Ethanoligenenaceae;s__uncultured_bacterium_g__norank_f__Ethanoligenenaceae
OTU520	0	0	0	0	0	1	0	0	0	61	0	0	0	0	0	d__Bacteria;k__norank_d__Bacteria;p__Gemmatimonadota;c__Gemmatimonadetes;o__Gemmatimonadales;f__Gemmatimonadaceae;g__norank_f__Gemmatimonadaceae;s__uncultured_bacterium_g__norank_f__Gemmatimonadaceae
OTU521	0	0	0	0	0	0	0	0	0	4	0	0	0	0	1	d__Bacteria;k__norank_d__Bacteria;p__Bdellovibrionota;c__Oligoflexia;o__0319-6G20;f__norank_o__0319-6G20;g__norank_f__norank_o__0319-6G20;s__unclassified_g__norank_f__norank_o__0319-6G20
OTU522	0	0	0	0	0	0	0	0	0	0	0	0	0	0	0	d__Bacteria;k__norank_d__Bacteria;p__Myxococcota;c__bacteriap25;o__norank_c__bacteriap25;f__norank_o__norank_c__bacteriap25;g__norank_f__norank_o__norank_c__bacteriap25;s__unclassified_g__norank_f__norank_o__norank_c__bacteriap25
OTU523	0	0	0	0	0	0	0	0	0	0	0	0	0	0	0	d__Bacteria;k__norank_d__Bacteria;p__Chloroflexi;c__Ktedonobacteria;o__B12-WMSP1;f__norank_o__B12-WMSP1;g__norank_f__norank_o__B12-WMSP1;s__uncultured_Chloroflexi_bacterium_g__norank_f__norank_o__B12-WMSP1
OTU524	0	0	0	0	0	0	0	0	0	0	0	0	0	0	0	d__Bacteria;k__norank_d__Bacteria;p__Proteobacteria;c__Gammaproteobacteria;o__Diplorickettsiales;f__Diplorickettsiaceae;g__Aquicella;s__unclassified_g__Aquicella
OTU525	0	0	0	0	0	0	0	0	0	0	0	0	0	0	0	d__Bacteria;k__norank_d__Bacteria;p__Bdellovibrionota;c__Oligoflexia;o__Oligoflexales;f__norank_o__Oligoflexales;g__norank_f__norank_o__Oligoflexales;s__unclassified_g__norank_f__norank_o__Oligoflexales
OTU526	0	0	0	0	0	0	0	0	0	0	0	0	0	0	0	d__Bacteria;k__norank_d__Bacteria;p__Bdellovibrionota;c__Oligoflexia;o__Silvanigrellales;f__Silvanigrellaceae;g__Silvanigrella;s__metagenome_g__Silvanigrella
OTU527	0	0	0	0	0	25	43	23	14	26	23	29	31	37	14	d__Bacteria;k__norank_d__Bacteria;p__Chloroflexi;c__Dehalococcoidia;o__S085;f__norank_o__S085;g__norank_f__norank_o__S085;s__metagenome_g__norank_f__norank_o__S085
OTU528	0	0	0	0	0	0	0	0	0	0	0	0	0	0	0	d__Bacteria;k__norank_d__Bacteria;p__Bdellovibrionota;c__Oligoflexia;o__0319-6G20;f__norank_o__0319-6G20;g__norank_f__norank_o__0319-6G20;s__unclassified_g__norank_f__norank_o__0319-6G20
OTU529	0	0	0	0	0	0	0	0	0	0	0	0	0	0	0	d__Bacteria;k__norank_d__Bacteria;p__unclassified_k__norank_d__Bacteria;c__unclassified_k__norank_d__Bacteria;o__unclassified_k__norank_d__Bacteria;f__unclassified_k__norank_d__Bacteria;g__unclassified_k__norank_d__Bacteria;s__unclassified_k__norank_d__Bacteria
OTU530	0	0	0	0	0	0	0	0	0	0	0	0	0	0	0	d__Bacteria;k__norank_d__Bacteria;p__Firmicutes;c__Desulfotomaculia;o__Desulfotomaculales;f__norank_o__Desulfotomaculales;g__Desulfotomaculum;s__Desulfotomaculum_ferrireducens
OTU531	0	0	0	0	0	0	0	1	0	0	1	0	0	0	0	d__Bacteria;k__norank_d__Bacteria;p__Dependentiae;c__Babeliae;o__Babeliales;f__Vermiphilaceae;g__norank_f__Vermiphilaceae;s__unclassified_g__norank_f__Vermiphilaceae
OTU532	0	0	0	0	0	0	0	0	0	0	0	0	0	0	0	d__Bacteria;k__norank_d__Bacteria;p__Actinobacteriota;c__Actinobacteria;o__Micrococcales;f__Micrococcaceae;g__Arthrobacter;s__Arthrobacter_sp._DCT-5
OTU533	0	0	0	0	0	0	0	0	0	0	0	0	0	0	0	d__Bacteria;k__norank_d__Bacteria;p__Bdellovibrionota;c__Oligoflexia;o__0319-6G20;f__norank_o__0319-6G20;g__norank_f__norank_o__0319-6G20;s__unclassified_g__norank_f__norank_o__0319-6G20
OTU534	0	0	0	0	0	0	0	0	0	0	0	0	0	0	0	d__Bacteria;k__norank_d__Bacteria;p__Myxococcota;c__bacteriap25;o__norank_c__bacteriap25;f__norank_o__norank_c__bacteriap25;g__norank_f__norank_o__norank_c__bacteriap25;s__unclassified_g__norank_f__norank_o__norank_c__bacteriap25
OTU535	0	0	0	0	0	0	0	0	0	0	0	0	0	0	0	d__Bacteria;k__norank_d__Bacteria;p__Firmicutes;c__Bacilli;o__Paenibacillales;f__Paenibacillaceae;g__unclassified_f__Paenibacillaceae;s__unclassified_f__Paenibacillaceae
OTU536	0	0	0	0	0	0	0	0	0	0	0	0	0	0	0	d__Bacteria;k__norank_d__Bacteria;p__Chloroflexi;c__TK10;o__norank_c__TK10;f__norank_o__norank_c__TK10;g__norank_f__norank_o__norank_c__TK10;s__uncultured_soil_bacterium_g__norank_f__norank_o__norank_c__TK10
OTU537	0	0	0	0	0	0	0	0	0	0	1	0	0	7	0	d__Bacteria;k__norank_d__Bacteria;p__Bacteroidota;c__Bacteroidia;o__Chitinophagales;f__Chitinophagaceae;g__Edaphobaculum;s__unclassified_g__Edaphobaculum
OTU538	0	0	0	0	0	0	0	0	0	0	0	0	0	0	0	d__Bacteria;k__norank_d__Bacteria;p__Bacteroidota;c__Bacteroidia;o__Sphingobacteriales;f__Sphingobacteriaceae;g__Pedobacter;s__Sphingobacteriia_bacterium_WF20
OTU539	0	0	0	0	0	0	0	0	0	0	0	0	0	0	0	d__Bacteria;k__norank_d__Bacteria;p__Planctomycetota;c__Planctomycetes;o__Gemmatales;f__Gemmataceae;g__norank_f__Gemmataceae;s__unclassified_g__norank_f__Gemmataceae
OTU540	0	0	0	0	0	0	0	0	0	0	0	0	0	0	0	d__Bacteria;k__norank_d__Bacteria;p__Proteobacteria;c__Gammaproteobacteria;o__unclassified_c__Gammaproteobacteria;f__unclassified_c__Gammaproteobacteria;g__unclassified_c__Gammaproteobacteria;s__unclassified_c__Gammaproteobacteria
OTU541	0	0	0	0	0	0	0	0	0	0	0	0	0	0	0	d__Bacteria;k__norank_d__Bacteria;p__Firmicutes;c__Desulfotomaculia;o__Ammonifexales;f__Desulforudaceae;g__Candidatus_Desulforudis;s__uncultured_bacterium_g__Candidatus_Desulforudis
OTU542	0	0	0	0	0	0	0	0	0	0	0	0	0	0	0	d__Bacteria;k__norank_d__Bacteria;p__Chloroflexi;c__AD3;o__norank_c__AD3;f__norank_o__norank_c__AD3;g__norank_f__norank_o__norank_c__AD3;s__unclassified_g__norank_f__norank_o__norank_c__AD3
OTU543	0	0	0	0	0	0	0	0	0	0	0	0	0	0	0	d__Bacteria;k__norank_d__Bacteria;p__unclassified_k__norank_d__Bacteria;c__unclassified_k__norank_d__Bacteria;o__unclassified_k__norank_d__Bacteria;f__unclassified_k__norank_d__Bacteria;g__unclassified_k__norank_d__Bacteria;s__unclassified_k__norank_d__Bacteria
OTU544	0	0	0	0	0	0	0	0	0	0	0	0	0	0	0	d__Bacteria;k__norank_d__Bacteria;p__Dependentiae;c__Babeliae;o__Babeliales;f__Vermiphilaceae;g__norank_f__Vermiphilaceae;s__metagenome_g__norank_f__Vermiphilaceae
OTU545	0	0	0	0	0	0	0	0	0	0	0	0	0	0	0	d__Bacteria;k__norank_d__Bacteria;p__Bacteroidota;c__Bacteroidia;o__Chitinophagales;f__37-13;g__norank_f__37-13;s__unclassified_g__norank_f__37-13
OTU546	0	0	0	0	0	0	0	0	0	0	0	0	0	0	0	d__Bacteria;k__norank_d__Bacteria;p__Bdellovibrionota;c__Oligoflexia;o__0319-6G20;f__norank_o__0319-6G20;g__norank_f__norank_o__0319-6G20;s__unclassified_g__norank_f__norank_o__0319-6G20
OTU547	0	0	0	0	0	0	0	0	0	0	0	0	0	1	0	d__Bacteria;k__norank_d__Bacteria;p__Bacteroidota;c__Bacteroidia;o__Cytophagales;f__Microscillaceae;g__unclassified_f__Microscillaceae;s__unclassified_f__Microscillaceae
OTU548	0	0	0	0	0	2	1	2	0	3	0	2	1	1	0	d__Bacteria;k__norank_d__Bacteria;p__Bdellovibrionota;c__Oligoflexia;o__0319-6G20;f__norank_o__0319-6G20;g__norank_f__norank_o__0319-6G20;s__unclassified_g__norank_f__norank_o__0319-6G20
OTU549	0	0	0	0	0	0	0	0	0	0	0	0	0	0	0	d__Bacteria;k__norank_d__Bacteria;p__Proteobacteria;c__Gammaproteobacteria;o__Diplorickettsiales;f__Diplorickettsiaceae;g__norank_f__Diplorickettsiaceae;s__unclassified_g__norank_f__Diplorickettsiaceae
OTU550	0	0	0	0	0	0	0	0	0	0	0	0	0	0	0	d__Bacteria;k__norank_d__Bacteria;p__Patescibacteria;c__Berkelbacteria;o__norank_c__Berkelbacteria;f__norank_o__norank_c__Berkelbacteria;g__norank_f__norank_o__norank_c__Berkelbacteria;s__unclassified_g__norank_f__norank_o__norank_c__Berkelbacteria
OTU551	0	0	0	0	0	0	0	0	0	0	0	0	0	0	0	d__Bacteria;k__norank_d__Bacteria;p__Proteobacteria;c__Gammaproteobacteria;o__Diplorickettsiales;f__Diplorickettsiaceae;g__norank_f__Diplorickettsiaceae;s__unclassified_g__norank_f__Diplorickettsiaceae
OTU552	0	0	0	0	0	0	0	0	0	0	0	0	0	0	0	d__Bacteria;k__norank_d__Bacteria;p__Myxococcota;c__Myxococcia;o__Myxococcales;f__27F-1492R;g__norank_f__27F-1492R;s__uncultured_bacterium_g__norank_f__27F-1492R
OTU553	0	0	0	0	0	0	0	0	0	2	0	0	0	0	0	d__Bacteria;k__norank_d__Bacteria;p__Myxococcota;c__Polyangia;o__Haliangiales;f__Haliangiaceae;g__Haliangium;s__unclassified_g__Haliangium
OTU554	0	0	0	0	0	0	0	0	0	0	0	0	0	0	0	d__Bacteria;k__norank_d__Bacteria;p__Firmicutes;c__Limnochordia;o__M55-D21;f__norank_o__M55-D21;g__norank_f__norank_o__M55-D21;s__Clostridia_bacterium_enrichment_culture_clone_WSC-8
OTU555	0	0	0	0	0	0	0	0	0	0	0	0	0	0	0	d__Bacteria;k__norank_d__Bacteria;p__Myxococcota;c__Myxococcia;o__Myxococcales;f__Anaeromyxobacteraceae;g__Anaeromyxobacter;s__uncultured_delta_proteobacterium_g__Anaeromyxobacter
OTU556	0	0	0	0	0	0	0	0	0	0	0	0	0	0	0	d__Bacteria;k__norank_d__Bacteria;p__Firmicutes;c__Clostridia;o__Oscillospirales;f__Ruminococcaceae;g__Candidatus_Soleaferrea;s__uncultured_Ruminococcaceae_bacterium_g__Candidatus_Soleaferrea
OTU557	0	0	0	0	0	0	0	0	0	0	0	0	0	0	0	d__Bacteria;k__norank_d__Bacteria;p__Gemmatimonadota;c__S0134_terrestrial_group;o__norank_c__S0134_terrestrial_group;f__norank_o__norank_c__S0134_terrestrial_group;g__norank_f__norank_o__norank_c__S0134_terrestrial_group;s__uncultured_bacterium_g__norank_f__norank_o__norank_c__S0134_terrestrial_group
OTU558	0	0	0	0	0	0	0	0	0	0	0	0	0	0	0	d__Bacteria;k__norank_d__Bacteria;p__Firmicutes;c__Clostridia;o__Peptostreptococcales-Tissierellales;f__norank_o__Peptostreptococcales-Tissierellales;g__unclassified_f__norank_o__Peptostreptococcales-Tissierellales;s__unclassified_f__norank_o__Peptostreptococcales-Tissierellales
OTU559	0	0	0	0	0	0	0	0	1	0	0	0	0	0	0	d__Bacteria;k__norank_d__Bacteria;p__Elusimicrobiota;c__Elusimicrobia;o__MVP-88;f__norank_o__MVP-88;g__norank_f__norank_o__MVP-88;s__uncultured_bacterium_g__norank_f__norank_o__MVP-88
OTU560	0	0	0	0	0	0	0	0	0	0	0	0	0	1	0	d__Bacteria;k__norank_d__Bacteria;p__Acidobacteriota;c__Acidobacteriae;o__Subgroup_2;f__norank_o__Subgroup_2;g__norank_f__norank_o__Subgroup_2;s__uncultured_bacterium_g__norank_f__norank_o__Subgroup_2
OTU561	0	0	0	0	0	0	0	0	0	0	0	0	0	0	0	d__Bacteria;k__norank_d__Bacteria;p__Firmicutes;c__Clostridia;o__Peptostreptococcales-Tissierellales;f__norank_o__Peptostreptococcales-Tissierellales;g__Tepidimicrobium;s__uncultured_bacterium_g__Tepidimicrobium
OTU562	0	0	0	0	0	0	0	0	0	0	0	0	0	0	0	d__Bacteria;k__norank_d__Bacteria;p__Proteobacteria;c__Alphaproteobacteria;o__Micropepsales;f__Micropepsaceae;g__norank_f__Micropepsaceae;s__unclassified_g__norank_f__Micropepsaceae
OTU563	0	0	0	0	0	0	0	0	0	0	0	0	0	0	0	d__Bacteria;k__norank_d__Bacteria;p__Patescibacteria;c__Berkelbacteria;o__norank_c__Berkelbacteria;f__norank_o__norank_c__Berkelbacteria;g__norank_f__norank_o__norank_c__Berkelbacteria;s__unclassified_g__norank_f__norank_o__norank_c__Berkelbacteria
OTU564	0	0	0	0	0	0	0	0	0	0	0	0	0	0	0	d__Bacteria;k__norank_d__Bacteria;p__Bdellovibrionota;c__Bdellovibrionia;o__Bdellovibrionales;f__Bdellovibrionaceae;g__Bdellovibrio;s__unclassified_g__Bdellovibrio
OTU565	0	0	0	0	0	0	0	0	0	0	0	0	0	0	0	d__Bacteria;k__norank_d__Bacteria;p__Acidobacteriota;c__Acidobacteriae;o__Subgroup_2;f__norank_o__Subgroup_2;g__norank_f__norank_o__Subgroup_2;s__uncultured_Acidobacteria_bacterium_g__norank_f__norank_o__Subgroup_2
OTU566	0	0	0	0	0	0	0	0	0	0	0	0	0	0	0	d__Bacteria;k__norank_d__Bacteria;p__Dependentiae;c__Babeliae;o__Babeliales;f__Vermiphilaceae;g__norank_f__Vermiphilaceae;s__uncultured_bacterium_g__norank_f__Vermiphilaceae
OTU567	0	0	0	0	0	0	0	0	0	0	0	0	0	0	0	d__Bacteria;k__norank_d__Bacteria;p__Planctomycetota;c__Planctomycetes;o__Isosphaerales;f__Isosphaeraceae;g__norank_f__Isosphaeraceae;s__uncultured_bacterium_g__norank_f__Isosphaeraceae
OTU568	0	0	0	0	0	0	0	0	0	1	0	0	1	2	0	d__Bacteria;k__norank_d__Bacteria;p__Proteobacteria;c__Alphaproteobacteria;o__Rickettsiales;f__Rickettsiaceae;g__Candidatus_Megaira;s__uncultured_bacterium_g__Candidatus_Megaira
OTU569	0	0	0	0	0	2	18	3	7	9	0	10	6	2	2	d__Bacteria;k__norank_d__Bacteria;p__Myxococcota;c__Polyangia;o__Polyangiales;f__Polyangiaceae;g__Pajaroellobacter;s__metagenome_g__Pajaroellobacter
OTU570	0	0	0	0	0	0	0	0	0	0	0	0	0	0	0	d__Bacteria;k__norank_d__Bacteria;p__Patescibacteria;c__Berkelbacteria;o__norank_c__Berkelbacteria;f__norank_o__norank_c__Berkelbacteria;g__norank_f__norank_o__norank_c__Berkelbacteria;s__unclassified_g__norank_f__norank_o__norank_c__Berkelbacteria
OTU571	0	0	0	0	0	0	0	0	0	0	0	0	0	0	0	d__Bacteria;k__norank_d__Bacteria;p__Bdellovibrionota;c__Oligoflexia;o__0319-6G20;f__norank_o__0319-6G20;g__norank_f__norank_o__0319-6G20;s__unclassified_g__norank_f__norank_o__0319-6G20
OTU572	0	0	0	0	0	0	0	0	0	0	0	0	0	0	0	d__Bacteria;k__norank_d__Bacteria;p__Actinobacteriota;c__MB-A2-108;o__norank_c__MB-A2-108;f__norank_o__norank_c__MB-A2-108;g__norank_f__norank_o__norank_c__MB-A2-108;s__unclassified_g__norank_f__norank_o__norank_c__MB-A2-108
OTU573	0	0	0	0	0	0	0	0	0	0	0	0	0	0	0	d__Bacteria;k__norank_d__Bacteria;p__Proteobacteria;c__Gammaproteobacteria;o__Diplorickettsiales;f__Diplorickettsiaceae;g__Aquicella;s__unclassified_g__Aquicella
OTU574	0	0	0	0	0	0	0	0	0	0	0	0	0	0	0	d__Bacteria;k__norank_d__Bacteria;p__Bacteroidota;c__Bacteroidia;o__Chitinophagales;f__norank_o__Chitinophagales;g__norank_f__norank_o__Chitinophagales;s__uncultured_bacterium_g__norank_f__norank_o__Chitinophagales
OTU575	0	0	0	0	0	0	0	0	0	0	0	0	0	0	0	d__Bacteria;k__norank_d__Bacteria;p__Bdellovibrionota;c__Oligoflexia;o__Oligoflexales;f__norank_o__Oligoflexales;g__norank_f__norank_o__Oligoflexales;s__unclassified_g__norank_f__norank_o__Oligoflexales
OTU576	0	0	0	0	0	0	0	0	0	0	0	0	0	0	0	d__Bacteria;k__norank_d__Bacteria;p__Proteobacteria;c__Gammaproteobacteria;o__Gammaproteobacteria_Incertae_Sedis;f__unclassified_o__Gammaproteobacteria_Incertae_Sedis;g__Candidatus_Ovatusbacter;s__uncultured_bacterium_g__Candidatus_Ovatusbacter
OTU577	0	0	0	0	0	0	0	0	0	0	0	0	0	0	0	d__Bacteria;k__norank_d__Bacteria;p__Myxococcota;c__Polyangia;o__Haliangiales;f__Haliangiaceae;g__Haliangium;s__uncultured_bacterium_g__Haliangium
OTU578	0	0	0	0	0	0	0	0	0	0	0	0	0	0	0	d__Bacteria;k__norank_d__Bacteria;p__Gemmatimonadota;c__Gemmatimonadetes;o__Gemmatimonadales;f__Gemmatimonadaceae;g__Roseisolibacter;s__unclassified_g__Roseisolibacter
OTU579	0	0	0	0	0	0	0	0	0	0	0	0	0	0	0	d__Bacteria;k__norank_d__Bacteria;p__Firmicutes;c__Clostridia;o__Oscillospirales;f__Ruminococcaceae;g__Candidatus_Soleaferrea;s__unclassified_g__Candidatus_Soleaferrea
OTU580	0	0	0	0	0	0	0	0	0	0	0	0	0	0	0	d__Bacteria;k__norank_d__Bacteria;p__Myxococcota;c__Myxococcia;o__Myxococcales;f__Anaeromyxobacteraceae;g__Anaeromyxobacter;s__unclassified_g__Anaeromyxobacter
OTU581	0	0	0	0	0	0	0	0	0	0	0	0	0	0	0	d__Bacteria;k__norank_d__Bacteria;p__Proteobacteria;c__Alphaproteobacteria;o__norank_c__Alphaproteobacteria;f__norank_o__norank_c__Alphaproteobacteria;g__norank_f__norank_o__norank_c__Alphaproteobacteria;s__unclassified_g__norank_f__norank_o__norank_c__Alphaproteobacteria
OTU582	0	0	0	0	0	0	0	0	0	0	0	0	0	1	0	d__Bacteria;k__norank_d__Bacteria;p__Bacteroidota;c__Bacteroidia;o__Sphingobacteriales;f__NS11-12_marine_group;g__norank_f__NS11-12_marine_group;s__metagenome_g__norank_f__NS11-12_marine_group
OTU583	0	0	0	0	0	0	0	0	0	0	0	0	0	0	0	d__Bacteria;k__norank_d__Bacteria;p__Proteobacteria;c__Gammaproteobacteria;o__Diplorickettsiales;f__Diplorickettsiaceae;g__norank_f__Diplorickettsiaceae;s__unclassified_g__norank_f__Diplorickettsiaceae
OTU584	0	0	0	0	0	0	0	0	0	0	0	1	0	0	0	d__Bacteria;k__norank_d__Bacteria;p__Acidobacteriota;c__Acidobacteriae;o__PAUC26f;f__norank_o__PAUC26f;g__norank_f__norank_o__PAUC26f;s__unclassified_g__norank_f__norank_o__PAUC26f
OTU585	0	0	0	0	0	0	0	0	0	0	0	0	0	0	0	d__Bacteria;k__norank_d__Bacteria;p__Firmicutes;c__D8A-2;o__norank_c__D8A-2;f__norank_o__norank_c__D8A-2;g__norank_f__norank_o__norank_c__D8A-2;s__anaerobic_digester_metagenome_g__norank_f__norank_o__norank_c__D8A-2
OTU586	0	0	0	0	0	0	0	0	0	0	0	0	0	0	0	d__Bacteria;k__norank_d__Bacteria;p__Myxococcota;c__Myxococcia;o__Myxococcales;f__Myxococcaceae;g__P3OB-42;s__uncultured_bacterium_g__P3OB-42
OTU587	0	0	0	0	0	0	0	0	0	0	0	0	0	0	0	d__Bacteria;k__norank_d__Bacteria;p__Firmicutes;c__Bacilli;o__Paenibacillales;f__Paenibacillaceae;g__Cohnella;s__uncultured_bacterium_g__Cohnella
OTU588	0	0	0	0	0	0	0	0	0	0	0	0	0	0	0	d__Bacteria;k__norank_d__Bacteria;p__Chloroflexi;c__Ktedonobacteria;o__Ktedonobacterales;f__JG30-KF-AS9;g__norank_f__JG30-KF-AS9;s__uncultured_bacterium_g__norank_f__JG30-KF-AS9
OTU589	0	0	0	0	0	0	0	0	0	0	0	0	0	0	0	d__Bacteria;k__norank_d__Bacteria;p__Chloroflexi;c__Chloroflexia;o__Thermomicrobiales;f__JG30-KF-CM45;g__norank_f__JG30-KF-CM45;s__uncultured_Chloroflexi_bacterium_g__norank_f__JG30-KF-CM45
OTU590	0	0	0	0	0	0	0	0	0	0	0	0	0	0	0	d__Bacteria;k__norank_d__Bacteria;p__Bacteroidota;c__Bacteroidia;o__Sphingobacteriales;f__Sphingobacteriaceae;g__Mucilaginibacter;s__uncultured_Mucilaginibacter_sp.
OTU591	0	0	0	0	0	0	0	0	0	0	0	0	0	0	0	d__Bacteria;k__norank_d__Bacteria;p__Proteobacteria;c__Gammaproteobacteria;o__Diplorickettsiales;f__Diplorickettsiaceae;g__norank_f__Diplorickettsiaceae;s__unclassified_g__norank_f__Diplorickettsiaceae
OTU592	0	0	0	0	0	0	0	0	0	0	0	0	0	0	0	d__Bacteria;k__norank_d__Bacteria;p__Proteobacteria;c__Gammaproteobacteria;o__unclassified_c__Gammaproteobacteria;f__unclassified_c__Gammaproteobacteria;g__unclassified_c__Gammaproteobacteria;s__unclassified_c__Gammaproteobacteria
OTU593	0	0	0	0	0	0	0	0	0	0	0	0	0	0	0	d__Bacteria;k__norank_d__Bacteria;p__Proteobacteria;c__Alphaproteobacteria;o__Holosporales;f__Holosporaceae;g__unclassified_f__Holosporaceae;s__unclassified_f__Holosporaceae
OTU594	0	0	0	0	0	0	0	0	0	0	0	0	0	0	0	d__Bacteria;k__norank_d__Bacteria;p__Myxococcota;c__Polyangia;o__Haliangiales;f__Haliangiaceae;g__Haliangium;s__unclassified_g__Haliangium
OTU595	0	0	0	0	0	0	0	0	0	0	0	0	0	0	0	d__Bacteria;k__norank_d__Bacteria;p__Proteobacteria;c__Alphaproteobacteria;o__Elsterales;f__norank_o__Elsterales;g__norank_f__norank_o__Elsterales;s__metagenome_g__norank_f__norank_o__Elsterales
OTU596	0	0	0	0	0	0	0	0	0	0	0	0	0	0	0	d__Bacteria;k__norank_d__Bacteria;p__RCP2-54;c__norank_p__RCP2-54;o__norank_c__norank_p__RCP2-54;f__norank_o__norank_c__norank_p__RCP2-54;g__norank_f__norank_o__norank_c__norank_p__RCP2-54;s__unclassified_g__norank_f__norank_o__norank_c__norank_p__RCP2-54
OTU597	0	0	0	0	0	0	0	0	0	0	0	0	0	0	0	d__Bacteria;k__norank_d__Bacteria;p__Patescibacteria;c__Parcubacteria;o__Candidatus_Jorgensenbacteria;f__norank_o__Candidatus_Jorgensenbacteria;g__norank_f__norank_o__Candidatus_Jorgensenbacteria;s__Candidatus_Adlerbacteria_bacterium_GW2011_GWC1_50_9
OTU598	0	0	0	0	0	0	0	0	0	0	0	0	0	0	0	d__Bacteria;k__norank_d__Bacteria;p__Proteobacteria;c__Alphaproteobacteria;o__Rickettsiales;f__SM2D12;g__norank_f__SM2D12;s__metagenome_g__norank_f__SM2D12
OTU599	0	0	0	0	0	0	0	0	0	0	0	0	0	0	0	d__Bacteria;k__norank_d__Bacteria;p__Myxococcota;c__Myxococcia;o__Myxococcales;f__Myxococcaceae;g__P3OB-42;s__uncultured_bacterium_g__P3OB-42
OTU600	0	0	0	0	0	0	0	1	0	0	0	0	0	2	0	d__Bacteria;k__norank_d__Bacteria;p__Bacteroidota;c__Bacteroidia;o__Chitinophagales;f__Chitinophagaceae;g__Ferruginibacter;s__metagenome_g__Ferruginibacter
OTU601	0	0	0	0	0	0	0	0	0	0	0	0	0	0	0	d__Bacteria;k__norank_d__Bacteria;p__Chloroflexi;c__Ktedonobacteria;o__Ktedonobacterales;f__Ktedonobacteraceae;g__FCPS473;s__uncultured_Ktedobacteria_bacterium_g__FCPS473
OTU602	0	0	0	0	0	0	0	0	0	6	0	0	0	1	1	d__Bacteria;k__norank_d__Bacteria;p__Acidobacteriota;c__Acidobacteriae;o__Subgroup_2;f__norank_o__Subgroup_2;g__norank_f__norank_o__Subgroup_2;s__uncultured_Acidobacteria_bacterium_g__norank_f__norank_o__Subgroup_2
OTU603	0	0	0	0	0	0	0	0	0	0	0	0	0	0	0	d__Bacteria;k__norank_d__Bacteria;p__Bdellovibrionota;c__Oligoflexia;o__0319-6G20;f__norank_o__0319-6G20;g__norank_f__norank_o__0319-6G20;s__unclassified_g__norank_f__norank_o__0319-6G20
OTU604	0	0	0	0	0	0	0	0	0	0	0	0	0	0	0	d__Bacteria;k__norank_d__Bacteria;p__Chloroflexi;c__Ktedonobacteria;o__Ktedonobacterales;f__JG30-KF-AS9;g__norank_f__JG30-KF-AS9;s__uncultured_bacterium_g__norank_f__JG30-KF-AS9
OTU605	0	0	0	0	0	0	0	0	0	0	0	0	0	0	0	d__Bacteria;k__norank_d__Bacteria;p__Chloroflexi;c__unclassified_p__Chloroflexi;o__unclassified_p__Chloroflexi;f__unclassified_p__Chloroflexi;g__unclassified_p__Chloroflexi;s__unclassified_p__Chloroflexi
OTU606	0	0	0	0	0	0	0	0	0	3	4	0	1	0	0	d__Bacteria;k__norank_d__Bacteria;p__Proteobacteria;c__Gammaproteobacteria;o__Diplorickettsiales;f__Diplorickettsiaceae;g__Aquicella;s__unclassified_g__Aquicella
OTU607	0	0	0	0	0	0	0	0	0	0	0	0	0	0	0	d__Bacteria;k__norank_d__Bacteria;p__Firmicutes;c__Clostridia;o__norank_c__Clostridia;f__norank_o__norank_c__Clostridia;g__norank_f__norank_o__norank_c__Clostridia;s__uncultured_Clostridiaceae_bacterium_g__norank_f__norank_o__norank
OTU608	0	0	0	1	0	0	0	0	0	0	0	0	0	0	0	d__Bacteria;k__norank_d__Bacteria;p__Myxococcota;c__Myxococcia;o__Myxococcales;f__Myxococcaceae;g__P3OB-42;s__uncultured_bacterium_g__P3OB-42
OTU609	0	0	0	0	0	0	0	0	0	0	0	0	0	0	0	d__Bacteria;k__norank_d__Bacteria;p__unclassified_k__norank_d__Bacteria;c__unclassified_k__norank_d__Bacteria;o__unclassified_k__norank_d__Bacteria;f__unclassified_k__norank_d__Bacteria;g__unclassified_k__norank_d__Bacteria;s__unclassified_k__norank_d__Bacteria
OTU610	0	0	0	0	0	0	0	0	0	0	1	0	0	0	0	d__Bacteria;k__norank_d__Bacteria;p__Bacteroidota;c__Bacteroidia;o__Chitinophagales;f__37-13;g__norank_f__37-13;s__metagenome_g__norank_f__37-13
OTU611	0	0	0	0	0	0	0	1	0	0	0	0	0	1	0	d__Bacteria;k__norank_d__Bacteria;p__Elusimicrobiota;c__Lineage_IIa;o__norank_c__Lineage_IIa;f__norank_o__norank_c__Lineage_IIa;g__norank_f__norank_o__norank_c__Lineage_IIa;s__unclassified_g__norank_f__norank_o__norank_c__Lineage_IIa
OTU612	0	0	0	0	0	1	0	0	0	2	0	0	0	0	0	d__Bacteria;k__norank_d__Bacteria;p__Acidobacteriota;c__Subgroup_22;o__norank_c__Subgroup_22;f__norank_o__norank_c__Subgroup_22;g__norank_f__norank_o__norank_c__Subgroup_22;s__unclassified_g__norank_f__norank_o__norank_c__Subgroup_22
OTU613	0	0	0	0	0	0	0	0	0	0	0	0	0	0	0	d__Bacteria;k__norank_d__Bacteria;p__Bacteroidota;c__Bacteroidia;o__Sphingobacteriales;f__Sphingobacteriaceae;g__Mucilaginibacter;s__uncultured_Mucilaginibacter_sp.
OTU614	0	0	0	0	0	0	0	0	0	0	0	0	0	0	0	d__Bacteria;k__norank_d__Bacteria;p__Fibrobacterota;c__Fibrobacteria;o__Fibrobacterales;f__Fibrobacteraceae;g__norank_f__Fibrobacteraceae;s__bacterium_enrichment_culture_clone_auto5_4W
OTU615	0	0	0	0	0	0	0	0	0	4	0	0	0	1	0	d__Bacteria;k__norank_d__Bacteria;p__Bacteroidota;c__Bacteroidia;o__Chitinophagales;f__Chitinophagaceae;g__UTBCD1;s__uncultured_bacterium_g__UTBCD1
OTU616	0	0	0	0	0	0	0	0	0	0	0	0	0	0	0	d__Bacteria;k__norank_d__Bacteria;p__Chloroflexi;c__Chloroflexia;o__Chloroflexales;f__Roseiflexaceae;g__norank_f__Roseiflexaceae;s__uncultured_bacterium_g__norank_f__Roseiflexaceae
OTU617	0	0	0	0	0	0	0	0	0	0	0	0	0	0	1	d__Bacteria;k__norank_d__Bacteria;p__Proteobacteria;c__Alphaproteobacteria;o__Acetobacterales;f__Acetobacteraceae;g__Rhodovastum;s__metagenome_g__Rhodovastum
OTU618	0	0	0	1	0	0	0	0	0	12	0	0	1	5	2	d__Bacteria;k__norank_d__Bacteria;p__Proteobacteria;c__Alphaproteobacteria;o__Rhizobiales;f__Beijerinckiaceae;g__Roseiarcus;s__uncultured_bacterium_g__Roseiarcus
OTU619	0	0	0	0	0	0	0	0	0	0	0	0	0	0	0	d__Bacteria;k__norank_d__Bacteria;p__Bdellovibrionota;c__Oligoflexia;o__Oligoflexales;f__norank_o__Oligoflexales;g__norank_f__norank_o__Oligoflexales;s__metagenome_g__norank_f__norank_o__Oligoflexales
OTU620	0	0	0	0	0	3	0	0	0	9	0	1	0	0	0	d__Bacteria;k__norank_d__Bacteria;p__Desulfobacterota;c__Desulfuromonadia;o__Geobacterales;f__Geobacteraceae;g__Citrifermentans;s__uncultured_bacterium_g__Citrifermentans
OTU621	0	0	0	0	0	0	0	0	0	0	0	0	0	0	0	d__Bacteria;k__norank_d__Bacteria;p__Proteobacteria;c__Alphaproteobacteria;o__Rickettsiales;f__SM2D12;g__norank_f__SM2D12;s__uncultured_Alphaproteobacteria_bacterium_g__norank_f__SM2D12
OTU622	0	0	0	0	0	0	0	0	0	0	0	0	0	0	0	d__Bacteria;k__norank_d__Bacteria;p__Bdellovibrionota;c__Oligoflexia;o__Oligoflexales;f__norank_o__Oligoflexales;g__norank_f__norank_o__Oligoflexales;s__unclassified_g__norank_f__norank_o__Oligoflexales
OTU623	0	0	0	0	0	0	0	0	0	0	0	0	0	0	0	d__Bacteria;k__norank_d__Bacteria;p__Firmicutes;c__Bacilli;o__Entomoplasmatales;f__unclassified_o__Entomoplasmatales;g__unclassified_o__Entomoplasmatales;s__unclassified_o__Entomoplasmatales
OTU624	0	0	0	0	0	0	0	0	0	0	0	0	0	0	0	d__Bacteria;k__norank_d__Bacteria;p__Firmicutes;c__Clostridia;o__Lachnospirales;f__Lachnospiraceae;g__Tyzzerella;s__uncultured_Eubacteriaceae_bacterium_g__Tyzzerella
OTU625	0	0	0	0	0	0	0	0	0	0	0	0	0	0	0	d__Bacteria;k__norank_d__Bacteria;p__Bdellovibrionota;c__Oligoflexia;o__0319-6G20;f__norank_o__0319-6G20;g__norank_f__norank_o__0319-6G20;s__unclassified_g__norank_f__norank_o__0319-6G20
OTU626	0	0	0	0	0	0	0	0	0	0	0	0	0	0	0	d__Bacteria;k__norank_d__Bacteria;p__Bdellovibrionota;c__Oligoflexia;o__Oligoflexales;f__norank_o__Oligoflexales;g__norank_f__norank_o__Oligoflexales;s__unclassified_g__norank_f__norank_o__Oligoflexales
OTU627	0	0	0	0	0	0	0	0	0	0	0	0	0	0	0	d__Bacteria;k__norank_d__Bacteria;p__Planctomycetota;c__Planctomycetes;o__Isosphaerales;f__Isosphaeraceae;g__Tundrisphaera;s__uncultured_planctomycete_g__Tundrisphaera
OTU628	0	0	0	0	0	0	0	0	0	0	0	0	0	0	0	d__Bacteria;k__norank_d__Bacteria;p__Patescibacteria;c__Saccharimonadia;o__Saccharimonadales;f__norank_o__Saccharimonadales;g__norank_f__norank_o__Saccharimonadales;s__unclassified_g__norank_f__norank_o__Saccharimonadales
OTU629	0	0	0	0	0	0	0	0	0	0	0	0	0	0	0	d__Bacteria;k__norank_d__Bacteria;p__Armatimonadota;c__Chthonomonadetes;o__Chthonomonadales;f__Chthonomonadaceae;g__Chthonomonas;s__unclassified_g__Chthonomonas
OTU630	0	0	0	0	0	0	0	0	0	0	0	0	0	0	0	d__Bacteria;k__norank_d__Bacteria;p__Patescibacteria;c__Berkelbacteria;o__norank_c__Berkelbacteria;f__norank_o__norank_c__Berkelbacteria;g__norank_f__norank_o__norank_c__Berkelbacteria;s__unclassified_g__norank_f__norank_o__norank_c__Berkelbacteria
OTU631	0	0	0	0	0	1	0	0	0	0	0	0	0	0	0	d__Bacteria;k__norank_d__Bacteria;p__Firmicutes;c__Bacilli;o__Thermoactinomycetales;f__Thermoactinomycetaceae;g__Pasteuria;s__uncultured_Firmicutes_bacterium_g__Pasteuria
OTU632	0	0	0	0	0	0	0	0	0	0	0	0	0	0	0	d__Bacteria;k__norank_d__Bacteria;p__Firmicutes;c__unclassified_p__Firmicutes;o__unclassified_p__Firmicutes;f__unclassified_p__Firmicutes;g__unclassified_p__Firmicutes;s__unclassified_p__Firmicutes
OTU633	0	0	0	0	0	0	0	0	0	0	0	0	0	0	0	d__Bacteria;k__norank_d__Bacteria;p__Bdellovibrionota;c__Oligoflexia;o__Silvanigrellales;f__Silvanigrellaceae;g__Silvanigrella;s__metagenome_g__Silvanigrella
OTU634	0	0	0	0	0	0	0	0	0	0	0	0	0	0	0	d__Bacteria;k__norank_d__Bacteria;p__Patescibacteria;c__WWE3;o__norank_c__WWE3;f__norank_o__norank_c__WWE3;g__norank_f__norank_o__norank_c__WWE3;s__bacterium_enrichment_culture_clone_EBa3
OTU635	0	0	0	0	0	0	4	0	4	1	0	0	0	2	0	d__Bacteria;k__norank_d__Bacteria;p__Bacteroidota;c__Bacteroidia;o__Cytophagales;f__Microscillaceae;g__norank_f__Microscillaceae;s__unclassified_g__norank_f__Microscillaceae
OTU636	0	0	0	0	0	0	0	0	0	0	0	0	0	0	0	d__Bacteria;k__norank_d__Bacteria;p__Chloroflexi;c__Ktedonobacteria;o__Ktedonobacterales;f__Ktedonobacteraceae;g__1921-2;s__uncultured_bacterium_g__1921-2
OTU637	0	0	0	0	0	0	0	0	0	0	0	0	0	0	0	d__Bacteria;k__norank_d__Bacteria;p__Bacteroidota;c__Bacteroidia;o__Cytophagales;f__Cytophagaceae;g__Sporocytophaga;s__uncultured_bacterium_g__Sporocytophaga
OTU638	0	0	0	0	0	0	0	0	0	0	0	0	0	0	0	d__Bacteria;k__norank_d__Bacteria;p__Bdellovibrionota;c__Oligoflexia;o__Silvanigrellales;f__Silvanigrellaceae;g__Silvanigrella;s__unclassified_g__Silvanigrella
OTU639	0	0	0	0	0	0	0	0	0	0	0	0	0	0	0	d__Bacteria;k__norank_d__Bacteria;p__Proteobacteria;c__Alphaproteobacteria;o__Rhodospirillales;f__Magnetospirillaceae;g__norank_f__Magnetospirillaceae;s__uncultured_Alphaproteobacteria_bacterium_g__norank_f__Magnetospirillaceae
OTU640	0	0	0	0	0	0	0	0	0	0	0	0	0	0	0	d__Bacteria;k__norank_d__Bacteria;p__Bdellovibrionota;c__Oligoflexia;o__0319-6G20;f__norank_o__0319-6G20;g__norank_f__norank_o__0319-6G20;s__unclassified_g__norank_f__norank_o__0319-6G20
OTU641	0	0	0	0	0	0	0	0	0	3	0	0	0	0	0	d__Bacteria;k__norank_d__Bacteria;p__Proteobacteria;c__Alphaproteobacteria;o__Rickettsiales;f__Rickettsiaceae;g__norank_f__Rickettsiaceae;s__uncultured_bacterium_g__norank_f__Rickettsiaceae
OTU642	0	0	0	0	0	0	0	0	0	0	0	0	0	0	0	d__Bacteria;k__norank_d__Bacteria;p__Proteobacteria;c__Gammaproteobacteria;o__Diplorickettsiales;f__Diplorickettsiaceae;g__norank_f__Diplorickettsiaceae;s__unclassified_g__norank_f__Diplorickettsiaceae
OTU643	0	0	0	0	0	0	0	0	0	0	0	0	0	0	0	d__Bacteria;k__norank_d__Bacteria;p__Bdellovibrionota;c__Oligoflexia;o__0319-6G20;f__norank_o__0319-6G20;g__norank_f__norank_o__0319-6G20;s__unclassified_g__norank_f__norank_o__0319-6G20
OTU644	0	0	0	0	0	0	0	0	0	0	0	0	0	0	0	d__Bacteria;k__norank_d__Bacteria;p__Proteobacteria;c__Gammaproteobacteria;o__Burkholderiales;f__Oxalobacteraceae;g__unclassified_f__Oxalobacteraceae;s__unclassified_f__Oxalobacteraceae
OTU645	0	0	0	0	0	0	1	0	0	0	0	0	0	0	0	d__Bacteria;k__norank_d__Bacteria;p__Proteobacteria;c__Alphaproteobacteria;o__Rickettsiales;f__Rickettsiaceae;g__unclassified_f__Rickettsiaceae;s__unclassified_f__Rickettsiaceae
OTU646	0	0	0	0	0	0	0	0	0	0	0	0	0	0	0	d__Bacteria;k__norank_d__Bacteria;p__Firmicutes;c__Clostridia;o__Caldicoprobacterales;f__Caldicoprobacteraceae;g__Caldicoprobacter;s__anaerobic_digester_metagenome_g__Caldicoprobacter
OTU647	0	0	0	0	0	0	0	0	0	0	0	0	0	0	0	d__Bacteria;k__norank_d__Bacteria;p__Firmicutes;c__Clostridia;o__Peptostreptococcales-Tissierellales;f__norank_o__Peptostreptococcales-Tissierellales;g__Tepidimicrobium;s__uncultured_bacterium_tbr1-1
OTU648	0	0	2	0	0	6	7	2	11	10	20	27	20	33	17	d__Bacteria;k__norank_d__Bacteria;p__Proteobacteria;c__Alphaproteobacteria;o__Sphingomonadales;f__Sphingomonadaceae;g__Ellin6055;s__uncultured_bacterium_g__Ellin6055
OTU649	0	0	0	0	0	0	0	0	0	0	0	0	0	0	0	d__Bacteria;k__norank_d__Bacteria;p__Bdellovibrionota;c__Oligoflexia;o__0319-6G20;f__norank_o__0319-6G20;g__norank_f__norank_o__0319-6G20;s__unclassified_g__norank_f__norank_o__0319-6G20
OTU650	0	0	0	0	0	1	0	0	0	0	0	0	0	0	0	d__Bacteria;k__norank_d__Bacteria;p__Firmicutes;c__Clostridia;o__Oscillospirales;f__UCG-010;g__norank_f__UCG-010;s__uncultured_eubacterium_WCHB1-54
OTU651	0	0	0	0	0	0	0	0	0	0	0	0	0	0	0	d__Bacteria;k__norank_d__Bacteria;p__Chloroflexi;c__Anaerolineae;o__SBR1031;f__norank_o__SBR1031;g__norank_f__norank_o__SBR1031;s__unclassified_g__norank_f__norank_o__SBR1031
OTU652	0	0	0	0	0	0	0	0	0	0	0	0	0	0	0	d__Bacteria;k__norank_d__Bacteria;p__Bacteroidota;c__Kapabacteria;o__Kapabacteriales;f__norank_o__Kapabacteriales;g__norank_f__norank_o__Kapabacteriales;s__uncultured_bacterium_KF-JG30-B11
OTU653	0	0	0	0	0	0	0	0	0	0	0	0	0	0	0	d__Bacteria;k__norank_d__Bacteria;p__Bacteroidota;c__Bacteroidia;o__Sphingobacteriales;f__env.OPS_17;g__norank_f__env.OPS_17;s__unclassified_g__norank_f__env.OPS_17
OTU654	0	0	0	0	0	0	0	0	0	0	0	0	0	0	0	d__Bacteria;k__norank_d__Bacteria;p__Patescibacteria;c__unclassified_p__Patescibacteria;o__unclassified_p__Patescibacteria;f__unclassified_p__Patescibacteria;g__unclassified_p__Patescibacteria;s__unclassified_p__Patescibacteria
OTU655	0	0	0	0	0	0	0	0	0	0	0	0	0	0	0	d__Bacteria;k__norank_d__Bacteria;p__Firmicutes;c__Clostridia;o__Oscillospirales;f__Ruminococcaceae;g__Candidatus_Soleaferrea;s__uncultured_Firmicutes_bacterium_g__Candidatus_Soleaferrea
OTU656	0	0	0	0	0	0	0	0	0	0	0	0	0	0	0	d__Bacteria;k__norank_d__Bacteria;p__Firmicutes;c__Clostridia;o__norank_c__Clostridia;f__Hungateiclostridiaceae;g__norank_f__Hungateiclostridiaceae;s__uncultured_Clostridium_sp._g__norank_f__Hungateiclostridiaceae
OTU657	0	0	0	0	0	0	0	0	0	0	0	0	0	0	0	d__Bacteria;k__norank_d__Bacteria;p__Planctomycetota;c__vadinHA49;o__norank_c__vadinHA49;f__norank_o__norank_c__vadinHA49;g__norank_f__norank_o__norank_c__vadinHA49;s__uncultured_bacterium_g__norank_f__norank_o__norank_c__vadinHA49
OTU658	0	0	0	0	0	0	0	0	0	0	1	0	1	5	2	d__Bacteria;k__norank_d__Bacteria;p__Bdellovibrionota;c__Oligoflexia;o__0319-6G20;f__norank_o__0319-6G20;g__norank_f__norank_o__0319-6G20;s__uncultured_gamma_proteobacterium_g__norank_f__norank_o__0319-6G20
OTU659	0	0	0	0	0	0	2	0	1	0	0	0	0	0	1	d__Bacteria;k__norank_d__Bacteria;p__Bacteroidota;c__Bacteroidia;o__Sphingobacteriales;f__AKYH767;g__norank_f__AKYH767;s__metagenome_g__norank_f__AKYH767
OTU660	0	0	0	0	0	0	0	0	0	0	0	0	0	0	0	d__Bacteria;k__norank_d__Bacteria;p__Proteobacteria;c__Gammaproteobacteria;o__Salinisphaerales;f__Solimonadaceae;g__Solimonas;s__unclassified_g__Solimonas
OTU661	0	0	0	0	0	4	9	10	17	27	1	2	12	3	6	d__Bacteria;k__norank_d__Bacteria;p__Actinobacteriota;c__Thermoleophilia;o__Gaiellales;f__norank_o__Gaiellales;g__norank_f__norank_o__Gaiellales;s__unclassified_g__norank_f__norank_o__Gaiellales
OTU662	0	0	0	0	0	0	0	0	0	0	0	0	0	0	0	d__Bacteria;k__norank_d__Bacteria;p__Bdellovibrionota;c__Oligoflexia;o__Silvanigrellales;f__Silvanigrellaceae;g__Silvanigrella;s__unclassified_g__Silvanigrella
OTU663	0	0	0	0	0	0	0	0	0	0	0	0	0	0	0	d__Bacteria;k__norank_d__Bacteria;p__Patescibacteria;c__Microgenomatia;o__norank_c__Microgenomatia;f__norank_o__norank_c__Microgenomatia;g__norank_f__norank_o__norank_c__Microgenomatia;s__unclassified_g__norank_f__norank_o__norank_c__Microgenomatia
OTU664	0	0	0	0	0	0	0	0	0	0	0	0	0	0	0	d__Bacteria;k__norank_d__Bacteria;p__Planctomycetota;c__vadinHA49;o__norank_c__vadinHA49;f__norank_o__norank_c__vadinHA49;g__norank_f__norank_o__norank_c__vadinHA49;s__uncultured_bacterium_g__norank_f__norank_o__norank_c__vadinHA49
OTU665	0	0	0	0	0	0	0	0	0	0	0	0	0	0	0	d__Bacteria;k__norank_d__Bacteria;p__Bdellovibrionota;c__Oligoflexia;o__0319-6G20;f__norank_o__0319-6G20;g__norank_f__norank_o__0319-6G20;s__unclassified_g__norank_f__norank_o__0319-6G20
OTU666	0	0	0	0	0	0	0	0	0	0	0	0	0	0	0	d__Bacteria;k__norank_d__Bacteria;p__Patescibacteria;c__Kazania;o__norank_c__Kazania;f__norank_o__norank_c__Kazania;g__norank_f__norank_o__norank_c__Kazania;s__uncultured_bacterium_g__norank_f__norank_o__norank_c__Kazania
OTU667	0	0	0	0	0	1	2	0	0	2	0	0	0	0	0	d__Bacteria;k__norank_d__Bacteria;p__Bdellovibrionota;c__Oligoflexia;o__0319-6G20;f__norank_o__0319-6G20;g__norank_f__norank_o__0319-6G20;s__unclassified_g__norank_f__norank_o__0319-6G20
OTU668	0	0	0	0	0	0	0	0	1	5	0	0	0	1	0	d__Bacteria;k__norank_d__Bacteria;p__Bdellovibrionota;c__Oligoflexia;o__0319-6G20;f__norank_o__0319-6G20;g__norank_f__norank_o__0319-6G20;s__unclassified_g__norank_f__norank_o__0319-6G20
OTU669	0	0	0	0	0	0	0	0	0	0	0	0	0	0	0	d__Bacteria;k__norank_d__Bacteria;p__Planctomycetota;c__Planctomycetes;o__Gemmatales;f__Gemmataceae;g__norank_f__Gemmataceae;s__unclassified_g__norank_f__Gemmataceae
OTU670	0	0	0	0	0	0	0	0	0	0	0	0	0	0	0	d__Bacteria;k__norank_d__Bacteria;p__Firmicutes;c__Bacilli;o__Paenibacillales;f__Paenibacillaceae;g__Paenibacillus;s__unclassified_g__Paenibacillus
OTU671	0	0	0	0	0	0	0	0	0	0	0	0	0	0	0	d__Bacteria;k__norank_d__Bacteria;p__Chloroflexi;c__Ktedonobacteria;o__Ktedonobacterales;f__Ktedonobacteraceae;g__unclassified_f__Ktedonobacteraceae;s__unclassified_f__Ktedonobacteraceae
OTU672	0	0	0	0	0	0	0	1	1	0	0	0	0	0	0	d__Bacteria;k__norank_d__Bacteria;p__Firmicutes;c__Bacilli;o__Paenibacillales;f__Paenibacillaceae;g__Paenibacillus;s__unclassified_g__Paenibacillus
OTU673	0	0	0	0	0	0	0	0	0	0	0	0	0	0	0	d__Bacteria;k__norank_d__Bacteria;p__Firmicutes;c__Desulfitobacteriia;o__Desulfitobacteriales;f__Desulfitobacteriaceae;g__Desulfosporosinus;s__uncultured_bacterium_g__Desulfosporosinus
OTU674	0	0	0	0	0	0	0	0	0	0	0	0	0	0	0	d__Bacteria;k__norank_d__Bacteria;p__Patescibacteria;c__Parcubacteria;o__norank_c__Parcubacteria;f__norank_o__norank_c__Parcubacteria;g__norank_f__norank_o__norank_c__Parcubacteria;s__uncultured_bacterium_g__norank_f__norank_o__norank_c__Parcubacteria
OTU675	0	0	0	0	0	0	0	0	0	0	0	0	0	0	0	d__Bacteria;k__norank_d__Bacteria;p__Proteobacteria;c__Gammaproteobacteria;o__unclassified_c__Gammaproteobacteria;f__unclassified_c__Gammaproteobacteria;g__unclassified_c__Gammaproteobacteria;s__unclassified_c__Gammaproteobacteria
OTU676	0	0	0	0	0	0	0	0	0	4	0	0	0	0	0	d__Bacteria;k__norank_d__Bacteria;p__Chloroflexi;c__TK10;o__norank_c__TK10;f__norank_o__norank_c__TK10;g__norank_f__norank_o__norank_c__TK10;s__uncultured_bacterium_g__norank_f__norank_o__norank_c__TK10
OTU677	0	0	0	0	0	3	0	1	2	17	11	3	6	2	7	d__Bacteria;k__norank_d__Bacteria;p__MBNT15;c__norank_p__MBNT15;o__norank_c__norank_p__MBNT15;f__norank_o__norank_c__norank_p__MBNT15;g__norank_f__norank_o__norank_c__norank_p__MBNT15;s__uncultured_bacterium_g__norank_f__norank_o__norank_c__norank_p__MBNT15
OTU678	0	0	0	0	0	0	0	0	0	0	0	0	0	0	0	d__Bacteria;k__norank_d__Bacteria;p__Proteobacteria;c__Alphaproteobacteria;o__Rickettsiales;f__AB1;g__norank_f__AB1;s__unclassified_g__norank_f__AB1
OTU679	0	0	0	0	0	0	0	1	0	9	0	0	0	1	0	d__Bacteria;k__norank_d__Bacteria;p__Firmicutes;c__Bacilli;o__Paenibacillales;f__Paenibacillaceae;g__Cohnella;s__Cohnella_fontinalis
OTU680	0	0	0	0	0	0	0	0	0	0	0	0	0	0	0	d__Bacteria;k__norank_d__Bacteria;p__Acidobacteriota;c__Acidobacteriae;o__Acidobacteriales;f__norank_o__Acidobacteriales;g__norank_f__norank_o__Acidobacteriales;s__unclassified_g__norank_f__norank_o__Acidobacteriales
OTU681	0	0	0	0	0	2	0	0	0	1	2	0	1	1	0	d__Bacteria;k__norank_d__Bacteria;p__Bdellovibrionota;c__Oligoflexia;o__Oligoflexales;f__norank_o__Oligoflexales;g__norank_f__norank_o__Oligoflexales;s__unclassified_g__norank_f__norank_o__Oligoflexales
OTU682	0	0	0	0	0	0	0	0	0	0	0	0	0	0	0	d__Bacteria;k__norank_d__Bacteria;p__Proteobacteria;c__Gammaproteobacteria;o__Burkholderiales;f__Chromobacteriaceae;g__unclassified_f__Chromobacteriaceae;s__unclassified_f__Chromobacteriaceae
OTU683	0	0	0	0	0	0	3	14	10	25	6	0	24	8	28	d__Bacteria;k__norank_d__Bacteria;p__Acidobacteriota;c__Vicinamibacteria;o__Vicinamibacterales;f__norank_o__Vicinamibacterales;g__norank_f__norank_o__Vicinamibacterales;s__uncultured_Acidobacteria_bacterium_g__norank_f__norank_o__Vicinamibacterales
OTU684	0	0	0	0	0	0	0	0	0	0	0	0	0	0	0	d__Bacteria;k__norank_d__Bacteria;p__Chloroflexi;c__Ktedonobacteria;o__B12-WMSP1;f__norank_o__B12-WMSP1;g__norank_f__norank_o__B12-WMSP1;s__uncultured_Chloroflexi_bacterium_g__norank_f__norank_o__B12-WMSP1
OTU685	0	0	0	0	0	0	3	1	1	4	1	0	6	2	3	d__Bacteria;k__norank_d__Bacteria;p__Bdellovibrionota;c__Bdellovibrionia;o__Bdellovibrionales;f__Bdellovibrionaceae;g__Bdellovibrio;s__unclassified_g__Bdellovibrio
OTU686	0	0	0	0	0	0	0	0	0	0	3	0	0	10	0	d__Bacteria;k__norank_d__Bacteria;p__Patescibacteria;c__Saccharimonadia;o__Saccharimonadales;f__norank_o__Saccharimonadales;g__norank_f__norank_o__Saccharimonadales;s__uncultured_bacterium_g__norank_f__norank_o__Saccharimonadales
OTU687	0	0	0	0	0	0	0	0	0	0	0	0	0	0	0	d__Bacteria;k__norank_d__Bacteria;p__Proteobacteria;c__Gammaproteobacteria;o__norank_c__Gammaproteobacteria;f__norank_o__norank_c__Gammaproteobacteria;g__norank_f__norank_o__norank_c__Gammaproteobacteria;s__uncultured_bacterium_g__norank_f__norank_o__norank_c__Gammaproteobacteria
OTU688	0	0	0	0	0	0	0	0	0	0	0	0	0	0	0	d__Bacteria;k__norank_d__Bacteria;p__SAR324_cladeMarine_group_B;c__norank_p__SAR324_cladeMarine_group_B;o__norank_c__norank_p__SAR324_cladeMarine_group_B;f__norank_o__norank_c__norank_p__SAR324_cladeMarine_group_B;g__norank_f__norank_o__norank_c__norank_p__SAR324_cladeMarine_group_B;s__unclassified_g__norank_f__norank_o__norank_c__norank_p__SAR324_cladeMarine_group_B
OTU689	0	0	0	0	0	0	0	0	0	0	0	0	0	1	0	d__Bacteria;k__norank_d__Bacteria;p__Firmicutes;c__Bacilli;o__Thermoactinomycetales;f__Thermoactinomycetaceae;g__norank_f__Thermoactinomycetaceae;s__unclassified_g__norank_f__Thermoactinomycetaceae
OTU690	0	0	0	0	0	0	0	0	0	0	0	0	0	0	0	d__Bacteria;k__norank_d__Bacteria;p__Firmicutes;c__Desulfitobacteriia;o__Desulfitobacteriales;f__Desulfitobacteriaceae;g__Desulfosporosinus;s__unclassified_g__Desulfosporosinus
OTU691	0	0	0	0	0	0	0	0	0	0	0	0	0	0	0	d__Bacteria;k__norank_d__Bacteria;p__Myxococcota;c__unclassified_p__Myxococcota;o__unclassified_p__Myxococcota;f__unclassified_p__Myxococcota;g__unclassified_p__Myxococcota;s__unclassified_p__Myxococcota
OTU692	0	0	0	0	0	0	0	0	0	0	0	0	0	0	0	d__Bacteria;k__norank_d__Bacteria;p__Bacteroidota;c__Bacteroidia;o__Sphingobacteriales;f__env.OPS_17;g__norank_f__env.OPS_17;s__uncultured_Bacteroidetes_bacterium_g__norank_f__env.OPS_17
OTU693	0	0	0	0	0	0	0	0	0	0	0	0	0	0	0	d__Bacteria;k__norank_d__Bacteria;p__Myxococcota;c__Polyangia;o__mle1-27;f__norank_o__mle1-27;g__norank_f__norank_o__mle1-27;s__uncultured_delta_proteobacterium_g__norank_f__norank_o__mle1-27
OTU694	0	0	0	0	0	0	0	0	0	0	0	0	0	0	0	d__Bacteria;k__norank_d__Bacteria;p__Proteobacteria;c__Gammaproteobacteria;o__unclassified_c__Gammaproteobacteria;f__unclassified_c__Gammaproteobacteria;g__unclassified_c__Gammaproteobacteria;s__unclassified_c__Gammaproteobacteria
OTU695	0	0	0	0	0	0	0	0	0	0	0	0	0	0	0	d__Bacteria;k__norank_d__Bacteria;p__Chloroflexi;c__Ktedonobacteria;o__Ktedonobacterales;f__JG30-KF-AS9;g__norank_f__JG30-KF-AS9;s__uncultured_bacterium_g__norank_f__JG30-KF-AS9
OTU696	0	0	0	0	0	0	0	0	0	0	0	0	0	0	0	d__Bacteria;k__norank_d__Bacteria;p__Firmicutes;c__Clostridia;o__unclassified_c__Clostridia;f__unclassified_c__Clostridia;g__unclassified_c__Clostridia;s__unclassified_c__Clostridia
OTU697	0	0	0	0	0	0	0	0	0	0	0	0	0	0	0	d__Bacteria;k__norank_d__Bacteria;p__Patescibacteria;c__Berkelbacteria;o__norank_c__Berkelbacteria;f__norank_o__norank_c__Berkelbacteria;g__norank_f__norank_o__norank_c__Berkelbacteria;s__uncultured_soil_bacterium_g__norank_f__norank_o__norank_c__Berkelbacteria
OTU698	0	0	0	0	0	0	0	0	0	0	0	0	0	0	0	d__Bacteria;k__norank_d__Bacteria;p__Firmicutes;c__Clostridia;o__Lachnospirales;f__Lachnospiraceae;g__Acetitomaculum;s__uncultured_bacterium_g__Acetitomaculum
OTU699	0	0	0	0	0	0	0	0	0	0	0	0	0	0	0	d__Bacteria;k__norank_d__Bacteria;p__Patescibacteria;c__Saccharimonadia;o__Saccharimonadales;f__LWQ8;g__norank_f__LWQ8;s__unclassified_g__norank_f__LWQ8
OTU700	0	0	0	0	0	0	0	0	0	0	0	0	0	0	0	d__Bacteria;k__norank_d__Bacteria;p__Myxococcota;c__Myxococcia;o__Myxococcales;f__27F-1492R;g__norank_f__27F-1492R;s__uncultured_bacterium_g__norank_f__27F-1492R
OTU701	0	0	0	0	0	0	0	0	0	0	0	0	0	0	0	d__Bacteria;k__norank_d__Bacteria;p__Proteobacteria;c__Gammaproteobacteria;o__unclassified_c__Gammaproteobacteria;f__unclassified_c__Gammaproteobacteria;g__unclassified_c__Gammaproteobacteria;s__unclassified_c__Gammaproteobacteria
OTU702	0	0	0	0	0	0	0	0	0	0	0	0	0	0	0	d__Bacteria;k__norank_d__Bacteria;p__Bdellovibrionota;c__Oligoflexia;o__0319-6G20;f__norank_o__0319-6G20;g__norank_f__norank_o__0319-6G20;s__unclassified_g__norank_f__norank_o__0319-6G20
OTU703	0	0	0	0	0	2	1	1	0	22	3	0	1	5	3	d__Bacteria;k__norank_d__Bacteria;p__Proteobacteria;c__Gammaproteobacteria;o__Burkholderiales;f__Rhodocyclaceae;g__Azovibrio;s__uncultured_bacterium_g__Azovibrio
OTU704	0	0	0	0	0	0	0	0	0	0	0	0	0	0	0	d__Bacteria;k__norank_d__Bacteria;p__Firmicutes;c__Bacilli;o__Thermoactinomycetales;f__Thermoactinomycetaceae;g__unclassified_f__Thermoactinomycetaceae;s__unclassified_f__Thermoactinomycetaceae
OTU705	0	0	0	0	0	0	0	0	0	0	0	0	0	0	0	d__Bacteria;k__norank_d__Bacteria;p__Firmicutes;c__Desulfotomaculia;o__Desulfotomaculales;f__Desulfallas-Sporotomaculum;g__norank_f__Desulfallas-Sporotomaculum;s__uncultured_bacterium_g__norank_f__Desulfallas-Sporotomaculum
OTU706	0	0	0	0	0	0	0	0	0	0	0	0	0	0	0	d__Bacteria;k__norank_d__Bacteria;p__Bacteroidota;c__Bacteroidia;o__Chitinophagales;f__norank_o__Chitinophagales;g__norank_f__norank_o__Chitinophagales;s__unclassified_g__norank_f__norank_o__Chitinophagales
OTU707	0	0	0	0	0	0	0	0	1	0	1	0	0	2	0	d__Bacteria;k__norank_d__Bacteria;p__Bdellovibrionota;c__Bdellovibrionia;o__Bdellovibrionales;f__Bdellovibrionaceae;g__Bdellovibrio;s__uncultured_bacterium_g__Bdellovibrio
OTU708	0	0	0	0	0	0	0	0	0	0	0	0	0	1	0	d__Bacteria;k__norank_d__Bacteria;p__Proteobacteria;c__Alphaproteobacteria;o__Rickettsiales;f__Rickettsiaceae;g__norank_f__Rickettsiaceae;s__uncultured_bacterium_g__norank_f__Rickettsiaceae
OTU709	0	0	0	1	0	0	3	1	0	2	0	2	0	0	1	d__Bacteria;k__norank_d__Bacteria;p__Gemmatimonadota;c__Gemmatimonadetes;o__Gemmatimonadales;f__Gemmatimonadaceae;g__norank_f__Gemmatimonadaceae;s__metagenome_g__norank_f__Gemmatimonadaceae
OTU710	0	0	0	0	0	0	0	0	0	0	0	0	0	0	0	d__Bacteria;k__norank_d__Bacteria;p__Proteobacteria;c__Gammaproteobacteria;o__Burkholderiales;f__unclassified_o__Burkholderiales;g__unclassified_o__Burkholderiales;s__unclassified_o__Burkholderiales
OTU711	0	0	0	0	0	0	0	0	0	0	0	0	0	0	0	d__Bacteria;k__norank_d__Bacteria;p__Firmicutes;c__Thermovenabulia;o__Thermovenabulales;f__norank_o__Thermovenabulales;g__Tepidanaerobacter;s__unclassified_g__Tepidanaerobacter
OTU712	0	0	0	0	0	0	0	0	0	0	0	0	0	0	0	d__Bacteria;k__norank_d__Bacteria;p__Bdellovibrionota;c__Oligoflexia;o__0319-6G20;f__norank_o__0319-6G20;g__norank_f__norank_o__0319-6G20;s__unclassified_g__norank_f__norank_o__0319-6G20
OTU713	0	0	0	0	0	0	0	0	1	0	0	0	0	0	0	d__Bacteria;k__norank_d__Bacteria;p__Patescibacteria;c__Saccharimonadia;o__Saccharimonadales;f__LWQ8;g__norank_f__LWQ8;s__uncultured_bacterium_g__norank_f__LWQ8
OTU714	0	0	0	0	0	0	0	1	0	6	0	0	0	1	0	d__Bacteria;k__norank_d__Bacteria;p__Acidobacteriota;c__Subgroup_11;o__norank_c__Subgroup_11;f__norank_o__norank_c__Subgroup_11;g__norank_f__norank_o__norank_c__Subgroup_11;s__uncultured_bacterium_g__norank_f__norank_o__norank_c__Subgroup_11
OTU715	0	0	0	0	0	0	0	0	0	0	0	0	0	0	0	d__Bacteria;k__norank_d__Bacteria;p__Chloroflexi;c__Anaerolineae;o__RBG-13-54-9;f__norank_o__RBG-13-54-9;g__norank_f__norank_o__RBG-13-54-9;s__unclassified_g__norank_f__norank_o__RBG-13-54-9
OTU716	0	0	0	0	0	0	0	0	0	0	0	0	0	0	0	d__Bacteria;k__norank_d__Bacteria;p__Patescibacteria;c__Parcubacteria;o__Candidatus_Jorgensenbacteria;f__norank_o__Candidatus_Jorgensenbacteria;g__norank_f__norank_o__Candidatus_Jorgensenbacteria;s__Candidatus_Adlerbacteria_bacterium_GW2011_GWC1_50_9
OTU717	0	0	0	0	0	0	0	0	0	0	0	0	0	0	0	d__Bacteria;k__norank_d__Bacteria;p__Bdellovibrionota;c__Bdellovibrionia;o__Bdellovibrionales;f__Bdellovibrionaceae;g__Bdellovibrio;s__uncultured_bacterium_g__Bdellovibrio
OTU718	0	0	0	0	0	0	0	0	0	0	0	0	0	0	0	d__Bacteria;k__norank_d__Bacteria;p__Chloroflexi;c__AD3;o__norank_c__AD3;f__norank_o__norank_c__AD3;g__norank_f__norank_o__norank_c__AD3;s__uncultured_Chloroflexi_bacterium_g__norank_f__norank_o__norank_c__AD3
OTU719	0	0	0	0	0	0	0	0	0	0	0	0	0	0	0	d__Bacteria;k__norank_d__Bacteria;p__Acidobacteriota;c__Acidobacteriae;o__Acidobacteriales;f__norank_o__Acidobacteriales;g__norank_f__norank_o__Acidobacteriales;s__uncultured_bacterium_g__norank_f__norank_o__Acidobacteriales
OTU720	0	0	0	0	0	0	0	0	0	0	0	0	0	0	0	d__Bacteria;k__norank_d__Bacteria;p__Proteobacteria;c__Gammaproteobacteria;o__Burkholderiales;f__Chromobacteriaceae;g__Pseudogulbenkiania;s__uncultured_bacterium_g__Pseudogulbenkiania
OTU721	0	0	0	0	0	18	0	2	4	5	4	3	2	2	1	d__Bacteria;k__norank_d__Bacteria;p__Firmicutes;c__Desulfitobacteriia;o__Desulfitobacteriales;f__Heliobacteriaceae;g__norank_f__Heliobacteriaceae;s__uncultured_bacterium_g__norank_f__Heliobacteriaceae
OTU722	0	0	0	0	0	0	0	0	0	0	0	0	0	0	0	d__Bacteria;k__norank_d__Bacteria;p__Chloroflexi;c__Ktedonobacteria;o__Ktedonobacterales;f__JG30-KF-AS9;g__norank_f__JG30-KF-AS9;s__unclassified_g__norank_f__JG30-KF-AS9
OTU723	0	0	0	0	0	0	0	0	0	0	0	0	0	0	0	d__Bacteria;k__norank_d__Bacteria;p__Proteobacteria;c__Alphaproteobacteria;o__unclassified_c__Alphaproteobacteria;f__unclassified_c__Alphaproteobacteria;g__unclassified_c__Alphaproteobacteria;s__unclassified_c__Alphaproteobacteria
OTU724	0	0	0	0	0	0	0	0	0	0	0	0	0	0	0	d__Bacteria;k__norank_d__Bacteria;p__Proteobacteria;c__Alphaproteobacteria;o__Rickettsiales;f__SM2D12;g__norank_f__SM2D12;s__unclassified_g__norank_f__SM2D12
OTU725	0	0	0	0	0	0	0	0	0	0	0	0	0	0	0	d__Bacteria;k__norank_d__Bacteria;p__Firmicutes;c__Bacilli;o__Paenibacillales;f__Paenibacillaceae;g__Thermobacillus;s__unclassified_g__Thermobacillus
OTU726	0	0	0	0	0	0	0	0	0	0	0	0	0	0	0	d__Bacteria;k__norank_d__Bacteria;p__Proteobacteria;c__Alphaproteobacteria;o__Rickettsiales;f__Mitochondria;g__norank_f__Mitochondria;s__metagenome_g__norank_f__Mitochondria
OTU727	0	0	0	0	0	0	0	0	0	0	0	0	0	0	0	d__Bacteria;k__norank_d__Bacteria;p__Patescibacteria;c__Parcubacteria;o__Candidatus_Jorgensenbacteria;f__norank_o__Candidatus_Jorgensenbacteria;g__norank_f__norank_o__Candidatus_Jorgensenbacteria;s__Candidatus_Adlerbacteria_bacterium_GW2011_GWC1_50_9
OTU728	0	0	0	0	0	0	0	0	0	0	0	0	0	0	0	d__Bacteria;k__norank_d__Bacteria;p__Actinobacteriota;c__Acidimicrobiia;o__norank_c__Acidimicrobiia;f__norank_o__norank_c__Acidimicrobiia;g__norank_f__norank_o__norank_c__Acidimicrobiia;s__unclassified_g__norank_f__norank_o__norank_c__Acidimicrobiia
OTU729	0	0	0	0	0	0	0	0	0	0	0	1	0	0	0	d__Bacteria;k__norank_d__Bacteria;p__Actinobacteriota;c__Acidimicrobiia;o__norank_c__Acidimicrobiia;f__norank_o__norank_c__Acidimicrobiia;g__norank_f__norank_o__norank_c__Acidimicrobiia;s__unclassified_g__norank_f__norank_o__norank_c__Acidimicrobiia
OTU730	0	0	0	0	0	0	0	0	0	0	0	0	0	0	0	d__Bacteria;k__norank_d__Bacteria;p__Myxococcota;c__Myxococcia;o__Myxococcales;f__Anaeromyxobacteraceae;g__Anaeromyxobacter;s__unclassified_g__Anaeromyxobacter
OTU731	0	0	0	0	0	0	0	0	0	0	0	0	0	0	0	d__Bacteria;k__norank_d__Bacteria;p__Firmicutes;c__Clostridia;o__Lachnospirales;f__Defluviitaleaceae;g__Defluviitalea;s__uncultured_bacterium_g__Defluviitalea
OTU732	0	0	0	0	0	0	0	0	0	0	0	0	0	0	0	d__Bacteria;k__norank_d__Bacteria;p__Chloroflexi;c__AD3;o__norank_c__AD3;f__norank_o__norank_c__AD3;g__norank_f__norank_o__norank_c__AD3;s__unclassified_g__norank_f__norank_o__norank_c__AD3
OTU733	0	0	0	0	0	0	1	2	1	2	1	0	2	7	0	d__Bacteria;k__norank_d__Bacteria;p__Bdellovibrionota;c__Bdellovibrionia;o__Bdellovibrionales;f__Bdellovibrionaceae;g__Bdellovibrio;s__uncultured_bacterium_g__Bdellovibrio
OTU734	0	0	0	0	0	0	0	0	0	0	0	0	0	0	0	d__Bacteria;k__norank_d__Bacteria;p__Chloroflexi;c__TK10;o__norank_c__TK10;f__norank_o__norank_c__TK10;g__norank_f__norank_o__norank_c__TK10;s__unclassified_g__norank_f__norank_o__norank_c__TK10
OTU735	0	0	0	0	0	3	1	0	3	0	0	2	0	0	1	d__Bacteria;k__norank_d__Bacteria;p__Firmicutes;c__Clostridia;o__norank_c__Clostridia;f__Hungateiclostridiaceae;g__Ruminiclostridium;s__unclassified_g__Ruminiclostridium
OTU736	0	0	0	0	0	0	0	0	0	0	0	0	0	0	0	d__Bacteria;k__norank_d__Bacteria;p__Proteobacteria;c__Gammaproteobacteria;o__unclassified_c__Gammaproteobacteria;f__unclassified_c__Gammaproteobacteria;g__unclassified_c__Gammaproteobacteria;s__unclassified_c__Gammaproteobacteria
OTU737	0	0	0	0	0	0	0	0	0	0	0	0	0	0	0	d__Bacteria;k__norank_d__Bacteria;p__Proteobacteria;c__Alphaproteobacteria;o__Rhodospirillales;f__Magnetospirillaceae;g__Telmatospirillum;s__uncultured_bacterium_g__Telmatospirillum
OTU738	0	0	0	0	0	0	0	0	0	0	0	0	0	0	0	d__Bacteria;k__norank_d__Bacteria;p__Firmicutes;c__Clostridia;o__Lachnospirales;f__Lachnospiraceae;g__unclassified_f__Lachnospiraceae;s__unclassified_f__Lachnospiraceae
OTU739	0	0	0	0	0	0	0	0	0	0	0	0	0	0	0	d__Bacteria;k__norank_d__Bacteria;p__Gemmatimonadota;c__Gemmatimonadetes;o__Gemmatimonadales;f__Gemmatimonadaceae;g__norank_f__Gemmatimonadaceae;s__uncultured_bacterium_g__norank_f__Gemmatimonadaceae
OTU740	0	0	0	0	0	0	0	0	0	0	0	0	0	0	0	d__Bacteria;k__norank_d__Bacteria;p__Firmicutes;c__Clostridia;o__Oscillospirales;f__Oscillospiraceae;g__Papillibacter;s__uncultured_bacterium_g__Papillibacter
OTU741	0	0	0	0	0	0	0	0	0	0	0	0	0	1	0	d__Bacteria;k__norank_d__Bacteria;p__Proteobacteria;c__Alphaproteobacteria;o__Micropepsales;f__Micropepsaceae;g__norank_f__Micropepsaceae;s__unclassified_g__norank_f__Micropepsaceae
OTU742	0	0	0	0	0	0	0	0	0	0	0	0	0	0	0	d__Bacteria;k__norank_d__Bacteria;p__Proteobacteria;c__Alphaproteobacteria;o__Rickettsiales;f__norank_o__Rickettsiales;g__Candidatus_Jidaibacter;s__unclassified_g__Candidatus_Jidaibacter
OTU743	0	0	0	0	0	0	0	0	0	0	0	0	0	0	0	d__Bacteria;k__norank_d__Bacteria;p__Firmicutes;c__Clostridia;o__Peptostreptococcales-Tissierellales;f__norank_o__Peptostreptococcales-Tissierellales;g__unclassified_f__norank_o__Peptostreptococcales-Tissierellales;s__unclassified_f__norank_o__Peptostreptococcales-Tissierellales
OTU744	0	0	0	0	0	0	0	0	0	0	0	0	0	0	0	d__Bacteria;k__norank_d__Bacteria;p__Acidobacteriota;c__Acidobacteriae;o__Subgroup_13;f__norank_o__Subgroup_13;g__norank_f__norank_o__Subgroup_13;s__unclassified_g__norank_f__norank_o__Subgroup_13
OTU745	0	0	0	0	0	0	34	0	0	0	0	0	0	0	0	d__Bacteria;k__norank_d__Bacteria;p__Gemmatimonadota;c__Gemmatimonadetes;o__Gemmatimonadales;f__Gemmatimonadaceae;g__Gemmatimonas;s__metagenome_g__Gemmatimonas
OTU746	0	0	0	0	0	0	0	0	0	0	0	0	0	0	0	d__Bacteria;k__norank_d__Bacteria;p__Proteobacteria;c__Alphaproteobacteria;o__Rhizobiales;f__Beijerinckiaceae;g__alphaI_cluster;s__uncultured_bacterium_g__alphaI_cluster
OTU747	0	0	0	0	0	0	0	0	0	0	0	0	0	0	0	d__Bacteria;k__norank_d__Bacteria;p__Firmicutes;c__Clostridia;o__Lachnospirales;f__Lachnospiraceae;g__Cellulosilyticum;s__unclassified_g__Cellulosilyticum
OTU748	0	0	0	0	0	0	0	0	0	0	0	0	0	0	0	d__Bacteria;k__norank_d__Bacteria;p__Firmicutes;c__Clostridia;o__norank_c__Clostridia;f__Hungateiclostridiaceae;g__unclassified_f__Hungateiclostridiaceae;s__unclassified_f__Hungateiclostridiaceae
OTU749	0	0	0	0	0	0	0	0	0	0	0	0	0	0	0	d__Bacteria;k__norank_d__Bacteria;p__Chloroflexi;c__Anaerolineae;o__SBR1031;f__norank_o__SBR1031;g__norank_f__norank_o__SBR1031;s__unclassified_g__norank_f__norank_o__SBR1031
OTU750	0	0	0	0	0	0	0	0	12	2	1	1	1	5	0	d__Bacteria;k__norank_d__Bacteria;p__Bdellovibrionota;c__Bdellovibrionia;o__Bdellovibrionales;f__Bdellovibrionaceae;g__Bdellovibrio;s__uncultured_bacterium_g__Bdellovibrio
OTU751	0	0	0	0	0	0	0	0	0	0	0	0	0	0	0	d__Bacteria;k__norank_d__Bacteria;p__Cyanobacteria;c__Vampirivibrionia;o__Obscuribacterales;f__Obscuribacteraceae;g__norank_f__Obscuribacteraceae;s__uncultured_bacterium_g__norank_f__Obscuribacteraceae
OTU752	0	0	0	0	0	0	0	0	0	0	0	0	0	0	0	d__Bacteria;k__norank_d__Bacteria;p__Firmicutes;c__Bacilli;o__Paenibacillales;f__Paenibacillaceae;g__Paenibacillus;s__Paenibacillus_sp._O326
OTU753	0	0	0	0	0	33	6	26	34	9	26	3	24	11	3	d__Bacteria;k__norank_d__Bacteria;p__Methylomirabilota;c__Methylomirabilia;o__Rokubacteriales;f__norank_o__Rokubacteriales;g__norank_f__norank_o__Rokubacteriales;s__uncultured_bacterium_g__norank_f__norank_o__Rokubacteriales
OTU754	0	0	0	0	0	0	0	0	0	0	0	0	0	0	0	d__Bacteria;k__norank_d__Bacteria;p__Myxococcota;c__Polyangia;o__Haliangiales;f__Haliangiaceae;g__Haliangium;s__uncultured_bacterium_g__Haliangium
OTU755	0	0	0	0	0	0	0	0	0	0	0	0	0	0	0	d__Bacteria;k__norank_d__Bacteria;p__Firmicutes;c__unclassified_p__Firmicutes;o__unclassified_p__Firmicutes;f__unclassified_p__Firmicutes;g__unclassified_p__Firmicutes;s__unclassified_p__Firmicutes
OTU756	0	0	0	0	0	0	0	0	0	1	0	0	0	0	0	d__Bacteria;k__norank_d__Bacteria;p__Firmicutes;c__Bacilli;o__Thermoactinomycetales;f__Thermoactinomycetaceae;g__Laceyella;s__Laceyella_sacchari
OTU757	0	0	0	0	0	0	0	0	0	0	0	0	0	0	0	d__Bacteria;k__norank_d__Bacteria;p__Gemmatimonadota;c__Gemmatimonadetes;o__Gemmatimonadales;f__Gemmatimonadaceae;g__Gemmatimonas;s__uncultured_bacterium_g__Gemmatimonas
OTU758	0	0	0	0	0	0	0	0	0	1	0	0	0	0	1	d__Bacteria;k__norank_d__Bacteria;p__Firmicutes;c__Clostridia;o__Lachnospirales;f__Lachnospiraceae;g__norank_f__Lachnospiraceae;s__uncultured_Lachnospiraceae_bacterium_g__norank
OTU759	0	0	0	0	0	0	0	0	0	0	0	0	0	0	0	d__Bacteria;k__norank_d__Bacteria;p__Proteobacteria;c__Alphaproteobacteria;o__Rickettsiales;f__Mitochondria;g__norank_f__Mitochondria;s__unclassified_g__norank_f__Mitochondria
OTU760	0	0	0	0	0	0	0	0	1	0	0	0	0	0	0	d__Bacteria;k__norank_d__Bacteria;p__Acidobacteriota;c__Acidobacteriae;o__Acidobacteriales;f__unclassified_o__Acidobacteriales;g__unclassified_o__Acidobacteriales;s__unclassified_o__Acidobacteriales
OTU761	0	0	0	0	0	0	0	0	0	0	0	0	0	0	0	d__Bacteria;k__norank_d__Bacteria;p__Verrucomicrobiota;c__Verrucomicrobiae;o__Pedosphaerales;f__Pedosphaeraceae;g__unclassified_f__Pedosphaeraceae;s__unclassified_f__Pedosphaeraceae
OTU762	0	0	0	0	0	0	0	0	0	0	0	0	0	1	0	d__Bacteria;k__norank_d__Bacteria;p__Bacteroidota;c__Bacteroidia;o__Cytophagales;f__Microscillaceae;g__norank_f__Microscillaceae;s__unclassified_g__norank_f__Microscillaceae
OTU763	0	0	0	0	0	0	0	0	0	0	0	0	0	0	0	d__Bacteria;k__norank_d__Bacteria;p__Patescibacteria;c__Berkelbacteria;o__norank_c__Berkelbacteria;f__norank_o__norank_c__Berkelbacteria;g__norank_f__norank_o__norank_c__Berkelbacteria;s__unclassified_g__norank_f__norank_o__norank_c__Berkelbacteria
OTU764	0	0	0	0	0	0	1	0	0	0	0	0	0	0	0	d__Bacteria;k__norank_d__Bacteria;p__Patescibacteria;c__Saccharimonadia;o__Saccharimonadales;f__S32;g__TM7;s__uncultured_Candidatus_Saccharibacteria_bacterium_g__TM7
OTU765	0	0	0	0	0	0	0	0	0	0	0	0	0	0	0	d__Bacteria;k__norank_d__Bacteria;p__Bdellovibrionota;c__Oligoflexia;o__0319-6G20;f__norank_o__0319-6G20;g__norank_f__norank_o__0319-6G20;s__unclassified_g__norank_f__norank_o__0319-6G20
OTU766	0	0	0	0	0	0	0	0	0	0	0	0	0	0	0	d__Bacteria;k__norank_d__Bacteria;p__Chloroflexi;c__Chloroflexia;o__Elev-1554;f__norank_o__Elev-1554;g__norank_f__norank_o__Elev-1554;s__uncultured_bacterium_g__norank_f__norank_o__Elev-1554
OTU767	0	0	0	0	0	0	0	0	0	0	0	0	0	0	0	d__Bacteria;k__norank_d__Bacteria;p__Cyanobacteria;c__Vampirivibrionia;o__Obscuribacterales;f__Obscuribacteraceae;g__norank_f__Obscuribacteraceae;s__uncultured_bacterium_g__norank_f__Obscuribacteraceae
OTU768	0	0	0	0	0	0	0	0	0	0	0	0	0	0	0	d__Bacteria;k__norank_d__Bacteria;p__Firmicutes;c__Limnochordia;o__Limnochordales;f__Limnochordaceae;g__norank_f__Limnochordaceae;s__unclassified_g__norank_f__Limnochordaceae
OTU769	0	0	0	0	0	0	0	0	0	0	0	0	0	0	0	d__Bacteria;k__norank_d__Bacteria;p__Bacteroidota;c__Bacteroidia;o__Sphingobacteriales;f__unclassified_o__Sphingobacteriales;g__unclassified_o__Sphingobacteriales;s__unclassified_o__Sphingobacteriales
OTU770	0	0	0	0	0	0	0	0	0	0	0	0	0	0	0	d__Bacteria;k__norank_d__Bacteria;p__Proteobacteria;c__Alphaproteobacteria;o__Rickettsiales;f__Rickettsiaceae;g__Candidatus_Megaira;s__unclassified_g__Candidatus_Megaira
OTU771	0	0	0	0	0	0	0	0	0	0	0	0	0	0	0	d__Bacteria;k__norank_d__Bacteria;p__Bacteroidota;c__Bacteroidia;o__Sphingobacteriales;f__NS11-12_marine_group;g__norank_f__NS11-12_marine_group;s__uncultured_bacterium_g__norank_f__NS11-12_marine_group
OTU772	0	0	0	0	0	0	0	0	0	0	0	0	0	0	0	d__Bacteria;k__norank_d__Bacteria;p__Bacteroidota;c__Bacteroidia;o__Chitinophagales;f__Chitinophagaceae;g__Arachidicoccus;s__Arachidicoccus_sp._KIS59-12
OTU773	0	0	0	0	0	0	1	1	0	11	0	0	2	1	3	d__Bacteria;k__norank_d__Bacteria;p__Proteobacteria;c__Alphaproteobacteria;o__Elsterales;f__norank_o__Elsterales;g__norank_f__norank_o__Elsterales;s__uncultured_bacterium_g__norank_f__norank_o__Elsterales
OTU774	0	0	0	0	0	0	0	0	0	0	0	0	0	0	0	d__Bacteria;k__norank_d__Bacteria;p__Proteobacteria;c__Gammaproteobacteria;o__Burkholderiales;f__Oxalobacteraceae;g__unclassified_f__Oxalobacteraceae;s__unclassified_f__Oxalobacteraceae
OTU775	0	0	0	0	0	0	0	2	0	0	0	0	0	0	0	d__Bacteria;k__norank_d__Bacteria;p__Planctomycetota;c__OM190;o__norank_c__OM190;f__norank_o__norank_c__OM190;g__norank_f__norank_o__norank_c__OM190;s__unclassified_g__norank_f__norank_o__norank_c__OM190
OTU776	0	0	0	0	0	0	1	0	0	0	0	0	1	0	0	d__Bacteria;k__norank_d__Bacteria;p__Planctomycetota;c__Phycisphaerae;o__Phycisphaerales;f__Phycisphaeraceae;g__SM1A02;s__unclassified_g__SM1A02
OTU777	0	0	0	0	0	0	0	1	2	0	0	0	0	0	0	d__Bacteria;k__norank_d__Bacteria;p__Verrucomicrobiota;c__Verrucomicrobiae;o__Pedosphaerales;f__Pedosphaeraceae;g__unclassified_f__Pedosphaeraceae;s__unclassified_f__Pedosphaeraceae
OTU778	0	0	0	0	0	0	0	0	0	0	0	0	0	0	0	d__Bacteria;k__norank_d__Bacteria;p__Hydrogenedentes;c__Hydrogenedentia;o__Hydrogenedentiales;f__Hydrogenedensaceae;g__norank_f__Hydrogenedensaceae;s__uncultured_bacterium_g__norank_f__Hydrogenedensaceae
OTU779	0	0	0	0	0	0	0	0	0	0	0	0	0	0	0	d__Bacteria;k__norank_d__Bacteria;p__Armatimonadota;c__norank_p__Armatimonadota;o__norank_c__norank_p__Armatimonadota;f__norank_o__norank_c__norank_p__Armatimonadota;g__norank_f__norank_o__norank_c__norank_p__Armatimonadota;s__unclassified_g__norank_f__norank_o__norank_c__norank_p__Armatimonadota
OTU780	0	0	0	0	0	0	0	0	0	0	0	0	0	0	0	d__Bacteria;k__norank_d__Bacteria;p__Proteobacteria;c__Alphaproteobacteria;o__Paracaedibacterales;f__Paracaedibacteraceae;g__Candidatus_Paracaedibacter;s__uncultured_bacterium_g__Candidatus_Paracaedibacter
OTU781	0	0	0	0	0	0	0	0	0	0	0	0	0	0	0	d__Bacteria;k__norank_d__Bacteria;p__Chloroflexi;c__Ktedonobacteria;o__Ktedonobacterales;f__JG30-KF-AS9;g__norank_f__JG30-KF-AS9;s__unclassified_g__norank_f__JG30-KF-AS9
OTU782	0	0	0	0	0	0	0	0	0	0	0	0	0	0	0	d__Bacteria;k__norank_d__Bacteria;p__Proteobacteria;c__Gammaproteobacteria;o__Diplorickettsiales;f__Diplorickettsiaceae;g__norank_f__Diplorickettsiaceae;s__unclassified_g__norank_f__Diplorickettsiaceae
OTU783	0	0	0	0	0	0	0	0	0	0	0	0	0	0	0	d__Bacteria;k__norank_d__Bacteria;p__Planctomycetota;c__Planctomycetes;o__Gemmatales;f__Gemmataceae;g__norank_f__Gemmataceae;s__uncultured_bacterium_g__norank_f__Gemmataceae
OTU784	0	0	0	0	0	0	0	1	0	0	0	0	0	0	0	d__Bacteria;k__norank_d__Bacteria;p__Latescibacterota;c__norank_p__Latescibacterota;o__norank_c__norank_p__Latescibacterota;f__norank_o__norank_c__norank_p__Latescibacterota;g__norank_f__norank_o__norank_c__norank_p__Latescibacterota;s__unclassified_g__norank_f__norank_o__norank_c__norank_p__Latescibacterota
OTU785	0	0	0	0	0	0	0	0	0	0	0	0	0	1	0	d__Bacteria;k__norank_d__Bacteria;p__Chloroflexi;c__Chloroflexia;o__Kallotenuales;f__AKIW781;g__norank_f__AKIW781;s__uncultured_soil_bacterium_g__norank_f__AKIW781
OTU786	0	0	0	0	0	0	0	0	0	0	0	0	0	0	0	d__Bacteria;k__norank_d__Bacteria;p__Patescibacteria;c__Parcubacteria;o__Candidatus_Kaiserbacteria;f__norank_o__Candidatus_Kaiserbacteria;g__norank_f__norank_o__Candidatus_Kaiserbacteria;s__unclassified_g__norank_f__norank_o__Candidatus_Kaiserbacteria
OTU787	0	0	0	0	0	0	0	0	0	0	0	0	0	0	0	d__Bacteria;k__norank_d__Bacteria;p__Planctomycetota;c__Planctomycetes;o__Gemmatales;f__Gemmataceae;g__norank_f__Gemmataceae;s__unclassified_g__norank_f__Gemmataceae
OTU788	0	0	0	0	0	0	0	0	11	10	0	0	0	0	0	d__Bacteria;k__norank_d__Bacteria;p__Dependentiae;c__Babeliae;o__Babeliales;f__Vermiphilaceae;g__norank_f__Vermiphilaceae;s__uncultured_bacterium_g__norank_f__Vermiphilaceae
OTU789	0	0	0	0	0	0	0	0	0	0	0	0	0	0	0	d__Bacteria;k__norank_d__Bacteria;p__Chloroflexi;c__TK10;o__norank_c__TK10;f__norank_o__norank_c__TK10;g__norank_f__norank_o__norank_c__TK10;s__uncultured_bacterium_g__norank_f__norank_o__norank_c__TK10
OTU790	0	0	0	0	0	0	0	0	0	2	0	0	0	1	0	d__Bacteria;k__norank_d__Bacteria;p__Acidobacteriota;c__Blastocatellia;o__DS-100;f__norank_o__DS-100;g__norank_f__norank_o__DS-100;s__uncultured_Acidobacteria_bacterium_g__norank_f__norank_o__DS-100
OTU791	0	0	0	0	0	0	0	0	0	1	0	0	0	0	0	d__Bacteria;k__norank_d__Bacteria;p__Proteobacteria;c__Alphaproteobacteria;o__Dongiales;f__Dongiaceae;g__Dongia;s__unclassified_g__Dongia
OTU792	0	0	0	0	0	0	0	0	0	1	0	0	0	0	1	d__Bacteria;k__norank_d__Bacteria;p__SAR324_cladeMarine_group_B;c__norank_p__SAR324_cladeMarine_group_B;o__norank_c__norank_p__SAR324_cladeMarine_group_B;f__norank_o__norank_c__norank_p__SAR324_cladeMarine_group_B;g__norank_f__norank_o__norank_c__norank_p__SAR324_cladeMarine_group_B;s__Candidatus_Nitrosoarchaeum_limnia_SFB1_g__norank_f__norank_o__norank
OTU793	0	0	0	0	0	0	0	0	0	0	0	0	0	0	0	d__Bacteria;k__norank_d__Bacteria;p__Patescibacteria;c__Parcubacteria;o__Candidatus_Kaiserbacteria;f__norank_o__Candidatus_Kaiserbacteria;g__norank_f__norank_o__Candidatus_Kaiserbacteria;s__uncultured_bacterium_g__norank_f__norank_o__Candidatus_Kaiserbacteria
OTU794	0	0	0	0	0	0	0	0	2	0	0	1	0	0	0	d__Bacteria;k__norank_d__Bacteria;p__Acidobacteriota;c__Acidobacteriae;o__Bryobacterales;f__Bryobacteraceae;g__Bryobacter;s__uncultured_Acidobacteria_bacterium_g__Bryobacter
OTU795	0	0	0	0	0	0	0	0	0	0	0	0	0	0	0	d__Bacteria;k__norank_d__Bacteria;p__Chloroflexi;c__Ktedonobacteria;o__B12-WMSP1;f__norank_o__B12-WMSP1;g__norank_f__norank_o__B12-WMSP1;s__uncultured_bacterium_g__norank_f__norank_o__B12-WMSP1
OTU796	0	0	0	0	0	0	0	0	0	0	0	0	0	0	0	d__Bacteria;k__norank_d__Bacteria;p__Proteobacteria;c__Gammaproteobacteria;o__Diplorickettsiales;f__Diplorickettsiaceae;g__Aquicella;s__unclassified_g__Aquicella
OTU797	0	0	0	0	0	0	0	0	0	0	0	0	0	0	0	d__Bacteria;k__norank_d__Bacteria;p__Patescibacteria;c__Parcubacteria;o__norank_c__Parcubacteria;f__norank_o__norank_c__Parcubacteria;g__norank_f__norank_o__norank_c__Parcubacteria;s__uncultured_bacterium_g__norank_f__norank_o__norank_c__Parcubacteria
OTU798	0	0	0	0	0	0	0	0	0	0	0	0	0	0	0	d__Bacteria;k__norank_d__Bacteria;p__Spirochaetota;c__Spirochaetia;o__Spirochaetales;f__Spirochaetaceae;g__norank_f__Spirochaetaceae;s__unclassified_g__norank_f__Spirochaetaceae
OTU799	0	0	0	0	0	0	0	0	1	4	4	1	1	3	2	d__Bacteria;k__norank_d__Bacteria;p__Bdellovibrionota;c__Bdellovibrionia;o__Bdellovibrionales;f__Bdellovibrionaceae;g__OM27_clade;s__uncultured_bacterium_g__OM27_clade
OTU800	0	0	0	0	0	0	0	0	0	2	0	0	0	0	1	d__Bacteria;k__norank_d__Bacteria;p__Acidobacteriota;c__Acidobacteriae;o__Acidobacteriales;f__Acidobacteriaceae_Subgroup_1;g__Acidipila;s__unclassified_g__Acidipila
OTU801	0	0	0	0	0	0	0	0	0	0	0	0	0	0	0	d__Bacteria;k__norank_d__Bacteria;p__Patescibacteria;c__Microgenomatia;o__Candidatus_Woesebacteria;f__norank_o__Candidatus_Woesebacteria;g__norank_f__norank_o__Candidatus_Woesebacteria;s__uncultured_Microgenomates_group_bacterium_g__norank_f__norank
OTU802	0	0	0	0	0	0	0	0	0	0	0	0	0	0	0	d__Bacteria;k__norank_d__Bacteria;p__Chloroflexi;c__Chloroflexia;o__Elev-1554;f__norank_o__Elev-1554;g__norank_f__norank_o__Elev-1554;s__uncultured_bacterium_g__norank_f__norank_o__Elev-1554
OTU803	0	0	0	0	0	0	0	0	0	0	0	0	0	0	0	d__Bacteria;k__norank_d__Bacteria;p__Chloroflexi;c__Chloroflexia;o__Chloroflexales;f__Roseiflexaceae;g__norank_f__Roseiflexaceae;s__unclassified_g__norank_f__Roseiflexaceae
OTU804	0	0	0	0	0	0	0	0	0	0	0	0	0	0	0	d__Bacteria;k__norank_d__Bacteria;p__Cyanobacteria;c__Cyanobacteriia;o__Chloroplast;f__norank_o__Chloroplast;g__norank_f__norank_o__Chloroplast;s__Pseudomuriella_schumacherensis
OTU805	0	0	0	0	2	24	13	4	17	58	15	0	5	3	15	d__Bacteria;k__norank_d__Bacteria;p__Proteobacteria;c__Alphaproteobacteria;o__Rhizobiales;f__A0839;g__norank_f__A0839;s__uncultured_bacterium_g__norank_f__A0839
OTU806	0	0	0	0	0	0	0	0	1	0	0	0	0	0	0	d__Bacteria;k__norank_d__Bacteria;p__Chloroflexi;c__unclassified_p__Chloroflexi;o__unclassified_p__Chloroflexi;f__unclassified_p__Chloroflexi;g__unclassified_p__Chloroflexi;s__unclassified_p__Chloroflexi
OTU807	0	0	0	0	0	0	3	2	0	3	1	0	2	2	0	d__Bacteria;k__norank_d__Bacteria;p__Armatimonadota;c__norank_p__Armatimonadota;o__norank_c__norank_p__Armatimonadota;f__norank_o__norank_c__norank_p__Armatimonadota;g__norank_f__norank_o__norank_c__norank_p__Armatimonadota;s__unclassified_g__norank_f__norank_o__norank_c__norank_p__Armatimonadota
OTU808	0	0	0	0	0	0	0	0	0	0	0	0	0	0	0	d__Bacteria;k__norank_d__Bacteria;p__Proteobacteria;c__Alphaproteobacteria;o__Micavibrionales;f__Micavibrionaceae;g__norank_f__Micavibrionaceae;s__unclassified_g__norank_f__Micavibrionaceae
OTU809	0	0	0	0	0	0	0	0	0	0	1	0	0	0	0	d__Bacteria;k__norank_d__Bacteria;p__Proteobacteria;c__Gammaproteobacteria;o__Diplorickettsiales;f__Diplorickettsiaceae;g__norank_f__Diplorickettsiaceae;s__unclassified_g__norank_f__Diplorickettsiaceae
OTU810	0	0	0	0	0	0	0	0	0	0	0	0	0	0	0	d__Bacteria;k__norank_d__Bacteria;p__Armatimonadota;c__Armatimonadia;o__Armatimonadales;f__norank_o__Armatimonadales;g__norank_f__norank_o__Armatimonadales;s__unclassified_g__norank_f__norank_o__Armatimonadales
OTU811	0	0	0	0	0	0	0	0	0	0	0	0	0	0	0	d__Bacteria;k__norank_d__Bacteria;p__Chloroflexi;c__Ktedonobacteria;o__C0119;f__norank_o__C0119;g__norank_f__norank_o__C0119;s__uncultured_bacterium_g__norank_f__norank_o__C0119
OTU812	0	0	0	0	0	0	0	0	0	0	0	0	0	0	0	d__Bacteria;k__norank_d__Bacteria;p__Chloroflexi;c__Ktedonobacteria;o__C0119;f__norank_o__C0119;g__norank_f__norank_o__C0119;s__uncultured_bacterium_g__norank_f__norank_o__C0119
OTU813	0	0	0	0	0	0	0	0	0	0	0	0	0	0	0	d__Bacteria;k__norank_d__Bacteria;p__Chloroflexi;c__P2-11E;o__norank_c__P2-11E;f__norank_o__norank_c__P2-11E;g__norank_f__norank_o__norank_c__P2-11E;s__uncultured_bacterium_g__norank_f__norank_o__norank_c__P2-11E
OTU814	0	0	0	0	0	0	3	2	5	0	7	0	0	2	1	d__Bacteria;k__norank_d__Bacteria;p__Acidobacteriota;c__Vicinamibacteria;o__Vicinamibacterales;f__norank_o__Vicinamibacterales;g__norank_f__norank_o__Vicinamibacterales;s__unclassified_g__norank_f__norank_o__Vicinamibacterales
OTU815	0	0	0	0	0	3	0	0	0	2	0	0	0	0	0	d__Bacteria;k__norank_d__Bacteria;p__Proteobacteria;c__Alphaproteobacteria;o__Elsterales;f__unclassified_o__Elsterales;g__unclassified_o__Elsterales;s__unclassified_o__Elsterales
OTU816	0	0	0	0	0	0	0	0	0	0	0	0	0	0	0	d__Bacteria;k__norank_d__Bacteria;p__Proteobacteria;c__Gammaproteobacteria;o__Legionellales;f__Legionellaceae;g__Legionella;s__unclassified_g__Legionella
OTU817	0	0	0	0	0	0	0	0	0	0	0	0	0	0	0	d__Bacteria;k__norank_d__Bacteria;p__Chloroflexi;c__Anaerolineae;o__RBG-13-54-9;f__norank_o__RBG-13-54-9;g__norank_f__norank_o__RBG-13-54-9;s__uncultured_Anaerolineaceae_bacterium_g__norank_f__norank_o__RBG-13-54-9
OTU818	0	0	0	0	0	0	0	0	0	0	0	0	0	0	0	d__Bacteria;k__norank_d__Bacteria;p__Patescibacteria;c__Saccharimonadia;o__Saccharimonadales;f__unclassified_o__Saccharimonadales;g__unclassified_o__Saccharimonadales;s__unclassified_o__Saccharimonadales
OTU819	0	0	0	0	0	0	0	0	0	0	0	0	0	0	0	d__Bacteria;k__norank_d__Bacteria;p__Chloroflexi;c__Chloroflexia;o__Chloroflexales;f__Roseiflexaceae;g__unclassified_f__Roseiflexaceae;s__unclassified_f__Roseiflexaceae
OTU820	0	0	0	0	0	0	0	0	0	0	0	0	0	0	0	d__Bacteria;k__norank_d__Bacteria;p__Patescibacteria;c__Saccharimonadia;o__Saccharimonadales;f__unclassified_o__Saccharimonadales;g__unclassified_o__Saccharimonadales;s__unclassified_o__Saccharimonadales
OTU821	0	0	0	0	0	0	0	0	0	0	0	0	0	0	0	d__Bacteria;k__norank_d__Bacteria;p__Chloroflexi;c__Ktedonobacteria;o__C0119;f__norank_o__C0119;g__norank_f__norank_o__C0119;s__uncultured_bacterium_g__norank_f__norank_o__C0119
OTU822	0	0	0	0	0	0	0	0	0	0	0	0	0	0	0	d__Bacteria;k__norank_d__Bacteria;p__Chloroflexi;c__Ktedonobacteria;o__Ktedonobacterales;f__Ktedonobacteraceae;g__unclassified_f__Ktedonobacteraceae;s__unclassified_f__Ktedonobacteraceae
OTU823	0	0	0	0	0	0	0	0	0	0	0	0	0	0	0	d__Bacteria;k__norank_d__Bacteria;p__Patescibacteria;c__Saccharimonadia;o__Saccharimonadales;f__unclassified_o__Saccharimonadales;g__unclassified_o__Saccharimonadales;s__unclassified_o__Saccharimonadales
OTU824	0	0	0	0	0	0	0	0	0	0	0	0	0	0	0	d__Bacteria;k__norank_d__Bacteria;p__Patescibacteria;c__Saccharimonadia;o__Saccharimonadales;f__unclassified_o__Saccharimonadales;g__unclassified_o__Saccharimonadales;s__unclassified_o__Saccharimonadales
OTU825	0	0	0	0	0	0	0	0	0	0	0	0	0	0	0	d__Bacteria;k__norank_d__Bacteria;p__Acidobacteriota;c__Acidobacteriae;o__Bryobacterales;f__Bryobacteraceae;g__Bryobacter;s__uncultured_Acidobacteria_bacterium_g__Bryobacter
OTU826	0	0	0	0	0	0	0	0	0	0	0	0	0	0	0	d__Bacteria;k__norank_d__Bacteria;p__Chloroflexi;c__Anaerolineae;o__RBG-13-54-9;f__norank_o__RBG-13-54-9;g__norank_f__norank_o__RBG-13-54-9;s__unclassified_g__norank_f__norank_o__RBG-13-54-9
OTU827	0	0	0	0	0	0	0	0	0	0	0	0	0	0	0	d__Bacteria;k__norank_d__Bacteria;p__Patescibacteria;c__Parcubacteria;o__Candidatus_Jorgensenbacteria;f__norank_o__Candidatus_Jorgensenbacteria;g__norank_f__norank_o__Candidatus_Jorgensenbacteria;s__Candidatus_Adlerbacteria_bacterium_GW2011_GWC1_50_9
OTU828	0	0	0	0	0	0	0	0	0	3	0	0	0	0	0	d__Bacteria;k__norank_d__Bacteria;p__Chloroflexi;c__Ktedonobacteria;o__Ktedonobacterales;f__Ktedonobacteraceae;g__1921-3;s__uncultured_Ktedonobacter_sp._g__1921-3
OTU829	0	0	0	0	0	0	0	0	0	0	0	0	0	0	0	d__Bacteria;k__norank_d__Bacteria;p__Chloroflexi;c__Ktedonobacteria;o__C0119;f__norank_o__C0119;g__norank_f__norank_o__C0119;s__uncultured_bacterium_g__norank_f__norank_o__C0119
OTU830	0	0	0	0	0	0	0	0	0	0	0	0	0	0	0	d__Bacteria;k__norank_d__Bacteria;p__Chloroflexi;c__Ktedonobacteria;o__Ktedonobacterales;f__Ktedonobacteraceae;g__1921-3;s__uncultured_Ktedonobacter_sp._g__1921-3
OTU831	0	0	0	0	0	0	0	0	0	0	0	0	0	0	0	d__Bacteria;k__norank_d__Bacteria;p__Patescibacteria;c__Saccharimonadia;o__Saccharimonadales;f__norank_o__Saccharimonadales;g__norank_f__norank_o__Saccharimonadales;s__uncultured_Candidatus_Saccharibacteria_bacterium_g__norank_f__norank
OTU832	0	0	0	0	0	3	2	1	0	2	0	2	0	1	0	d__Bacteria;k__norank_d__Bacteria;p__Chloroflexi;c__unclassified_p__Chloroflexi;o__unclassified_p__Chloroflexi;f__unclassified_p__Chloroflexi;g__unclassified_p__Chloroflexi;s__unclassified_p__Chloroflexi
OTU833	0	0	0	0	0	0	0	0	0	2	0	0	0	0	1	d__Bacteria;k__norank_d__Bacteria;p__Proteobacteria;c__Alphaproteobacteria;o__Elsterales;f__norank_o__Elsterales;g__norank_f__norank_o__Elsterales;s__unclassified_g__norank_f__norank_o__Elsterales
OTU834	0	0	0	0	0	0	0	0	0	0	0	0	0	0	0	d__Bacteria;k__norank_d__Bacteria;p__Patescibacteria;c__Saccharimonadia;o__Saccharimonadales;f__norank_o__Saccharimonadales;g__norank_f__norank_o__Saccharimonadales;s__unclassified_g__norank_f__norank_o__Saccharimonadales
OTU835	0	0	0	0	0	0	0	0	0	0	0	0	0	0	0	d__Bacteria;k__norank_d__Bacteria;p__Chloroflexi;c__Anaerolineae;o__RBG-13-54-9;f__norank_o__RBG-13-54-9;g__norank_f__norank_o__RBG-13-54-9;s__unclassified_g__norank_f__norank_o__RBG-13-54-9
OTU836	0	0	0	0	0	0	0	0	0	0	0	1	0	0	0	d__Bacteria;k__norank_d__Bacteria;p__Cyanobacteria;c__Sericytochromatia;o__norank_c__Sericytochromatia;f__norank_o__norank_c__Sericytochromatia;g__norank_f__norank_o__norank_c__Sericytochromatia;s__uncultured_bacterium_g__norank_f__norank_o__norank_c__Sericytochromatia
OTU837	0	0	0	0	0	0	0	0	0	0	0	0	0	0	0	d__Bacteria;k__norank_d__Bacteria;p__Chloroflexi;c__Anaerolineae;o__Caldilineales;f__Caldilineaceae;g__unclassified_f__Caldilineaceae;s__unclassified_f__Caldilineaceae
OTU838	0	0	0	0	0	0	0	0	0	0	0	0	0	0	0	d__Bacteria;k__norank_d__Bacteria;p__Patescibacteria;c__Parcubacteria;o__norank_c__Parcubacteria;f__norank_o__norank_c__Parcubacteria;g__norank_f__norank_o__norank_c__Parcubacteria;s__unclassified_g__norank_f__norank_o__norank_c__Parcubacteria
OTU839	0	0	0	0	0	0	0	0	0	0	0	0	0	0	0	d__Bacteria;k__norank_d__Bacteria;p__Patescibacteria;c__Saccharimonadia;o__Saccharimonadales;f__unclassified_o__Saccharimonadales;g__unclassified_o__Saccharimonadales;s__unclassified_o__Saccharimonadales
OTU840	0	0	0	0	0	0	0	0	0	0	0	0	0	0	0	d__Bacteria;k__norank_d__Bacteria;p__Proteobacteria;c__Gammaproteobacteria;o__unclassified_c__Gammaproteobacteria;f__unclassified_c__Gammaproteobacteria;g__unclassified_c__Gammaproteobacteria;s__unclassified_c__Gammaproteobacteria
OTU841	0	0	0	0	0	0	0	0	1	3	7	0	3	2	2	d__Bacteria;k__norank_d__Bacteria;p__Patescibacteria;c__Saccharimonadia;o__Saccharimonadales;f__Saccharimonadaceae;g__TM7a;s__uncultured_bacterium_g__TM7a
OTU842	0	0	0	0	0	0	2	13	23	13	7	4	23	20	21	d__Bacteria;k__norank_d__Bacteria;p__Acidobacteriota;c__Blastocatellia;o__Blastocatellales;f__Blastocatellaceae;g__JGI_0001001-H03;s__uncultured_bacterium_g__JGI_0001001-H03
OTU843	0	0	0	0	0	0	0	0	0	0	0	0	0	0	0	d__Bacteria;k__norank_d__Bacteria;p__Proteobacteria;c__Gammaproteobacteria;o__Diplorickettsiales;f__Diplorickettsiaceae;g__Aquicella;s__unclassified_g__Aquicella
OTU844	0	0	0	0	0	0	0	0	0	0	0	0	0	0	0	d__Bacteria;k__norank_d__Bacteria;p__Elusimicrobiota;c__Lineage_IIb;o__norank_c__Lineage_IIb;f__norank_o__norank_c__Lineage_IIb;g__norank_f__norank_o__norank_c__Lineage_IIb;s__uncultured_bacterium_g__norank_f__norank_o__norank_c__Lineage_IIb
OTU845	0	0	0	0	0	1	0	0	0	0	0	0	0	0	0	d__Bacteria;k__norank_d__Bacteria;p__Verrucomicrobiota;c__Chlamydiae;o__Chlamydiales;f__cvE6;g__norank_f__cvE6;s__unclassified_g__norank_f__cvE6
OTU846	0	0	0	0	0	0	0	0	0	0	0	0	0	0	0	d__Bacteria;k__norank_d__Bacteria;p__Elusimicrobiota;c__Lineage_IIc;o__norank_c__Lineage_IIc;f__norank_o__norank_c__Lineage_IIc;g__norank_f__norank_o__norank_c__Lineage_IIc;s__unclassified_g__norank_f__norank_o__norank_c__Lineage_IIc
OTU847	0	0	0	0	0	0	0	0	0	0	0	0	0	0	0	d__Bacteria;k__norank_d__Bacteria;p__Bacteroidota;c__Bacteroidia;o__Cytophagales;f__Cytophagaceae;g__Sporocytophaga;s__uncultured_bacterium_g__Sporocytophaga
OTU848	0	0	0	0	0	0	0	0	0	0	0	0	0	0	0	d__Bacteria;k__norank_d__Bacteria;p__Bacteroidota;c__Kryptonia;o__Kryptoniales;f__BSV26;g__norank_f__BSV26;s__uncultured_bacterium_g__norank_f__BSV26
OTU849	0	0	0	0	0	0	0	0	1	2	0	0	0	3	0	d__Bacteria;k__norank_d__Bacteria;p__Proteobacteria;c__Gammaproteobacteria;o__Diplorickettsiales;f__Diplorickettsiaceae;g__Aquicella;s__unclassified_g__Aquicella
OTU850	0	0	0	0	0	0	0	2	1	0	0	0	0	0	0	d__Bacteria;k__norank_d__Bacteria;p__Elusimicrobiota;c__Lineage_IIc;o__norank_c__Lineage_IIc;f__norank_o__norank_c__Lineage_IIc;g__norank_f__norank_o__norank_c__Lineage_IIc;s__uncultured_bacterium_g__norank_f__norank_o__norank_c__Lineage_IIc
OTU851	0	0	0	0	0	0	0	0	0	0	0	0	0	0	1	d__Bacteria;k__norank_d__Bacteria;p__Gemmatimonadota;c__Gemmatimonadetes;o__Gemmatimonadales;f__Gemmatimonadaceae;g__norank_f__Gemmatimonadaceae;s__Gemmatimonadetes_bacterium_WY71
OTU852	0	0	0	0	0	0	0	0	0	0	0	0	0	0	0	d__Bacteria;k__norank_d__Bacteria;p__Chloroflexi;c__Ktedonobacteria;o__Ktedonobacterales;f__JG30-KF-AS9;g__norank_f__JG30-KF-AS9;s__uncultured_bacterium_g__norank_f__JG30-KF-AS9
OTU853	0	0	0	0	0	0	0	0	0	0	0	0	0	0	0	d__Bacteria;k__norank_d__Bacteria;p__Firmicutes;c__Limnochordia;o__norank_c__Limnochordia;f__norank_o__norank_c__Limnochordia;g__Hydrogenispora;s__uncultured_bacterium_g__Hydrogenispora
OTU854	0	0	0	0	0	1	1	0	0	0	0	0	0	0	0	d__Bacteria;k__norank_d__Bacteria;p__Gemmatimonadota;c__Gemmatimonadetes;o__Gemmatimonadales;f__Gemmatimonadaceae;g__norank_f__Gemmatimonadaceae;s__Gemmatimonadetes_bacterium_LX87
OTU855	0	0	0	0	0	0	0	0	0	0	0	0	0	0	0	d__Bacteria;k__norank_d__Bacteria;p__Proteobacteria;c__Alphaproteobacteria;o__Rhizobiales;f__Beijerinckiaceae;g__Psychroglaciecola;s__uncultured_bacterium_g__Psychroglaciecola
OTU856	0	0	0	0	0	0	0	0	0	0	0	0	0	0	0	d__Bacteria;k__norank_d__Bacteria;p__Verrucomicrobiota;c__Chlamydiae;o__Chlamydiales;f__Parachlamydiaceae;g__unclassified_f__Parachlamydiaceae;s__unclassified_f__Parachlamydiaceae
OTU857	0	0	0	0	0	0	0	0	0	0	0	0	0	0	0	d__Bacteria;k__norank_d__Bacteria;p__Firmicutes;c__Thermoanaerobacteria;o__Thermoanaerobacterales;f__SRB2;g__norank_f__SRB2;s__unclassified_g__norank_f__SRB2
OTU858	0	0	0	0	0	0	0	0	0	0	0	0	0	0	0	d__Bacteria;k__norank_d__Bacteria;p__Planctomycetota;c__OM190;o__norank_c__OM190;f__norank_o__norank_c__OM190;g__norank_f__norank_o__norank_c__OM190;s__uncultured_soil_bacterium_g__norank_f__norank_o__norank_c__OM190
OTU859	0	0	0	0	0	0	0	0	0	0	0	0	0	0	0	d__Bacteria;k__norank_d__Bacteria;p__Firmicutes;c__Negativicutes;o__Veillonellales-Selenomonadales;f__unclassified_o__Veillonellales-Selenomonadales;g__unclassified_o__Veillonellales-Selenomonadales;s__unclassified_o__Veillonellales-Selenomonadales
OTU860	0	0	0	0	0	0	0	0	0	0	0	0	0	0	0	d__Bacteria;k__norank_d__Bacteria;p__Patescibacteria;c__Parcubacteria;o__Candidatus_Jorgensenbacteria;f__norank_o__Candidatus_Jorgensenbacteria;g__norank_f__norank_o__Candidatus_Jorgensenbacteria;s__Candidatus_Adlerbacteria_bacterium_GW2011_GWC1_50_9
OTU861	0	0	0	0	0	0	0	0	3	0	0	0	0	1	0	d__Bacteria;k__norank_d__Bacteria;p__Chloroflexi;c__TK10;o__norank_c__TK10;f__norank_o__norank_c__TK10;g__norank_f__norank_o__norank_c__TK10;s__uncultured_bacterium_g__norank_f__norank_o__norank_c__TK10
OTU862	0	0	0	0	0	0	0	0	0	0	0	0	0	0	0	d__Bacteria;k__norank_d__Bacteria;p__Proteobacteria;c__Gammaproteobacteria;o__Diplorickettsiales;f__Diplorickettsiaceae;g__norank_f__Diplorickettsiaceae;s__uncultured_Coxiellaceae_bacterium_g__norank_f__Diplorickettsiaceae
OTU863	0	0	0	0	0	0	1	0	0	0	0	0	1	0	0	d__Bacteria;k__norank_d__Bacteria;p__Armatimonadota;c__Armatimonadia;o__Armatimonadales;f__norank_o__Armatimonadales;g__norank_f__norank_o__Armatimonadales;s__uncultured_bacterium_g__norank_f__norank_o__Armatimonadales
OTU864	0	0	0	0	0	0	0	0	0	0	0	0	0	0	0	d__Bacteria;k__norank_d__Bacteria;p__Patescibacteria;c__Saccharimonadia;o__Saccharimonadales;f__WWH38;g__norank_f__WWH38;s__uncultured_bacterium_g__norank_f__WWH38
OTU865	0	0	0	0	0	0	0	0	0	0	0	0	0	0	0	d__Bacteria;k__norank_d__Bacteria;p__Planctomycetota;c__Phycisphaerae;o__Phycisphaerales;f__Phycisphaeraceae;g__norank_f__Phycisphaeraceae;s__unclassified_g__norank_f__Phycisphaeraceae
OTU866	0	0	0	0	0	0	0	0	0	0	0	0	0	0	1	d__Bacteria;k__norank_d__Bacteria;p__Patescibacteria;c__Parcubacteria;o__norank_c__Parcubacteria;f__norank_o__norank_c__Parcubacteria;g__norank_f__norank_o__norank_c__Parcubacteria;s__uncultured_bacterium_g__norank_f__norank_o__norank_c__Parcubacteria
OTU867	0	0	0	0	0	0	0	0	0	0	0	0	0	0	0	d__Bacteria;k__norank_d__Bacteria;p__Acidobacteriota;c__Holophagae;o__Subgroup_7;f__norank_o__Subgroup_7;g__norank_f__norank_o__Subgroup_7;s__unclassified_g__norank_f__norank_o__Subgroup_7
OTU868	0	0	0	0	0	0	0	0	0	0	0	0	0	0	0	d__Bacteria;k__norank_d__Bacteria;p__Chloroflexi;c__Anaerolineae;o__SBR1031;f__norank_o__SBR1031;g__norank_f__norank_o__SBR1031;s__unclassified_g__norank_f__norank_o__SBR1031
OTU869	0	0	0	0	0	0	0	0	0	0	0	0	0	0	0	d__Bacteria;k__norank_d__Bacteria;p__Chloroflexi;c__Dehalococcoidia;o__unclassified_c__Dehalococcoidia;f__unclassified_c__Dehalococcoidia;g__unclassified_c__Dehalococcoidia;s__unclassified_c__Dehalococcoidia
OTU870	0	0	0	0	0	0	0	0	0	0	0	0	0	0	0	d__Bacteria;k__norank_d__Bacteria;p__Patescibacteria;c__Parcubacteria;o__Candidatus_Yanofskybacteria;f__norank_o__Candidatus_Yanofskybacteria;g__norank_f__norank_o__Candidatus_Yanofskybacteria;s__unclassified_g__norank_f__norank_o__Candidatus_Yanofskybacteria
OTU871	0	0	0	0	0	0	0	0	0	0	0	0	0	0	0	d__Bacteria;k__norank_d__Bacteria;p__Proteobacteria;c__Gammaproteobacteria;o__Diplorickettsiales;f__Diplorickettsiaceae;g__Aquicella;s__unclassified_g__Aquicella
OTU872	0	0	0	0	0	2	2	0	1	5	0	2	0	0	0	d__Bacteria;k__norank_d__Bacteria;p__Chloroflexi;c__Anaerolineae;o__SBR1031;f__norank_o__SBR1031;g__norank_f__norank_o__SBR1031;s__unclassified_g__norank_f__norank_o__SBR1031
OTU873	0	0	0	0	0	0	0	0	0	0	0	0	0	0	0	d__Bacteria;k__norank_d__Bacteria;p__Chloroflexi;c__Anaerolineae;o__SBR1031;f__norank_o__SBR1031;g__norank_f__norank_o__SBR1031;s__uncultured_Gemmatimonadetes_bacterium_g__norank_f__norank
OTU874	0	0	0	0	0	0	0	0	0	0	0	0	0	0	0	d__Bacteria;k__norank_d__Bacteria;p__Proteobacteria;c__Gammaproteobacteria;o__Legionellales;f__Legionellaceae;g__Legionella;s__unclassified_g__Legionella
OTU875	0	0	0	0	0	0	0	0	0	0	0	0	0	0	0	d__Bacteria;k__norank_d__Bacteria;p__Gemmatimonadota;c__Gemmatimonadetes;o__Gemmatimonadales;f__Gemmatimonadaceae;g__norank_f__Gemmatimonadaceae;s__uncultured_Gemmatimonadetes_bacterium_g__norank_f__Gemmatimonadaceae
OTU876	0	0	0	0	0	1	0	2	1	0	2	0	4	1	1	d__Bacteria;k__norank_d__Bacteria;p__Planctomycetota;c__OM190;o__norank_c__OM190;f__norank_o__norank_c__OM190;g__norank_f__norank_o__norank_c__OM190;s__uncultured_bacterium_g__norank_f__norank_o__norank_c__OM190
OTU877	0	0	0	0	0	0	0	2	1	1	1	0	3	4	0	d__Bacteria;k__norank_d__Bacteria;p__SAR324_cladeMarine_group_B;c__norank_p__SAR324_cladeMarine_group_B;o__norank_c__norank_p__SAR324_cladeMarine_group_B;f__norank_o__norank_c__norank_p__SAR324_cladeMarine_group_B;g__norank_f__norank_o__norank_c__norank_p__SAR324_cladeMarine_group_B;s__uncultured_bacterium_g__norank_f__norank_o__norank_c__norank_p__SAR324_cladeMarine_group_B
OTU878	0	0	0	0	0	0	0	0	0	0	0	0	0	0	0	d__Bacteria;k__norank_d__Bacteria;p__Chloroflexi;c__Chloroflexia;o__Kallotenuales;f__AKIW781;g__norank_f__AKIW781;s__unclassified_g__norank_f__AKIW781
OTU879	0	0	0	0	0	0	0	0	0	0	0	0	0	0	0	d__Bacteria;k__norank_d__Bacteria;p__Patescibacteria;c__Gracilibacteria;o__Candidatus_Peribacteria;f__norank_o__Candidatus_Peribacteria;g__norank_f__norank_o__Candidatus_Peribacteria;s__uncultured_bacterium_g__norank_f__norank_o__Candidatus_Peribacteria
OTU880	0	0	0	0	0	0	1	2	0	0	0	0	0	1	0	d__Bacteria;k__norank_d__Bacteria;p__Planctomycetota;c__Pla4_lineage;o__norank_c__Pla4_lineage;f__norank_o__norank_c__Pla4_lineage;g__norank_f__norank_o__norank_c__Pla4_lineage;s__metagenome_g__norank_f__norank_o__norank_c__Pla4_lineage
OTU881	0	0	0	0	0	0	0	0	1	0	0	0	0	0	0	d__Bacteria;k__norank_d__Bacteria;p__Proteobacteria;c__Gammaproteobacteria;o__Diplorickettsiales;f__Diplorickettsiaceae;g__norank_f__Diplorickettsiaceae;s__unclassified_g__norank_f__Diplorickettsiaceae
OTU882	0	0	0	0	0	4	6	0	0	2	0	0	0	0	0	d__Bacteria;k__norank_d__Bacteria;p__Acidobacteriota;c__Acidobacteriae;o__Bryobacterales;f__Bryobacteraceae;g__Bryobacter;s__uncultured_Acidobacteria_bacterium_g__Bryobacter
OTU883	0	0	0	0	0	0	0	2	0	0	0	0	3	0	0	d__Bacteria;k__norank_d__Bacteria;p__Planctomycetota;c__Planctomycetes;o__Gemmatales;f__Gemmataceae;g__norank_f__Gemmataceae;s__uncultured_bacterium_g__norank_f__Gemmataceae
OTU884	0	0	0	0	0	1	1	5	2	13	0	0	6	18	2	d__Bacteria;k__norank_d__Bacteria;p__Bacteroidota;c__Bacteroidia;o__Chitinophagales;f__Chitinophagaceae;g__norank_f__Chitinophagaceae;s__unclassified_g__norank_f__Chitinophagaceae
OTU885	0	0	0	0	0	2	0	0	0	0	0	0	0	0	0	d__Bacteria;k__norank_d__Bacteria;p__Proteobacteria;c__Gammaproteobacteria;o__Gammaproteobacteria_Incertae_Sedis;f__unclassified_o__Gammaproteobacteria_Incertae_Sedis;g__Acidibacter;s__uncultured_bacterium_g__Acidibacter
OTU886	0	0	0	0	0	0	0	0	0	0	0	0	0	0	0	d__Bacteria;k__norank_d__Bacteria;p__Bacteroidota;c__Bacteroidia;o__Sphingobacteriales;f__env.OPS_17;g__norank_f__env.OPS_17;s__uncultured_Bacteroidetes_bacterium_g__norank_f__env.OPS_17
OTU887	0	0	0	0	0	0	0	0	0	0	0	0	0	0	0	d__Bacteria;k__norank_d__Bacteria;p__Gemmatimonadota;c__Gemmatimonadetes;o__Gemmatimonadales;f__Gemmatimonadaceae;g__Gemmatimonas;s__unclassified_g__Gemmatimonas
OTU888	0	0	0	0	0	0	0	0	0	0	0	0	0	0	0	d__Bacteria;k__norank_d__Bacteria;p__Proteobacteria;c__Alphaproteobacteria;o__Rickettsiales;f__SM2D12;g__norank_f__SM2D12;s__unidentified_marine_bacterioplankton_g__norank_f__SM2D12
OTU889	0	0	0	0	0	0	0	0	0	0	0	0	0	0	0	d__Bacteria;k__norank_d__Bacteria;p__Dependentiae;c__Babeliae;o__Babeliales;f__Babeliaceae;g__norank_f__Babeliaceae;s__uncultured_bacterium_g__norank_f__Babeliaceae
OTU890	0	0	0	0	0	0	0	0	0	0	0	0	0	0	0	d__Bacteria;k__norank_d__Bacteria;p__Myxococcota;c__Myxococcia;o__Myxococcales;f__Myxococcaceae;g__P3OB-42;s__unclassified_g__P3OB-42
OTU891	0	0	0	0	0	0	0	0	0	0	0	0	0	0	0	d__Bacteria;k__norank_d__Bacteria;p__Proteobacteria;c__Gammaproteobacteria;o__Oceanospirillales;f__Pseudohongiellaceae;g__BIyi10;s__unclassified_g__BIyi10
OTU892	0	0	0	0	0	0	0	0	0	0	0	0	0	0	0	d__Bacteria;k__norank_d__Bacteria;p__Chloroflexi;c__Ktedonobacteria;o__B12-WMSP1;f__norank_o__B12-WMSP1;g__norank_f__norank_o__B12-WMSP1;s__uncultured_bacterium_g__norank_f__norank_o__B12-WMSP1
OTU893	0	0	0	0	0	0	0	0	0	0	0	0	3	0	0	d__Bacteria;k__norank_d__Bacteria;p__Chloroflexi;c__Chloroflexia;o__Chloroflexales;f__Roseiflexaceae;g__norank_f__Roseiflexaceae;s__unclassified_g__norank_f__Roseiflexaceae
OTU894	0	0	0	0	0	0	0	0	0	0	0	0	0	0	0	d__Bacteria;k__norank_d__Bacteria;p__Proteobacteria;c__Alphaproteobacteria;o__unclassified_c__Alphaproteobacteria;f__unclassified_c__Alphaproteobacteria;g__unclassified_c__Alphaproteobacteria;s__unclassified_c__Alphaproteobacteria
OTU895	0	0	0	0	0	0	0	0	0	0	0	0	0	0	0	d__Bacteria;k__norank_d__Bacteria;p__Dependentiae;c__Babeliae;o__Babeliales;f__Vermiphilaceae;g__norank_f__Vermiphilaceae;s__uncultured_bacterium_g__norank_f__Vermiphilaceae
OTU896	0	0	0	0	0	0	0	0	0	0	0	0	0	0	0	d__Bacteria;k__norank_d__Bacteria;p__Patescibacteria;c__WWE3;o__norank_c__WWE3;f__norank_o__norank_c__WWE3;g__norank_f__norank_o__norank_c__WWE3;s__bacterium_enrichment_culture_clone_EBa3
OTU897	0	13	0	0	0	2	8	14	21	56	11	2	15	27	22	d__Bacteria;k__norank_d__Bacteria;p__Acidobacteriota;c__Vicinamibacteria;o__Vicinamibacterales;f__norank_o__Vicinamibacterales;g__norank_f__norank_o__Vicinamibacterales;s__unclassified_g__norank_f__norank_o__Vicinamibacterales
OTU898	0	0	0	0	0	0	0	0	0	0	0	0	0	0	0	d__Bacteria;k__norank_d__Bacteria;p__Proteobacteria;c__Gammaproteobacteria;o__Diplorickettsiales;f__Diplorickettsiaceae;g__norank_f__Diplorickettsiaceae;s__metagenome_g__norank_f__Diplorickettsiaceae
OTU899	0	0	0	0	0	0	0	0	0	0	0	0	0	0	0	d__Bacteria;k__norank_d__Bacteria;p__Acidobacteriota;c__Acidobacteriae;o__Acidobacteriales;f__Acidobacteriaceae_Subgroup_1;g__Occallatibacter;s__unclassified_g__Occallatibacter
OTU900	0	0	0	0	0	8	23	72	38	115	27	0	59	55	35	d__Bacteria;k__norank_d__Bacteria;p__Acidobacteriota;c__Vicinamibacteria;o__Vicinamibacterales;f__norank_o__Vicinamibacterales;g__norank_f__norank_o__Vicinamibacterales;s__uncultured_Acidobacteria_bacterium_g__norank_f__norank_o__Vicinamibacterales
OTU901	0	0	0	0	0	0	0	0	2	0	0	6	0	0	0	d__Bacteria;k__norank_d__Bacteria;p__Bacteroidota;c__Bacteroidia;o__Chitinophagales;f__unclassified_o__Chitinophagales;g__unclassified_o__Chitinophagales;s__unclassified_o__Chitinophagales
OTU902	0	0	0	0	0	29	52	16	20	54	48	194	35	74	66	d__Bacteria;k__norank_d__Bacteria;p__Proteobacteria;c__Alphaproteobacteria;o__Rhizobiales;f__Xanthobacteraceae;g__unclassified_f__Xanthobacteraceae;s__unclassified_f__Xanthobacteraceae
OTU903	0	0	0	0	0	0	0	0	0	0	0	0	0	0	0	d__Bacteria;k__norank_d__Bacteria;p__Bacteroidota;c__Kapabacteria;o__Kapabacteriales;f__norank_o__Kapabacteriales;g__norank_f__norank_o__Kapabacteriales;s__uncultured_bacterium_g__norank_f__norank_o__Kapabacteriales
OTU904	0	0	0	0	0	0	0	0	0	0	0	0	0	0	0	d__Bacteria;k__norank_d__Bacteria;p__Actinobacteriota;c__Actinobacteria;o__Propionibacteriales;f__Nocardioidaceae;g__Nocardioides;s__unclassified_g__Nocardioides
OTU905	0	0	0	0	0	0	0	0	0	0	0	0	0	0	0	d__Bacteria;k__norank_d__Bacteria;p__Myxococcota;c__Myxococcia;o__Myxococcales;f__Myxococcaceae;g__P3OB-42;s__uncultured_Myxococcales_bacterium_g__P3OB-42
OTU906	0	0	0	0	0	0	0	0	0	0	0	0	0	0	0	d__Bacteria;k__norank_d__Bacteria;p__Verrucomicrobiota;c__Chlamydiae;o__Chlamydiales;f__Simkaniaceae;g__Ga0074140;s__metagenome_g__Ga0074140
OTU907	0	0	0	0	0	0	0	0	0	0	0	0	0	0	0	d__Bacteria;k__norank_d__Bacteria;p__Chloroflexi;c__unclassified_p__Chloroflexi;o__unclassified_p__Chloroflexi;f__unclassified_p__Chloroflexi;g__unclassified_p__Chloroflexi;s__unclassified_p__Chloroflexi
OTU908	0	0	0	0	0	0	0	0	0	0	0	0	0	0	0	d__Bacteria;k__norank_d__Bacteria;p__Proteobacteria;c__Gammaproteobacteria;o__Legionellales;f__Legionellaceae;g__Legionella;s__unclassified_g__Legionella
OTU909	0	0	0	0	0	0	0	0	0	0	0	0	0	0	0	d__Bacteria;k__norank_d__Bacteria;p__Proteobacteria;c__Gammaproteobacteria;o__Gammaproteobacteria_Incertae_Sedis;f__unclassified_o__Gammaproteobacteria_Incertae_Sedis;g__Candidatus_Ovatusbacter;s__unclassified_g__Candidatus_Ovatusbacter
OTU910	0	0	0	0	0	0	17	1	0	0	0	1	0	0	0	d__Bacteria;k__norank_d__Bacteria;p__Proteobacteria;c__Alphaproteobacteria;o__Elsterales;f__Elsteraceae;g__norank_f__Elsteraceae;s__uncultured_bacterium_g__norank_f__Elsteraceae
OTU911	0	0	0	0	0	0	0	0	0	4	0	0	0	0	1	d__Bacteria;k__norank_d__Bacteria;p__Acidobacteriota;c__Acidobacteriae;o__Solibacterales;f__Solibacteraceae;g__Candidatus_Solibacter;s__uncultured_bacterium_g__Candidatus_Solibacter
OTU912	0	0	0	0	0	0	0	0	0	0	0	0	0	0	0	d__Bacteria;k__norank_d__Bacteria;p__Chloroflexi;c__unclassified_p__Chloroflexi;o__unclassified_p__Chloroflexi;f__unclassified_p__Chloroflexi;g__unclassified_p__Chloroflexi;s__unclassified_p__Chloroflexi
OTU913	0	0	0	0	0	1	1	1	1	0	2	1	6	1	0	d__Bacteria;k__norank_d__Bacteria;p__Firmicutes;c__Clostridia;o__Lachnospirales;f__Lachnospiraceae;g__Lachnoclostridium;s__Clostridium_algidixylanolyticum
OTU914	0	0	0	0	0	0	0	0	0	0	0	0	0	0	0	d__Bacteria;k__norank_d__Bacteria;p__Bdellovibrionota;c__Oligoflexia;o__Oligoflexales;f__norank_o__Oligoflexales;g__norank_f__norank_o__Oligoflexales;s__uncultured_bacterium_g__norank_f__norank_o__Oligoflexales
OTU915	0	0	0	0	0	2	0	0	1	0	1	1	1	0	0	d__Bacteria;k__norank_d__Bacteria;p__Planctomycetota;c__Phycisphaerae;o__Phycisphaerales;f__Phycisphaeraceae;g__SM1A02;s__metagenome_g__SM1A02
OTU916	0	0	0	0	0	3	0	21	18	39	3	4	14	6	13	d__Bacteria;k__norank_d__Bacteria;p__Firmicutes;c__Clostridia;o__Peptostreptococcales-Tissierellales;f__Peptostreptococcaceae;g__Terrisporobacter;s__uncultured_bacterium_g__Terrisporobacter
OTU917	0	0	0	0	0	0	0	0	0	0	0	0	0	0	0	d__Bacteria;k__norank_d__Bacteria;p__Chloroflexi;c__Ktedonobacteria;o__C0119;f__norank_o__C0119;g__norank_f__norank_o__C0119;s__uncultured_bacterium_g__norank_f__norank_o__C0119
OTU918	0	0	0	0	0	2	1	1	0	2	1	5	2	2	0	d__Bacteria;k__norank_d__Bacteria;p__Firmicutes;c__Clostridia;o__Clostridiales;f__Clostridiaceae;g__Clostridium_sensu_stricto_1;s__uncultured_bacterium_g__Clostridium_sensu_stricto_1
OTU919	0	11	0	0	0	25	87	28	18	98	15	10	21	31	15	d__Bacteria;k__norank_d__Bacteria;p__Acidobacteriota;c__Acidobacteriae;o__Solibacterales;f__Solibacteraceae;g__Candidatus_Solibacter;s__uncultured_Acidobacteria_bacterium_g__Candidatus_Solibacter
OTU920	0	0	0	0	0	2	0	2	1	3	9	23	22	28	4	d__Bacteria;k__norank_d__Bacteria;p__Proteobacteria;c__Alphaproteobacteria;o__Caulobacterales;f__Hyphomonadaceae;g__Hirschia;s__metagenome_g__Hirschia
OTU921	0	0	0	0	0	0	0	0	0	0	0	0	0	0	0	d__Bacteria;k__norank_d__Bacteria;p__Proteobacteria;c__Gammaproteobacteria;o__Diplorickettsiales;f__Diplorickettsiaceae;g__norank_f__Diplorickettsiaceae;s__uncultured_bacterium_g__norank_f__Diplorickettsiaceae
OTU922	0	0	0	0	0	0	0	0	0	0	0	0	0	0	0	d__Bacteria;k__norank_d__Bacteria;p__Firmicutes;c__Limnochordia;o__norank_c__Limnochordia;f__norank_o__norank_c__Limnochordia;g__Hydrogenispora;s__uncultured_bacterium_g__Hydrogenispora
OTU923	0	0	0	0	0	0	0	0	0	0	0	0	0	0	0	d__Bacteria;k__norank_d__Bacteria;p__Proteobacteria;c__Alphaproteobacteria;o__Caulobacterales;f__Caulobacteraceae;g__norank_f__Caulobacteraceae;s__uncultured_Alphaproteobacteria_bacterium_g__norank_f__Caulobacteraceae
OTU924	0	0	0	0	0	0	0	0	0	0	0	0	0	0	0	d__Bacteria;k__norank_d__Bacteria;p__Proteobacteria;c__Alphaproteobacteria;o__Elsterales;f__norank_o__Elsterales;g__norank_f__norank_o__Elsterales;s__uncultured_bacterium_g__norank_f__norank_o__Elsterales
OTU925	0	0	0	0	0	0	0	0	0	0	0	3	0	0	0	d__Bacteria;k__norank_d__Bacteria;p__Patescibacteria;c__Saccharimonadia;o__Saccharimonadales;f__norank_o__Saccharimonadales;g__norank_f__norank_o__Saccharimonadales;s__unclassified_g__norank_f__norank_o__Saccharimonadales
OTU926	0	0	0	0	0	0	0	0	1	0	0	0	0	0	0	d__Bacteria;k__norank_d__Bacteria;p__Proteobacteria;c__Alphaproteobacteria;o__Rickettsiales;f__norank_o__Rickettsiales;g__Candidatus_Jidaibacter;s__metagenome_g__Candidatus_Jidaibacter
OTU927	0	0	0	0	0	0	0	0	0	0	0	0	0	0	1	d__Bacteria;k__norank_d__Bacteria;p__Planctomycetota;c__Planctomycetes;o__Gemmatales;f__Gemmataceae;g__norank_f__Gemmataceae;s__uncultured_bacterium_g__norank_f__Gemmataceae
OTU928	0	0	0	0	0	0	3	5	0	1	0	0	3	0	2	d__Bacteria;k__norank_d__Bacteria;p__Proteobacteria;c__Alphaproteobacteria;o__Rickettsiales;f__AB1;g__norank_f__AB1;s__uncultured_proteobacterium_g__norank_f__AB1
OTU929	0	0	0	0	0	0	0	0	0	0	0	0	0	1	0	d__Bacteria;k__norank_d__Bacteria;p__Patescibacteria;c__Saccharimonadia;o__Saccharimonadales;f__norank_o__Saccharimonadales;g__norank_f__norank_o__Saccharimonadales;s__unclassified_g__norank_f__norank_o__Saccharimonadales
OTU930	0	0	0	0	0	0	0	0	0	0	0	0	0	0	0	d__Bacteria;k__norank_d__Bacteria;p__Planctomycetota;c__Phycisphaerae;o__Phycisphaerales;f__Phycisphaeraceae;g__I-8;s__uncultured_bacterium_g__I-8
OTU931	0	0	0	0	0	0	0	0	0	0	0	0	0	0	0	d__Bacteria;k__norank_d__Bacteria;p__WPS-2;c__norank_p__WPS-2;o__norank_c__norank_p__WPS-2;f__norank_o__norank_c__norank_p__WPS-2;g__norank_f__norank_o__norank_c__norank_p__WPS-2;s__unclassified_g__norank_f__norank_o__norank_c__norank_p__WPS-2
OTU932	0	0	0	0	0	0	0	0	0	0	0	0	0	0	0	d__Bacteria;k__norank_d__Bacteria;p__Chloroflexi;c__Chloroflexia;o__Chloroflexales;f__Roseiflexaceae;g__norank_f__Roseiflexaceae;s__uncultured_bacterium_g__norank_f__Roseiflexaceae
OTU933	0	0	0	0	0	0	0	0	0	0	0	0	0	0	0	d__Bacteria;k__norank_d__Bacteria;p__Patescibacteria;c__Parcubacteria;o__Candidatus_Kaiserbacteria;f__norank_o__Candidatus_Kaiserbacteria;g__norank_f__norank_o__Candidatus_Kaiserbacteria;s__uncultured_bacterium_g__norank_f__norank_o__Candidatus_Kaiserbacteria
OTU934	0	0	0	0	0	2	0	1	0	0	10	20	2	4	1	d__Bacteria;k__norank_d__Bacteria;p__Proteobacteria;c__Alphaproteobacteria;o__Reyranellales;f__Reyranellaceae;g__norank_f__Reyranellaceae;s__uncultured_Rhodospirillales_bacterium_g__norank_f__Reyranellaceae
OTU935	0	0	0	0	0	1	57	10	6	50	14	29	13	27	84	d__Bacteria;k__norank_d__Bacteria;p__Acidobacteriota;c__Vicinamibacteria;o__Vicinamibacterales;f__norank_o__Vicinamibacterales;g__norank_f__norank_o__Vicinamibacterales;s__unclassified_g__norank_f__norank_o__Vicinamibacterales
OTU936	0	0	0	0	0	0	0	0	0	1	0	0	4	0	2	d__Bacteria;k__norank_d__Bacteria;p__Firmicutes;c__Bacilli;o__Paenibacillales;f__Paenibacillaceae;g__Paenibacillus;s__unclassified_g__Paenibacillus
OTU937	0	0	0	0	0	0	0	0	0	0	0	0	0	1	0	d__Bacteria;k__norank_d__Bacteria;p__Verrucomicrobiota;c__Verrucomicrobiae;o__Pedosphaerales;f__Pedosphaeraceae;g__norank_f__Pedosphaeraceae;s__unclassified_g__norank_f__Pedosphaeraceae
OTU938	0	0	0	0	0	0	0	0	0	4	0	0	1	1	1	d__Bacteria;k__norank_d__Bacteria;p__Proteobacteria;c__Alphaproteobacteria;o__Rickettsiales;f__AB1;g__norank_f__AB1;s__uncultured_proteobacterium_g__norank_f__AB1
OTU939	0	0	0	0	0	0	0	0	0	0	0	0	0	0	0	d__Bacteria;k__norank_d__Bacteria;p__Patescibacteria;c__unclassified_p__Patescibacteria;o__unclassified_p__Patescibacteria;f__unclassified_p__Patescibacteria;g__unclassified_p__Patescibacteria;s__unclassified_p__Patescibacteria
OTU940	0	0	0	0	0	0	0	0	0	0	0	0	0	0	0	d__Bacteria;k__norank_d__Bacteria;p__Acidobacteriota;c__Acidobacteriae;o__unclassified_c__Acidobacteriae;f__unclassified_c__Acidobacteriae;g__unclassified_c__Acidobacteriae;s__unclassified_c__Acidobacteriae
OTU941	0	0	0	3	0	2	16	1	9	1	5	52	10	16	5	d__Bacteria;k__norank_d__Bacteria;p__Proteobacteria;c__Alphaproteobacteria;o__Rhizobiales;f__Beijerinckiaceae;g__alphaI_cluster;s__uncultured_bacterium_g__alphaI_cluster
OTU942	0	0	0	0	0	3	3	3	1	1	6	4	3	2	1	d__Bacteria;k__norank_d__Bacteria;p__Chloroflexi;c__TK10;o__norank_c__TK10;f__norank_o__norank_c__TK10;g__norank_f__norank_o__norank_c__TK10;s__uncultured_Chloroflexi_bacterium_g__norank_f__norank_o__norank_c__TK10
OTU943	0	0	0	0	0	0	0	0	0	0	0	0	0	0	0	d__Bacteria;k__norank_d__Bacteria;p__Myxococcota;c__Polyangia;o__mle1-27;f__norank_o__mle1-27;g__norank_f__norank_o__mle1-27;s__metagenome_g__norank_f__norank_o__mle1-27
OTU944	0	0	0	0	0	0	0	0	0	0	0	0	0	0	0	d__Bacteria;k__norank_d__Bacteria;p__Patescibacteria;c__Parcubacteria;o__Candidatus_Jorgensenbacteria;f__norank_o__Candidatus_Jorgensenbacteria;g__norank_f__norank_o__Candidatus_Jorgensenbacteria;s__Candidatus_Adlerbacteria_bacterium_GW2011_GWC1_50_9
OTU945	0	0	0	0	0	0	0	0	0	0	0	0	0	0	0	d__Bacteria;k__norank_d__Bacteria;p__Verrucomicrobiota;c__Chlamydiae;o__Chlamydiales;f__Simkaniaceae;g__norank_f__Simkaniaceae;s__unclassified_g__norank_f__Simkaniaceae
OTU946	0	0	0	0	0	0	0	0	0	0	0	0	0	0	0	d__Bacteria;k__norank_d__Bacteria;p__Armatimonadota;c__norank_p__Armatimonadota;o__norank_c__norank_p__Armatimonadota;f__norank_o__norank_c__norank_p__Armatimonadota;g__norank_f__norank_o__norank_c__norank_p__Armatimonadota;s__unclassified_g__norank_f__norank_o__norank_c__norank_p__Armatimonadota
OTU947	0	0	0	0	0	0	0	0	0	0	0	0	0	0	0	d__Bacteria;k__norank_d__Bacteria;p__Firmicutes;c__Limnochordia;o__Limnochordales;f__Limnochordaceae;g__norank_f__Limnochordaceae;s__unclassified_g__norank_f__Limnochordaceae
OTU948	0	0	0	0	0	0	0	0	0	0	0	0	0	0	0	d__Bacteria;k__norank_d__Bacteria;p__Proteobacteria;c__Alphaproteobacteria;o__Rickettsiales;f__SM2D12;g__norank_f__SM2D12;s__metagenome_g__norank_f__SM2D12
OTU949	0	0	0	0	0	0	0	0	0	1	0	0	0	0	0	d__Bacteria;k__norank_d__Bacteria;p__Proteobacteria;c__Gammaproteobacteria;o__Diplorickettsiales;f__Diplorickettsiaceae;g__norank_f__Diplorickettsiaceae;s__uncultured_Diplorickettsia_sp._g__norank
OTU950	0	0	0	2	0	1	0	0	3	1	0	0	0	0	0	d__Bacteria;k__norank_d__Bacteria;p__Proteobacteria;c__Gammaproteobacteria;o__Salinisphaerales;f__Solimonadaceae;g__Polycyclovorans;s__uncultured_bacterium_g__Polycyclovorans
OTU951	0	0	0	0	0	1	0	0	0	3	2	0	0	0	0	d__Bacteria;k__norank_d__Bacteria;p__Firmicutes;c__Bacilli;o__Paenibacillales;f__Paenibacillaceae;g__Paenibacillus;s__unclassified_g__Paenibacillus
OTU952	0	0	0	0	0	0	0	0	0	0	0	0	0	0	1	d__Bacteria;k__norank_d__Bacteria;p__unclassified_k__norank_d__Bacteria;c__unclassified_k__norank_d__Bacteria;o__unclassified_k__norank_d__Bacteria;f__unclassified_k__norank_d__Bacteria;g__unclassified_k__norank_d__Bacteria;s__unclassified_k__norank_d__Bacteria
OTU953	0	0	0	0	0	0	0	0	0	0	0	0	0	0	0	d__Bacteria;k__norank_d__Bacteria;p__Myxococcota;c__Polyangia;o__Polyangiales;f__unclassified_o__Polyangiales;g__unclassified_o__Polyangiales;s__unclassified_o__Polyangiales
OTU954	0	0	0	0	0	114	532	807	586	175	371	187	496	407	286	d__Bacteria;k__norank_d__Bacteria;p__Chloroflexi;c__KD4-96;o__norank_c__KD4-96;f__norank_o__norank_c__KD4-96;g__norank_f__norank_o__norank_c__KD4-96;s__uncultured_bacterium_g__norank_f__norank_o__norank_c__KD4-96
OTU955	0	0	0	0	0	22	331	12	22	30	40	38	25	33	18	d__Bacteria;k__norank_d__Bacteria;p__Actinobacteriota;c__Actinobacteria;o__Micromonosporales;f__Micromonosporaceae;g__unclassified_f__Micromonosporaceae;s__unclassified_f__Micromonosporaceae
OTU956	0	0	0	0	0	0	0	0	0	0	0	0	0	0	0	d__Bacteria;k__norank_d__Bacteria;p__Proteobacteria;c__Alphaproteobacteria;o__Acetobacterales;f__Acetobacteraceae;g__norank_f__Acetobacteraceae;s__metagenome_g__norank_f__Acetobacteraceae
OTU957	0	0	0	0	0	12	0	3	6	11	16	1	7	3	2	d__Bacteria;k__norank_d__Bacteria;p__Firmicutes;c__Bacilli;o__Paenibacillales;f__Paenibacillaceae;g__Paenibacillus;s__unclassified_g__Paenibacillus
OTU958	0	0	0	0	0	0	1	0	0	0	1	0	0	0	1	d__Bacteria;k__norank_d__Bacteria;p__Planctomycetota;c__BD7-11;o__norank_c__BD7-11;f__norank_o__norank_c__BD7-11;g__norank_f__norank_o__norank_c__BD7-11;s__uncultured_bacterium_g__norank_f__norank_o__norank_c__BD7-11
OTU959	0	0	0	0	0	2	0	2	0	0	0	14	0	1	0	d__Bacteria;k__norank_d__Bacteria;p__Actinobacteriota;c__Actinobacteria;o__Corynebacteriales;f__Nocardiaceae;g__Nocardia;s__unclassified_g__Nocardia
OTU960	0	0	0	0	0	0	0	0	0	0	0	0	0	0	0	d__Bacteria;k__norank_d__Bacteria;p__Chloroflexi;c__Chloroflexia;o__Chloroflexales;f__Roseiflexaceae;g__norank_f__Roseiflexaceae;s__uncultured_bacterium_g__norank_f__Roseiflexaceae
OTU961	0	0	0	0	0	1	0	0	0	0	0	0	0	0	0	d__Bacteria;k__norank_d__Bacteria;p__Proteobacteria;c__Gammaproteobacteria;o__Diplorickettsiales;f__Diplorickettsiaceae;g__Aquicella;s__unclassified_g__Aquicella
OTU962	0	0	0	0	0	0	0	0	0	0	0	0	0	0	0	d__Bacteria;k__norank_d__Bacteria;p__Verrucomicrobiota;c__Verrucomicrobiae;o__Opitutales;f__Puniceicoccaceae;g__unclassified_f__Puniceicoccaceae;s__unclassified_f__Puniceicoccaceae
OTU963	0	0	0	0	0	4	14	15	23	19	30	29	53	29	15	d__Bacteria;k__norank_d__Bacteria;p__Actinobacteriota;c__Actinobacteria;o__Propionibacteriales;f__Nocardioidaceae;g__Nocardioides;s__uncultured_organism_g__Nocardioides
OTU964	0	0	0	0	0	0	0	0	0	0	0	0	0	0	0	d__Bacteria;k__norank_d__Bacteria;p__Patescibacteria;c__Parcubacteria;o__Candidatus_Jorgensenbacteria;f__norank_o__Candidatus_Jorgensenbacteria;g__norank_f__norank_o__Candidatus_Jorgensenbacteria;s__Candidatus_Adlerbacteria_bacterium_GW2011_GWC1_50_9
OTU965	0	0	0	0	0	0	3	3	0	0	0	0	1	1	0	d__Bacteria;k__norank_d__Bacteria;p__Myxococcota;c__Myxococcia;o__Myxococcales;f__Myxococcaceae;g__P3OB-42;s__uncultured_bacterium_g__P3OB-42
OTU966	0	0	0	0	0	0	0	0	0	0	0	0	0	0	0	d__Bacteria;k__norank_d__Bacteria;p__Patescibacteria;c__Saccharimonadia;o__Saccharimonadales;f__norank_o__Saccharimonadales;g__norank_f__norank_o__Saccharimonadales;s__uncultured_bacterium_g__norank_f__norank_o__Saccharimonadales
OTU967	0	0	0	0	0	0	0	0	1	0	0	0	2	0	0	d__Bacteria;k__norank_d__Bacteria;p__Proteobacteria;c__Gammaproteobacteria;o__Burkholderiales;f__SC-I-84;g__norank_f__SC-I-84;s__unclassified_g__norank_f__SC-I-84
OTU968	0	0	0	0	0	0	0	0	0	0	0	0	0	0	0	d__Bacteria;k__norank_d__Bacteria;p__Firmicutes;c__Desulfotomaculia;o__Desulfotomaculales;f__Desulfallas-Sporotomaculum;g__BRH-c8a;s__uncultured_bacterium_g__BRH-c8a
OTU969	0	0	0	0	0	0	0	0	0	0	0	0	0	0	0	d__Bacteria;k__norank_d__Bacteria;p__Chloroflexi;c__Chloroflexia;o__Elev-1554;f__norank_o__Elev-1554;g__norank_f__norank_o__Elev-1554;s__uncultured_bacterium_g__norank_f__norank_o__Elev-1554
OTU970	0	0	0	0	0	0	0	0	0	0	0	0	0	0	0	d__Bacteria;k__norank_d__Bacteria;p__Patescibacteria;c__Parcubacteria;o__Candidatus_Kaiserbacteria;f__norank_o__Candidatus_Kaiserbacteria;g__norank_f__norank_o__Candidatus_Kaiserbacteria;s__uncultured_bacterium_g__norank_f__norank_o__Candidatus_Kaiserbacteria
OTU971	0	0	0	0	0	22	16	30	17	125	7	13	34	12	25	d__Bacteria;k__norank_d__Bacteria;p__Actinobacteriota;c__Thermoleophilia;o__Gaiellales;f__norank_o__Gaiellales;g__norank_f__norank_o__Gaiellales;s__uncultured_Rubrobacteria_bacterium_g__norank
OTU972	0	0	0	0	0	0	0	0	0	0	0	0	0	0	0	d__Bacteria;k__norank_d__Bacteria;p__Planctomycetota;c__Phycisphaerae;o__Phycisphaerales;f__Phycisphaeraceae;g__SM1A02;s__unclassified_g__SM1A02
OTU973	0	0	0	0	0	0	0	0	0	2	0	0	0	0	0	d__Bacteria;k__norank_d__Bacteria;p__Cyanobacteria;c__Cyanobacteriia;o__Cyanobacteriales;f__Nostocaceae;g__Cylindrospermum_PCC-7417;s__Cylindrospermum_stagnale_PCC_7417
OTU974	0	0	0	0	0	0	0	0	0	0	0	0	0	0	0	d__Bacteria;k__norank_d__Bacteria;p__Patescibacteria;c__Parcubacteria;o__Candidatus_Kaiserbacteria;f__norank_o__Candidatus_Kaiserbacteria;g__norank_f__norank_o__Candidatus_Kaiserbacteria;s__uncultured_Parcubacteria_group_bacterium_g__norank_f__norank_o__Candidatus_Kaiserbacteria
OTU975	0	0	0	0	0	0	0	0	0	0	0	0	0	0	0	d__Bacteria;k__norank_d__Bacteria;p__Verrucomicrobiota;c__Chlamydiae;o__Chlamydiales;f__Simkaniaceae;g__norank_f__Simkaniaceae;s__uncultured_bacterium_g__norank_f__Simkaniaceae
OTU976	0	0	0	0	0	0	0	0	0	0	0	0	0	0	0	d__Bacteria;k__norank_d__Bacteria;p__Elusimicrobiota;c__Elusimicrobia;o__Lineage_IV;f__norank_o__Lineage_IV;g__norank_f__norank_o__Lineage_IV;s__uncultured_bacterium_g__norank_f__norank_o__Lineage_IV
OTU977	0	0	0	0	0	0	9	0	2	1	0	0	0	2	1	d__Bacteria;k__norank_d__Bacteria;p__Actinobacteriota;c__Actinobacteria;o__Micromonosporales;f__Micromonosporaceae;g__Hamadaea;s__Hamadaea_tsunoensis
OTU978	0	0	0	0	0	0	0	0	0	0	0	0	0	0	0	d__Bacteria;k__norank_d__Bacteria;p__Proteobacteria;c__Alphaproteobacteria;o__unclassified_c__Alphaproteobacteria;f__unclassified_c__Alphaproteobacteria;g__unclassified_c__Alphaproteobacteria;s__unclassified_c__Alphaproteobacteria
OTU979	0	0	0	0	0	0	0	0	4	2	0	0	0	0	0	d__Bacteria;k__norank_d__Bacteria;p__Proteobacteria;c__Gammaproteobacteria;o__Xanthomonadales;f__Rhodanobacteraceae;g__Ahniella;s__uncultured_Xanthomonadaceae_bacterium_g__Ahniella
OTU980	0	0	0	0	0	0	0	0	0	0	0	0	0	0	0	d__Bacteria;k__norank_d__Bacteria;p__Proteobacteria;c__Gammaproteobacteria;o__Diplorickettsiales;f__Diplorickettsiaceae;g__norank_f__Diplorickettsiaceae;s__unclassified_g__norank_f__Diplorickettsiaceae
OTU981	0	0	0	0	0	0	0	0	0	0	0	0	0	0	0	d__Bacteria;k__norank_d__Bacteria;p__Chloroflexi;c__Chloroflexia;o__Elev-1554;f__norank_o__Elev-1554;g__norank_f__norank_o__Elev-1554;s__uncultured_bacterium_g__norank_f__norank_o__Elev-1554
OTU982	0	0	0	0	0	0	0	0	0	0	0	0	0	0	0	d__Bacteria;k__norank_d__Bacteria;p__Myxococcota;c__Polyangia;o__Haliangiales;f__Haliangiaceae;g__Haliangium;s__unclassified_g__Haliangium
OTU983	0	0	0	0	0	0	1	0	1	2	0	0	0	0	0	d__Bacteria;k__norank_d__Bacteria;p__Chloroflexi;c__TK10;o__norank_c__TK10;f__norank_o__norank_c__TK10;g__norank_f__norank_o__norank_c__TK10;s__uncultured_Chloroflexi_bacterium_g__norank_f__norank_o__norank_c__TK10
OTU984	0	0	0	0	0	0	0	0	0	0	0	0	0	0	0	d__Bacteria;k__norank_d__Bacteria;p__Firmicutes;c__Limnochordia;o__norank_c__Limnochordia;f__norank_o__norank_c__Limnochordia;g__Hydrogenispora;s__uncultured_Clostridia_bacterium_g__Hydrogenispora
OTU985	0	0	0	0	0	0	0	0	0	0	0	0	0	0	0	d__Bacteria;k__norank_d__Bacteria;p__Proteobacteria;c__Alphaproteobacteria;o__unclassified_c__Alphaproteobacteria;f__unclassified_c__Alphaproteobacteria;g__unclassified_c__Alphaproteobacteria;s__unclassified_c__Alphaproteobacteria
OTU986	0	0	0	0	0	0	1	0	0	0	0	1	0	0	0	d__Bacteria;k__norank_d__Bacteria;p__Proteobacteria;c__Alphaproteobacteria;o__Rickettsiales;f__Rickettsiaceae;g__norank_f__Rickettsiaceae;s__unclassified_g__norank_f__Rickettsiaceae
OTU987	0	0	0	0	0	0	0	0	0	0	0	0	0	0	0	d__Bacteria;k__norank_d__Bacteria;p__Proteobacteria;c__Gammaproteobacteria;o__Diplorickettsiales;f__Diplorickettsiaceae;g__norank_f__Diplorickettsiaceae;s__unclassified_g__norank_f__Diplorickettsiaceae
OTU988	0	0	0	4	0	0	4	1	1	3	0	12	2	4	2	d__Bacteria;k__norank_d__Bacteria;p__Proteobacteria;c__Alphaproteobacteria;o__Rhizobiales;f__Beijerinckiaceae;g__Beijerinckia;s__Beijerinckia_indica
OTU989	0	0	0	0	0	0	0	0	0	5	0	0	0	0	0	d__Bacteria;k__norank_d__Bacteria;p__Actinobacteriota;c__MB-A2-108;o__norank_c__MB-A2-108;f__norank_o__norank_c__MB-A2-108;g__norank_f__norank_o__norank_c__MB-A2-108;s__uncultured_bacterium_g__norank_f__norank_o__norank_c__MB-A2-108
OTU990	0	0	0	0	0	16	0	5	1	0	23	8	10	3	13	d__Bacteria;k__norank_d__Bacteria;p__Proteobacteria;c__Gammaproteobacteria;o__Burkholderiales;f__Comamonadaceae;g__unclassified_f__Comamonadaceae;s__unclassified_f__Comamonadaceae
OTU991	0	0	0	0	0	0	0	0	0	0	0	0	0	0	0	d__Bacteria;k__norank_d__Bacteria;p__Patescibacteria;c__Parcubacteria;o__Candidatus_Kaiserbacteria;f__norank_o__Candidatus_Kaiserbacteria;g__norank_f__norank_o__Candidatus_Kaiserbacteria;s__unclassified_g__norank_f__norank_o__Candidatus_Kaiserbacteria
OTU992	0	0	0	0	0	0	0	0	0	0	0	0	0	0	0	d__Bacteria;k__norank_d__Bacteria;p__Patescibacteria;c__Microgenomatia;o__Candidatus_Woesebacteria;f__norank_o__Candidatus_Woesebacteria;g__norank_f__norank_o__Candidatus_Woesebacteria;s__uncultured_bacterium_g__norank_f__norank_o__Candidatus_Woesebacteria
OTU993	0	0	0	0	0	0	0	0	0	0	0	0	0	0	0	d__Bacteria;k__norank_d__Bacteria;p__Acidobacteriota;c__Thermoanaerobaculia;o__Thermoanaerobaculales;f__Thermoanaerobaculaceae;g__Subgroup_10;s__unclassified_g__Subgroup_10
OTU994	0	0	0	0	0	0	0	0	0	2	0	0	0	0	0	d__Bacteria;k__norank_d__Bacteria;p__Proteobacteria;c__Gammaproteobacteria;o__Diplorickettsiales;f__Diplorickettsiaceae;g__norank_f__Diplorickettsiaceae;s__uncultured_bacterium_g__norank_f__Diplorickettsiaceae
OTU995	0	0	0	5	0	94	8	11	29	6	39	74	14	18	11	d__Bacteria;k__norank_d__Bacteria;p__Actinobacteriota;c__Thermoleophilia;o__Solirubrobacterales;f__67-14;g__norank_f__67-14;s__uncultured_bacterium_g__norank_f__67-14
OTU996	0	0	0	0	0	0	0	0	0	0	0	0	0	0	0	d__Bacteria;k__norank_d__Bacteria;p__Firmicutes;c__Bacilli;o__Paenibacillales;f__Paenibacillaceae;g__Thermobacillus;s__Thermobacillus_composti_KWC4
OTU997	0	0	0	0	0	0	0	0	0	0	0	0	0	0	0	d__Bacteria;k__norank_d__Bacteria;p__Actinobacteriota;c__Thermoleophilia;o__Solirubrobacterales;f__unclassified_o__Solirubrobacterales;g__unclassified_o__Solirubrobacterales;s__unclassified_o__Solirubrobacterales
OTU998	0	0	0	0	0	0	0	0	0	0	0	0	0	0	0	d__Bacteria;k__norank_d__Bacteria;p__Chloroflexi;c__Ktedonobacteria;o__C0119;f__norank_o__C0119;g__norank_f__norank_o__C0119;s__uncultured_bacterium_g__norank_f__norank_o__C0119
OTU999	0	0	0	0	0	0	0	0	0	0	1	0	0	0	0	d__Bacteria;k__norank_d__Bacteria;p__Dependentiae;c__Babeliae;o__Babeliales;f__UBA12409;g__norank_f__UBA12409;s__uncultured_bacterium_g__norank_f__UBA12409
OTU1000	0	3	0	14	5	0	0	2	0	0	7	8	3	3	2	d__Bacteria;k__norank_d__Bacteria;p__Proteobacteria;c__Gammaproteobacteria;o__Burkholderiales;f__Comamonadaceae;g__Pelomonas;s__unclassified_g__Pelomonas
OTU1001	0	0	0	0	0	0	0	0	0	0	0	0	0	0	0	d__Bacteria;k__norank_d__Bacteria;p__WPS-2;c__norank_p__WPS-2;o__norank_c__norank_p__WPS-2;f__norank_o__norank_c__norank_p__WPS-2;g__norank_f__norank_o__norank_c__norank_p__WPS-2;s__uncultured_bacterium_g__norank_f__norank_o__norank_c__norank_p__WPS-2
OTU1002	0	0	0	0	0	2	7	1	0	0	1	1	2	3	0	d__Bacteria;k__norank_d__Bacteria;p__Myxococcota;c__Polyangia;o__Haliangiales;f__Haliangiaceae;g__Haliangium;s__uncultured_bacterium_g__Haliangium
OTU1003	0	0	0	0	0	0	0	0	0	0	0	0	0	0	0	d__Bacteria;k__norank_d__Bacteria;p__Chloroflexi;c__unclassified_p__Chloroflexi;o__unclassified_p__Chloroflexi;f__unclassified_p__Chloroflexi;g__unclassified_p__Chloroflexi;s__unclassified_p__Chloroflexi
OTU1004	0	0	0	0	0	0	0	0	0	0	0	0	0	0	0	d__Bacteria;k__norank_d__Bacteria;p__Acidobacteriota;c__Thermoanaerobaculia;o__Thermoanaerobaculales;f__Thermoanaerobaculaceae;g__Subgroup_10;s__unclassified_g__Subgroup_10
OTU1005	0	0	0	0	0	0	0	0	0	0	0	0	0	0	0	d__Bacteria;k__norank_d__Bacteria;p__unclassified_k__norank_d__Bacteria;c__unclassified_k__norank_d__Bacteria;o__unclassified_k__norank_d__Bacteria;f__unclassified_k__norank_d__Bacteria;g__unclassified_k__norank_d__Bacteria;s__unclassified_k__norank_d__Bacteria
OTU1006	0	0	0	0	0	0	0	0	0	0	0	0	0	0	0	d__Bacteria;k__norank_d__Bacteria;p__Firmicutes;c__Bacilli;o__Paenibacillales;f__Paenibacillaceae;g__Paenibacillus;s__unclassified_g__Paenibacillus
OTU1007	0	0	0	0	0	0	0	0	0	0	0	0	0	0	0	d__Bacteria;k__norank_d__Bacteria;p__Firmicutes;c__Limnochordia;o__norank_c__Limnochordia;f__norank_o__norank_c__Limnochordia;g__Hydrogenispora;s__unclassified_g__Hydrogenispora
OTU1008	0	0	0	0	0	0	0	0	0	0	0	0	0	0	0	d__Bacteria;k__norank_d__Bacteria;p__Chloroflexi;c__Ktedonobacteria;o__Ktedonobacterales;f__Ktedonobacteraceae;g__FCPS473;s__uncultured_Ktedonobacterales_bacterium_g__FCPS473
OTU1009	0	0	0	0	0	0	1	0	0	0	0	1	1	2	0	d__Bacteria;k__norank_d__Bacteria;p__Proteobacteria;c__Alphaproteobacteria;o__Paracaedibacterales;f__Paracaedibacteraceae;g__Candidatus_Paracaedibacter;s__metagenome_g__Candidatus_Paracaedibacter
OTU1010	0	0	0	0	0	2	54	30	36	42	6	5	15	9	21	d__Bacteria;k__norank_d__Bacteria;p__Chloroflexi;c__KD4-96;o__norank_c__KD4-96;f__norank_o__norank_c__KD4-96;g__norank_f__norank_o__norank_c__KD4-96;s__uncultured_bacterium_g__norank_f__norank_o__norank_c__KD4-96
OTU1011	0	0	0	0	0	8	23	55	9	14	20	13	28	13	16	d__Bacteria;k__norank_d__Bacteria;p__Chloroflexi;c__KD4-96;o__norank_c__KD4-96;f__norank_o__norank_c__KD4-96;g__norank_f__norank_o__norank_c__KD4-96;s__uncultured_bacterium_g__norank_f__norank_o__norank_c__KD4-96
OTU1012	0	0	0	0	0	0	0	0	0	0	0	0	0	0	0	d__Bacteria;k__norank_d__Bacteria;p__RCP2-54;c__norank_p__RCP2-54;o__norank_c__norank_p__RCP2-54;f__norank_o__norank_c__norank_p__RCP2-54;g__norank_f__norank_o__norank_c__norank_p__RCP2-54;s__unclassified_g__norank_f__norank_o__norank_c__norank_p__RCP2-54
OTU1013	0	0	0	0	0	0	0	0	0	0	0	0	0	0	0	d__Bacteria;k__norank_d__Bacteria;p__Bacteroidota;c__Bacteroidia;o__Sphingobacteriales;f__unclassified_o__Sphingobacteriales;g__unclassified_o__Sphingobacteriales;s__unclassified_o__Sphingobacteriales
OTU1014	0	0	0	0	0	1	0	0	2	1	0	0	0	0	0	d__Bacteria;k__norank_d__Bacteria;p__Firmicutes;c__Bacilli;o__Brevibacillales;f__Brevibacillaceae;g__Brevibacillus;s__unclassified_g__Brevibacillus
OTU1015	0	0	0	0	0	0	0	0	0	0	0	0	0	0	0	d__Bacteria;k__norank_d__Bacteria;p__Proteobacteria;c__Gammaproteobacteria;o__Diplorickettsiales;f__Diplorickettsiaceae;g__norank_f__Diplorickettsiaceae;s__unclassified_g__norank_f__Diplorickettsiaceae
OTU1016	0	0	0	0	1	0	0	0	0	0	0	0	0	0	0	d__Bacteria;k__norank_d__Bacteria;p__Armatimonadota;c__Armatimonadia;o__Armatimonadales;f__norank_o__Armatimonadales;g__norank_f__norank_o__Armatimonadales;s__uncultured_bacterium_g__norank_f__norank_o__Armatimonadales
OTU1017	0	0	0	0	0	0	0	0	0	0	0	0	0	0	0	d__Bacteria;k__norank_d__Bacteria;p__unclassified_k__norank_d__Bacteria;c__unclassified_k__norank_d__Bacteria;o__unclassified_k__norank_d__Bacteria;f__unclassified_k__norank_d__Bacteria;g__unclassified_k__norank_d__Bacteria;s__unclassified_k__norank_d__Bacteria
OTU1018	0	0	0	0	0	0	0	0	0	1	1	0	0	0	0	d__Bacteria;k__norank_d__Bacteria;p__Dependentiae;c__Babeliae;o__Babeliales;f__norank_o__Babeliales;g__norank_f__norank_o__Babeliales;s__uncultured_bacterium_g__norank_f__norank_o__Babeliales
OTU1019	0	0	0	0	0	0	0	0	0	0	0	0	0	0	0	d__Bacteria;k__norank_d__Bacteria;p__Proteobacteria;c__Alphaproteobacteria;o__Micropepsales;f__Micropepsaceae;g__norank_f__Micropepsaceae;s__uncultured_Hyphomicrobiaceae_bacterium_g__norank_f__Micropepsaceae
OTU1020	0	0	0	0	0	1	0	0	0	0	0	0	0	0	1	d__Bacteria;k__norank_d__Bacteria;p__Myxococcota;c__Myxococcia;o__Myxococcales;f__unclassified_o__Myxococcales;g__unclassified_o__Myxococcales;s__unclassified_o__Myxococcales
OTU1021	0	0	0	0	0	8	1	1	1	0	3	9	5	3	7	d__Bacteria;k__norank_d__Bacteria;p__Myxococcota;c__Polyangia;o__Polyangiales;f__BIrii41;g__norank_f__BIrii41;s__uncultured_delta_proteobacterium_g__norank_f__BIrii41
OTU1022	0	0	0	0	0	2	5	67	24	157	5	4	19	15	28	d__Bacteria;k__norank_d__Bacteria;p__Acidobacteriota;c__Vicinamibacteria;o__Vicinamibacterales;f__norank_o__Vicinamibacterales;g__norank_f__norank_o__Vicinamibacterales;s__unclassified_g__norank_f__norank_o__Vicinamibacterales
OTU1023	0	0	0	0	0	0	0	0	0	0	0	0	0	0	0	d__Bacteria;k__norank_d__Bacteria;p__Verrucomicrobiota;c__Verrucomicrobiae;o__Pedosphaerales;f__Pedosphaeraceae;g__norank_f__Pedosphaeraceae;s__uncultured_bacterium_g__norank_f__Pedosphaeraceae
OTU1024	0	0	0	0	0	0	0	0	0	0	0	0	0	0	0	d__Bacteria;k__norank_d__Bacteria;p__Firmicutes;c__Bacilli;o__Paenibacillales;f__Paenibacillaceae;g__Paenibacillus;s__unclassified_g__Paenibacillus
OTU1025	0	0	0	0	0	0	0	0	0	0	0	0	0	0	0	d__Bacteria;k__norank_d__Bacteria;p__Proteobacteria;c__Gammaproteobacteria;o__Diplorickettsiales;f__Diplorickettsiaceae;g__Aquicella;s__uncultured_bacterium_g__Aquicella
OTU1026	0	0	0	0	0	0	0	0	0	0	0	0	0	0	0	d__Bacteria;k__norank_d__Bacteria;p__Proteobacteria;c__Gammaproteobacteria;o__Diplorickettsiales;f__Diplorickettsiaceae;g__Aquicella;s__unclassified_g__Aquicella
OTU1027	0	0	0	0	0	10	5	2	1	15	13	4	1	1	0	d__Bacteria;k__norank_d__Bacteria;p__Firmicutes;c__Bacilli;o__Paenibacillales;f__Paenibacillaceae;g__Paenibacillus;s__unclassified_g__Paenibacillus
OTU1028	0	0	0	0	0	0	0	0	0	0	0	0	0	0	0	d__Bacteria;k__norank_d__Bacteria;p__Proteobacteria;c__Gammaproteobacteria;o__Diplorickettsiales;f__Diplorickettsiaceae;g__norank_f__Diplorickettsiaceae;s__unclassified_g__norank_f__Diplorickettsiaceae
OTU1029	0	0	0	0	0	0	0	0	0	0	0	0	0	0	0	d__Bacteria;k__norank_d__Bacteria;p__Firmicutes;c__Bacilli;o__Brevibacillales;f__Brevibacillaceae;g__Brevibacillus;s__unclassified_g__Brevibacillus
OTU1030	0	0	0	0	0	0	0	0	0	0	0	0	0	0	0	d__Bacteria;k__norank_d__Bacteria;p__Proteobacteria;c__Gammaproteobacteria;o__unclassified_c__Gammaproteobacteria;f__unclassified_c__Gammaproteobacteria;g__unclassified_c__Gammaproteobacteria;s__unclassified_c__Gammaproteobacteria
OTU1031	0	0	0	0	0	0	0	0	0	0	0	0	0	0	1	d__Bacteria;k__norank_d__Bacteria;p__Verrucomicrobiota;c__Verrucomicrobiae;o__Pedosphaerales;f__Pedosphaeraceae;g__norank_f__Pedosphaeraceae;s__metagenome_g__norank_f__Pedosphaeraceae
OTU1032	0	0	0	0	0	0	0	0	0	0	0	0	0	0	0	d__Bacteria;k__norank_d__Bacteria;p__Proteobacteria;c__Gammaproteobacteria;o__Diplorickettsiales;f__Diplorickettsiaceae;g__norank_f__Diplorickettsiaceae;s__unclassified_g__norank_f__Diplorickettsiaceae
OTU1033	0	0	0	0	0	0	0	0	0	0	0	0	0	0	0	d__Bacteria;k__norank_d__Bacteria;p__Elusimicrobiota;c__Lineage_IIa;o__norank_c__Lineage_IIa;f__norank_o__norank_c__Lineage_IIa;g__norank_f__norank_o__norank_c__Lineage_IIa;s__unclassified_g__norank_f__norank_o__norank_c__Lineage_IIa
OTU1034	0	0	0	0	0	0	0	0	0	0	0	0	0	0	0	d__Bacteria;k__norank_d__Bacteria;p__Proteobacteria;c__Gammaproteobacteria;o__Diplorickettsiales;f__Diplorickettsiaceae;g__norank_f__Diplorickettsiaceae;s__unclassified_g__norank_f__Diplorickettsiaceae
OTU1035	0	0	0	0	0	0	0	0	0	1	0	0	0	0	0	d__Bacteria;k__norank_d__Bacteria;p__Patescibacteria;c__Parcubacteria;o__Candidatus_Kaiserbacteria;f__norank_o__Candidatus_Kaiserbacteria;g__norank_f__norank_o__Candidatus_Kaiserbacteria;s__uncultured_bacterium_g__norank_f__norank_o__Candidatus_Kaiserbacteria
OTU1036	0	0	0	0	0	0	0	0	0	0	0	0	0	0	0	d__Bacteria;k__norank_d__Bacteria;p__Proteobacteria;c__Gammaproteobacteria;o__Diplorickettsiales;f__Diplorickettsiaceae;g__norank_f__Diplorickettsiaceae;s__unclassified_g__norank_f__Diplorickettsiaceae
OTU1037	0	0	0	0	0	0	0	0	1	0	0	0	0	0	0	d__Bacteria;k__norank_d__Bacteria;p__Proteobacteria;c__Gammaproteobacteria;o__Coxiellales;f__Coxiellaceae;g__Coxiella;s__uncultured_Coxiella_sp._g__Coxiella
OTU1038	0	0	0	0	0	0	0	0	0	0	0	0	0	0	0	d__Bacteria;k__norank_d__Bacteria;p__Proteobacteria;c__Gammaproteobacteria;o__Burkholderiales;f__Oxalobacteraceae;g__Aquaspirillum_arcticum_group;s__uncultured_bacterium_g__Aquaspirillum_arcticum_group
OTU1039	0	0	0	0	0	0	0	0	0	0	0	0	0	0	0	d__Bacteria;k__norank_d__Bacteria;p__Proteobacteria;c__Gammaproteobacteria;o__Xanthomonadales;f__Rhodanobacteraceae;g__Rhodanobacter;s__uncultured_Xanthomonadaceae_bacterium_g__Rhodanobacter
OTU1040	0	0	0	0	0	0	3	0	0	0	0	0	3	0	0	d__Bacteria;k__norank_d__Bacteria;p__Verrucomicrobiota;c__Verrucomicrobiae;o__Pedosphaerales;f__Pedosphaeraceae;g__norank_f__Pedosphaeraceae;s__unclassified_g__norank_f__Pedosphaeraceae
OTU1041	0	0	0	0	0	0	0	0	0	0	0	0	0	0	0	d__Bacteria;k__norank_d__Bacteria;p__Firmicutes;c__Clostridia;o__norank_c__Clostridia;f__Hungateiclostridiaceae;g__unclassified_f__Hungateiclostridiaceae;s__unclassified_f__Hungateiclostridiaceae
OTU1042	0	0	0	0	0	0	0	0	0	0	0	0	0	0	0	d__Bacteria;k__norank_d__Bacteria;p__Firmicutes;c__Bacilli;o__Alicyclobacillales;f__Alicyclobacillaceae;g__Alicyclobacillus;s__uncultured_Alicyclobacillus_sp._g__Alicyclobacillus
OTU1043	0	0	0	0	0	0	0	0	0	0	0	0	0	0	0	d__Bacteria;k__norank_d__Bacteria;p__Verrucomicrobiota;c__Chlamydiae;o__Chlamydiales;f__unclassified_o__Chlamydiales;g__unclassified_o__Chlamydiales;s__unclassified_o__Chlamydiales
OTU1044	0	0	0	0	0	0	0	0	0	0	0	0	0	0	0	d__Bacteria;k__norank_d__Bacteria;p__unclassified_k__norank_d__Bacteria;c__unclassified_k__norank_d__Bacteria;o__unclassified_k__norank_d__Bacteria;f__unclassified_k__norank_d__Bacteria;g__unclassified_k__norank_d__Bacteria;s__unclassified_k__norank_d__Bacteria
OTU1045	0	0	0	0	0	0	0	0	0	0	0	0	0	0	0	d__Bacteria;k__norank_d__Bacteria;p__Proteobacteria;c__Gammaproteobacteria;o__Coxiellales;f__Coxiellaceae;g__Coxiella;s__unclassified_g__Coxiella
OTU1046	0	0	0	0	0	0	0	0	0	0	0	0	0	0	0	d__Bacteria;k__norank_d__Bacteria;p__Firmicutes;c__Thermacetogenia;o__Thermacetogeniales;f__Thermacetogeniaceae;g__Syntrophaceticus;s__uncultured_bacterium_g__Syntrophaceticus
OTU1047	0	0	0	0	0	0	0	0	0	0	0	0	0	0	0	d__Bacteria;k__norank_d__Bacteria;p__Proteobacteria;c__Gammaproteobacteria;o__Diplorickettsiales;f__Diplorickettsiaceae;g__Aquicella;s__unclassified_g__Aquicella
OTU1048	0	0	0	0	0	0	0	0	0	0	0	0	0	0	0	d__Bacteria;k__norank_d__Bacteria;p__WPS-2;c__norank_p__WPS-2;o__norank_c__norank_p__WPS-2;f__norank_o__norank_c__norank_p__WPS-2;g__norank_f__norank_o__norank_c__norank_p__WPS-2;s__unclassified_g__norank_f__norank_o__norank_c__norank_p__WPS-2
OTU1049	0	0	0	0	0	0	0	0	0	0	0	0	0	0	0	d__Bacteria;k__norank_d__Bacteria;p__Armatimonadota;c__unclassified_p__Armatimonadota;o__unclassified_p__Armatimonadota;f__unclassified_p__Armatimonadota;g__unclassified_p__Armatimonadota;s__unclassified_p__Armatimonadota
OTU1050	0	0	0	0	0	0	2	0	0	0	0	1	0	0	1	d__Bacteria;k__norank_d__Bacteria;p__Planctomycetota;c__Phycisphaerae;o__Phycisphaerales;f__Phycisphaeraceae;g__SM1A02;s__uncultured_bacterium_g__SM1A02
OTU1051	0	0	0	0	0	0	0	0	0	0	0	0	0	0	0	d__Bacteria;k__norank_d__Bacteria;p__Proteobacteria;c__Gammaproteobacteria;o__Diplorickettsiales;f__Diplorickettsiaceae;g__norank_f__Diplorickettsiaceae;s__uncultured_bacterium_g__norank_f__Diplorickettsiaceae
OTU1052	0	0	0	0	0	0	0	0	0	0	0	0	0	0	0	d__Bacteria;k__norank_d__Bacteria;p__Chloroflexi;c__Chloroflexia;o__Thermomicrobiales;f__JG30-KF-CM45;g__norank_f__JG30-KF-CM45;s__unclassified_g__norank_f__JG30-KF-CM45
OTU1053	0	0	0	0	0	0	0	0	0	0	0	0	0	0	0	d__Bacteria;k__norank_d__Bacteria;p__Proteobacteria;c__Alphaproteobacteria;o__Rickettsiales;f__Rickettsiaceae;g__norank_f__Rickettsiaceae;s__metagenome_g__norank_f__Rickettsiaceae
OTU1054	0	0	0	0	0	0	0	0	0	0	0	0	0	0	0	d__Bacteria;k__norank_d__Bacteria;p__Proteobacteria;c__Alphaproteobacteria;o__Rickettsiales;f__Rickettsiaceae;g__norank_f__Rickettsiaceae;s__metagenome_g__norank_f__Rickettsiaceae
OTU1055	0	0	0	1	0	3	0	2	2	2	0	0	4	3	1	d__Bacteria;k__norank_d__Bacteria;p__Actinobacteriota;c__Thermoleophilia;o__Gaiellales;f__norank_o__Gaiellales;g__norank_f__norank_o__Gaiellales;s__unclassified_g__norank_f__norank_o__Gaiellales
OTU1056	0	0	0	0	0	0	0	0	0	0	0	0	0	0	0	d__Bacteria;k__norank_d__Bacteria;p__Proteobacteria;c__Gammaproteobacteria;o__Burkholderiales;f__Oxalobacteraceae;g__Undibacterium;s__uncultured_Oxalobacteraceae_bacterium_g__Undibacterium
OTU1057	0	0	0	0	0	0	0	1	0	2	0	0	2	0	0	d__Bacteria;k__norank_d__Bacteria;p__Firmicutes;c__Bacilli;o__Erysipelotrichales;f__Erysipelotrichaceae;g__Turicibacter;s__unclassified_g__Turicibacter
OTU1058	0	0	0	0	0	1	3	2	0	13	3	7	2	5	0	d__Bacteria;k__norank_d__Bacteria;p__Myxococcota;c__Myxococcia;o__Myxococcales;f__Myxococcaceae;g__norank_f__Myxococcaceae;s__uncultured_bacterium_g__norank_f__Myxococcaceae
OTU1059	0	0	0	0	0	0	0	0	0	0	0	0	0	0	0	d__Bacteria;k__norank_d__Bacteria;p__Acidobacteriota;c__Thermoanaerobaculia;o__Thermoanaerobaculales;f__Thermoanaerobaculaceae;g__Subgroup_10;s__unclassified_g__Subgroup_10
OTU1060	0	0	0	0	0	0	0	0	0	0	0	0	0	0	0	d__Bacteria;k__norank_d__Bacteria;p__Patescibacteria;c__Microgenomatia;o__norank_c__Microgenomatia;f__norank_o__norank_c__Microgenomatia;g__norank_f__norank_o__norank_c__Microgenomatia;s__uncultured_soil_bacterium_g__norank_f__norank_o__norank_c__Microgenomatia
OTU1061	0	0	0	0	0	0	4	5	12	9	5	4	1	7	0	d__Bacteria;k__norank_d__Bacteria;p__Myxococcota;c__Polyangia;o__Haliangiales;f__Haliangiaceae;g__Haliangium;s__unclassified_g__Haliangium
OTU1062	0	0	0	0	0	0	0	0	0	0	0	0	0	0	0	d__Bacteria;k__norank_d__Bacteria;p__Proteobacteria;c__Gammaproteobacteria;o__unclassified_c__Gammaproteobacteria;f__unclassified_c__Gammaproteobacteria;g__unclassified_c__Gammaproteobacteria;s__unclassified_c__Gammaproteobacteria
OTU1063	0	0	0	0	0	0	0	0	0	0	0	0	0	0	0	d__Bacteria;k__norank_d__Bacteria;p__Planctomycetota;c__Planctomycetes;o__Gemmatales;f__Gemmataceae;g__norank_f__Gemmataceae;s__unclassified_g__norank_f__Gemmataceae
OTU1064	0	0	0	0	0	0	0	0	0	0	0	0	0	0	0	d__Bacteria;k__norank_d__Bacteria;p__Proteobacteria;c__Gammaproteobacteria;o__Gammaproteobacteria_Incertae_Sedis;f__unclassified_o__Gammaproteobacteria_Incertae_Sedis;g__norank_f__unclassified;s__metagenome_g__norank_f__unclassified
OTU1065	0	0	0	0	0	0	0	0	0	0	0	0	0	0	0	d__Bacteria;k__norank_d__Bacteria;p__Patescibacteria;c__Saccharimonadia;o__Saccharimonadales;f__norank_o__Saccharimonadales;g__norank_f__norank_o__Saccharimonadales;s__unclassified_g__norank_f__norank_o__Saccharimonadales
OTU1066	0	0	0	0	0	0	0	0	0	0	0	0	1	1	0	d__Bacteria;k__norank_d__Bacteria;p__Proteobacteria;c__Gammaproteobacteria;o__Burkholderiales;f__TRA3-20;g__norank_f__TRA3-20;s__unclassified_g__norank_f__TRA3-20
OTU1067	0	0	0	0	0	0	0	0	0	0	0	0	0	0	0	d__Bacteria;k__norank_d__Bacteria;p__Proteobacteria;c__Alphaproteobacteria;o__Rhizobiales;f__Beijerinckiaceae;g__unclassified_f__Beijerinckiaceae;s__unclassified_f__Beijerinckiaceae
OTU1068	0	0	0	0	0	0	0	0	0	0	1	0	0	0	1	d__Bacteria;k__norank_d__Bacteria;p__Proteobacteria;c__Gammaproteobacteria;o__Coxiellales;f__Coxiellaceae;g__Coxiella;s__unclassified_g__Coxiella
OTU1069	0	0	0	0	0	0	12	0	2	2	2	0	14	10	1	d__Bacteria;k__norank_d__Bacteria;p__Acidobacteriota;c__Blastocatellia;o__Blastocatellales;f__Blastocatellaceae;g__JGI_0001001-H03;s__unclassified_g__JGI_0001001-H03
OTU1070	0	0	0	0	0	0	0	0	0	0	0	0	0	0	0	d__Bacteria;k__norank_d__Bacteria;p__Bdellovibrionota;c__Bdellovibrionia;o__Bdellovibrionales;f__Bdellovibrionaceae;g__Bdellovibrio;s__metagenome_g__Bdellovibrio
OTU1071	0	0	0	0	0	0	1	0	0	0	0	0	0	0	0	d__Bacteria;k__norank_d__Bacteria;p__Chloroflexi;c__Ktedonobacteria;o__Ktedonobacterales;f__JG30-KF-AS9;g__norank_f__JG30-KF-AS9;s__Chloroflexi_bacterium_Ellin7237
OTU1072	0	0	0	0	0	0	0	0	0	0	0	0	0	0	0	d__Bacteria;k__norank_d__Bacteria;p__Proteobacteria;c__Gammaproteobacteria;o__Diplorickettsiales;f__Diplorickettsiaceae;g__norank_f__Diplorickettsiaceae;s__unclassified_g__norank_f__Diplorickettsiaceae
OTU1073	0	0	0	0	0	0	0	0	0	0	0	0	0	0	0	d__Bacteria;k__norank_d__Bacteria;p__Proteobacteria;c__Gammaproteobacteria;o__Gammaproteobacteria_Incertae_Sedis;f__unclassified_o__Gammaproteobacteria_Incertae_Sedis;g__Candidatus_Ovatusbacter;s__unclassified_g__Candidatus_Ovatusbacter
OTU1074	0	0	0	0	0	0	0	0	0	0	0	0	0	0	0	d__Bacteria;k__norank_d__Bacteria;p__Proteobacteria;c__Alphaproteobacteria;o__Rhodospirillales;f__Magnetospirillaceae;g__Telmatospirillum;s__uncultured_bacterium_g__Telmatospirillum
OTU1075	0	0	0	0	0	0	0	0	0	0	0	0	0	0	0	d__Bacteria;k__norank_d__Bacteria;p__Acidobacteriota;c__Acidobacteriae;o__Acidobacteriales;f__Acidobacteriaceae_Subgroup_1;g__Granulicella;s__unclassified_g__Granulicella
OTU1076	0	0	0	0	0	0	0	0	0	0	0	0	0	0	0	d__Bacteria;k__norank_d__Bacteria;p__Proteobacteria;c__Gammaproteobacteria;o__unclassified_c__Gammaproteobacteria;f__unclassified_c__Gammaproteobacteria;g__unclassified_c__Gammaproteobacteria;s__unclassified_c__Gammaproteobacteria
OTU1077	0	0	0	0	0	0	0	0	0	0	0	0	0	0	0	d__Bacteria;k__norank_d__Bacteria;p__Bdellovibrionota;c__Bdellovibrionia;o__Bdellovibrionales;f__Bdellovibrionaceae;g__Bdellovibrio;s__uncultured_bacterium_g__Bdellovibrio
OTU1078	0	0	0	0	0	0	0	0	0	0	0	0	0	0	0	d__Bacteria;k__norank_d__Bacteria;p__Planctomycetota;c__Planctomycetes;o__Gemmatales;f__Gemmataceae;g__norank_f__Gemmataceae;s__uncultured_planctomycete_g__norank_f__Gemmataceae
OTU1079	0	0	0	0	0	0	0	0	0	0	0	0	0	0	0	d__Bacteria;k__norank_d__Bacteria;p__Planctomycetota;c__Planctomycetes;o__Gemmatales;f__Gemmataceae;g__norank_f__Gemmataceae;s__unclassified_g__norank_f__Gemmataceae
OTU1080	0	0	0	0	2	1	2	0	0	3	0	1	1	3	0	d__Bacteria;k__norank_d__Bacteria;p__Bdellovibrionota;c__Oligoflexia;o__0319-6G20;f__norank_o__0319-6G20;g__norank_f__norank_o__0319-6G20;s__unclassified_g__norank_f__norank_o__0319-6G20
OTU1081	0	0	0	0	0	0	0	0	0	0	0	0	0	0	0	d__Bacteria;k__norank_d__Bacteria;p__Proteobacteria;c__Alphaproteobacteria;o__unclassified_c__Alphaproteobacteria;f__unclassified_c__Alphaproteobacteria;g__unclassified_c__Alphaproteobacteria;s__unclassified_c__Alphaproteobacteria
OTU1082	0	0	0	0	0	2	3	1	1	0	0	1	0	0	2	d__Bacteria;k__norank_d__Bacteria;p__Bdellovibrionota;c__Bdellovibrionia;o__Bdellovibrionales;f__Bdellovibrionaceae;g__OM27_clade;s__uncultured_bacterium_g__OM27_clade
OTU1083	0	0	0	0	0	0	0	0	0	0	0	0	0	0	0	d__Bacteria;k__norank_d__Bacteria;p__Armatimonadota;c__Armatimonadia;o__Armatimonadales;f__norank_o__Armatimonadales;g__norank_f__norank_o__Armatimonadales;s__uncultured_Armatimonadetes_bacterium_g__norank_f__norank_o__Armatimonadales
OTU1084	0	0	0	0	0	1	6	12	28	17	4	8	32	46	10	d__Bacteria;k__norank_d__Bacteria;p__Actinobacteriota;c__Actinobacteria;o__Propionibacteriales;f__Nocardioidaceae;g__Nocardioides;s__unclassified_g__Nocardioides
OTU1085	0	0	0	0	0	0	0	0	0	0	0	0	0	0	1	d__Bacteria;k__norank_d__Bacteria;p__Elusimicrobiota;c__Lineage_IIb;o__norank_c__Lineage_IIb;f__norank_o__norank_c__Lineage_IIb;g__norank_f__norank_o__norank_c__Lineage_IIb;s__uncultured_bacterium_g__norank_f__norank_o__norank_c__Lineage_IIb
OTU1086	0	0	0	0	0	0	0	0	0	0	0	0	0	0	0	d__Bacteria;k__norank_d__Bacteria;p__Bdellovibrionota;c__Oligoflexia;o__Oligoflexales;f__norank_o__Oligoflexales;g__norank_f__norank_o__Oligoflexales;s__uncultured_bacterium_g__norank_f__norank_o__Oligoflexales
OTU1087	0	0	0	0	0	0	0	0	0	0	0	0	0	0	0	d__Bacteria;k__norank_d__Bacteria;p__Proteobacteria;c__Gammaproteobacteria;o__unclassified_c__Gammaproteobacteria;f__unclassified_c__Gammaproteobacteria;g__unclassified_c__Gammaproteobacteria;s__unclassified_c__Gammaproteobacteria
OTU1088	0	0	0	0	0	0	0	0	0	0	0	0	0	0	0	d__Bacteria;k__norank_d__Bacteria;p__Firmicutes;c__Clostridia;o__norank_c__Clostridia;f__Hungateiclostridiaceae;g__HN-HF0106;s__uncultured_bacterium_g__HN-HF0106
OTU1089	0	0	0	0	0	0	0	0	0	0	0	0	0	0	0	d__Bacteria;k__norank_d__Bacteria;p__Bdellovibrionota;c__Bdellovibrionia;o__Bdellovibrionales;f__Bdellovibrionaceae;g__Bdellovibrio;s__unclassified_g__Bdellovibrio
OTU1090	0	0	0	0	0	0	0	0	0	0	0	0	0	0	0	d__Bacteria;k__norank_d__Bacteria;p__Proteobacteria;c__Gammaproteobacteria;o__Gammaproteobacteria_Incertae_Sedis;f__unclassified_o__Gammaproteobacteria_Incertae_Sedis;g__Candidatus_Ovatusbacter;s__uncultured_bacterium_g__Candidatus_Ovatusbacter
OTU1091	1	0	0	0	0	2	13	3	6	8	5	26	11	4	12	d__Bacteria;k__norank_d__Bacteria;p__Myxococcota;c__Polyangia;o__Polyangiales;f__Polyangiaceae;g__Pajaroellobacter;s__metagenome_g__Pajaroellobacter
OTU1092	0	0	0	0	0	1	2	0	0	1	0	0	2	0	0	d__Bacteria;k__norank_d__Bacteria;p__Actinobacteriota;c__Thermoleophilia;o__Solirubrobacterales;f__Solirubrobacteraceae;g__Conexibacter;s__metagenome_g__Conexibacter
OTU1093	0	0	0	0	0	4	7	2	2	3	12	8	11	7	18	d__Bacteria;k__norank_d__Bacteria;p__Actinobacteriota;c__Actinobacteria;o__Frankiales;f__unclassified_o__Frankiales;g__unclassified_o__Frankiales;s__unclassified_o__Frankiales
OTU1094	0	0	0	0	0	0	0	0	0	0	1	1	0	0	0	d__Bacteria;k__norank_d__Bacteria;p__Firmicutes;c__Bacilli;o__Paenibacillales;f__Paenibacillaceae;g__Paenibacillus;s__unclassified_g__Paenibacillus
OTU1095	0	0	0	0	0	1	1	0	1	2	0	0	1	1	0	d__Bacteria;k__norank_d__Bacteria;p__Myxococcota;c__Polyangia;o__mle1-27;f__norank_o__mle1-27;g__norank_f__norank_o__mle1-27;s__unclassified_g__norank_f__norank_o__mle1-27
OTU1096	0	0	0	0	0	0	0	0	0	0	0	0	0	0	0	d__Bacteria;k__norank_d__Bacteria;p__Patescibacteria;c__Parcubacteria;o__Candidatus_Kaiserbacteria;f__norank_o__Candidatus_Kaiserbacteria;g__norank_f__norank_o__Candidatus_Kaiserbacteria;s__uncultured_bacterium_g__norank_f__norank_o__Candidatus_Kaiserbacteria
OTU1097	0	0	0	0	0	0	0	0	0	0	0	0	0	0	0	d__Bacteria;k__norank_d__Bacteria;p__Chloroflexi;c__AD3;o__norank_c__AD3;f__norank_o__norank_c__AD3;g__norank_f__norank_o__norank_c__AD3;s__unclassified_g__norank_f__norank_o__norank_c__AD3
OTU1098	0	0	0	0	0	0	0	0	0	0	0	0	0	0	0	d__Bacteria;k__norank_d__Bacteria;p__Proteobacteria;c__Gammaproteobacteria;o__Diplorickettsiales;f__Diplorickettsiaceae;g__norank_f__Diplorickettsiaceae;s__unclassified_g__norank_f__Diplorickettsiaceae
OTU1099	0	0	0	0	0	0	0	0	0	0	0	0	1	0	0	d__Bacteria;k__norank_d__Bacteria;p__Planctomycetota;c__Planctomycetes;o__Gemmatales;f__Gemmataceae;g__norank_f__Gemmataceae;s__unclassified_g__norank_f__Gemmataceae
OTU1100	0	0	0	0	0	0	0	0	0	0	0	0	0	0	0	d__Bacteria;k__norank_d__Bacteria;p__Firmicutes;c__Limnochordia;o__norank_c__Limnochordia;f__norank_o__norank_c__Limnochordia;g__norank_f__norank_o__norank_c__Limnochordia;s__uncultured_bacterium_g__norank_f__norank_o__norank_c__Limnochordia
OTU1101	0	0	0	0	0	0	0	0	0	0	0	0	0	0	0	d__Bacteria;k__norank_d__Bacteria;p__Gemmatimonadota;c__Gemmatimonadetes;o__Gemmatimonadales;f__Gemmatimonadaceae;g__Gemmatimonas;s__uncultured_Gemmatimonas_sp._g__Gemmatimonas
OTU1102	0	0	0	0	0	0	0	0	0	0	0	0	0	0	0	d__Bacteria;k__norank_d__Bacteria;p__Cyanobacteria;c__Cyanobacteriia;o__Chloroplast;f__norank_o__Chloroplast;g__norank_f__norank_o__Chloroplast;s__unclassified_g__norank_f__norank_o__Chloroplast
OTU1103	0	0	0	0	0	0	0	0	0	0	0	0	0	0	0	d__Bacteria;k__norank_d__Bacteria;p__Firmicutes;c__Syntrophomonadia;o__Syntrophomonadales;f__Syntrophomonadaceae;g__Syntrophomonas;s__uncultured_bacterium_g__Syntrophomonas
OTU1104	0	0	0	0	0	0	0	0	0	0	0	0	0	0	0	d__Bacteria;k__norank_d__Bacteria;p__Proteobacteria;c__Gammaproteobacteria;o__Burkholderiales;f__Oxalobacteraceae;g__unclassified_f__Oxalobacteraceae;s__unclassified_f__Oxalobacteraceae
OTU1105	0	0	0	0	0	0	0	0	0	0	0	0	0	0	0	d__Bacteria;k__norank_d__Bacteria;p__Firmicutes;c__Clostridia;o__norank_c__Clostridia;f__Hungateiclostridiaceae;g__HN-HF0106;s__uncultured_bacterium_g__HN-HF0106
OTU1106	0	0	0	0	0	0	0	0	0	0	0	0	0	0	0	d__Bacteria;k__norank_d__Bacteria;p__Chloroflexi;c__Chloroflexia;o__Chloroflexales;f__Roseiflexaceae;g__unclassified_f__Roseiflexaceae;s__unclassified_f__Roseiflexaceae
OTU1107	0	0	0	0	0	0	6	1	2	3	0	1	0	0	1	d__Bacteria;k__norank_d__Bacteria;p__unclassified_k__norank_d__Bacteria;c__unclassified_k__norank_d__Bacteria;o__unclassified_k__norank_d__Bacteria;f__unclassified_k__norank_d__Bacteria;g__unclassified_k__norank_d__Bacteria;s__unclassified_k__norank_d__Bacteria
OTU1108	0	0	0	0	0	0	0	0	0	0	0	0	0	0	0	d__Bacteria;k__norank_d__Bacteria;p__Firmicutes;c__Clostridia;o__Oscillospirales;f__UCG-010;g__norank_f__UCG-010;s__uncultured_bacterium_g__norank_f__UCG-010
OTU1109	0	0	0	0	0	0	0	0	0	0	0	0	0	0	0	d__Bacteria;k__norank_d__Bacteria;p__Chloroflexi;c__JG30-KF-CM66;o__norank_c__JG30-KF-CM66;f__norank_o__norank_c__JG30-KF-CM66;g__norank_f__norank_o__norank_c__JG30-KF-CM66;s__uncultured_Caldilinea_sp._g__norank
OTU1110	0	0	0	0	0	0	0	0	0	0	0	0	0	0	0	d__Bacteria;k__norank_d__Bacteria;p__Patescibacteria;c__Parcubacteria;o__Candidatus_Kaiserbacteria;f__norank_o__Candidatus_Kaiserbacteria;g__norank_f__norank_o__Candidatus_Kaiserbacteria;s__unclassified_g__norank_f__norank_o__Candidatus_Kaiserbacteria
OTU1111	0	0	0	0	0	0	0	0	0	3	0	0	0	0	0	d__Bacteria;k__norank_d__Bacteria;p__Fibrobacterota;c__Fibrobacteria;o__Fibrobacterales;f__Fibrobacteraceae;g__possible_genus_04;s__unclassified_g__possible_genus_04
OTU1112	0	0	0	0	0	0	1	0	0	0	2	0	1	1	1	d__Bacteria;k__norank_d__Bacteria;p__Verrucomicrobiota;c__Verrucomicrobiae;o__Opitutales;f__Opitutaceae;g__Lacunisphaera;s__unclassified_g__Lacunisphaera
OTU1113	0	0	0	0	0	0	0	0	0	0	0	0	0	0	0	d__Bacteria;k__norank_d__Bacteria;p__Proteobacteria;c__Gammaproteobacteria;o__Gammaproteobacteria_Incertae_Sedis;f__unclassified_o__Gammaproteobacteria_Incertae_Sedis;g__Candidatus_Ovatusbacter;s__uncultured_bacterium_g__Candidatus_Ovatusbacter
OTU1114	0	0	0	0	0	2	1	2	1	9	4	2	5	7	6	d__Bacteria;k__norank_d__Bacteria;p__Actinobacteriota;c__Actinobacteria;o__Corynebacteriales;f__Mycobacteriaceae;g__Mycobacterium;s__Mycobacterium_intracellulare_subsp._chimaera
OTU1115	0	0	0	0	0	0	0	0	0	1	1	0	0	1	0	d__Bacteria;k__norank_d__Bacteria;p__Verrucomicrobiota;c__Chlamydiae;o__Chlamydiales;f__Simkaniaceae;g__norank_f__Simkaniaceae;s__uncultured_bacterium_g__norank_f__Simkaniaceae
OTU1116	0	0	0	0	0	0	0	3	0	0	0	0	2	2	0	d__Bacteria;k__norank_d__Bacteria;p__Verrucomicrobiota;c__Verrucomicrobiae;o__Chthoniobacterales;f__Chthoniobacteraceae;g__Candidatus_Udaeobacter;s__unclassified_g__Candidatus_Udaeobacter
OTU1117	0	0	0	0	0	0	0	0	0	0	0	0	0	0	0	d__Bacteria;k__norank_d__Bacteria;p__Acidobacteriota;c__Thermoanaerobaculia;o__Thermoanaerobaculales;f__Thermoanaerobaculaceae;g__Subgroup_10;s__unclassified_g__Subgroup_10
OTU1118	0	0	0	0	0	0	0	0	0	0	0	0	0	0	0	d__Bacteria;k__norank_d__Bacteria;p__Proteobacteria;c__Gammaproteobacteria;o__Diplorickettsiales;f__Diplorickettsiaceae;g__Aquicella;s__unclassified_g__Aquicella
OTU1119	0	0	0	0	0	0	0	0	0	0	0	0	0	0	0	d__Bacteria;k__norank_d__Bacteria;p__Verrucomicrobiota;c__Verrucomicrobiae;o__Pedosphaerales;f__Pedosphaeraceae;g__norank_f__Pedosphaeraceae;s__unclassified_g__norank_f__Pedosphaeraceae
OTU1120	0	0	0	0	0	0	0	0	1	0	0	0	0	0	0	d__Bacteria;k__norank_d__Bacteria;p__Verrucomicrobiota;c__Verrucomicrobiae;o__Pedosphaerales;f__Pedosphaeraceae;g__Ellin516;s__uncultured_bacterium_g__Ellin516
OTU1121	0	0	0	0	0	0	0	2	2	0	3	0	0	0	1	d__Bacteria;k__norank_d__Bacteria;p__Planctomycetota;c__Planctomycetes;o__Gemmatales;f__Gemmataceae;g__norank_f__Gemmataceae;s__unclassified_g__norank_f__Gemmataceae
OTU1122	0	0	0	0	0	0	0	0	0	0	0	0	0	1	0	d__Bacteria;k__norank_d__Bacteria;p__Acidobacteriota;c__Acidobacteriae;o__Acidobacteriales;f__Acidobacteriaceae_Subgroup_1;g__Granulicella;s__unclassified_g__Granulicella
OTU1123	0	0	0	0	0	0	0	3	1	1	0	0	3	1	1	d__Bacteria;k__norank_d__Bacteria;p__Planctomycetota;c__Planctomycetes;o__Gemmatales;f__Gemmataceae;g__norank_f__Gemmataceae;s__uncultured_bacterium_g__norank_f__Gemmataceae
OTU1124	0	0	0	0	0	0	0	0	0	0	0	0	0	0	0	d__Bacteria;k__norank_d__Bacteria;p__Gemmatimonadota;c__S0134_terrestrial_group;o__norank_c__S0134_terrestrial_group;f__norank_o__norank_c__S0134_terrestrial_group;g__norank_f__norank_o__norank_c__S0134_terrestrial_group;s__unclassified_g__norank_f__norank_o__norank_c__S0134_terrestrial_group
OTU1125	0	0	0	0	0	0	0	0	0	0	0	0	0	0	0	d__Bacteria;k__norank_d__Bacteria;p__Halanaerobiaeota;c__Halanaerobiia;o__Halanaerobiales;f__Halobacteroidaceae;g__norank_f__Halobacteroidaceae;s__uncultured_bacterium_g__norank_f__Halobacteroidaceae
OTU1126	0	0	0	0	0	0	0	0	0	3	0	0	0	0	1	d__Bacteria;k__norank_d__Bacteria;p__Firmicutes;c__Bacilli;o__Bacillales;f__Bacillaceae;g__Bacillus;s__Bacillus_lentus
OTU1127	0	0	0	0	0	0	3	4	5	26	0	1	4	4	8	d__Bacteria;k__norank_d__Bacteria;p__Actinobacteriota;c__Thermoleophilia;o__Gaiellales;f__norank_o__Gaiellales;g__norank_f__norank_o__Gaiellales;s__unclassified_g__norank_f__norank_o__Gaiellales
OTU1128	0	0	0	0	0	0	0	0	0	0	0	0	0	0	0	d__Bacteria;k__norank_d__Bacteria;p__Proteobacteria;c__Gammaproteobacteria;o__Diplorickettsiales;f__Diplorickettsiaceae;g__Aquicella;s__unclassified_g__Aquicella
OTU1129	0	0	0	0	0	0	0	0	0	0	0	0	0	0	0	d__Bacteria;k__norank_d__Bacteria;p__Patescibacteria;c__Microgenomatia;o__norank_c__Microgenomatia;f__norank_o__norank_c__Microgenomatia;g__norank_f__norank_o__norank_c__Microgenomatia;s__uncultured_soil_bacterium_g__norank_f__norank_o__norank_c__Microgenomatia
OTU1130	0	0	0	0	0	0	0	0	0	0	0	0	0	0	0	d__Bacteria;k__norank_d__Bacteria;p__Firmicutes;c__Bacilli;o__Alicyclobacillales;f__Alicyclobacillaceae;g__Alicyclobacillus;s__unclassified_g__Alicyclobacillus
OTU1131	0	0	0	0	0	0	0	0	0	0	0	0	0	0	0	d__Bacteria;k__norank_d__Bacteria;p__Bdellovibrionota;c__Oligoflexia;o__Silvanigrellales;f__Silvanigrellaceae;g__Silvanigrella;s__unclassified_g__Silvanigrella
OTU1132	0	0	0	0	0	0	0	0	0	0	0	0	0	0	0	d__Bacteria;k__norank_d__Bacteria;p__Proteobacteria;c__Gammaproteobacteria;o__Diplorickettsiales;f__Diplorickettsiaceae;g__norank_f__Diplorickettsiaceae;s__uncultured_bacterium_g__norank_f__Diplorickettsiaceae
OTU1133	0	0	0	0	0	0	0	0	0	0	0	0	0	0	0	d__Bacteria;k__norank_d__Bacteria;p__Acidobacteriota;c__Thermoanaerobaculia;o__Thermoanaerobaculales;f__Thermoanaerobaculaceae;g__Subgroup_10;s__unclassified_g__Subgroup_10
OTU1134	0	0	0	0	0	0	0	0	0	0	0	0	0	0	0	d__Bacteria;k__norank_d__Bacteria;p__Actinobacteriota;c__Thermoleophilia;o__Solirubrobacterales;f__Solirubrobacteraceae;g__Conexibacter;s__metagenome_g__Conexibacter
OTU1135	0	0	0	0	0	0	0	0	0	0	0	0	0	0	0	d__Bacteria;k__norank_d__Bacteria;p__Cyanobacteria;c__Vampirivibrionia;o__Vampirovibrionales;f__norank_o__Vampirovibrionales;g__norank_f__norank_o__Vampirovibrionales;s__uncultured_bacterium_g__norank_f__norank_o__Vampirovibrionales
OTU1136	0	0	0	0	0	0	0	0	0	0	0	1	0	0	0	d__Bacteria;k__norank_d__Bacteria;p__Proteobacteria;c__Gammaproteobacteria;o__Diplorickettsiales;f__Diplorickettsiaceae;g__Aquicella;s__unclassified_g__Aquicella
OTU1137	0	0	0	0	0	0	0	0	0	0	0	0	0	0	0	d__Bacteria;k__norank_d__Bacteria;p__Planctomycetota;c__BD7-11;o__norank_c__BD7-11;f__norank_o__norank_c__BD7-11;g__norank_f__norank_o__norank_c__BD7-11;s__uncultured_bacterium_g__norank_f__norank_o__norank_c__BD7-11
OTU1138	0	0	0	0	0	0	5	0	0	0	0	0	0	0	0	d__Bacteria;k__norank_d__Bacteria;p__unclassified_k__norank_d__Bacteria;c__unclassified_k__norank_d__Bacteria;o__unclassified_k__norank_d__Bacteria;f__unclassified_k__norank_d__Bacteria;g__unclassified_k__norank_d__Bacteria;s__unclassified_k__norank_d__Bacteria
OTU1139	0	0	0	0	0	0	0	0	0	0	0	0	0	0	0	d__Bacteria;k__norank_d__Bacteria;p__Proteobacteria;c__Gammaproteobacteria;o__Gammaproteobacteria_Incertae_Sedis;f__unclassified_o__Gammaproteobacteria_Incertae_Sedis;g__Candidatus_Ovatusbacter;s__uncultured_bacterium_g__Candidatus_Ovatusbacter
OTU1140	0	0	0	0	0	0	0	0	0	0	0	0	0	0	0	d__Bacteria;k__norank_d__Bacteria;p__Firmicutes;c__Bacilli;o__Paenibacillales;f__Paenibacillaceae;g__Paenibacillus;s__unclassified_g__Paenibacillus
OTU1141	0	0	0	0	0	0	1	0	0	0	0	0	0	0	0	d__Bacteria;k__norank_d__Bacteria;p__Abditibacteriota;c__Abditibacteria;o__Abditibacteriales;f__Abditibacteriaceae;g__Abditibacterium;s__unclassified_g__Abditibacterium
OTU1142	0	0	0	0	0	0	0	0	0	0	0	0	0	0	0	d__Bacteria;k__norank_d__Bacteria;p__Proteobacteria;c__Gammaproteobacteria;o__Diplorickettsiales;f__Diplorickettsiaceae;g__norank_f__Diplorickettsiaceae;s__uncultured_bacterium_g__norank_f__Diplorickettsiaceae
OTU1143	0	0	0	0	0	0	0	0	0	0	1	0	1	0	0	d__Bacteria;k__norank_d__Bacteria;p__Dependentiae;c__Babeliae;o__Babeliales;f__Vermiphilaceae;g__norank_f__Vermiphilaceae;s__uncultured_bacterium_g__norank_f__Vermiphilaceae
OTU1144	0	0	0	0	0	0	0	0	0	0	0	0	0	0	0	d__Bacteria;k__norank_d__Bacteria;p__Proteobacteria;c__Gammaproteobacteria;o__Diplorickettsiales;f__Diplorickettsiaceae;g__norank_f__Diplorickettsiaceae;s__unclassified_g__norank_f__Diplorickettsiaceae
OTU1145	0	0	0	0	0	0	0	0	0	0	0	0	0	0	0	d__Bacteria;k__norank_d__Bacteria;p__Proteobacteria;c__Alphaproteobacteria;o__Elsterales;f__norank_o__Elsterales;g__norank_f__norank_o__Elsterales;s__unclassified_g__norank_f__norank_o__Elsterales
OTU1146	0	0	0	0	0	0	0	0	0	0	0	0	0	0	0	d__Bacteria;k__norank_d__Bacteria;p__Verrucomicrobiota;c__Chlamydiae;o__Chlamydiales;f__cvE6;g__norank_f__cvE6;s__metagenome_g__norank_f__cvE6
OTU1147	0	0	0	0	0	0	0	0	0	0	0	0	0	0	0	d__Bacteria;k__norank_d__Bacteria;p__Proteobacteria;c__Gammaproteobacteria;o__unclassified_c__Gammaproteobacteria;f__unclassified_c__Gammaproteobacteria;g__unclassified_c__Gammaproteobacteria;s__unclassified_c__Gammaproteobacteria
OTU1148	0	0	0	0	0	0	0	0	0	0	0	0	0	0	0	d__Bacteria;k__norank_d__Bacteria;p__Patescibacteria;c__Berkelbacteria;o__norank_c__Berkelbacteria;f__norank_o__norank_c__Berkelbacteria;g__norank_f__norank_o__norank_c__Berkelbacteria;s__uncultured_soil_bacterium_g__norank_f__norank_o__norank_c__Berkelbacteria
OTU1149	0	0	0	0	0	0	0	0	0	0	0	0	0	0	0	d__Bacteria;k__norank_d__Bacteria;p__Verrucomicrobiota;c__Verrucomicrobiae;o__Methylacidiphilales;f__Methylacidiphilaceae;g__norank_f__Methylacidiphilaceae;s__unclassified_g__norank_f__Methylacidiphilaceae
OTU1150	0	0	0	0	0	0	0	0	0	0	0	0	0	0	0	d__Bacteria;k__norank_d__Bacteria;p__Bdellovibrionota;c__Oligoflexia;o__Oligoflexales;f__norank_o__Oligoflexales;g__norank_f__norank_o__Oligoflexales;s__unclassified_g__norank_f__norank_o__Oligoflexales
OTU1151	0	0	0	0	0	0	0	0	0	0	0	0	0	0	0	d__Bacteria;k__norank_d__Bacteria;p__Actinobacteriota;c__unclassified_p__Actinobacteriota;o__unclassified_p__Actinobacteriota;f__unclassified_p__Actinobacteriota;g__unclassified_p__Actinobacteriota;s__unclassified_p__Actinobacteriota
OTU1152	0	0	0	0	0	0	0	0	0	1	0	0	0	0	0	d__Bacteria;k__norank_d__Bacteria;p__Firmicutes;c__Bacilli;o__Paenibacillales;f__Paenibacillaceae;g__Paenibacillus;s__unclassified_g__Paenibacillus
OTU1153	0	0	0	0	0	0	0	0	0	0	0	0	0	1	1	d__Bacteria;k__norank_d__Bacteria;p__Proteobacteria;c__Gammaproteobacteria;o__Diplorickettsiales;f__Diplorickettsiaceae;g__Aquicella;s__unclassified_g__Aquicella
OTU1154	0	0	0	0	0	0	0	0	0	0	0	0	0	2	0	d__Bacteria;k__norank_d__Bacteria;p__Planctomycetota;c__Planctomycetes;o__Isosphaerales;f__Isosphaeraceae;g__Paludisphaera;s__uncultured_bacterium_g__Paludisphaera
OTU1155	0	0	0	0	0	0	0	0	0	0	0	0	0	0	0	d__Bacteria;k__norank_d__Bacteria;p__Cyanobacteria;c__Vampirivibrionia;o__Obscuribacterales;f__Obscuribacteraceae;g__norank_f__Obscuribacteraceae;s__uncultured_bacterium_g__norank_f__Obscuribacteraceae
OTU1156	0	0	0	0	0	0	0	2	0	2	0	0	1	0	0	d__Bacteria;k__norank_d__Bacteria;p__Proteobacteria;c__Gammaproteobacteria;o__Gammaproteobacteria_Incertae_Sedis;f__unclassified_o__Gammaproteobacteria_Incertae_Sedis;g__Candidatus_Berkiella;s__uncultured_bacterium_g__Candidatus_Berkiella
OTU1157	0	0	0	0	0	0	0	0	1	2	2	6	0	3	2	d__Bacteria;k__norank_d__Bacteria;p__Actinobacteriota;c__Thermoleophilia;o__Solirubrobacterales;f__Solirubrobacteraceae;g__Conexibacter;s__uncultured_bacterium_g__Conexibacter
OTU1158	0	0	0	0	0	0	0	0	0	0	0	0	0	0	0	d__Bacteria;k__norank_d__Bacteria;p__Proteobacteria;c__Gammaproteobacteria;o__unclassified_c__Gammaproteobacteria;f__unclassified_c__Gammaproteobacteria;g__unclassified_c__Gammaproteobacteria;s__unclassified_c__Gammaproteobacteria
OTU1159	0	0	0	0	0	0	0	0	0	0	0	0	0	0	0	d__Bacteria;k__norank_d__Bacteria;p__Planctomycetota;c__Planctomycetes;o__Gemmatales;f__Gemmataceae;g__norank_f__Gemmataceae;s__uncultured_soil_bacterium_g__norank_f__Gemmataceae
OTU1160	0	0	0	0	0	0	0	0	0	3	0	1	0	0	1	d__Bacteria;k__norank_d__Bacteria;p__Firmicutes;c__Bacilli;o__Paenibacillales;f__Paenibacillaceae;g__Paenibacillus;s__Paenibacillus_populi
OTU1161	2	0	0	1	0	21	39	48	82	116	16	19	46	51	49	d__Bacteria;k__norank_d__Bacteria;p__Actinobacteriota;c__Thermoleophilia;o__Gaiellales;f__norank_o__Gaiellales;g__norank_f__norank_o__Gaiellales;s__unclassified_g__norank_f__norank_o__Gaiellales
OTU1162	0	0	0	0	0	0	0	1	0	0	0	0	0	1	0	d__Bacteria;k__norank_d__Bacteria;p__Planctomycetota;c__Planctomycetes;o__Gemmatales;f__Gemmataceae;g__norank_f__Gemmataceae;s__uncultured_bacterium_g__norank_f__Gemmataceae
OTU1163	0	0	0	0	0	0	0	0	0	0	0	0	0	0	0	d__Bacteria;k__norank_d__Bacteria;p__Armatimonadota;c__Chthonomonadetes;o__Chthonomonadales;f__norank_o__Chthonomonadales;g__norank_f__norank_o__Chthonomonadales;s__uncultured_bacterium_g__norank_f__norank_o__Chthonomonadales
OTU1164	0	0	0	0	0	0	0	0	0	2	3	0	0	0	0	d__Bacteria;k__norank_d__Bacteria;p__Firmicutes;c__Bacilli;o__Paenibacillales;f__Paenibacillaceae;g__Paenibacillus;s__unclassified_g__Paenibacillus
OTU1165	0	0	0	0	0	2	0	0	1	0	0	0	1	3	1	d__Bacteria;k__norank_d__Bacteria;p__Firmicutes;c__Bacilli;o__Paenibacillales;f__Paenibacillaceae;g__Paenibacillus;s__Paenibacillus_sp._BIHB4019
OTU1166	0	0	0	0	0	0	1	0	0	2	1	2	0	1	0	d__Bacteria;k__norank_d__Bacteria;p__Proteobacteria;c__Gammaproteobacteria;o__Coxiellales;f__Coxiellaceae;g__Coxiella;s__unclassified_g__Coxiella
OTU1167	0	0	0	0	0	0	0	0	0	0	0	0	0	0	0	d__Bacteria;k__norank_d__Bacteria;p__Firmicutes;c__Bacilli;o__Paenibacillales;f__Paenibacillaceae;g__Thermobacillus;s__uncultured_bacterium_g__Thermobacillus
OTU1168	0	0	0	0	0	0	0	0	0	0	0	0	0	0	0	d__Bacteria;k__norank_d__Bacteria;p__Patescibacteria;c__Berkelbacteria;o__norank_c__Berkelbacteria;f__norank_o__norank_c__Berkelbacteria;g__norank_f__norank_o__norank_c__Berkelbacteria;s__metagenome_g__norank_f__norank_o__norank_c__Berkelbacteria
OTU1169	0	0	0	0	0	2	4	2	2	3	0	2	0	3	3	d__Bacteria;k__norank_d__Bacteria;p__Myxococcota;c__Polyangia;o__Haliangiales;f__Haliangiaceae;g__Haliangium;s__unclassified_g__Haliangium
OTU1170	0	0	0	0	0	6	9	10	10	23	8	4	9	6	5	d__Bacteria;k__norank_d__Bacteria;p__Myxococcota;c__Myxococcia;o__Myxococcales;f__Myxococcaceae;g__unclassified_f__Myxococcaceae;s__unclassified_f__Myxococcaceae
OTU1171	0	0	0	0	0	0	0	0	0	0	0	0	0	0	0	d__Bacteria;k__norank_d__Bacteria;p__Firmicutes;c__Bacilli;o__Paenibacillales;f__Paenibacillaceae;g__Thermobacillus;s__unclassified_g__Thermobacillus
OTU1172	0	0	0	0	0	0	0	0	0	0	0	0	0	0	0	d__Bacteria;k__norank_d__Bacteria;p__Planctomycetota;c__Planctomycetes;o__Isosphaerales;f__Isosphaeraceae;g__norank_f__Isosphaeraceae;s__uncultured_bacterium_g__norank_f__Isosphaeraceae
OTU1173	0	0	0	0	0	0	0	0	0	0	0	0	0	0	0	d__Bacteria;k__norank_d__Bacteria;p__Bacteroidota;c__Bacteroidia;o__Sphingobacteriales;f__NS11-12_marine_group;g__norank_f__NS11-12_marine_group;s__metagenome_g__norank_f__NS11-12_marine_group
OTU1174	0	0	0	0	0	0	0	0	0	0	0	0	0	0	0	d__Bacteria;k__norank_d__Bacteria;p__Proteobacteria;c__Alphaproteobacteria;o__Rickettsiales;f__Candidatus_Hepatincola;g__norank_f__Candidatus_Hepatincola;s__uncultured_bacterium_g__norank_f__Candidatus_Hepatincola
OTU1175	0	0	0	0	0	0	0	0	0	0	0	0	0	0	0	d__Bacteria;k__norank_d__Bacteria;p__Firmicutes;c__Bacilli;o__Entomoplasmatales;f__type_III;g__norank_f__type_III;s__uncultured_Mollicutes_bacterium_g__norank
OTU1176	0	0	0	0	0	0	0	0	0	0	0	0	0	0	0	d__Bacteria;k__norank_d__Bacteria;p__Myxococcota;c__Myxococcia;o__Myxococcales;f__Anaeromyxobacteraceae;g__Anaeromyxobacter;s__unclassified_g__Anaeromyxobacter
OTU1177	0	0	0	0	0	7	12	1	1	1	8	13	0	9	0	d__Bacteria;k__norank_d__Bacteria;p__Actinobacteriota;c__Thermoleophilia;o__Solirubrobacterales;f__67-14;g__norank_f__67-14;s__uncultured_soil_bacterium_g__norank_f__67-14
OTU1178	0	0	0	0	0	0	0	0	0	0	0	0	0	0	0	d__Bacteria;k__norank_d__Bacteria;p__Dependentiae;c__Babeliae;o__Babeliales;f__Babeliaceae;g__norank_f__Babeliaceae;s__uncultured_bacterium_g__norank_f__Babeliaceae
OTU1179	0	0	0	0	0	0	0	0	0	0	0	0	0	0	0	d__Bacteria;k__norank_d__Bacteria;p__Chloroflexi;c__Ktedonobacteria;o__Ktedonobacterales;f__Ktedonobacteraceae;g__HSB_OF53-F07;s__uncultured_bacterium_g__HSB_OF53-F07
OTU1180	0	0	0	0	0	0	0	0	0	0	0	0	0	0	0	d__Bacteria;k__norank_d__Bacteria;p__Dependentiae;c__Babeliae;o__Babeliales;f__UBA12409;g__norank_f__UBA12409;s__uncultured_bacterium_g__norank_f__UBA12409
OTU1181	0	0	0	0	0	0	0	0	0	0	0	0	0	0	0	d__Bacteria;k__norank_d__Bacteria;p__Chloroflexi;c__Ktedonobacteria;o__C0119;f__norank_o__C0119;g__norank_f__norank_o__C0119;s__uncultured_bacterium_g__norank_f__norank_o__C0119
OTU1182	0	0	0	0	0	0	0	0	0	0	0	0	0	0	0	d__Bacteria;k__norank_d__Bacteria;p__Firmicutes;c__Bacilli;o__Entomoplasmatales;f__type_III;g__norank_f__type_III;s__uncultured_Mollicutes_bacterium_g__norank
OTU1183	0	0	0	0	0	0	0	0	0	0	0	0	0	1	0	d__Bacteria;k__norank_d__Bacteria;p__Verrucomicrobiota;c__Verrucomicrobiae;o__Methylacidiphilales;f__Methylacidiphilaceae;g__norank_f__Methylacidiphilaceae;s__uncultured_bacterium_g__norank_f__Methylacidiphilaceae
OTU1184	0	0	0	0	0	0	0	0	0	0	0	0	0	0	0	d__Bacteria;k__norank_d__Bacteria;p__Bdellovibrionota;c__Oligoflexia;o__0319-6G20;f__norank_o__0319-6G20;g__norank_f__norank_o__0319-6G20;s__unclassified_g__norank_f__norank_o__0319-6G20
OTU1185	0	0	0	0	0	0	0	0	0	0	0	0	0	0	0	d__Bacteria;k__norank_d__Bacteria;p__Proteobacteria;c__Alphaproteobacteria;o__Rhizobiales;f__Rhizobiales_Incertae_Sedis;g__Bauldia;s__uncultured_bacterium_g__Bauldia
OTU1186	0	0	0	0	0	0	0	2	0	0	0	0	0	1	0	d__Bacteria;k__norank_d__Bacteria;p__Verrucomicrobiota;c__Chlamydiae;o__Chlamydiales;f__Parachlamydiaceae;g__Neochlamydia;s__metagenome_g__Neochlamydia
OTU1187	0	0	0	0	0	0	0	0	0	0	0	0	0	0	0	d__Bacteria;k__norank_d__Bacteria;p__Patescibacteria;c__Saccharimonadia;o__Saccharimonadales;f__norank_o__Saccharimonadales;g__norank_f__norank_o__Saccharimonadales;s__unclassified_g__norank_f__norank_o__Saccharimonadales
OTU1188	0	0	0	0	0	0	0	0	0	0	0	0	0	0	0	d__Bacteria;k__norank_d__Bacteria;p__Bacteroidota;c__Bacteroidia;o__Bacteroidales;f__Dysgonomonadaceae;g__Dysgonomonas;s__uncultured_Porphyromonadaceae_bacterium_g__Dysgonomonas
OTU1189	0	0	0	0	0	0	0	0	0	0	0	0	0	0	0	d__Bacteria;k__norank_d__Bacteria;p__Actinobacteriota;c__Thermoleophilia;o__Gaiellales;f__norank_o__Gaiellales;g__norank_f__norank_o__Gaiellales;s__metagenome_g__norank_f__norank_o__Gaiellales
OTU1190	0	0	0	0	0	0	1	0	2	0	2	9	1	0	0	d__Bacteria;k__norank_d__Bacteria;p__Myxococcota;c__Myxococcia;o__Myxococcales;f__Myxococcaceae;g__norank_f__Myxococcaceae;s__unclassified_g__norank_f__Myxococcaceae
OTU1191	0	0	0	0	0	0	0	0	0	2	0	0	1	0	3	d__Bacteria;k__norank_d__Bacteria;p__Chloroflexi;c__Chloroflexia;o__Thermomicrobiales;f__JG30-KF-CM45;g__norank_f__JG30-KF-CM45;s__uncultured_bacterium_g__norank_f__JG30-KF-CM45
OTU1192	0	0	0	0	0	5	0	0	2	0	17	23	3	6	4	d__Bacteria;k__norank_d__Bacteria;p__Bacteroidota;c__Bacteroidia;o__Chitinophagales;f__Chitinophagaceae;g__Flavisolibacter;s__Flavisolibacter_tropicus
OTU1193	0	0	0	0	0	0	0	0	0	0	0	1	0	1	0	d__Bacteria;k__norank_d__Bacteria;p__Proteobacteria;c__Alphaproteobacteria;o__Acetobacterales;f__Acetobacteraceae;g__Rhodovastum;s__uncultured_bacterium_g__Rhodovastum
OTU1194	0	0	0	0	0	0	0	0	0	0	0	0	0	0	0	d__Bacteria;k__norank_d__Bacteria;p__Gemmatimonadota;c__Longimicrobia;o__Longimicrobiales;f__Longimicrobiaceae;g__norank_f__Longimicrobiaceae;s__uncultured_bacterium_g__norank_f__Longimicrobiaceae
OTU1195	0	0	0	0	0	0	0	0	0	0	0	0	1	0	0	d__Bacteria;k__norank_d__Bacteria;p__Patescibacteria;c__Saccharimonadia;o__Saccharimonadales;f__LWQ8;g__norank_f__LWQ8;s__uncultured_bacterium_g__norank_f__LWQ8
OTU1196	0	0	0	0	0	0	0	0	0	0	0	0	0	0	0	d__Bacteria;k__norank_d__Bacteria;p__Chloroflexi;c__Ktedonobacteria;o__Ktedonobacterales;f__Ktedonobacteraceae;g__unclassified_f__Ktedonobacteraceae;s__unclassified_f__Ktedonobacteraceae
OTU1197	0	0	0	0	0	0	0	0	0	0	0	0	0	0	0	d__Bacteria;k__norank_d__Bacteria;p__Actinobacteriota;c__Acidimicrobiia;o__unclassified_c__Acidimicrobiia;f__unclassified_c__Acidimicrobiia;g__unclassified_c__Acidimicrobiia;s__unclassified_c__Acidimicrobiia
OTU1198	0	0	0	0	0	0	1	0	1	0	0	0	0	1	0	d__Bacteria;k__norank_d__Bacteria;p__Actinobacteriota;c__Acidimicrobiia;o__IMCC26256;f__norank_o__IMCC26256;g__norank_f__norank_o__IMCC26256;s__unclassified_g__norank_f__norank_o__IMCC26256
OTU1199	0	0	0	0	0	0	0	0	0	0	0	0	0	0	0	d__Bacteria;k__norank_d__Bacteria;p__Actinobacteriota;c__Acidimicrobiia;o__IMCC26256;f__norank_o__IMCC26256;g__norank_f__norank_o__IMCC26256;s__bacterium_enrichment_culture_clone_auto73_4W
OTU1200	0	0	0	0	0	0	0	0	0	0	0	0	0	0	0	d__Bacteria;k__norank_d__Bacteria;p__Chloroflexi;c__Chloroflexia;o__Chloroflexales;f__Roseiflexaceae;g__norank_f__Roseiflexaceae;s__uncultured_bacterium_g__norank_f__Roseiflexaceae
OTU1201	0	0	0	0	0	0	0	0	0	0	2	0	3	4	1	d__Bacteria;k__norank_d__Bacteria;p__Actinobacteriota;c__Actinobacteria;o__Frankiales;f__Acidothermaceae;g__Acidothermus;s__unclassified_g__Acidothermus
OTU1202	0	0	0	0	0	0	0	0	0	4	0	0	0	0	0	d__Bacteria;k__norank_d__Bacteria;p__Proteobacteria;c__Alphaproteobacteria;o__Elsterales;f__norank_o__Elsterales;g__norank_f__norank_o__Elsterales;s__uncultured_bacterium_g__norank_f__norank_o__Elsterales
OTU1203	0	0	0	0	0	0	0	0	0	0	0	0	0	0	0	d__Bacteria;k__norank_d__Bacteria;p__Deinococcota;c__Deinococci;o__Deinococcales;f__Deinococcaceae;g__Deinococcus;s__bacterium_Ellin510
OTU1204	0	0	0	0	0	0	0	0	0	0	0	0	0	0	0	d__Bacteria;k__norank_d__Bacteria;p__Bdellovibrionota;c__Oligoflexia;o__0319-6G20;f__norank_o__0319-6G20;g__norank_f__norank_o__0319-6G20;s__unclassified_g__norank_f__norank_o__0319-6G20
OTU1205	0	0	0	0	0	0	0	0	0	6	2	0	1	2	0	d__Bacteria;k__norank_d__Bacteria;p__Firmicutes;c__Bacilli;o__Paenibacillales;f__Paenibacillaceae;g__Paenibacillus;s__Paenibacillus_anaericanus
OTU1206	0	0	0	0	0	0	0	0	0	0	0	0	0	0	0	d__Bacteria;k__norank_d__Bacteria;p__Proteobacteria;c__Alphaproteobacteria;o__Acetobacterales;f__Acetobacteraceae;g__Acetobacter;s__Acetobacter_orleanensis
OTU1207	0	0	0	7	0	0	0	0	1	0	1	1	0	3	0	d__Bacteria;k__norank_d__Bacteria;p__Proteobacteria;c__Alphaproteobacteria;o__Sphingomonadales;f__Sphingomonadaceae;g__Sphingomonas;s__Sphingomonas-like_bacterium_B12
OTU1208	0	0	0	0	0	0	0	0	0	0	0	0	0	0	0	d__Bacteria;k__norank_d__Bacteria;p__Chloroflexi;c__Chloroflexia;o__Thermomicrobiales;f__JG30-KF-CM45;g__norank_f__JG30-KF-CM45;s__unclassified_g__norank_f__JG30-KF-CM45
OTU1209	0	0	0	0	0	0	0	0	0	0	0	0	0	0	0	d__Bacteria;k__norank_d__Bacteria;p__Patescibacteria;c__Saccharimonadia;o__Saccharimonadales;f__norank_o__Saccharimonadales;g__norank_f__norank_o__Saccharimonadales;s__unclassified_g__norank_f__norank_o__Saccharimonadales
OTU1210	0	0	0	0	0	4	0	0	0	0	7	0	0	12	0	d__Bacteria;k__norank_d__Bacteria;p__Patescibacteria;c__Saccharimonadia;o__Saccharimonadales;f__LWQ8;g__norank_f__LWQ8;s__uncultured_bacterium_g__norank_f__LWQ8
OTU1211	0	0	0	0	0	0	0	0	0	0	0	0	0	0	0	d__Bacteria;k__norank_d__Bacteria;p__Patescibacteria;c__Saccharimonadia;o__Saccharimonadales;f__unclassified_o__Saccharimonadales;g__unclassified_o__Saccharimonadales;s__unclassified_o__Saccharimonadales
OTU1212	0	0	0	0	0	0	0	0	0	0	0	0	0	0	0	d__Bacteria;k__norank_d__Bacteria;p__Actinobacteriota;c__Acidimicrobiia;o__Microtrichales;f__unclassified_o__Microtrichales;g__unclassified_o__Microtrichales;s__unclassified_o__Microtrichales
OTU1213	0	0	0	0	0	0	0	0	0	0	0	0	0	0	0	d__Bacteria;k__norank_d__Bacteria;p__Patescibacteria;c__Saccharimonadia;o__Saccharimonadales;f__norank_o__Saccharimonadales;g__norank_f__norank_o__Saccharimonadales;s__uncultured_bacterium_g__norank_f__norank_o__Saccharimonadales
OTU1214	0	0	0	0	0	0	0	0	0	0	0	0	0	0	0	d__Bacteria;k__norank_d__Bacteria;p__Actinobacteriota;c__Actinobacteria;o__Streptomycetales;f__Streptomycetaceae;g__Streptomyces;s__unclassified_g__Streptomyces
OTU1215	0	0	0	0	0	0	0	0	0	0	0	0	0	0	0	d__Bacteria;k__norank_d__Bacteria;p__Cyanobacteria;c__Cyanobacteriia;o__Chloroplast;f__norank_o__Chloroplast;g__norank_f__norank_o__Chloroplast;s__unclassified_g__norank_f__norank_o__Chloroplast
OTU1216	0	0	0	0	0	0	1	0	0	0	0	0	0	0	0	d__Bacteria;k__norank_d__Bacteria;p__Cyanobacteria;c__Sericytochromatia;o__norank_c__Sericytochromatia;f__norank_o__norank_c__Sericytochromatia;g__norank_f__norank_o__norank_c__Sericytochromatia;s__unclassified_g__norank_f__norank_o__norank_c__Sericytochromatia
OTU1217	0	0	0	0	0	0	0	0	0	0	0	0	0	0	0	d__Bacteria;k__norank_d__Bacteria;p__Proteobacteria;c__Alphaproteobacteria;o__Micropepsales;f__Micropepsaceae;g__Micropepsis;s__uncultured_bacterium_g__Micropepsis
OTU1218	0	0	0	0	0	0	0	0	0	0	0	0	0	0	0	d__Bacteria;k__norank_d__Bacteria;p__Bdellovibrionota;c__Oligoflexia;o__Oligoflexales;f__norank_o__Oligoflexales;g__norank_f__norank_o__Oligoflexales;s__uncultured_bacterium_g__norank_f__norank_o__Oligoflexales
OTU1219	0	0	0	0	0	0	0	0	0	0	0	0	0	0	0	d__Bacteria;k__norank_d__Bacteria;p__Patescibacteria;c__Saccharimonadia;o__Saccharimonadales;f__unclassified_o__Saccharimonadales;g__unclassified_o__Saccharimonadales;s__unclassified_o__Saccharimonadales
OTU1220	0	0	0	0	0	0	0	0	0	0	0	0	0	0	0	d__Bacteria;k__norank_d__Bacteria;p__Firmicutes;c__Bacilli;o__Bacillales;f__Bacillaceae;g__unclassified_f__Bacillaceae;s__unclassified_f__Bacillaceae
OTU1221	0	0	0	0	0	0	0	0	0	0	0	0	0	0	0	d__Bacteria;k__norank_d__Bacteria;p__unclassified_k__norank_d__Bacteria;c__unclassified_k__norank_d__Bacteria;o__unclassified_k__norank_d__Bacteria;f__unclassified_k__norank_d__Bacteria;g__unclassified_k__norank_d__Bacteria;s__unclassified_k__norank_d__Bacteria
OTU1222	0	0	0	0	0	0	0	0	0	0	0	0	0	0	0	d__Bacteria;k__norank_d__Bacteria;p__Chloroflexi;c__Ktedonobacteria;o__Ktedonobacterales;f__Ktedonobacteraceae;g__1921-2;s__uncultured_bacterium_g__1921-2
OTU1223	0	0	0	0	0	0	0	0	0	0	0	0	0	0	0	d__Bacteria;k__norank_d__Bacteria;p__Patescibacteria;c__Saccharimonadia;o__Saccharimonadales;f__norank_o__Saccharimonadales;g__norank_f__norank_o__Saccharimonadales;s__unclassified_g__norank_f__norank_o__Saccharimonadales
OTU1224	0	0	0	0	0	0	0	0	0	0	0	0	0	0	0	d__Bacteria;k__norank_d__Bacteria;p__Patescibacteria;c__Saccharimonadia;o__Saccharimonadales;f__S32;g__TM7;s__uncultured_bacterium_g__TM7
OTU1225	0	0	0	31	0	0	0	0	0	5	0	0	3	8	0	d__Bacteria;k__norank_d__Bacteria;p__Proteobacteria;c__Gammaproteobacteria;o__Burkholderiales;f__Burkholderiaceae;g__Burkholderia-Caballeronia-Paraburkholderia;s__Paraburkholderia_terrae
OTU1226	0	0	0	0	0	0	0	0	0	0	0	0	0	0	0	d__Bacteria;k__norank_d__Bacteria;p__Gemmatimonadota;c__Gemmatimonadetes;o__Gemmatimonadales;f__Gemmatimonadaceae;g__unclassified_f__Gemmatimonadaceae;s__unclassified_f__Gemmatimonadaceae
OTU1227	0	0	0	0	0	0	0	0	0	0	0	0	0	0	0	d__Bacteria;k__norank_d__Bacteria;p__Firmicutes;c__Bacilli;o__Bacillales;f__Bacillaceae;g__Bacillus;s__unclassified_g__Bacillus
OTU1228	0	0	0	0	0	0	0	0	0	0	0	0	0	0	0	d__Bacteria;k__norank_d__Bacteria;p__Patescibacteria;c__Saccharimonadia;o__Saccharimonadales;f__unclassified_o__Saccharimonadales;g__unclassified_o__Saccharimonadales;s__unclassified_o__Saccharimonadales
OTU1229	0	0	0	0	0	4	0	0	0	0	15	6	0	1	4	d__Bacteria;k__norank_d__Bacteria;p__Proteobacteria;c__Alphaproteobacteria;o__Rhizobiales;f__unclassified_o__Rhizobiales;g__unclassified_o__Rhizobiales;s__unclassified_o__Rhizobiales
OTU1230	0	0	0	0	0	0	0	0	0	0	0	0	0	0	0	d__Bacteria;k__norank_d__Bacteria;p__Planctomycetota;c__Planctomycetes;o__Gemmatales;f__Gemmataceae;g__norank_f__Gemmataceae;s__unclassified_g__norank_f__Gemmataceae
OTU1231	1	0	0	0	0	0	0	0	0	0	20	0	0	0	0	d__Bacteria;k__norank_d__Bacteria;p__Patescibacteria;c__Saccharimonadia;o__Saccharimonadales;f__norank_o__Saccharimonadales;g__norank_f__norank_o__Saccharimonadales;s__unclassified_g__norank_f__norank_o__Saccharimonadales
OTU1232	0	0	0	0	0	0	0	0	0	0	0	0	0	0	0	d__Bacteria;k__norank_d__Bacteria;p__Proteobacteria;c__Alphaproteobacteria;o__Rickettsiales;f__Mitochondria;g__norank_f__Mitochondria;s__unclassified_g__norank_f__Mitochondria
OTU1233	0	0	0	0	0	0	0	0	0	0	1	0	0	0	3	d__Bacteria;k__norank_d__Bacteria;p__Verrucomicrobiota;c__Verrucomicrobiae;o__Chthoniobacterales;f__Chthoniobacteraceae;g__Chthoniobacter;s__unclassified_g__Chthoniobacter
OTU1234	0	0	0	0	0	0	0	0	0	0	0	0	0	1	0	d__Bacteria;k__norank_d__Bacteria;p__Verrucomicrobiota;c__Verrucomicrobiae;o__Chthoniobacterales;f__Chthoniobacteraceae;g__Chthoniobacter;s__bacterium_Ellin513
OTU1235	0	0	0	0	0	0	0	0	1	0	0	3	0	1	0	d__Bacteria;k__norank_d__Bacteria;p__Planctomycetota;c__Phycisphaerae;o__Phycisphaerales;f__Phycisphaeraceae;g__SM1A02;s__uncultured_planctomycete_g__SM1A02
OTU1236	0	0	0	0	0	0	0	0	0	0	0	0	0	0	0	d__Bacteria;k__norank_d__Bacteria;p__Patescibacteria;c__Saccharimonadia;o__Saccharimonadales;f__norank_o__Saccharimonadales;g__norank_f__norank_o__Saccharimonadales;s__unclassified_g__norank_f__norank_o__Saccharimonadales
OTU1237	0	0	0	0	0	0	0	0	0	0	0	0	0	0	0	d__Bacteria;k__norank_d__Bacteria;p__Chloroflexi;c__Chloroflexia;o__Thermomicrobiales;f__JG30-KF-CM45;g__norank_f__JG30-KF-CM45;s__uncultured_Sphaerobacter_sp._g__norank_f__JG30-KF-CM45
OTU1238	0	0	0	0	0	4	1	5	1	1	34	3	3	14	2	d__Bacteria;k__norank_d__Bacteria;p__Firmicutes;c__Bacilli;o__Paenibacillales;f__Paenibacillaceae;g__Paenibacillus;s__Paenibacillus_xylanexedens
OTU1239	0	0	0	0	0	0	0	0	0	0	0	0	0	0	0	d__Bacteria;k__norank_d__Bacteria;p__Proteobacteria;c__Alphaproteobacteria;o__Rickettsiales;f__Candidatus_Hepatincola;g__norank_f__Candidatus_Hepatincola;s__uncultured_bacterium_g__norank_f__Candidatus_Hepatincola
OTU1240	0	0	0	0	0	0	0	0	0	0	0	0	0	0	0	d__Bacteria;k__norank_d__Bacteria;p__Bdellovibrionota;c__Oligoflexia;o__0319-6G20;f__norank_o__0319-6G20;g__norank_f__norank_o__0319-6G20;s__unclassified_g__norank_f__norank_o__0319-6G20
OTU1241	0	0	0	0	0	0	0	0	0	0	0	0	0	0	0	d__Bacteria;k__norank_d__Bacteria;p__unclassified_k__norank_d__Bacteria;c__unclassified_k__norank_d__Bacteria;o__unclassified_k__norank_d__Bacteria;f__unclassified_k__norank_d__Bacteria;g__unclassified_k__norank_d__Bacteria;s__unclassified_k__norank_d__Bacteria
OTU1242	0	0	0	0	0	0	0	0	0	0	0	0	0	0	0	d__Bacteria;k__norank_d__Bacteria;p__Patescibacteria;c__Saccharimonadia;o__Saccharimonadales;f__norank_o__Saccharimonadales;g__norank_f__norank_o__Saccharimonadales;s__unclassified_g__norank_f__norank_o__Saccharimonadales
OTU1243	0	0	0	0	0	0	0	0	0	0	0	0	0	0	0	d__Bacteria;k__norank_d__Bacteria;p__Bacteroidota;c__Bacteroidia;o__Chitinophagales;f__Chitinophagaceae;g__Taibaiella;s__Sphingobacteriia_bacterium_DVSBS1
OTU1244	0	0	0	0	0	0	0	0	0	0	0	0	0	0	0	d__Bacteria;k__norank_d__Bacteria;p__Bdellovibrionota;c__Oligoflexia;o__Oligoflexales;f__norank_o__Oligoflexales;g__norank_f__norank_o__Oligoflexales;s__metagenome_g__norank_f__norank_o__Oligoflexales
OTU1245	0	0	0	0	0	0	0	0	0	0	0	0	0	0	0	d__Bacteria;k__norank_d__Bacteria;p__Proteobacteria;c__Gammaproteobacteria;o__Diplorickettsiales;f__Diplorickettsiaceae;g__norank_f__Diplorickettsiaceae;s__unclassified_g__norank_f__Diplorickettsiaceae
OTU1246	0	0	0	0	0	0	0	0	0	0	0	0	0	0	0	d__Bacteria;k__norank_d__Bacteria;p__Verrucomicrobiota;c__Verrucomicrobiae;o__Methylacidiphilales;f__Methylacidiphilaceae;g__norank_f__Methylacidiphilaceae;s__unclassified_g__norank_f__Methylacidiphilaceae
OTU1247	0	0	0	0	0	7	3	24	19	122	8	0	9	12	21	d__Bacteria;k__norank_d__Bacteria;p__Acidobacteriota;c__Subgroup_5;o__norank_c__Subgroup_5;f__norank_o__norank_c__Subgroup_5;g__norank_f__norank_o__norank_c__Subgroup_5;s__uncultured_bacterium_g__norank_f__norank_o__norank_c__Subgroup_5
OTU1248	0	0	0	0	0	0	0	0	0	0	0	0	0	0	0	d__Bacteria;k__norank_d__Bacteria;p__Chloroflexi;c__Chloroflexia;o__Elev-1554;f__norank_o__Elev-1554;g__norank_f__norank_o__Elev-1554;s__uncultured_bacterium_g__norank_f__norank_o__Elev-1554
OTU1249	0	0	0	0	0	0	0	0	0	0	0	0	0	0	0	d__Bacteria;k__norank_d__Bacteria;p__Bacteroidota;c__Bacteroidia;o__Sphingobacteriales;f__Sphingobacteriaceae;g__Pedobacter;s__unclassified_g__Pedobacter
OTU1250	0	0	0	0	0	0	0	0	0	0	0	0	0	0	0	d__Bacteria;k__norank_d__Bacteria;p__Actinobacteriota;c__Actinobacteria;o__Streptosporangiales;f__Thermomonosporaceae;g__Actinomadura;s__unclassified_g__Actinomadura
OTU1251	0	0	0	0	0	0	0	0	0	0	0	0	0	0	0	d__Bacteria;k__norank_d__Bacteria;p__Gemmatimonadota;c__Gemmatimonadetes;o__Gemmatimonadales;f__Gemmatimonadaceae;g__Gemmatimonas;s__uncultured_bacterium_g__Gemmatimonas
OTU1252	0	0	0	0	0	482	509	933	1017	1811	302	146	1019	1066	522	d__Bacteria;k__norank_d__Bacteria;p__Proteobacteria;c__Alphaproteobacteria;o__Rhizobiales;f__Xanthobacteraceae;g__unclassified_f__Xanthobacteraceae;s__unclassified_f__Xanthobacteraceae
OTU1253	0	0	0	0	0	0	0	0	0	0	0	0	0	0	0	d__Bacteria;k__norank_d__Bacteria;p__Chloroflexi;c__Ktedonobacteria;o__Ktedonobacterales;f__JG30-KF-AS9;g__norank_f__JG30-KF-AS9;s__unclassified_g__norank_f__JG30-KF-AS9
OTU1254	2	0	0	0	0	10	7	2	8	0	6	3	8	3	6	d__Bacteria;k__norank_d__Bacteria;p__Proteobacteria;c__Alphaproteobacteria;o__Rhizobiales;f__Xanthobacteraceae;g__Pseudolabrys;s__uncultured_bacterium_g__Pseudolabrys
OTU1255	0	0	0	0	0	0	0	0	0	0	0	0	1	0	0	d__Bacteria;k__norank_d__Bacteria;p__Proteobacteria;c__Alphaproteobacteria;o__Rickettsiales;f__norank_o__Rickettsiales;g__Candidatus_Jidaibacter;s__uncultured_Acanthamoeba
OTU1256	0	0	0	0	0	0	0	0	0	0	0	0	0	0	0	d__Bacteria;k__norank_d__Bacteria;p__Proteobacteria;c__Alphaproteobacteria;o__Paracaedibacterales;f__Paracaedibacteraceae;g__Candidatus_Captivus;s__unclassified_g__Candidatus_Captivus
OTU1257	0	0	0	0	0	0	3	10	4	4	4	0	1	2	2	d__Bacteria;k__norank_d__Bacteria;p__Proteobacteria;c__Alphaproteobacteria;o__Caulobacterales;f__Caulobacteraceae;g__Phenylobacterium;s__metagenome_g__Phenylobacterium
OTU1258	0	0	0	0	0	0	0	0	0	0	0	0	0	0	0	d__Bacteria;k__norank_d__Bacteria;p__WPS-2;c__norank_p__WPS-2;o__norank_c__norank_p__WPS-2;f__norank_o__norank_c__norank_p__WPS-2;g__norank_f__norank_o__norank_c__norank_p__WPS-2;s__unclassified_g__norank_f__norank_o__norank_c__norank_p__WPS-2
OTU1259	0	0	0	0	0	0	0	0	0	0	0	0	0	0	0	d__Bacteria;k__norank_d__Bacteria;p__Patescibacteria;c__Saccharimonadia;o__Saccharimonadales;f__norank_o__Saccharimonadales;g__norank_f__norank_o__Saccharimonadales;s__uncultured_bacterium_g__norank_f__norank_o__Saccharimonadales
OTU1260	0	0	0	0	0	0	6	0	0	0	0	0	0	0	0	d__Bacteria;k__norank_d__Bacteria;p__Proteobacteria;c__Alphaproteobacteria;o__Acetobacterales;f__Acetobacteraceae;g__Gluconacetobacter;s__Gluconacetobacter_sacchari
OTU1261	0	0	0	0	0	1	1	0	1	4	5	2	0	6	1	d__Bacteria;k__norank_d__Bacteria;p__Bdellovibrionota;c__Oligoflexia;o__0319-6G20;f__norank_o__0319-6G20;g__norank_f__norank_o__0319-6G20;s__unclassified_g__norank_f__norank_o__0319-6G20
OTU1262	0	0	0	0	0	0	0	0	0	0	0	0	0	0	0	d__Bacteria;k__norank_d__Bacteria;p__Planctomycetota;c__Phycisphaerae;o__Tepidisphaerales;f__WD2101_soil_group;g__norank_f__WD2101_soil_group;s__uncultured_Planctomycetales_bacterium_g__norank_f__WD2101_soil_group
OTU1263	0	0	0	0	0	12	13	1	2	2	25	45	16	17	19	d__Bacteria;k__norank_d__Bacteria;p__Actinobacteriota;c__Acidimicrobiia;o__Microtrichales;f__Ilumatobacteraceae;g__CL500-29_marine_group;s__metagenome_g__CL500-29_marine_group
OTU1264	0	0	0	0	0	0	0	0	0	0	0	0	0	0	0	d__Bacteria;k__norank_d__Bacteria;p__Planctomycetota;c__Planctomycetes;o__Isosphaerales;f__Isosphaeraceae;g__Singulisphaera;s__uncultured_bacterium_g__Singulisphaera
OTU1265	0	0	0	0	0	0	3	0	0	0	0	0	0	3	1	d__Bacteria;k__norank_d__Bacteria;p__Acidobacteriota;c__Acidobacteriae;o__Bryobacterales;f__Bryobacteraceae;g__Bryobacter;s__uncultured_Acidobacteria_bacterium_g__Bryobacter
OTU1266	0	0	0	0	0	0	0	2	12	2	1	0	0	1	1	d__Bacteria;k__norank_d__Bacteria;p__Firmicutes;c__Limnochordia;o__norank_c__Limnochordia;f__norank_o__norank_c__Limnochordia;g__Hydrogenispora;s__unclassified_g__Hydrogenispora
OTU1267	0	0	0	0	0	0	0	0	0	0	0	0	0	0	0	d__Bacteria;k__norank_d__Bacteria;p__Firmicutes;c__Bacilli;o__Paenibacillales;f__Paenibacillaceae;g__Paenibacillus;s__unclassified_g__Paenibacillus
OTU1268	0	0	0	0	0	0	0	0	0	0	0	0	0	0	0	d__Bacteria;k__norank_d__Bacteria;p__Proteobacteria;c__Alphaproteobacteria;o__Rickettsiales;f__norank_o__Rickettsiales;g__Candidatus_Midichloria;s__uncultured_bacterium_g__Candidatus_Midichloria
OTU1269	0	0	0	4	11	1	0	3	0	16	1	6	0	0	6	d__Bacteria;k__norank_d__Bacteria;p__Proteobacteria;c__Alphaproteobacteria;o__Rhizobiales;f__Beijerinckiaceae;g__Methylovirgula;s__uncultured_bacterium_g__Methylovirgula
OTU1270	0	0	0	0	0	0	0	0	1	0	0	0	0	0	0	d__Bacteria;k__norank_d__Bacteria;p__Proteobacteria;c__Alphaproteobacteria;o__Rickettsiales;f__Rickettsiaceae;g__norank_f__Rickettsiaceae;s__uncultured_bacterium_g__norank_f__Rickettsiaceae
OTU1271	0	0	0	0	0	0	0	0	0	0	0	0	0	0	0	d__Bacteria;k__norank_d__Bacteria;p__Actinobacteriota;c__Actinobacteria;o__Pseudonocardiales;f__Pseudonocardiaceae;g__Amycolatopsis;s__unclassified_g__Amycolatopsis
OTU1272	0	0	0	0	0	0	0	0	0	0	0	0	0	0	0	d__Bacteria;k__norank_d__Bacteria;p__Actinobacteriota;c__Actinobacteria;o__unclassified_c__Actinobacteria;f__unclassified_c__Actinobacteria;g__unclassified_c__Actinobacteria;s__unclassified_c__Actinobacteria
OTU1273	0	0	0	0	0	0	0	0	0	0	0	0	1	0	0	d__Bacteria;k__norank_d__Bacteria;p__Myxococcota;c__Myxococcia;o__Myxococcales;f__Anaeromyxobacteraceae;g__Anaeromyxobacter;s__uncultured_bacterium_g__Anaeromyxobacter
OTU1274	0	0	0	0	0	0	0	0	0	0	0	0	0	0	0	d__Bacteria;k__norank_d__Bacteria;p__Bdellovibrionota;c__Oligoflexia;o__Oligoflexales;f__norank_o__Oligoflexales;g__norank_f__norank_o__Oligoflexales;s__unclassified_g__norank_f__norank_o__Oligoflexales
OTU1275	0	0	0	0	0	0	0	0	0	1	0	0	0	0	0	d__Bacteria;k__norank_d__Bacteria;p__Myxococcota;c__Myxococcia;o__Myxococcales;f__Myxococcaceae;g__P3OB-42;s__uncultured_bacterium_g__P3OB-42
OTU1276	0	0	0	0	0	0	0	0	0	0	0	0	0	0	0	d__Bacteria;k__norank_d__Bacteria;p__Proteobacteria;c__Alphaproteobacteria;o__Caulobacterales;f__Caulobacteraceae;g__Phenylobacterium;s__unclassified_g__Phenylobacterium
OTU1277	0	0	0	0	0	0	0	0	0	0	0	0	0	0	0	d__Bacteria;k__norank_d__Bacteria;p__Bdellovibrionota;c__Oligoflexia;o__0319-6G20;f__norank_o__0319-6G20;g__norank_f__norank_o__0319-6G20;s__bacterium_enrichment_culture_clone_B1262011
OTU1278	0	0	0	0	0	0	0	0	0	0	0	0	0	0	0	d__Bacteria;k__norank_d__Bacteria;p__Verrucomicrobiota;c__Chlamydiae;o__Chlamydiales;f__Parachlamydiaceae;g__Candidatus_Metachlamydia;s__Candidatus_Metachlamydia_lacustris
OTU1279	0	0	0	0	0	0	0	0	0	1	0	2	3	2	2	d__Bacteria;k__norank_d__Bacteria;p__Actinobacteriota;c__Actinobacteria;o__Corynebacteriales;f__Nocardiaceae;g__Rhodococcus;s__Rhodococcus_erythropolis
OTU1280	0	0	0	0	0	0	0	0	0	0	0	0	0	0	0	d__Bacteria;k__norank_d__Bacteria;p__Patescibacteria;c__Saccharimonadia;o__Saccharimonadales;f__norank_o__Saccharimonadales;g__norank_f__norank_o__Saccharimonadales;s__uncultured_bacterium_g__norank_f__norank_o__Saccharimonadales
OTU1281	0	0	0	0	0	0	0	0	0	0	0	0	0	0	0	d__Bacteria;k__norank_d__Bacteria;p__Chloroflexi;c__Ktedonobacteria;o__Ktedonobacterales;f__Ktedonobacteraceae;g__FCPS473;s__unclassified_g__FCPS473
OTU1282	0	0	0	0	0	0	0	0	0	0	0	0	0	0	0	d__Bacteria;k__norank_d__Bacteria;p__Patescibacteria;c__Saccharimonadia;o__Saccharimonadales;f__LWQ8;g__norank_f__LWQ8;s__unclassified_g__norank_f__LWQ8
OTU1283	0	0	0	0	0	0	0	0	0	0	0	0	0	0	0	d__Bacteria;k__norank_d__Bacteria;p__Verrucomicrobiota;c__Chlamydiae;o__Chlamydiales;f__Parachlamydiaceae;g__unclassified_f__Parachlamydiaceae;s__unclassified_f__Parachlamydiaceae
OTU1284	0	0	0	0	0	0	0	0	0	0	0	0	0	0	0	d__Bacteria;k__norank_d__Bacteria;p__Planctomycetota;c__Planctomycetes;o__Gemmatales;f__Gemmataceae;g__norank_f__Gemmataceae;s__unclassified_g__norank_f__Gemmataceae
OTU1285	0	0	0	0	0	0	0	0	0	0	0	0	0	0	0	d__Bacteria;k__norank_d__Bacteria;p__Chloroflexi;c__Chloroflexia;o__Elev-1554;f__norank_o__Elev-1554;g__norank_f__norank_o__Elev-1554;s__uncultured_bacterium_g__norank_f__norank_o__Elev-1554
OTU1286	0	0	0	0	0	0	0	0	0	0	0	0	0	0	0	d__Bacteria;k__norank_d__Bacteria;p__Chloroflexi;c__Ktedonobacteria;o__C0119;f__norank_o__C0119;g__norank_f__norank_o__C0119;s__uncultured_Chloroflexi_bacterium_g__norank_f__norank_o__C0119
OTU1287	0	0	0	0	0	0	0	0	0	0	0	0	0	0	0	d__Bacteria;k__norank_d__Bacteria;p__Patescibacteria;c__Microgenomatia;o__Candidatus_Levybacteria;f__norank_o__Candidatus_Levybacteria;g__norank_f__norank_o__Candidatus_Levybacteria;s__wastewater_metagenome_g__norank_f__norank_o__Candidatus_Levybacteria
OTU1288	0	0	0	0	0	0	0	0	0	0	0	0	0	0	0	d__Bacteria;k__norank_d__Bacteria;p__Chloroflexi;c__unclassified_p__Chloroflexi;o__unclassified_p__Chloroflexi;f__unclassified_p__Chloroflexi;g__unclassified_p__Chloroflexi;s__unclassified_p__Chloroflexi
OTU1289	0	0	0	0	0	0	0	0	0	0	0	0	0	0	0	d__Bacteria;k__norank_d__Bacteria;p__unclassified_k__norank_d__Bacteria;c__unclassified_k__norank_d__Bacteria;o__unclassified_k__norank_d__Bacteria;f__unclassified_k__norank_d__Bacteria;g__unclassified_k__norank_d__Bacteria;s__unclassified_k__norank_d__Bacteria
OTU1290	0	0	0	0	0	25	9	11	17	21	41	80	32	32	23	d__Bacteria;k__norank_d__Bacteria;p__Proteobacteria;c__Alphaproteobacteria;o__Rhizobiales;f__Rhizobiales_Incertae_Sedis;g__Bauldia;s__unclassified_g__Bauldia
OTU1291	0	0	0	0	0	0	0	0	0	0	0	0	6	4	0	d__Bacteria;k__norank_d__Bacteria;p__Planctomycetota;c__Planctomycetes;o__Gemmatales;f__Gemmataceae;g__norank_f__Gemmataceae;s__uncultured_bacterium_g__norank_f__Gemmataceae
OTU1292	0	0	0	0	0	0	0	0	0	0	0	0	0	0	0	d__Bacteria;k__norank_d__Bacteria;p__Verrucomicrobiota;c__Chlamydiae;o__Chlamydiales;f__Parachlamydiaceae;g__norank_f__Parachlamydiaceae;s__Neochlamydia_sp._Trut23-12-2015_Venoge-Embouchure
OTU1293	0	0	0	0	0	0	0	0	0	0	0	0	0	0	0	d__Bacteria;k__norank_d__Bacteria;p__Acidobacteriota;c__Acidobacteriae;o__Bryobacterales;f__Bryobacteraceae;g__Bryobacter;s__uncultured_bacterium_g__Bryobacter
OTU1294	0	0	0	0	0	0	0	5	1	0	0	0	1	1	0	d__Bacteria;k__norank_d__Bacteria;p__Planctomycetota;c__Planctomycetes;o__Isosphaerales;f__Isosphaeraceae;g__norank_f__Isosphaeraceae;s__uncultured_Singulisphaera_sp._g__norank
OTU1295	0	0	0	0	0	0	0	0	0	0	0	0	0	0	0	d__Bacteria;k__norank_d__Bacteria;p__Proteobacteria;c__Alphaproteobacteria;o__Rhizobiales;f__Rhizobiales_Incertae_Sedis;g__Bauldia;s__uncultured_bacterium_g__Bauldia
OTU1296	0	0	0	0	0	0	0	0	0	0	0	0	0	0	0	d__Bacteria;k__norank_d__Bacteria;p__unclassified_k__norank_d__Bacteria;c__unclassified_k__norank_d__Bacteria;o__unclassified_k__norank_d__Bacteria;f__unclassified_k__norank_d__Bacteria;g__unclassified_k__norank_d__Bacteria;s__unclassified_k__norank_d__Bacteria
OTU1297	0	0	0	0	0	0	0	0	0	0	0	0	0	0	0	d__Bacteria;k__norank_d__Bacteria;p__Bacteroidota;c__Bacteroidia;o__Chitinophagales;f__Chitinophagaceae;g__Puia;s__unclassified_g__Puia
OTU1298	0	0	0	0	0	0	2	0	0	0	0	1	0	0	0	d__Bacteria;k__norank_d__Bacteria;p__Verrucomicrobiota;c__Chlamydiae;o__Chlamydiales;f__Parachlamydiaceae;g__unclassified_f__Parachlamydiaceae;s__unclassified_f__Parachlamydiaceae
OTU1299	0	0	0	0	0	0	0	0	0	0	0	0	0	0	0	d__Bacteria;k__norank_d__Bacteria;p__Verrucomicrobiota;c__Chlamydiae;o__Chlamydiales;f__Parachlamydiaceae;g__Neochlamydia;s__unclassified_g__Neochlamydia
OTU1300	0	0	0	0	0	0	0	0	0	0	0	0	0	0	0	d__Bacteria;k__norank_d__Bacteria;p__Chloroflexi;c__Ktedonobacteria;o__Ktedonobacterales;f__JG30-KF-AS9;g__norank_f__JG30-KF-AS9;s__uncultured_bacterium_g__norank_f__JG30-KF-AS9
OTU1301	0	0	0	0	0	0	0	0	0	0	1	0	0	0	0	d__Bacteria;k__norank_d__Bacteria;p__Verrucomicrobiota;c__Verrucomicrobiae;o__Verrucomicrobiales;f__Verrucomicrobiaceae;g__Brevifollis;s__uncultured_bacterium_g__Brevifollis
OTU1302	0	0	0	0	0	0	0	0	0	0	0	0	1	0	0	d__Bacteria;k__norank_d__Bacteria;p__Patescibacteria;c__Saccharimonadia;o__Saccharimonadales;f__LWQ8;g__norank_f__LWQ8;s__uncultured_bacterium_g__norank_f__LWQ8
OTU1303	0	0	0	0	0	0	0	0	0	0	0	0	0	0	0	d__Bacteria;k__norank_d__Bacteria;p__Cyanobacteria;c__Cyanobacteriia;o__Chloroplast;f__norank_o__Chloroplast;g__norank_f__norank_o__Chloroplast;s__Castanea_mollissima_Chinese_chestnut_g__norank
OTU1304	0	0	0	0	0	0	6	2	6	29	0	3	17	17	22	d__Bacteria;k__norank_d__Bacteria;p__Proteobacteria;c__Gammaproteobacteria;o__Burkholderiales;f__A21b;g__norank_f__A21b;s__unclassified_g__norank_f__A21b
OTU1305	0	0	0	0	0	0	0	0	0	0	0	0	1	0	0	d__Bacteria;k__norank_d__Bacteria;p__Dependentiae;c__Babeliae;o__Babeliales;f__unclassified_o__Babeliales;g__unclassified_o__Babeliales;s__unclassified_o__Babeliales
OTU1306	0	0	0	0	0	0	0	0	0	0	0	0	0	0	0	d__Bacteria;k__norank_d__Bacteria;p__Actinobacteriota;c__Actinobacteria;o__Micromonosporales;f__Micromonosporaceae;g__unclassified_f__Micromonosporaceae;s__unclassified_f__Micromonosporaceae
OTU1307	0	0	0	0	0	0	0	0	0	0	0	0	0	0	0	d__Bacteria;k__norank_d__Bacteria;p__Bacteroidota;c__Bacteroidia;o__Chitinophagales;f__Chitinophagaceae;g__Ferruginibacter;s__unclassified_g__Ferruginibacter
OTU1308	0	0	0	0	0	0	0	0	0	0	0	0	0	0	0	d__Bacteria;k__norank_d__Bacteria;p__Dependentiae;c__Babeliae;o__Babeliales;f__UBA12409;g__norank_f__UBA12409;s__uncultured_bacterium_g__norank_f__UBA12409
OTU1309	0	0	0	0	0	0	0	0	0	0	0	0	0	0	0	d__Bacteria;k__norank_d__Bacteria;p__Planctomycetota;c__Planctomycetes;o__Gemmatales;f__Gemmataceae;g__norank_f__Gemmataceae;s__unclassified_g__norank_f__Gemmataceae
OTU1310	0	0	0	0	0	0	0	0	0	0	0	0	0	0	0	d__Bacteria;k__norank_d__Bacteria;p__Proteobacteria;c__Gammaproteobacteria;o__Diplorickettsiales;f__Diplorickettsiaceae;g__norank_f__Diplorickettsiaceae;s__unclassified_g__norank_f__Diplorickettsiaceae
OTU1311	0	0	0	0	0	0	0	0	0	0	0	0	0	0	0	d__Bacteria;k__norank_d__Bacteria;p__Chloroflexi;c__Ktedonobacteria;o__Ktedonobacterales;f__Ktedonobacteraceae;g__HSB_OF53-F07;s__uncultured_bacterium_g__HSB_OF53-F07
OTU1312	0	0	0	0	0	0	1	2	0	4	0	0	1	0	2	d__Bacteria;k__norank_d__Bacteria;p__Proteobacteria;c__Alphaproteobacteria;o__Elsterales;f__URHD0088;g__norank_f__URHD0088;s__unclassified_g__norank_f__URHD0088
OTU1313	0	0	0	0	0	0	0	0	0	0	0	0	0	0	0	d__Bacteria;k__norank_d__Bacteria;p__Proteobacteria;c__Gammaproteobacteria;o__Diplorickettsiales;f__Diplorickettsiaceae;g__Aquicella;s__uncultured_bacterium_g__Aquicella
OTU1314	0	0	0	0	0	0	1	0	0	0	0	0	0	0	0	d__Bacteria;k__norank_d__Bacteria;p__Firmicutes;c__Clostridia;o__Christensenellales;f__Christensenellaceae;g__Christensenellaceae_R-7_group;s__unclassified_g__Christensenellaceae_R-7_group
OTU1315	0	0	0	0	0	0	0	0	0	0	0	0	0	0	0	d__Bacteria;k__norank_d__Bacteria;p__Patescibacteria;c__Saccharimonadia;o__Saccharimonadales;f__S32;g__TM7;s__uncultured_Candidatus_Saccharibacteria_bacterium_g__TM7
OTU1316	0	0	0	0	0	0	0	0	0	0	0	0	0	0	0	d__Bacteria;k__norank_d__Bacteria;p__Chloroflexi;c__JG30-KF-CM66;o__norank_c__JG30-KF-CM66;f__norank_o__norank_c__JG30-KF-CM66;g__norank_f__norank_o__norank_c__JG30-KF-CM66;s__unclassified_g__norank_f__norank_o__norank_c__JG30-KF-CM66
OTU1317	0	0	0	0	0	0	0	0	0	0	0	0	0	0	0	d__Bacteria;k__norank_d__Bacteria;p__Proteobacteria;c__Gammaproteobacteria;o__Diplorickettsiales;f__Diplorickettsiaceae;g__norank_f__Diplorickettsiaceae;s__Gammaproteobacteria_bacterium_SCGC_AG-212-F23
OTU1318	0	0	0	0	0	0	0	0	0	0	0	0	0	0	0	d__Bacteria;k__norank_d__Bacteria;p__Armatimonadota;c__Fimbriimonadia;o__Fimbriimonadales;f__Fimbriimonadaceae;g__norank_f__Fimbriimonadaceae;s__unclassified_g__norank_f__Fimbriimonadaceae
OTU1319	0	0	0	0	0	13	6	6	7	13	4	6	8	6	2	d__Bacteria;k__norank_d__Bacteria;p__Proteobacteria;c__Alphaproteobacteria;o__Rhizobiales;f__Rhizobiales_Incertae_Sedis;g__Bauldia;s__uncultured_bacterium_g__Bauldia
OTU1320	0	0	0	0	0	0	0	0	5	30	0	0	2	6	0	d__Bacteria;k__norank_d__Bacteria;p__Patescibacteria;c__Saccharimonadia;o__Saccharimonadales;f__unclassified_o__Saccharimonadales;g__unclassified_o__Saccharimonadales;s__unclassified_o__Saccharimonadales
OTU1321	0	0	0	0	0	0	0	0	0	0	0	0	0	0	0	d__Bacteria;k__norank_d__Bacteria;p__Bacteroidota;c__Bacteroidia;o__Cytophagales;f__norank_o__Cytophagales;g__norank_f__norank_o__Cytophagales;s__uncultured_bacterium_g__norank_f__norank_o__Cytophagales
OTU1322	0	0	0	0	0	0	0	0	0	0	0	0	0	0	0	d__Bacteria;k__norank_d__Bacteria;p__Chloroflexi;c__Ktedonobacteria;o__Ktedonobacterales;f__JG30-KF-AS9;g__norank_f__JG30-KF-AS9;s__uncultured_bacterium_g__norank_f__JG30-KF-AS9
OTU1323	0	0	0	0	0	0	0	0	0	0	0	5	0	9	4	d__Bacteria;k__norank_d__Bacteria;p__Bdellovibrionota;c__Oligoflexia;o__0319-6G20;f__norank_o__0319-6G20;g__norank_f__norank_o__0319-6G20;s__uncultured_gamma_proteobacterium_g__norank_f__norank_o__0319-6G20
OTU1324	0	0	0	0	0	0	0	3	0	0	0	0	7	0	0	d__Bacteria;k__norank_d__Bacteria;p__Bacteroidota;c__Bacteroidia;o__Chitinophagales;f__Chitinophagaceae;g__Chitinophaga;s__unclassified_g__Chitinophaga
OTU1325	0	0	0	0	0	0	0	0	0	0	0	0	0	0	0	d__Bacteria;k__norank_d__Bacteria;p__Chloroflexi;c__Anaerolineae;o__RBG-13-54-9;f__norank_o__RBG-13-54-9;g__norank_f__norank_o__RBG-13-54-9;s__uncultured_sludge_bacterium_A31
OTU1326	0	0	0	0	0	0	0	0	1	0	1	1	0	0	0	d__Bacteria;k__norank_d__Bacteria;p__Patescibacteria;c__Saccharimonadia;o__Saccharimonadales;f__LWQ8;g__norank_f__LWQ8;s__unclassified_g__norank_f__LWQ8
OTU1327	0	0	0	0	0	0	0	1	0	0	0	0	0	0	0	d__Bacteria;k__norank_d__Bacteria;p__Actinobacteriota;c__Acidimicrobiia;o__IMCC26256;f__norank_o__IMCC26256;g__norank_f__norank_o__IMCC26256;s__unclassified_g__norank_f__norank_o__IMCC26256
OTU1328	0	0	0	0	0	0	0	0	0	0	0	0	0	0	0	d__Bacteria;k__norank_d__Bacteria;p__Planctomycetota;c__Planctomycetes;o__Isosphaerales;f__Isosphaeraceae;g__norank_f__Isosphaeraceae;s__uncultured_Singulisphaera_sp._g__norank
OTU1329	0	0	0	0	0	0	0	0	0	0	0	0	0	0	0	d__Bacteria;k__norank_d__Bacteria;p__Patescibacteria;c__Saccharimonadia;o__Saccharimonadales;f__LWQ8;g__norank_f__LWQ8;s__unclassified_g__norank_f__LWQ8
OTU1330	0	0	0	0	0	0	0	0	0	0	0	0	0	0	0	d__Bacteria;k__norank_d__Bacteria;p__Planctomycetota;c__Planctomycetes;o__Isosphaerales;f__Isosphaeraceae;g__unclassified_f__Isosphaeraceae;s__unclassified_f__Isosphaeraceae
OTU1331	0	0	0	0	0	0	0	4	1	4	0	0	1	8	5	d__Bacteria;k__norank_d__Bacteria;p__Acidobacteriota;c__Vicinamibacteria;o__Vicinamibacterales;f__norank_o__Vicinamibacterales;g__norank_f__norank_o__Vicinamibacterales;s__unclassified_g__norank_f__norank_o__Vicinamibacterales
OTU1332	0	0	0	0	0	0	0	0	0	0	0	0	0	0	0	d__Bacteria;k__norank_d__Bacteria;p__Patescibacteria;c__Saccharimonadia;o__Saccharimonadales;f__norank_o__Saccharimonadales;g__norank_f__norank_o__Saccharimonadales;s__unclassified_g__norank_f__norank_o__Saccharimonadales
OTU1333	0	0	0	0	0	0	0	0	0	0	0	0	0	0	0	d__Bacteria;k__norank_d__Bacteria;p__Patescibacteria;c__Saccharimonadia;o__Saccharimonadales;f__LWQ8;g__norank_f__LWQ8;s__unclassified_g__norank_f__LWQ8
OTU1334	0	0	0	0	0	0	0	0	0	0	1	0	0	0	0	d__Bacteria;k__norank_d__Bacteria;p__Verrucomicrobiota;c__Verrucomicrobiae;o__Verrucomicrobiales;f__Verrucomicrobiaceae;g__Verrucomicrobium;s__uncultured_bacterium_g__Verrucomicrobium
OTU1335	0	0	0	0	0	12	32	4	27	6	26	22	62	35	36	d__Bacteria;k__norank_d__Bacteria;p__Actinobacteriota;c__Acidimicrobiia;o__Microtrichales;f__Ilumatobacteraceae;g__CL500-29_marine_group;s__metagenome_g__CL500-29_marine_group
OTU1336	0	0	0	0	0	2	0	0	0	0	0	1	0	0	0	d__Bacteria;k__norank_d__Bacteria;p__Actinobacteriota;c__Acidimicrobiia;o__norank_c__Acidimicrobiia;f__norank_o__norank_c__Acidimicrobiia;g__norank_f__norank_o__norank_c__Acidimicrobiia;s__unclassified_g__norank_f__norank_o__norank_c__Acidimicrobiia
OTU1337	0	0	0	0	0	2	12	3	7	10	0	0	8	12	3	d__Bacteria;k__norank_d__Bacteria;p__Chloroflexi;c__Chloroflexia;o__Thermomicrobiales;f__JG30-KF-CM45;g__norank_f__JG30-KF-CM45;s__metagenome_g__norank_f__JG30-KF-CM45
OTU1338	0	0	0	0	0	0	0	0	0	0	0	0	0	0	0	d__Bacteria;k__norank_d__Bacteria;p__Firmicutes;c__Limnochordia;o__norank_c__Limnochordia;f__norank_o__norank_c__Limnochordia;g__Hydrogenispora;s__uncultured_bacterium_g__Hydrogenispora
OTU1339	0	0	0	0	0	5	0	1	0	3	1	20	0	2	2	d__Bacteria;k__norank_d__Bacteria;p__Proteobacteria;c__Alphaproteobacteria;o__Rhizobiales;f__Labraceae;g__Labrys;s__metagenome_g__Labrys
OTU1340	0	0	0	0	0	5	2	0	1	3	4	0	3	1	0	d__Bacteria;k__norank_d__Bacteria;p__Bdellovibrionota;c__Bdellovibrionia;o__Bdellovibrionales;f__Bdellovibrionaceae;g__OM27_clade;s__unclassified_g__OM27_clade
OTU1341	0	0	0	0	0	0	0	0	0	0	0	0	0	0	0	d__Bacteria;k__norank_d__Bacteria;p__Proteobacteria;c__Gammaproteobacteria;o__Legionellales;f__Legionellaceae;g__Legionella;s__unclassified_g__Legionella
OTU1342	0	0	0	0	0	0	0	0	0	1	0	0	0	3	1	d__Bacteria;k__norank_d__Bacteria;p__Proteobacteria;c__Alphaproteobacteria;o__Rhizobiales;f__Xanthobacteraceae;g__Xanthobacter;s__Xanthobacter_autotrophicus
OTU1343	0	0	0	0	0	0	1	0	0	0	0	0	0	0	0	d__Bacteria;k__norank_d__Bacteria;p__Patescibacteria;c__Saccharimonadia;o__Saccharimonadales;f__norank_o__Saccharimonadales;g__norank_f__norank_o__Saccharimonadales;s__uncultured_bacterium_g__norank_f__norank_o__Saccharimonadales
OTU1344	0	0	0	0	0	0	0	0	0	0	0	0	0	0	0	d__Bacteria;k__norank_d__Bacteria;p__Patescibacteria;c__Saccharimonadia;o__Saccharimonadales;f__WWH38;g__norank_f__WWH38;s__uncultured_bacterium_g__norank_f__WWH38
OTU1345	0	0	0	0	0	0	0	0	0	1	0	1	0	0	0	d__Bacteria;k__norank_d__Bacteria;p__Actinobacteriota;c__Acidimicrobiia;o__norank_c__Acidimicrobiia;f__norank_o__norank_c__Acidimicrobiia;g__norank_f__norank_o__norank_c__Acidimicrobiia;s__metagenome_g__norank_f__norank_o__norank_c__Acidimicrobiia
OTU1346	0	0	0	0	0	0	0	0	0	0	0	0	0	0	0	d__Bacteria;k__norank_d__Bacteria;p__Bdellovibrionota;c__Oligoflexia;o__0319-6G20;f__norank_o__0319-6G20;g__norank_f__norank_o__0319-6G20;s__unclassified_g__norank_f__norank_o__0319-6G20
OTU1347	0	0	0	0	0	0	0	0	0	0	0	0	0	0	0	d__Bacteria;k__norank_d__Bacteria;p__Chloroflexi;c__Anaerolineae;o__Caldilineales;f__Caldilineaceae;g__norank_f__Caldilineaceae;s__uncultured_bacterium_g__norank_f__Caldilineaceae
OTU1348	2	0	2	0	0	108	65	18	28	28	338	60	75	138	22	d__Bacteria;k__norank_d__Bacteria;p__Actinobacteriota;c__Thermoleophilia;o__Solirubrobacterales;f__67-14;g__norank_f__67-14;s__metagenome_g__norank_f__67-14
OTU1349	0	0	0	0	0	0	0	0	0	0	0	0	0	0	0	d__Bacteria;k__norank_d__Bacteria;p__Bdellovibrionota;c__Oligoflexia;o__Oligoflexales;f__norank_o__Oligoflexales;g__norank_f__norank_o__Oligoflexales;s__uncultured_bacterium_g__norank_f__norank_o__Oligoflexales
OTU1350	27	29	72	92	137	27	9	9	22	49	108	73	55	84	35	d__Bacteria;k__norank_d__Bacteria;p__Proteobacteria;c__Alphaproteobacteria;o__Sphingomonadales;f__Sphingomonadaceae;g__Sphingomonas;s__Sphingomonas_mali
OTU1351	0	0	0	0	0	0	0	0	0	0	0	0	0	0	0	d__Bacteria;k__norank_d__Bacteria;p__Chloroflexi;c__Ktedonobacteria;o__Ktedonobacterales;f__Ktedonobacteraceae;g__unclassified_f__Ktedonobacteraceae;s__unclassified_f__Ktedonobacteraceae
OTU1352	0	1	0	0	0	33	41	27	56	11	37	33	61	39	28	d__Bacteria;k__norank_d__Bacteria;p__Actinobacteriota;c__Acidimicrobiia;o__IMCC26256;f__norank_o__IMCC26256;g__norank_f__norank_o__IMCC26256;s__unclassified_g__norank_f__norank_o__IMCC26256
OTU1353	0	0	0	0	7	0	23	20	14	11	11	28	40	33	31	d__Bacteria;k__norank_d__Bacteria;p__Acidobacteriota;c__Vicinamibacteria;o__Vicinamibacterales;f__norank_o__Vicinamibacterales;g__norank_f__norank_o__Vicinamibacterales;s__unclassified_g__norank_f__norank_o__Vicinamibacterales
OTU1354	0	0	0	0	0	0	0	0	0	0	0	0	0	0	0	d__Bacteria;k__norank_d__Bacteria;p__Chloroflexi;c__Ktedonobacteria;o__Ktedonobacterales;f__Ktedonobacteraceae;g__unclassified_f__Ktedonobacteraceae;s__unclassified_f__Ktedonobacteraceae
OTU1355	0	0	0	0	0	0	0	0	0	0	0	0	0	0	0	d__Bacteria;k__norank_d__Bacteria;p__Firmicutes;c__Limnochordia;o__norank_c__Limnochordia;f__norank_o__norank_c__Limnochordia;g__Hydrogenispora;s__uncultured_bacterium_g__Hydrogenispora
OTU1356	0	0	0	0	0	0	0	0	0	0	0	0	0	0	0	d__Bacteria;k__norank_d__Bacteria;p__Chloroflexi;c__Ktedonobacteria;o__Ktedonobacterales;f__Ktedonobacteraceae;g__Thermosporothrix;s__uncultured_bacterium_g__Thermosporothrix
OTU1357	0	0	0	0	0	0	0	0	0	0	0	0	0	0	0	d__Bacteria;k__norank_d__Bacteria;p__Chloroflexi;c__Ktedonobacteria;o__Ktedonobacterales;f__Ktedonobacteraceae;g__unclassified_f__Ktedonobacteraceae;s__unclassified_f__Ktedonobacteraceae
OTU1358	0	0	0	0	0	0	0	0	0	0	0	0	0	0	0	d__Bacteria;k__norank_d__Bacteria;p__Firmicutes;c__Limnochordia;o__Limnochordales;f__Limnochordaceae;g__norank_f__Limnochordaceae;s__uncultured_bacterium_g__norank_f__Limnochordaceae
OTU1359	0	0	0	0	0	0	0	0	0	0	0	0	0	0	0	d__Bacteria;k__norank_d__Bacteria;p__Patescibacteria;c__Saccharimonadia;o__Saccharimonadales;f__LWQ8;g__norank_f__LWQ8;s__uncultured_bacterium_g__norank_f__LWQ8
OTU1360	0	0	0	0	0	0	0	0	1	0	0	0	0	0	1	d__Bacteria;k__norank_d__Bacteria;p__Patescibacteria;c__Saccharimonadia;o__Saccharimonadales;f__norank_o__Saccharimonadales;g__norank_f__norank_o__Saccharimonadales;s__unclassified_g__norank_f__norank_o__Saccharimonadales
OTU1361	0	0	0	0	0	0	0	0	0	0	0	0	0	0	0	d__Bacteria;k__norank_d__Bacteria;p__Bacteroidota;c__Bacteroidia;o__Flavobacteriales;f__Flavobacteriaceae;g__Flavobacterium;s__unclassified_g__Flavobacterium
OTU1362	0	0	0	0	0	0	0	0	0	0	0	0	0	0	0	d__Bacteria;k__norank_d__Bacteria;p__Actinobacteriota;c__Acidimicrobiia;o__unclassified_c__Acidimicrobiia;f__unclassified_c__Acidimicrobiia;g__unclassified_c__Acidimicrobiia;s__unclassified_c__Acidimicrobiia
OTU1363	0	0	0	0	0	0	1	0	0	16	3	4	1	1	0	d__Bacteria;k__norank_d__Bacteria;p__Proteobacteria;c__Alphaproteobacteria;o__Sphingomonadales;f__Sphingomonadaceae;g__Sphingobium;s__Sphingobium_sp._YBL2
OTU1364	0	0	0	0	0	0	0	0	0	0	0	0	0	0	0	d__Bacteria;k__norank_d__Bacteria;p__Patescibacteria;c__Saccharimonadia;o__Saccharimonadales;f__LWQ8;g__norank_f__LWQ8;s__uncultured_bacterium_g__norank_f__LWQ8
OTU1365	0	0	0	0	0	0	0	0	0	0	0	0	0	0	0	d__Bacteria;k__norank_d__Bacteria;p__Patescibacteria;c__Saccharimonadia;o__Saccharimonadales;f__LWQ8;g__norank_f__LWQ8;s__uncultured_bacterium_g__norank_f__LWQ8
OTU1366	0	0	0	0	0	0	0	0	0	0	0	0	0	0	0	d__Bacteria;k__norank_d__Bacteria;p__Chloroflexi;c__Ktedonobacteria;o__Ktedonobacterales;f__Ktedonobacteraceae;g__1921-2;s__unclassified_g__1921-2
OTU1367	0	0	0	0	0	0	0	0	0	0	0	0	0	0	0	d__Bacteria;k__norank_d__Bacteria;p__Chloroflexi;c__Ktedonobacteria;o__Ktedonobacterales;f__JG30-KF-AS9;g__norank_f__JG30-KF-AS9;s__uncultured_bacterium_g__norank_f__JG30-KF-AS9
OTU1368	0	0	0	0	0	0	0	0	0	3	0	0	0	1	0	d__Bacteria;k__norank_d__Bacteria;p__Proteobacteria;c__Gammaproteobacteria;o__Legionellales;f__Legionellaceae;g__Legionella;s__uncultured_bacterium_g__Legionella
OTU1369	0	0	0	0	0	0	0	0	0	0	1	0	0	3	3	d__Bacteria;k__norank_d__Bacteria;p__Verrucomicrobiota;c__Verrucomicrobiae;o__Chthoniobacterales;f__Xiphinematobacteraceae;g__Candidatus_Xiphinematobacter;s__unclassified_g__Candidatus_Xiphinematobacter
OTU1370	0	0	0	0	0	0	0	0	0	0	0	0	0	0	0	d__Bacteria;k__norank_d__Bacteria;p__Proteobacteria;c__Alphaproteobacteria;o__Dongiales;f__Dongiaceae;g__Dongia;s__unclassified_g__Dongia
OTU1371	0	0	0	0	0	2	2	1	2	0	1	5	0	7	0	d__Bacteria;k__norank_d__Bacteria;p__Chloroflexi;c__Anaerolineae;o__RBG-13-54-9;f__norank_o__RBG-13-54-9;g__norank_f__norank_o__RBG-13-54-9;s__uncultured_sludge_bacterium_A31
OTU1372	0	0	0	0	0	0	0	0	0	0	2	0	0	2	0	d__Bacteria;k__norank_d__Bacteria;p__Verrucomicrobiota;c__Verrucomicrobiae;o__Methylacidiphilales;f__Methylacidiphilaceae;g__norank_f__Methylacidiphilaceae;s__unclassified_g__norank_f__Methylacidiphilaceae
OTU1373	0	0	0	0	0	0	0	0	0	0	0	0	0	0	0	d__Bacteria;k__norank_d__Bacteria;p__Patescibacteria;c__Saccharimonadia;o__Saccharimonadales;f__norank_o__Saccharimonadales;g__norank_f__norank_o__Saccharimonadales;s__unclassified_g__norank_f__norank_o__Saccharimonadales
OTU1374	0	0	0	0	0	0	0	0	0	0	0	0	0	0	0	d__Bacteria;k__norank_d__Bacteria;p__Firmicutes;c__Limnochordia;o__norank_c__Limnochordia;f__norank_o__norank_c__Limnochordia;g__Hydrogenispora;s__uncultured_bacterium_g__Hydrogenispora
OTU1375	0	0	0	0	0	0	0	0	0	0	0	0	0	0	0	d__Bacteria;k__norank_d__Bacteria;p__Armatimonadota;c__Chthonomonadetes;o__Chthonomonadales;f__Chthonomonadaceae;g__Chthonomonas;s__uncultured_bacterium_g__Chthonomonas
OTU1376	0	0	0	0	0	0	0	0	0	0	0	0	2	0	0	d__Bacteria;k__norank_d__Bacteria;p__Proteobacteria;c__Alphaproteobacteria;o__Paracaedibacterales;f__Paracaedibacteraceae;g__Candidatus_Captivus;s__metagenome_g__Candidatus_Captivus
OTU1377	0	0	0	0	0	0	0	0	0	0	0	0	0	0	0	d__Bacteria;k__norank_d__Bacteria;p__Chloroflexi;c__Ktedonobacteria;o__Ktedonobacterales;f__Ktedonobacteraceae;g__unclassified_f__Ktedonobacteraceae;s__unclassified_f__Ktedonobacteraceae
OTU1378	0	0	0	0	0	0	0	0	0	0	0	0	0	0	0	d__Bacteria;k__norank_d__Bacteria;p__Firmicutes;c__Clostridia;o__Clostridia_vadinBB60_group;f__norank_o__Clostridia_vadinBB60_group;g__norank_f__norank_o__Clostridia_vadinBB60_group;s__uncultured_bacterium_g__norank_f__norank_o__Clostridia_vadinBB60_group
OTU1379	0	0	0	0	0	0	0	0	0	0	0	0	0	0	0	d__Bacteria;k__norank_d__Bacteria;p__Bdellovibrionota;c__Oligoflexia;o__0319-6G20;f__norank_o__0319-6G20;g__norank_f__norank_o__0319-6G20;s__uncultured_bacterium_g__norank_f__norank_o__0319-6G20
OTU1380	0	0	0	0	0	0	0	0	0	0	0	0	0	0	0	d__Bacteria;k__norank_d__Bacteria;p__Chloroflexi;c__Ktedonobacteria;o__Ktedonobacterales;f__Ktedonobacteraceae;g__JG30a-KF-32;s__unclassified_g__JG30a-KF-32
OTU1381	0	0	0	0	0	0	0	0	0	0	0	0	0	0	0	d__Bacteria;k__norank_d__Bacteria;p__Verrucomicrobiota;c__Chlamydiae;o__Chlamydiales;f__unclassified_o__Chlamydiales;g__unclassified_o__Chlamydiales;s__unclassified_o__Chlamydiales
OTU1382	0	0	0	0	0	0	0	0	0	0	0	0	0	0	0	d__Bacteria;k__norank_d__Bacteria;p__Patescibacteria;c__Microgenomatia;o__norank_c__Microgenomatia;f__norank_o__norank_c__Microgenomatia;g__norank_f__norank_o__norank_c__Microgenomatia;s__uncultured_soil_bacterium_g__norank_f__norank_o__norank_c__Microgenomatia
OTU1383	0	0	0	0	0	1	0	0	1	1	2	1	3	2	0	d__Bacteria;k__norank_d__Bacteria;p__Actinobacteriota;c__Actinobacteria;o__Corynebacteriales;f__Mycobacteriaceae;g__Mycobacterium;s__Mycolicibacterium_goodii
OTU1384	0	0	0	0	0	0	0	0	1	0	0	0	0	0	0	d__Bacteria;k__norank_d__Bacteria;p__Chloroflexi;c__Ktedonobacteria;o__Ktedonobacterales;f__Ktedonobacteraceae;g__norank_f__Ktedonobacteraceae;s__uncultured_Clostridiales_bacterium_g__norank_f__Ktedonobacteraceae
OTU1385	0	0	0	0	0	0	0	0	0	0	0	0	0	0	0	d__Bacteria;k__norank_d__Bacteria;p__Chloroflexi;c__Ktedonobacteria;o__C0119;f__norank_o__C0119;g__norank_f__norank_o__C0119;s__unclassified_g__norank_f__norank_o__C0119
OTU1386	0	0	0	0	0	1	0	0	0	0	0	0	0	0	0	d__Bacteria;k__norank_d__Bacteria;p__Actinobacteriota;c__Actinobacteria;o__Frankiales;f__Acidothermaceae;g__Acidothermus;s__unclassified_g__Acidothermus
OTU1387	0	1	0	0	0	1	1	0	0	4	3	0	0	0	0	d__Bacteria;k__norank_d__Bacteria;p__Actinobacteriota;c__Actinobacteria;o__Streptosporangiales;f__Streptosporangiaceae;g__Sphaerimonospora;s__unclassified_g__Sphaerimonospora
OTU1388	0	0	0	0	0	0	0	0	0	0	1	0	0	0	0	d__Bacteria;k__norank_d__Bacteria;p__Bacteroidota;c__Bacteroidia;o__Cytophagales;f__Cytophagaceae;g__Siphonobacter;s__Siphonobacter_aquaeclarae
OTU1389	0	0	0	0	0	0	0	8	1	0	9	0	0	0	30	d__Bacteria;k__norank_d__Bacteria;p__Patescibacteria;c__Saccharimonadia;o__Saccharimonadales;f__norank_o__Saccharimonadales;g__norank_f__norank_o__Saccharimonadales;s__unclassified_g__norank_f__norank_o__Saccharimonadales
OTU1390	0	0	0	0	0	2	24	6	9	4	4	0	10	4	2	d__Bacteria;k__norank_d__Bacteria;p__Chloroflexi;c__Anaerolineae;o__SBR1031;f__norank_o__SBR1031;g__norank_f__norank_o__SBR1031;s__wastewater_metagenome_g__norank_f__norank_o__SBR1031
OTU1391	0	0	0	0	0	7	7	0	0	0	2	1	0	1	1	d__Bacteria;k__norank_d__Bacteria;p__Actinobacteriota;c__Thermoleophilia;o__Solirubrobacterales;f__67-14;g__norank_f__67-14;s__uncultured_bacterium_g__norank_f__67-14
OTU1392	0	0	0	0	0	0	0	0	0	0	0	0	0	0	0	d__Bacteria;k__norank_d__Bacteria;p__unclassified_k__norank_d__Bacteria;c__unclassified_k__norank_d__Bacteria;o__unclassified_k__norank_d__Bacteria;f__unclassified_k__norank_d__Bacteria;g__unclassified_k__norank_d__Bacteria;s__unclassified_k__norank_d__Bacteria
OTU1393	0	0	0	0	0	5	32	14	18	8	10	32	17	14	6	d__Bacteria;k__norank_d__Bacteria;p__Actinobacteriota;c__Actinobacteria;o__Frankiales;f__Frankiaceae;g__unclassified_f__Frankiaceae;s__unclassified_f__Frankiaceae
OTU1394	3	0	24	0	65	8	14	12	18	11	13	85	29	19	9	d__Bacteria;k__norank_d__Bacteria;p__Actinobacteriota;c__Actinobacteria;o__Micrococcales;f__Intrasporangiaceae;g__Terrabacter;s__Terrabacter_sp.
OTU1395	0	0	0	0	0	0	35	6	1	5	0	18	0	1	0	d__Bacteria;k__norank_d__Bacteria;p__Patescibacteria;c__Saccharimonadia;o__Saccharimonadales;f__S32;g__TM7;s__uncultured_bacterium_g__TM7
OTU1396	0	0	0	0	0	0	0	0	0	0	0	0	0	0	0	d__Bacteria;k__norank_d__Bacteria;p__Proteobacteria;c__Gammaproteobacteria;o__Diplorickettsiales;f__Diplorickettsiaceae;g__Aquicella;s__uncultured_bacterium_g__Aquicella
OTU1397	0	0	0	0	0	0	0	0	0	0	1	0	0	0	0	d__Bacteria;k__norank_d__Bacteria;p__Acidobacteriota;c__Vicinamibacteria;o__Vicinamibacterales;f__Vicinamibacteraceae;g__norank_f__Vicinamibacteraceae;s__uncultured_Acidobacteria_bacterium_g__norank_f__Vicinamibacteraceae
OTU1398	0	0	0	0	0	0	0	0	0	0	0	0	0	0	0	d__Bacteria;k__norank_d__Bacteria;p__Proteobacteria;c__Gammaproteobacteria;o__Gammaproteobacteria_Incertae_Sedis;f__unclassified_o__Gammaproteobacteria_Incertae_Sedis;g__Candidatus_Ovatusbacter;s__uncultured_bacterium_g__Candidatus_Ovatusbacter
OTU1399	0	0	0	0	0	0	0	0	0	0	0	0	0	0	0	d__Bacteria;k__norank_d__Bacteria;p__Dependentiae;c__Babeliae;o__Babeliales;f__unclassified_o__Babeliales;g__unclassified_o__Babeliales;s__unclassified_o__Babeliales
OTU1400	0	0	0	0	0	0	0	2	5	3	0	0	0	3	33	d__Bacteria;k__norank_d__Bacteria;p__Actinobacteriota;c__MB-A2-108;o__norank_c__MB-A2-108;f__norank_o__norank_c__MB-A2-108;g__norank_f__norank_o__norank_c__MB-A2-108;s__unclassified_g__norank_f__norank_o__norank_c__MB-A2-108
OTU1401	0	0	0	0	0	0	0	0	0	0	0	0	0	0	0	d__Bacteria;k__norank_d__Bacteria;p__Myxococcota;c__Polyangia;o__Haliangiales;f__Haliangiaceae;g__Haliangium;s__unclassified_g__Haliangium
OTU1402	0	0	0	0	0	0	0	0	0	0	0	0	0	0	0	d__Bacteria;k__norank_d__Bacteria;p__Chloroflexi;c__Ktedonobacteria;o__Ktedonobacterales;f__Ktedonobacteraceae;g__JG30a-KF-32;s__uncultured_Ktedobacteria_bacterium_g__JG30a-KF-32
OTU1403	0	0	0	0	0	0	0	0	0	0	0	0	0	0	0	d__Bacteria;k__norank_d__Bacteria;p__Firmicutes;c__Bacilli;o__Paenibacillales;f__Paenibacillaceae;g__unclassified_f__Paenibacillaceae;s__unclassified_f__Paenibacillaceae
OTU1404	0	0	0	0	0	0	0	0	0	0	0	0	0	0	0	d__Bacteria;k__norank_d__Bacteria;p__Chloroflexi;c__Ktedonobacteria;o__Ktedonobacterales;f__JG30-KF-AS9;g__norank_f__JG30-KF-AS9;s__uncultured_Thermosporothrix_sp._g__norank_f__JG30-KF-AS9
OTU1405	0	0	0	0	0	0	4	4	0	49	0	0	4	2	29	d__Bacteria;k__norank_d__Bacteria;p__Actinobacteriota;c__Actinobacteria;o__Pseudonocardiales;f__Pseudonocardiaceae;g__Amycolatopsis;s__unclassified_g__Amycolatopsis
OTU1406	0	0	0	0	0	0	1	1	2	1	5	1	1	3	6	d__Bacteria;k__norank_d__Bacteria;p__Spirochaetota;c__Leptospirae;o__Leptospirales;f__Leptospiraceae;g__Turneriella;s__metagenome_g__Turneriella
OTU1407	0	0	0	0	0	0	0	0	0	0	0	0	0	0	0	d__Bacteria;k__norank_d__Bacteria;p__Patescibacteria;c__Saccharimonadia;o__Saccharimonadales;f__WWH38;g__norank_f__WWH38;s__uncultured_bacterium_g__norank_f__WWH38
OTU1408	0	0	0	0	0	0	0	0	0	0	0	0	0	0	0	d__Bacteria;k__norank_d__Bacteria;p__Chloroflexi;c__Ktedonobacteria;o__C0119;f__norank_o__C0119;g__norank_f__norank_o__C0119;s__uncultured_bacterium_g__norank_f__norank_o__C0119
OTU1409	0	0	0	0	0	0	0	0	0	0	0	0	0	0	0	d__Bacteria;k__norank_d__Bacteria;p__Proteobacteria;c__Gammaproteobacteria;o__Diplorickettsiales;f__Diplorickettsiaceae;g__norank_f__Diplorickettsiaceae;s__unclassified_g__norank_f__Diplorickettsiaceae
OTU1410	0	0	0	0	0	0	0	0	0	7	0	0	0	0	0	d__Bacteria;k__norank_d__Bacteria;p__Firmicutes;c__Bacilli;o__Bacillales;f__Bacillaceae;g__unclassified_f__Bacillaceae;s__unclassified_f__Bacillaceae
OTU1411	0	0	0	0	0	1	6	0	1	0	1	1	0	2	0	d__Bacteria;k__norank_d__Bacteria;p__Chloroflexi;c__Anaerolineae;o__Caldilineales;f__Caldilineaceae;g__Litorilinea;s__unclassified_g__Litorilinea
OTU1412	0	0	0	0	0	0	1	0	0	0	0	0	0	0	0	d__Bacteria;k__norank_d__Bacteria;p__Bacteroidota;c__Bacteroidia;o__Chitinophagales;f__Chitinophagaceae;g__Terrimonas;s__unclassified_g__Terrimonas
OTU1413	0	0	0	0	0	0	6	0	15	7	1	2	1	0	6	d__Bacteria;k__norank_d__Bacteria;p__Acidobacteriota;c__Blastocatellia;o__Pyrinomonadales;f__Pyrinomonadaceae;g__RB41;s__unclassified_g__RB41
OTU1414	0	0	0	0	0	0	0	0	0	0	0	0	0	0	0	d__Bacteria;k__norank_d__Bacteria;p__Patescibacteria;c__Saccharimonadia;o__Saccharimonadales;f__norank_o__Saccharimonadales;g__norank_f__norank_o__Saccharimonadales;s__uncultured_bacterium_g__norank_f__norank_o__Saccharimonadales
OTU1415	0	0	0	0	0	0	0	0	0	0	0	0	0	0	0	d__Bacteria;k__norank_d__Bacteria;p__Patescibacteria;c__Saccharimonadia;o__Saccharimonadales;f__norank_o__Saccharimonadales;g__norank_f__norank_o__Saccharimonadales;s__unclassified_g__norank_f__norank_o__Saccharimonadales
OTU1416	0	0	0	0	0	0	0	0	0	0	0	1	0	0	0	d__Bacteria;k__norank_d__Bacteria;p__Proteobacteria;c__Alphaproteobacteria;o__Paracaedibacterales;f__Paracaedibacteraceae;g__Candidatus_Captivus;s__unclassified_g__Candidatus_Captivus
OTU1417	0	0	0	0	0	0	0	0	0	0	0	0	0	4	0	d__Bacteria;k__norank_d__Bacteria;p__Patescibacteria;c__Saccharimonadia;o__Saccharimonadales;f__WWH38;g__norank_f__WWH38;s__unclassified_g__norank_f__WWH38
OTU1418	0	0	0	0	0	0	0	0	0	0	0	0	0	0	0	d__Bacteria;k__norank_d__Bacteria;p__Patescibacteria;c__Saccharimonadia;o__Saccharimonadales;f__unclassified_o__Saccharimonadales;g__unclassified_o__Saccharimonadales;s__unclassified_o__Saccharimonadales
OTU1419	0	0	0	0	0	4	11	87	33	64	17	3	64	53	24	d__Bacteria;k__norank_d__Bacteria;p__Acidobacteriota;c__Vicinamibacteria;o__Vicinamibacterales;f__norank_o__Vicinamibacterales;g__norank_f__norank_o__Vicinamibacterales;s__unclassified_g__norank_f__norank_o__Vicinamibacterales
OTU1420	0	0	0	0	0	0	0	0	0	0	0	0	0	0	0	d__Bacteria;k__norank_d__Bacteria;p__Chloroflexi;c__Anaerolineae;o__SBR1031;f__norank_o__SBR1031;g__norank_f__norank_o__SBR1031;s__uncultured_Gemmatimonadetes_bacterium_g__norank_f__norank
OTU1421	0	0	0	0	0	0	0	0	0	0	0	0	0	0	0	d__Bacteria;k__norank_d__Bacteria;p__Actinobacteriota;c__Thermoleophilia;o__Gaiellales;f__norank_o__Gaiellales;g__norank_f__norank_o__Gaiellales;s__unclassified_g__norank_f__norank_o__Gaiellales
OTU1422	0	0	0	0	0	0	0	0	0	0	0	0	0	0	0	d__Bacteria;k__norank_d__Bacteria;p__Bacteroidota;c__Bacteroidia;o__Cytophagales;f__Cytophagaceae;g__Sporocytophaga;s__metagenome_g__Sporocytophaga
OTU1423	0	0	0	0	0	0	0	0	0	0	0	0	0	0	0	d__Bacteria;k__norank_d__Bacteria;p__Proteobacteria;c__Gammaproteobacteria;o__Diplorickettsiales;f__Diplorickettsiaceae;g__Aquicella;s__unclassified_g__Aquicella
OTU1424	0	0	0	0	0	0	0	0	0	0	4	0	0	3	0	d__Bacteria;k__norank_d__Bacteria;p__Verrucomicrobiota;c__Chlamydiae;o__Chlamydiales;f__Parachlamydiaceae;g__norank_f__Parachlamydiaceae;s__metagenome_g__norank_f__Parachlamydiaceae
OTU1425	0	0	0	0	0	0	0	0	0	0	1	0	0	0	0	d__Bacteria;k__norank_d__Bacteria;p__Verrucomicrobiota;c__Chlamydiae;o__Chlamydiales;f__Criblamydiaceae;g__norank_f__Criblamydiaceae;s__uncultured_bacterium_g__norank_f__Criblamydiaceae
OTU1426	0	0	0	0	0	0	0	0	0	1	0	0	0	0	1	d__Bacteria;k__norank_d__Bacteria;p__Verrucomicrobiota;c__Verrucomicrobiae;o__Pedosphaerales;f__Pedosphaeraceae;g__norank_f__Pedosphaeraceae;s__metagenome_g__norank_f__Pedosphaeraceae
OTU1427	0	0	0	0	0	0	2	0	0	1	0	0	0	1	1	d__Bacteria;k__norank_d__Bacteria;p__Bdellovibrionota;c__Bdellovibrionia;o__Bacteriovoracales;f__Bacteriovoracaceae;g__Peredibacter;s__unclassified_g__Peredibacter
OTU1428	0	0	0	0	0	0	0	0	0	0	0	0	0	0	0	d__Bacteria;k__norank_d__Bacteria;p__Proteobacteria;c__Gammaproteobacteria;o__unclassified_c__Gammaproteobacteria;f__unclassified_c__Gammaproteobacteria;g__unclassified_c__Gammaproteobacteria;s__unclassified_c__Gammaproteobacteria
OTU1429	0	0	0	0	0	0	0	0	0	0	0	0	0	0	0	d__Bacteria;k__norank_d__Bacteria;p__Chloroflexi;c__Ktedonobacteria;o__Ktedonobacterales;f__Ktedonobacteraceae;g__1921-2;s__uncultured_bacterium_g__1921-2
OTU1430	0	0	0	0	0	0	0	0	0	0	0	0	0	0	0	d__Bacteria;k__norank_d__Bacteria;p__Bacteroidota;c__Bacteroidia;o__Chitinophagales;f__Chitinophagaceae;g__Edaphobaculum;s__uncultured_Bacteroidetes_bacterium_g__Edaphobaculum
OTU1431	0	0	0	0	0	0	1	0	0	0	2	0	0	3	0	d__Bacteria;k__norank_d__Bacteria;p__Bacteroidota;c__Bacteroidia;o__Chitinophagales;f__Chitinophagaceae;g__norank_f__Chitinophagaceae;s__unclassified_g__norank_f__Chitinophagaceae
OTU1432	0	0	0	0	0	0	0	0	0	0	0	0	0	0	0	d__Bacteria;k__norank_d__Bacteria;p__Firmicutes;c__Bacilli;o__Paenibacillales;f__Paenibacillaceae;g__unclassified_f__Paenibacillaceae;s__unclassified_f__Paenibacillaceae
OTU1433	0	0	0	0	0	0	0	0	1	5	2	7	1	7	0	d__Bacteria;k__norank_d__Bacteria;p__Bacteroidota;c__Bacteroidia;o__Cytophagales;f__Spirosomaceae;g__Dyadobacter;s__Dyadobacter_fermentans
OTU1434	0	0	0	0	0	0	0	0	0	0	0	0	0	0	0	d__Bacteria;k__norank_d__Bacteria;p__Chloroflexi;c__Ktedonobacteria;o__Ktedonobacterales;f__Ktedonobacteraceae;g__unclassified_f__Ktedonobacteraceae;s__unclassified_f__Ktedonobacteraceae
OTU1435	0	0	0	0	0	17	25	13	13	33	10	12	28	22	17	d__Bacteria;k__norank_d__Bacteria;p__Actinobacteriota;c__Acidimicrobiia;o__IMCC26256;f__norank_o__IMCC26256;g__norank_f__norank_o__IMCC26256;s__unclassified_g__norank_f__norank_o__IMCC26256
OTU1436	0	0	0	0	0	1	2	0	6	0	7	0	8	49	1	d__Bacteria;k__norank_d__Bacteria;p__Bacteroidota;c__Bacteroidia;o__Chitinophagales;f__Chitinophagaceae;g__norank_f__Chitinophagaceae;s__uncultured_Sphingobacteriales_bacterium_g__norank_f__Chitinophagaceae
OTU1437	0	0	0	0	0	0	0	0	0	0	0	0	0	0	0	d__Bacteria;k__norank_d__Bacteria;p__Verrucomicrobiota;c__Verrucomicrobiae;o__Methylacidiphilales;f__Methylacidiphilaceae;g__norank_f__Methylacidiphilaceae;s__metagenome_g__norank_f__Methylacidiphilaceae
OTU1438	0	0	0	0	0	0	0	0	0	0	0	0	0	0	0	d__Bacteria;k__norank_d__Bacteria;p__Bacteroidota;c__Bacteroidia;o__Chitinophagales;f__Chitinophagaceae;g__norank_f__Chitinophagaceae;s__metagenome_g__norank_f__Chitinophagaceae
OTU1439	0	0	0	0	0	0	0	0	0	0	0	0	0	0	0	d__Bacteria;k__norank_d__Bacteria;p__Firmicutes;c__Bacilli;o__Paenibacillales;f__Paenibacillaceae;g__norank_f__Paenibacillaceae;s__uncultured_compost_bacterium_g__norank_f__Paenibacillaceae
OTU1440	0	0	0	0	0	0	0	0	0	0	0	0	0	0	0	d__Bacteria;k__norank_d__Bacteria;p__Chloroflexi;c__Anaerolineae;o__SBR1031;f__norank_o__SBR1031;g__norank_f__norank_o__SBR1031;s__uncultured_Gemmatimonadetes_bacterium_g__norank_f__norank
OTU1441	8	10	17	1	3	0	0	0	30	0	8	7	13	17	4	d__Bacteria;k__norank_d__Bacteria;p__Bacteroidota;c__Bacteroidia;o__Flavobacteriales;f__Weeksellaceae;g__Chryseobacterium;s__unclassified_g__Chryseobacterium
OTU1442	0	0	0	0	0	0	0	0	0	0	0	0	2	0	0	d__Bacteria;k__norank_d__Bacteria;p__Proteobacteria;c__Gammaproteobacteria;o__Gammaproteobacteria_Incertae_Sedis;f__unclassified_o__Gammaproteobacteria_Incertae_Sedis;g__Candidatus_Ovatusbacter;s__uncultured_bacterium_g__Candidatus_Ovatusbacter
OTU1443	2	0	0	47	23	6	6	3	12	5	93	74	27	83	119	d__Bacteria;k__norank_d__Bacteria;p__Proteobacteria;c__Gammaproteobacteria;o__Pseudomonadales;f__Pseudomonadaceae;g__Pseudomonas;s__unclassified_g__Pseudomonas
OTU1444	0	0	0	0	0	0	1	1	0	5	6	1	1	5	1	d__Bacteria;k__norank_d__Bacteria;p__Proteobacteria;c__Gammaproteobacteria;o__Burkholderiales;f__Comamonadaceae;g__Rhizobacter;s__uncultured_bacterium_g__Rhizobacter
OTU1445	10	0	0	0	0	2	1	0	2	2	9	3	2	9	4	d__Bacteria;k__norank_d__Bacteria;p__Bdellovibrionota;c__Bdellovibrionia;o__Bdellovibrionales;f__Bdellovibrionaceae;g__Bdellovibrio;s__uncultured_bacterium_g__Bdellovibrio
OTU1446	3	5	0	11	9	18	13	4	16	9	213	205	24	116	25	d__Bacteria;k__norank_d__Bacteria;p__Proteobacteria;c__Gammaproteobacteria;o__Burkholderiales;f__Comamonadaceae;g__Variovorax;s__unclassified_g__Variovorax
OTU1447	0	0	0	0	0	0	0	0	0	0	0	0	0	0	0	d__Bacteria;k__norank_d__Bacteria;p__Proteobacteria;c__Gammaproteobacteria;o__Diplorickettsiales;f__Diplorickettsiaceae;g__norank_f__Diplorickettsiaceae;s__uncultured_bacterium_g__norank_f__Diplorickettsiaceae
OTU1448	0	0	0	0	0	0	0	0	0	0	0	1	0	0	0	d__Bacteria;k__norank_d__Bacteria;p__Acidobacteriota;c__Thermoanaerobaculia;o__Thermoanaerobaculales;f__Thermoanaerobaculaceae;g__Subgroup_10;s__unclassified_g__Subgroup_10
OTU1449	0	0	0	0	0	0	0	0	0	0	0	0	0	0	0	d__Bacteria;k__norank_d__Bacteria;p__Gemmatimonadota;c__Longimicrobia;o__Longimicrobiales;f__Longimicrobiaceae;g__YC-ZSS-LKJ147;s__uncultured_bacterium_g__YC-ZSS-LKJ147
OTU1450	0	0	0	0	0	0	0	0	0	0	0	0	0	4	0	d__Bacteria;k__norank_d__Bacteria;p__Chloroflexi;c__Chloroflexia;o__Thermomicrobiales;f__JG30-KF-CM45;g__norank_f__JG30-KF-CM45;s__metagenome_g__norank_f__JG30-KF-CM45
OTU1451	0	0	0	0	0	0	0	0	0	0	0	0	1	0	0	d__Bacteria;k__norank_d__Bacteria;p__Myxococcota;c__Polyangia;o__Polyangiales;f__Sandaracinaceae;g__Sandaracinus;s__Sandaracinus_amylolyticus
OTU1452	0	0	0	0	0	0	0	0	0	0	1	2	0	0	0	d__Bacteria;k__norank_d__Bacteria;p__Verrucomicrobiota;c__Verrucomicrobiae;o__Chthoniobacterales;f__Chthoniobacteraceae;g__Chthoniobacter;s__uncultured_bacterium_g__Chthoniobacter
OTU1453	0	0	0	0	0	0	0	0	0	0	0	0	0	0	0	d__Bacteria;k__norank_d__Bacteria;p__Firmicutes;c__Symbiobacteriia;o__Symbiobacteriales;f__Symbiobacteraceae;g__Symbiobacterium;s__unclassified_g__Symbiobacterium
OTU1454	0	0	0	0	0	0	0	0	0	0	0	0	0	1	0	d__Bacteria;k__norank_d__Bacteria;p__Proteobacteria;c__Gammaproteobacteria;o__Xanthomonadales;f__Rhodanobacteraceae;g__Rhodanobacter;s__unclassified_g__Rhodanobacter
OTU1455	0	0	0	0	0	0	0	0	0	0	0	1	1	0	0	d__Bacteria;k__norank_d__Bacteria;p__unclassified_k__norank_d__Bacteria;c__unclassified_k__norank_d__Bacteria;o__unclassified_k__norank_d__Bacteria;f__unclassified_k__norank_d__Bacteria;g__unclassified_k__norank_d__Bacteria;s__unclassified_k__norank_d__Bacteria
OTU1456	0	0	0	9	0	0	0	0	0	3	0	2	0	4	0	d__Bacteria;k__norank_d__Bacteria;p__Proteobacteria;c__Gammaproteobacteria;o__Burkholderiales;f__Burkholderiaceae;g__Burkholderia-Caballeronia-Paraburkholderia;s__Burkholderia_ambifaria_AMMD
OTU1457	0	0	0	0	0	0	0	0	0	0	0	0	0	0	0	d__Bacteria;k__norank_d__Bacteria;p__Proteobacteria;c__Gammaproteobacteria;o__unclassified_c__Gammaproteobacteria;f__unclassified_c__Gammaproteobacteria;g__unclassified_c__Gammaproteobacteria;s__unclassified_c__Gammaproteobacteria
OTU1458	0	0	0	0	0	0	0	0	0	0	0	0	0	0	0	d__Bacteria;k__norank_d__Bacteria;p__Proteobacteria;c__Gammaproteobacteria;o__Diplorickettsiales;f__Diplorickettsiaceae;g__Aquicella;s__uncultured_bacterium_g__Aquicella
OTU1459	0	0	0	0	0	0	0	0	0	0	0	0	0	0	0	d__Bacteria;k__norank_d__Bacteria;p__Proteobacteria;c__Gammaproteobacteria;o__Xanthomonadales;f__Xanthomonadaceae;g__Pseudoxanthomonas;s__uncultured_bacterium_g__Pseudoxanthomonas
OTU1460	0	0	0	0	19	0	0	0	0	2	1	0	0	3	0	d__Bacteria;k__norank_d__Bacteria;p__Verrucomicrobiota;c__Chlamydiae;o__Chlamydiales;f__Parachlamydiaceae;g__unclassified_f__Parachlamydiaceae;s__unclassified_f__Parachlamydiaceae
OTU1461	0	0	0	0	0	0	0	0	0	0	0	0	0	0	0	d__Bacteria;k__norank_d__Bacteria;p__Actinobacteriota;c__Thermoleophilia;o__Solirubrobacterales;f__Solirubrobacteraceae;g__Conexibacter;s__uncultured_bacterium_g__Conexibacter
OTU1462	0	0	0	0	0	0	0	0	0	0	0	0	0	0	0	d__Bacteria;k__norank_d__Bacteria;p__Proteobacteria;c__Gammaproteobacteria;o__norank_c__Gammaproteobacteria;f__norank_o__norank_c__Gammaproteobacteria;g__norank_f__norank_o__norank_c__Gammaproteobacteria;s__metagenome_g__norank_f__norank_o__norank_c__Gammaproteobacteria
OTU1463	0	0	0	0	0	0	0	0	0	0	0	0	0	0	0	d__Bacteria;k__norank_d__Bacteria;p__Proteobacteria;c__Gammaproteobacteria;o__unclassified_c__Gammaproteobacteria;f__unclassified_c__Gammaproteobacteria;g__unclassified_c__Gammaproteobacteria;s__unclassified_c__Gammaproteobacteria
OTU1464	0	0	0	0	0	0	0	0	0	0	3	0	0	0	0	d__Bacteria;k__norank_d__Bacteria;p__Dependentiae;c__Babeliae;o__Babeliales;f__UBA12409;g__norank_f__UBA12409;s__uncultured_bacterium_g__norank_f__UBA12409
OTU1465	0	0	0	0	0	0	0	0	0	0	0	0	0	0	0	d__Bacteria;k__norank_d__Bacteria;p__Verrucomicrobiota;c__Verrucomicrobiae;o__Chthoniobacterales;f__Chthoniobacteraceae;g__Chthoniobacter;s__unclassified_g__Chthoniobacter
OTU1466	0	0	0	0	0	0	0	0	0	2	0	0	0	0	0	d__Bacteria;k__norank_d__Bacteria;p__Dependentiae;c__Babeliae;o__Babeliales;f__Vermiphilaceae;g__norank_f__Vermiphilaceae;s__unclassified_g__norank_f__Vermiphilaceae
OTU1467	0	0	0	0	0	0	0	0	0	0	0	0	0	0	0	d__Bacteria;k__norank_d__Bacteria;p__Proteobacteria;c__Gammaproteobacteria;o__Gammaproteobacteria_Incertae_Sedis;f__unclassified_o__Gammaproteobacteria_Incertae_Sedis;g__Candidatus_Ovatusbacter;s__uncultured_bacterium_g__Candidatus_Ovatusbacter
OTU1468	0	0	0	0	0	0	0	0	0	0	0	0	0	0	0	d__Bacteria;k__norank_d__Bacteria;p__Dependentiae;c__Babeliae;o__Babeliales;f__Babeliaceae;g__norank_f__Babeliaceae;s__uncultured_bacterium_g__norank_f__Babeliaceae
OTU1469	0	0	0	0	0	0	0	0	0	0	0	0	0	0	0	d__Bacteria;k__norank_d__Bacteria;p__Proteobacteria;c__Gammaproteobacteria;o__Diplorickettsiales;f__Diplorickettsiaceae;g__Aquicella;s__unclassified_g__Aquicella
OTU1470	0	0	0	0	0	1	1	0	4	1	0	0	0	0	1	d__Bacteria;k__norank_d__Bacteria;p__Actinobacteriota;c__Thermoleophilia;o__Solirubrobacterales;f__Solirubrobacteraceae;g__Conexibacter;s__uncultured_bacterium_g__Conexibacter
OTU1471	0	0	0	0	0	0	0	0	0	0	0	0	0	0	0	d__Bacteria;k__norank_d__Bacteria;p__Bacteroidota;c__Bacteroidia;o__Chitinophagales;f__Chitinophagaceae;g__Segetibacter;s__uncultured_bacterium_g__Segetibacter
OTU1472	0	0	0	9	0	0	0	0	0	0	0	0	0	0	0	d__Bacteria;k__norank_d__Bacteria;p__Proteobacteria;c__Gammaproteobacteria;o__Burkholderiales;f__Oxalobacteraceae;g__Herbaspirillum;s__unclassified_g__Herbaspirillum
OTU1473	0	0	0	0	0	0	0	0	0	0	0	0	0	0	0	d__Bacteria;k__norank_d__Bacteria;p__Firmicutes;c__Bacilli;o__Alicyclobacillales;f__Alicyclobacillaceae;g__unclassified_f__Alicyclobacillaceae;s__unclassified_f__Alicyclobacillaceae
OTU1474	0	0	0	0	0	0	0	0	0	0	0	0	0	0	0	d__Bacteria;k__norank_d__Bacteria;p__Patescibacteria;c__Microgenomatia;o__Candidatus_Woesebacteria;f__norank_o__Candidatus_Woesebacteria;g__norank_f__norank_o__Candidatus_Woesebacteria;s__uncultured_bacterium_g__norank_f__norank_o__Candidatus_Woesebacteria
OTU1475	0	0	0	0	0	0	0	0	0	0	0	0	0	0	0	d__Bacteria;k__norank_d__Bacteria;p__Actinobacteriota;c__Thermoleophilia;o__Solirubrobacterales;f__67-14;g__norank_f__67-14;s__uncultured_actinobacterium_g__norank_f__67-14
OTU1476	0	0	0	0	0	0	0	0	0	0	0	0	0	0	0	d__Bacteria;k__norank_d__Bacteria;p__Verrucomicrobiota;c__Chlamydiae;o__Chlamydiales;f__Parachlamydiaceae;g__Neochlamydia;s__unclassified_g__Neochlamydia
OTU1477	0	0	0	0	0	0	0	0	0	0	0	0	0	0	0	d__Bacteria;k__norank_d__Bacteria;p__Proteobacteria;c__Gammaproteobacteria;o__Diplorickettsiales;f__Diplorickettsiaceae;g__Aquicella;s__uncultured_bacterium_g__Aquicella
OTU1478	0	0	0	0	0	0	2	0	1	5	1	8	0	1	4	d__Bacteria;k__norank_d__Bacteria;p__Bdellovibrionota;c__Bdellovibrionia;o__Bdellovibrionales;f__Bdellovibrionaceae;g__Bdellovibrio;s__metagenome_g__Bdellovibrio
OTU1479	0	0	0	1	8	0	0	0	0	1	0	4	0	0	2	d__Bacteria;k__norank_d__Bacteria;p__Proteobacteria;c__Gammaproteobacteria;o__Burkholderiales;f__Methylophilaceae;g__unclassified_f__Methylophilaceae;s__unclassified_f__Methylophilaceae
OTU1480	0	1	0	0	0	2	0	1	2	3	1	2	4	7	2	d__Bacteria;k__norank_d__Bacteria;p__Proteobacteria;c__Gammaproteobacteria;o__Gammaproteobacteria_Incertae_Sedis;f__unclassified_o__Gammaproteobacteria_Incertae_Sedis;g__Acidibacter;s__uncultured_gamma_proteobacterium_g__Acidibacter
OTU1481	0	0	0	0	0	0	0	0	0	0	0	0	0	0	0	d__Bacteria;k__norank_d__Bacteria;p__Proteobacteria;c__Gammaproteobacteria;o__Diplorickettsiales;f__Diplorickettsiaceae;g__norank_f__Diplorickettsiaceae;s__unclassified_g__norank_f__Diplorickettsiaceae
OTU1482	0	0	0	0	0	0	0	0	0	0	0	0	0	0	0	d__Bacteria;k__norank_d__Bacteria;p__Proteobacteria;c__Gammaproteobacteria;o__Gammaproteobacteria_Incertae_Sedis;f__unclassified_o__Gammaproteobacteria_Incertae_Sedis;g__Candidatus_Berkiella;s__uncultured_bacterium_g__Candidatus_Berkiella
OTU1483	0	0	0	9	0	0	0	0	0	0	0	0	0	0	0	d__Bacteria;k__norank_d__Bacteria;p__Proteobacteria;c__Alphaproteobacteria;o__Acetobacterales;f__Acetobacteraceae;g__Roseomonas;s__unclassified_g__Roseomonas
OTU1484	0	0	0	0	0	0	0	0	0	1	1	0	1	0	0	d__Bacteria;k__norank_d__Bacteria;p__Proteobacteria;c__Gammaproteobacteria;o__Coxiellales;f__Coxiellaceae;g__Coxiella;s__uncultured_bacterium_g__Coxiella
OTU1485	0	0	0	0	0	0	0	0	0	0	2	0	1	0	1	d__Bacteria;k__norank_d__Bacteria;p__Planctomycetota;c__Planctomycetes;o__Gemmatales;f__Gemmataceae;g__norank_f__Gemmataceae;s__uncultured_planctomycete_g__norank_f__Gemmataceae
OTU1486	0	0	0	0	0	0	0	0	0	0	0	0	0	0	0	d__Bacteria;k__norank_d__Bacteria;p__Firmicutes;c__Clostridia;o__Lachnospirales;f__Lachnospiraceae;g__unclassified_f__Lachnospiraceae;s__unclassified_f__Lachnospiraceae
OTU1487	0	0	0	0	0	0	0	0	0	0	0	0	0	0	0	d__Bacteria;k__norank_d__Bacteria;p__Proteobacteria;c__Gammaproteobacteria;o__Diplorickettsiales;f__Diplorickettsiaceae;g__norank_f__Diplorickettsiaceae;s__unclassified_g__norank_f__Diplorickettsiaceae
OTU1488	0	0	0	0	0	0	0	0	0	0	0	0	0	4	0	d__Bacteria;k__norank_d__Bacteria;p__Patescibacteria;c__Saccharimonadia;o__Saccharimonadales;f__LWQ8;g__norank_f__LWQ8;s__uncultured_bacterium_g__norank_f__LWQ8
OTU1489	0	0	0	0	0	0	0	0	0	0	0	0	0	0	0	d__Bacteria;k__norank_d__Bacteria;p__Actinobacteriota;c__Actinobacteria;o__Micrococcales;f__Microbacteriaceae;g__Leifsonia;s__unclassified_g__Leifsonia
OTU1490	0	0	0	0	0	0	0	0	0	0	0	0	0	0	0	d__Bacteria;k__norank_d__Bacteria;p__Firmicutes;c__Symbiobacteriia;o__Symbiobacteriales;f__Symbiobacteraceae;g__norank_f__Symbiobacteraceae;s__bacterium_enrichment_culture_clone_heteroA10_4W
OTU1491	0	0	0	0	0	0	0	0	1	0	0	0	0	0	0	d__Bacteria;k__norank_d__Bacteria;p__Dependentiae;c__Babeliae;o__Babeliales;f__Vermiphilaceae;g__norank_f__Vermiphilaceae;s__uncultured_bacterium_g__norank_f__Vermiphilaceae
OTU1492	0	0	0	0	0	0	0	0	0	0	0	0	1	0	0	d__Bacteria;k__norank_d__Bacteria;p__Planctomycetota;c__Planctomycetes;o__Isosphaerales;f__Isosphaeraceae;g__Singulisphaera;s__unclassified_g__Singulisphaera
OTU1493	0	0	0	0	0	0	0	0	0	0	0	0	0	0	0	d__Bacteria;k__norank_d__Bacteria;p__Verrucomicrobiota;c__Chlamydiae;o__Chlamydiales;f__Chlamydiaceae;g__unclassified_f__Chlamydiaceae;s__unclassified_f__Chlamydiaceae
OTU1494	0	0	0	0	0	0	0	0	0	0	0	0	0	0	0	d__Bacteria;k__norank_d__Bacteria;p__Proteobacteria;c__Gammaproteobacteria;o__Diplorickettsiales;f__Diplorickettsiaceae;g__norank_f__Diplorickettsiaceae;s__unclassified_g__norank_f__Diplorickettsiaceae
OTU1495	0	0	0	0	0	0	0	0	0	1	0	0	0	0	1	d__Bacteria;k__norank_d__Bacteria;p__Verrucomicrobiota;c__Chlamydiae;o__Chlamydiales;f__Parachlamydiaceae;g__unclassified_f__Parachlamydiaceae;s__unclassified_f__Parachlamydiaceae
OTU1496	0	0	0	0	0	0	0	0	0	0	0	0	0	0	0	d__Bacteria;k__norank_d__Bacteria;p__Proteobacteria;c__Gammaproteobacteria;o__Burkholderiales;f__Burkholderiaceae;g__unclassified_f__Burkholderiaceae;s__unclassified_f__Burkholderiaceae
OTU1497	0	0	0	0	0	0	0	0	0	0	0	0	0	0	0	d__Bacteria;k__norank_d__Bacteria;p__Proteobacteria;c__Gammaproteobacteria;o__Xanthomonadales;f__Xanthomonadaceae;g__unclassified_f__Xanthomonadaceae;s__unclassified_f__Xanthomonadaceae
OTU1498	0	0	0	0	0	0	0	0	0	0	0	0	1	0	0	d__Bacteria;k__norank_d__Bacteria;p__Proteobacteria;c__Gammaproteobacteria;o__Diplorickettsiales;f__Diplorickettsiaceae;g__Aquicella;s__uncultured_Coxiellaceae_bacterium_g__Aquicella
OTU1499	0	0	0	0	0	0	0	0	0	0	0	0	0	0	0	d__Bacteria;k__norank_d__Bacteria;p__Proteobacteria;c__Gammaproteobacteria;o__unclassified_c__Gammaproteobacteria;f__unclassified_c__Gammaproteobacteria;g__unclassified_c__Gammaproteobacteria;s__unclassified_c__Gammaproteobacteria
OTU1500	0	0	0	0	0	0	0	0	0	0	0	0	0	0	0	d__Bacteria;k__norank_d__Bacteria;p__Firmicutes;c__Desulfotomaculia;o__Desulfotomaculales;f__Desulfallas-Sporotomaculum;g__norank_f__Desulfallas-Sporotomaculum;s__Desulfallas_thermosapovorans
OTU1501	0	0	0	0	0	0	0	0	0	0	0	0	0	0	0	d__Bacteria;k__norank_d__Bacteria;p__Planctomycetota;c__Planctomycetes;o__Gemmatales;f__Gemmataceae;g__norank_f__Gemmataceae;s__unclassified_g__norank_f__Gemmataceae
OTU1502	0	0	0	0	0	1	0	0	0	0	0	2	0	0	0	d__Bacteria;k__norank_d__Bacteria;p__Dependentiae;c__Babeliae;o__Babeliales;f__Babeliaceae;g__norank_f__Babeliaceae;s__uncultured_organism_g__norank_f__Babeliaceae
OTU1503	0	0	0	0	0	3	0	3	0	2	1	1	0	0	1	d__Bacteria;k__norank_d__Bacteria;p__Proteobacteria;c__Gammaproteobacteria;o__Coxiellales;f__Coxiellaceae;g__Coxiella;s__uncultured_gamma_proteobacterium_g__Coxiella
OTU1504	0	0	0	0	0	0	0	0	0	0	0	0	0	0	0	d__Bacteria;k__norank_d__Bacteria;p__Proteobacteria;c__Gammaproteobacteria;o__unclassified_c__Gammaproteobacteria;f__unclassified_c__Gammaproteobacteria;g__unclassified_c__Gammaproteobacteria;s__unclassified_c__Gammaproteobacteria
OTU1505	0	0	0	0	0	0	0	0	0	0	0	0	0	0	0	d__Bacteria;k__norank_d__Bacteria;p__Firmicutes;c__Bacilli;o__Entomoplasmatales;f__type_III;g__norank_f__type_III;s__uncultured_Mollicutes_bacterium_g__norank
OTU1506	0	0	0	0	0	0	0	0	0	0	0	0	0	0	0	d__Bacteria;k__norank_d__Bacteria;p__Verrucomicrobiota;c__Chlamydiae;o__Chlamydiales;f__Chlamydiaceae;g__norank_f__Chlamydiaceae;s__uncultured_Chlamydiales_bacterium_g__norank_f__Chlamydiaceae
OTU1507	0	0	0	0	0	0	0	0	0	0	0	0	0	0	0	d__Bacteria;k__norank_d__Bacteria;p__Firmicutes;c__Negativicutes;o__Veillonellales-Selenomonadales;f__norank_o__Veillonellales-Selenomonadales;g__norank_f__norank_o__Veillonellales-Selenomonadales;s__uncultured_bacterium_SJA-143
OTU1508	4	0	0	7	5	2	0	1	0	0	5	0	1	7	0	d__Bacteria;k__norank_d__Bacteria;p__Actinobacteriota;c__Actinobacteria;o__Corynebacteriales;f__Mycobacteriaceae;g__Mycobacterium;s__Mycobacterium_celatum_g__Mycobacterium
OTU1509	0	0	0	0	0	0	1	2	1	0	19	11	3	10	9	d__Bacteria;k__norank_d__Bacteria;p__Verrucomicrobiota;c__Verrucomicrobiae;o__Chthoniobacterales;f__Terrimicrobiaceae;g__Terrimicrobium;s__uncultured_bacterium_g__Terrimicrobium
OTU1510	0	0	0	0	0	0	0	0	0	0	0	0	0	0	0	d__Bacteria;k__norank_d__Bacteria;p__Proteobacteria;c__Gammaproteobacteria;o__Diplorickettsiales;f__Diplorickettsiaceae;g__norank_f__Diplorickettsiaceae;s__unclassified_g__norank_f__Diplorickettsiaceae
OTU1511	0	0	0	0	0	0	0	0	0	0	0	0	0	0	0	d__Bacteria;k__norank_d__Bacteria;p__Proteobacteria;c__Gammaproteobacteria;o__Coxiellales;f__Coxiellaceae;g__Coxiella;s__uncultured_bacterium_g__Coxiella
OTU1512	0	0	0	0	0	0	0	7	2	2	0	0	1	0	0	d__Bacteria;k__norank_d__Bacteria;p__Acidobacteriota;c__Acidobacteriae;o__Subgroup_2;f__norank_o__Subgroup_2;g__norank_f__norank_o__Subgroup_2;s__unclassified_g__norank_f__norank_o__Subgroup_2
OTU1513	0	0	0	0	0	0	0	0	0	0	0	0	0	0	0	d__Bacteria;k__norank_d__Bacteria;p__Proteobacteria;c__Gammaproteobacteria;o__Diplorickettsiales;f__Diplorickettsiaceae;g__Aquicella;s__unclassified_g__Aquicella
OTU1514	0	0	0	0	0	0	0	0	0	0	0	0	0	0	0	d__Bacteria;k__norank_d__Bacteria;p__Myxococcota;c__Myxococcia;o__Myxococcales;f__Myxococcaceae;g__KD3-10;s__metagenome_g__KD3-10
OTU1515	0	0	0	0	0	1	0	0	0	0	0	0	0	1	0	d__Bacteria;k__norank_d__Bacteria;p__Proteobacteria;c__Gammaproteobacteria;o__Legionellales;f__Legionellaceae;g__Legionella;s__uncultured_Legionella_sp._g__Legionella
OTU1516	0	0	0	0	0	6	23	7	10	14	27	73	12	19	2	d__Bacteria;k__norank_d__Bacteria;p__Actinobacteriota;c__Actinobacteria;o__Micromonosporales;f__Micromonosporaceae;g__Rhizocola;s__unclassified_g__Rhizocola
OTU1517	0	0	0	0	0	0	0	1	1	8	1	0	1	1	0	d__Bacteria;k__norank_d__Bacteria;p__Proteobacteria;c__Gammaproteobacteria;o__unclassified_c__Gammaproteobacteria;f__unclassified_c__Gammaproteobacteria;g__unclassified_c__Gammaproteobacteria;s__unclassified_c__Gammaproteobacteria
OTU1518	0	0	0	0	0	0	0	0	0	0	0	0	0	0	0	d__Bacteria;k__norank_d__Bacteria;p__Chloroflexi;c__Ktedonobacteria;o__C0119;f__norank_o__C0119;g__norank_f__norank_o__C0119;s__uncultured_soil_bacterium_g__norank_f__norank_o__C0119
OTU1519	0	0	0	0	0	0	0	0	0	0	0	2	3	5	0	d__Bacteria;k__norank_d__Bacteria;p__Bacteroidota;c__Bacteroidia;o__Chitinophagales;f__Chitinophagaceae;g__Niastella;s__metagenome_g__Niastella
OTU1520	0	0	0	0	0	0	0	0	0	0	0	0	0	0	0	d__Bacteria;k__norank_d__Bacteria;p__Planctomycetota;c__Planctomycetes;o__Gemmatales;f__Gemmataceae;g__norank_f__Gemmataceae;s__unclassified_g__norank_f__Gemmataceae
OTU1521	0	0	0	0	0	2	1	0	1	4	1	0	0	0	0	d__Bacteria;k__norank_d__Bacteria;p__Bdellovibrionota;c__Oligoflexia;o__0319-6G20;f__norank_o__0319-6G20;g__norank_f__norank_o__0319-6G20;s__unclassified_g__norank_f__norank_o__0319-6G20
OTU1522	0	0	0	0	0	0	0	0	0	0	0	0	0	0	0	d__Bacteria;k__norank_d__Bacteria;p__Verrucomicrobiota;c__Chlamydiae;o__Chlamydiales;f__unclassified_o__Chlamydiales;g__unclassified_o__Chlamydiales;s__unclassified_o__Chlamydiales
OTU1523	0	0	0	0	0	0	0	0	0	1	0	0	0	0	0	d__Bacteria;k__norank_d__Bacteria;p__Verrucomicrobiota;c__Chlamydiae;o__Chlamydiales;f__Parachlamydiaceae;g__Neochlamydia;s__metagenome_g__Neochlamydia
OTU1524	0	0	0	0	0	0	0	0	0	0	0	0	0	0	0	d__Bacteria;k__norank_d__Bacteria;p__Firmicutes;c__Symbiobacteriia;o__Symbiobacteriales;f__Symbiobacteraceae;g__Symbiobacterium;s__unclassified_g__Symbiobacterium
OTU1525	0	0	0	0	0	0	0	0	0	0	0	0	0	0	0	d__Bacteria;k__norank_d__Bacteria;p__Firmicutes;c__Desulfotomaculia;o__Desulfotomaculales;f__norank_o__Desulfotomaculales;g__Pelotomaculum;s__unclassified_g__Pelotomaculum
OTU1526	1	0	0	0	0	1	0	0	0	0	0	0	0	1	0	d__Bacteria;k__norank_d__Bacteria;p__Proteobacteria;c__Gammaproteobacteria;o__Burkholderiales;f__SC-I-84;g__norank_f__SC-I-84;s__unclassified_g__norank_f__SC-I-84
OTU1527	0	0	0	0	0	0	0	0	0	0	0	0	0	0	0	d__Bacteria;k__norank_d__Bacteria;p__Verrucomicrobiota;c__Verrucomicrobiae;o__Opitutales;f__Opitutaceae;g__Opitutus;s__uncultured_bacterium_g__Opitutus
OTU1528	0	0	0	0	0	6	1	23	5	0	5	0	42	33	0	d__Bacteria;k__norank_d__Bacteria;p__Proteobacteria;c__Gammaproteobacteria;o__Burkholderiales;f__SC-I-84;g__norank_f__SC-I-84;s__unclassified_g__norank_f__SC-I-84
OTU1529	0	0	0	0	0	0	0	0	0	1	0	0	0	0	3	d__Bacteria;k__norank_d__Bacteria;p__Bacteroidota;c__Bacteroidia;o__Chitinophagales;f__Chitinophagaceae;g__Taibaiella;s__Taibaiella_sp.
OTU1530	0	0	0	0	0	0	0	0	0	0	0	0	0	0	0	d__Bacteria;k__norank_d__Bacteria;p__Proteobacteria;c__Gammaproteobacteria;o__Gammaproteobacteria_Incertae_Sedis;f__unclassified_o__Gammaproteobacteria_Incertae_Sedis;g__Candidatus_Ovatusbacter;s__uncultured_bacterium_g__Candidatus_Ovatusbacter
OTU1531	0	0	0	0	0	0	0	0	0	0	0	0	1	2	1	d__Bacteria;k__norank_d__Bacteria;p__Proteobacteria;c__Gammaproteobacteria;o__Legionellales;f__Legionellaceae;g__Legionella;s__unclassified_g__Legionella
OTU1532	0	0	0	0	0	0	0	0	0	0	0	0	0	0	0	d__Bacteria;k__norank_d__Bacteria;p__Cyanobacteria;c__Vampirivibrionia;o__Vampirovibrionales;f__Vampirovibrionaceae;g__unclassified_f__Vampirovibrionaceae;s__unclassified_f__Vampirovibrionaceae
OTU1533	0	0	0	0	0	0	1	0	1	0	0	0	1	0	0	d__Bacteria;k__norank_d__Bacteria;p__Firmicutes;c__Bacilli;o__Alicyclobacillales;f__Alicyclobacillaceae;g__Alicyclobacillus;s__unclassified_g__Alicyclobacillus
OTU1534	0	0	0	0	0	0	0	0	0	1	0	0	0	0	0	d__Bacteria;k__norank_d__Bacteria;p__Proteobacteria;c__Gammaproteobacteria;o__Diplorickettsiales;f__Diplorickettsiaceae;g__norank_f__Diplorickettsiaceae;s__unclassified_g__norank_f__Diplorickettsiaceae
OTU1535	0	0	0	0	0	0	0	0	0	0	0	0	0	0	0	d__Bacteria;k__norank_d__Bacteria;p__Proteobacteria;c__Gammaproteobacteria;o__Gammaproteobacteria_Incertae_Sedis;f__unclassified_o__Gammaproteobacteria_Incertae_Sedis;g__norank_f__unclassified;s__uncultured_soil_bacterium_g__norank_f__unclassified
OTU1536	0	0	0	0	0	0	0	0	0	0	0	0	0	0	0	d__Bacteria;k__norank_d__Bacteria;p__Firmicutes;c__Bacilli;o__unclassified_c__Bacilli;f__unclassified_c__Bacilli;g__unclassified_c__Bacilli;s__unclassified_c__Bacilli
OTU1537	0	0	0	0	0	0	0	0	0	0	0	0	0	0	0	d__Bacteria;k__norank_d__Bacteria;p__Verrucomicrobiota;c__Chlamydiae;o__Chlamydiales;f__Parachlamydiaceae;g__Neochlamydia;s__metagenome_g__Neochlamydia
OTU1538	0	0	0	0	0	0	0	0	0	0	0	0	0	1	0	d__Bacteria;k__norank_d__Bacteria;p__Myxococcota;c__Myxococcia;o__Myxococcales;f__Myxococcaceae;g__unclassified_f__Myxococcaceae;s__unclassified_f__Myxococcaceae
OTU1539	0	0	0	0	0	0	0	0	0	0	0	0	0	0	0	d__Bacteria;k__norank_d__Bacteria;p__Proteobacteria;c__Gammaproteobacteria;o__Diplorickettsiales;f__Diplorickettsiaceae;g__norank_f__Diplorickettsiaceae;s__unclassified_g__norank_f__Diplorickettsiaceae
OTU1540	0	0	0	0	0	0	0	0	0	0	0	0	0	0	0	d__Bacteria;k__norank_d__Bacteria;p__Bacteroidota;c__Bacteroidia;o__Chitinophagales;f__Chitinophagaceae;g__norank_f__Chitinophagaceae;s__uncultured_bacterium_g__norank_f__Chitinophagaceae
OTU1541	0	0	0	0	0	0	0	0	0	0	0	0	0	0	1	d__Bacteria;k__norank_d__Bacteria;p__Actinobacteriota;c__Acidimicrobiia;o__norank_c__Acidimicrobiia;f__norank_o__norank_c__Acidimicrobiia;g__norank_f__norank_o__norank_c__Acidimicrobiia;s__uncultured_forest_soil_bacterium_g__norank_f__norank_o__norank_c__Acidimicrobiia
OTU1542	0	0	0	0	0	0	0	0	0	0	0	0	0	0	0	d__Bacteria;k__norank_d__Bacteria;p__Firmicutes;c__Bacilli;o__Bacillales;f__Planococcaceae;g__Sporosarcina;s__Sporosarcina_globispora
OTU1543	0	0	0	0	0	5	1	1	7	3	5	10	5	2	10	d__Bacteria;k__norank_d__Bacteria;p__Myxococcota;c__Polyangia;o__Haliangiales;f__Haliangiaceae;g__Haliangium;s__unclassified_g__Haliangium
OTU1544	0	0	0	0	0	0	0	0	0	1	0	0	0	0	0	d__Bacteria;k__norank_d__Bacteria;p__Planctomycetota;c__Planctomycetes;o__Isosphaerales;f__Isosphaeraceae;g__norank_f__Isosphaeraceae;s__unclassified_g__norank_f__Isosphaeraceae
OTU1545	0	0	0	0	0	0	0	0	0	0	0	0	0	0	0	d__Bacteria;k__norank_d__Bacteria;p__Gemmatimonadota;c__Gemmatimonadetes;o__Gemmatimonadales;f__Gemmatimonadaceae;g__norank_f__Gemmatimonadaceae;s__unclassified_g__norank_f__Gemmatimonadaceae
OTU1546	0	0	0	0	0	0	0	1	0	0	0	0	0	0	0	d__Bacteria;k__norank_d__Bacteria;p__Halanaerobiaeota;c__Halanaerobiia;o__Halanaerobiales;f__Halobacteroidaceae;g__norank_f__Halobacteroidaceae;s__uncultured_Halanaerobiales_bacterium
OTU1547	0	0	0	0	0	2	1	0	0	0	0	0	0	0	1	d__Bacteria;k__norank_d__Bacteria;p__Bdellovibrionota;c__Bdellovibrionia;o__Bdellovibrionales;f__Bdellovibrionaceae;g__OM27_clade;s__uncultured_bacterium_g__OM27_clade
OTU1548	0	0	0	0	0	0	1	0	1	6	0	2	0	1	0	d__Bacteria;k__norank_d__Bacteria;p__Firmicutes;c__Bacilli;o__Paenibacillales;f__Paenibacillaceae;g__Paenibacillus;s__unclassified_g__Paenibacillus
OTU1549	3	0	0	0	0	0	0	0	1	0	0	0	6	18	0	d__Bacteria;k__norank_d__Bacteria;p__Proteobacteria;c__Gammaproteobacteria;o__Xanthomonadales;f__Rhodanobacteraceae;g__Dokdonella;s__uncultured_Dokdonella_sp._g__Dokdonella
OTU1550	0	0	0	0	0	0	0	0	0	0	0	0	0	0	0	d__Bacteria;k__norank_d__Bacteria;p__Proteobacteria;c__Gammaproteobacteria;o__Diplorickettsiales;f__Diplorickettsiaceae;g__Aquicella;s__uncultured_bacterium_g__Aquicella
OTU1551	0	0	0	0	0	2	3	1	0	1	4	0	1	0	0	d__Bacteria;k__norank_d__Bacteria;p__Proteobacteria;c__Gammaproteobacteria;o__Legionellales;f__Legionellaceae;g__Legionella;s__unclassified_g__Legionella
OTU1552	0	0	0	0	0	0	0	0	0	0	0	0	0	0	0	d__Bacteria;k__norank_d__Bacteria;p__Proteobacteria;c__Gammaproteobacteria;o__Xanthomonadales;f__Rhodanobacteraceae;g__Rudaea;s__uncultured_gamma_proteobacterium_g__Rudaea
OTU1553	0	0	0	0	0	0	0	0	0	0	0	0	0	0	0	d__Bacteria;k__norank_d__Bacteria;p__Verrucomicrobiota;c__Chlamydiae;o__Chlamydiales;f__Parachlamydiaceae;g__unclassified_f__Parachlamydiaceae;s__unclassified_f__Parachlamydiaceae
OTU1554	0	0	0	0	0	4	0	0	2	14	2	0	4	1	4	d__Bacteria;k__norank_d__Bacteria;p__Firmicutes;c__Bacilli;o__Bacillales;f__Planococcaceae;g__Solibacillus;s__Solibacillus_silvestris
OTU1555	0	0	0	0	0	0	0	0	0	0	5	0	0	1	1	d__Bacteria;k__norank_d__Bacteria;p__Proteobacteria;c__Gammaproteobacteria;o__Legionellales;f__Legionellaceae;g__Legionella;s__unclassified_g__Legionella
OTU1556	7	0	0	0	0	4	1	2	4	5	0	0	2	2	3	d__Bacteria;k__norank_d__Bacteria;p__Actinobacteriota;c__Thermoleophilia;o__Solirubrobacterales;f__Solirubrobacteraceae;g__Conexibacter;s__unclassified_g__Conexibacter
OTU1557	0	0	0	0	0	0	0	0	0	0	0	0	0	0	0	d__Bacteria;k__norank_d__Bacteria;p__Verrucomicrobiota;c__Chlamydiae;o__Chlamydiales;f__Parachlamydiaceae;g__unclassified_f__Parachlamydiaceae;s__unclassified_f__Parachlamydiaceae
OTU1558	0	0	0	0	0	0	0	0	0	0	0	1	0	0	0	d__Bacteria;k__norank_d__Bacteria;p__Proteobacteria;c__Gammaproteobacteria;o__Burkholderiales;f__Methylophilaceae;g__norank_f__Methylophilaceae;s__unclassified_g__norank_f__Methylophilaceae
OTU1559	0	0	0	0	0	1	1	2	1	0	2	6	0	10	3	d__Bacteria;k__norank_d__Bacteria;p__Myxococcota;c__Polyangia;o__Polyangiales;f__Sandaracinaceae;g__Sandaracinus;s__metagenome_g__Sandaracinus
OTU1560	0	0	0	0	0	0	0	0	0	0	0	0	0	2	0	d__Bacteria;k__norank_d__Bacteria;p__Verrucomicrobiota;c__Verrucomicrobiae;o__Chthoniobacterales;f__Chthoniobacteraceae;g__LD29;s__unclassified_g__LD29
OTU1561	0	0	0	1	0	0	0	0	0	3	0	0	0	0	0	d__Bacteria;k__norank_d__Bacteria;p__Proteobacteria;c__Gammaproteobacteria;o__Burkholderiales;f__Burkholderiaceae;g__Burkholderia-Caballeronia-Paraburkholderia;s__unclassified_g__Burkholderia-Caballeronia-Paraburkholderia
OTU1562	0	0	0	0	0	0	0	0	0	0	0	0	0	0	0	d__Bacteria;k__norank_d__Bacteria;p__Proteobacteria;c__Gammaproteobacteria;o__Diplorickettsiales;f__Diplorickettsiaceae;g__norank_f__Diplorickettsiaceae;s__unclassified_g__norank_f__Diplorickettsiaceae
OTU1563	0	0	0	0	0	1	5	2	1	2	2	15	3	9	2	d__Bacteria;k__norank_d__Bacteria;p__Proteobacteria;c__Gammaproteobacteria;o__Steroidobacterales;f__Steroidobacteraceae;g__Steroidobacter;s__unclassified_g__Steroidobacter
OTU1564	0	0	0	0	0	0	0	0	0	0	0	0	0	0	0	d__Bacteria;k__norank_d__Bacteria;p__Actinobacteriota;c__Thermoleophilia;o__Solirubrobacterales;f__Solirubrobacteraceae;g__norank_f__Solirubrobacteraceae;s__unclassified_g__norank_f__Solirubrobacteraceae
OTU1565	0	0	0	0	0	0	0	0	0	2	0	0	0	0	0	d__Bacteria;k__norank_d__Bacteria;p__Proteobacteria;c__Gammaproteobacteria;o__Pseudomonadales;f__Moraxellaceae;g__norank_f__Moraxellaceae;s__metagenome_g__norank_f__Moraxellaceae
OTU1566	0	0	0	0	0	0	0	0	0	0	0	0	0	0	0	d__Bacteria;k__norank_d__Bacteria;p__Proteobacteria;c__Gammaproteobacteria;o__Diplorickettsiales;f__Diplorickettsiaceae;g__norank_f__Diplorickettsiaceae;s__uncultured_bacterium_g__norank_f__Diplorickettsiaceae
OTU1567	0	0	0	0	0	24	6	20	1	16	52	114	34	20	49	d__Bacteria;k__norank_d__Bacteria;p__Proteobacteria;c__Gammaproteobacteria;o__Xanthomonadales;f__Xanthomonadaceae;g__Lysobacter;s__unclassified_g__Lysobacter
OTU1568	0	0	0	0	0	0	1	0	0	0	0	2	1	0	0	d__Bacteria;k__norank_d__Bacteria;p__Verrucomicrobiota;c__Verrucomicrobiae;o__Chthoniobacterales;f__Chthoniobacteraceae;g__Chthoniobacter;s__unclassified_g__Chthoniobacter
OTU1569	0	0	0	0	0	0	0	0	0	0	0	0	0	0	0	d__Bacteria;k__norank_d__Bacteria;p__Verrucomicrobiota;c__Chlamydiae;o__Chlamydiales;f__Parachlamydiaceae;g__Neochlamydia;s__unclassified_g__Neochlamydia
OTU1570	0	0	0	0	0	0	0	2	3	1	0	0	0	0	0	d__Bacteria;k__norank_d__Bacteria;p__Proteobacteria;c__Gammaproteobacteria;o__Burkholderiales;f__SC-I-84;g__norank_f__SC-I-84;s__unclassified_g__norank_f__SC-I-84
OTU1571	0	0	0	0	0	0	0	0	0	0	1	0	0	0	0	d__Bacteria;k__norank_d__Bacteria;p__Proteobacteria;c__Gammaproteobacteria;o__Diplorickettsiales;f__Diplorickettsiaceae;g__Rickettsiella;s__uncultured_Rickettsiella_sp._g__Rickettsiella
OTU1572	0	0	0	0	0	0	0	0	0	0	0	0	0	0	0	d__Bacteria;k__norank_d__Bacteria;p__Proteobacteria;c__Gammaproteobacteria;o__Pseudomonadales;f__Moraxellaceae;g__norank_f__Moraxellaceae;s__metagenome_g__norank_f__Moraxellaceae
OTU1573	0	0	0	0	0	0	0	0	0	0	0	0	0	0	0	d__Bacteria;k__norank_d__Bacteria;p__Firmicutes;c__Symbiobacteriia;o__Symbiobacteriales;f__Symbiobacteraceae;g__Symbiobacterium;s__Symbiobacterium_thermophilum_IAM_14863
OTU1574	0	0	0	0	0	0	0	0	0	0	0	0	0	0	0	d__Bacteria;k__norank_d__Bacteria;p__Proteobacteria;c__Gammaproteobacteria;o__Gammaproteobacteria_Incertae_Sedis;f__unclassified_o__Gammaproteobacteria_Incertae_Sedis;g__norank_f__unclassified;s__unclassified_g__norank_f__unclassified
OTU1575	0	0	0	0	0	0	0	0	0	0	0	0	0	0	0	d__Bacteria;k__norank_d__Bacteria;p__Proteobacteria;c__Gammaproteobacteria;o__Xanthomonadales;f__Rhodanobacteraceae;g__Rhodanobacter;s__uncultured_Xanthomonadaceae_bacterium_g__Rhodanobacter
OTU1576	0	0	0	0	0	109	83	6	7	23	32	8	2	7	8	d__Bacteria;k__norank_d__Bacteria;p__Actinobacteriota;c__Actinobacteria;o__Micromonosporales;f__Micromonosporaceae;g__Micromonospora;s__uncultured_actinobacterium_g__Micromonospora
OTU1577	0	0	0	0	0	0	0	0	0	0	0	0	0	0	0	d__Bacteria;k__norank_d__Bacteria;p__Proteobacteria;c__Gammaproteobacteria;o__Burkholderiales;f__SC-I-84;g__norank_f__SC-I-84;s__uncultured_beta_proteobacterium_g__norank_f__SC-I-84
OTU1578	0	0	0	0	0	0	1	0	0	0	2	6	0	5	3	d__Bacteria;k__norank_d__Bacteria;p__Verrucomicrobiota;c__Verrucomicrobiae;o__Chthoniobacterales;f__Chthoniobacteraceae;g__Chthoniobacter;s__uncultured_bacterium_g__Chthoniobacter
OTU1579	0	0	0	0	0	1	3	0	0	0	2	2	1	0	6	d__Bacteria;k__norank_d__Bacteria;p__Proteobacteria;c__Gammaproteobacteria;o__Legionellales;f__Legionellaceae;g__Legionella;s__uncultured_bacterium_g__Legionella
OTU1580	0	0	0	0	0	6	14	9	3	18	17	29	17	17	39	d__Bacteria;k__norank_d__Bacteria;p__Proteobacteria;c__Gammaproteobacteria;o__Burkholderiales;f__Comamonadaceae;g__Methylibium;s__uncultured_bacterium_g__Methylibium
OTU1581	0	0	0	0	0	0	0	2	8	22	5	4	2	2	6	d__Bacteria;k__norank_d__Bacteria;p__Firmicutes;c__Bacilli;o__Brevibacillales;f__Brevibacillaceae;g__Brevibacillus;s__unclassified_g__Brevibacillus
OTU1582	0	0	0	0	0	0	0	0	0	0	0	0	0	0	0	d__Bacteria;k__norank_d__Bacteria;p__Firmicutes;c__Desulfotomaculia;o__Desulfotomaculales;f__norank_o__Desulfotomaculales;g__Desulfohalotomaculum;s__Desulfohalotomaculum_peckii
OTU1583	0	0	0	0	0	0	0	4	1	0	0	0	1	0	0	d__Bacteria;k__norank_d__Bacteria;p__Proteobacteria;c__Gammaproteobacteria;o__unclassified_c__Gammaproteobacteria;f__unclassified_c__Gammaproteobacteria;g__unclassified_c__Gammaproteobacteria;s__unclassified_c__Gammaproteobacteria
OTU1584	0	0	0	0	0	0	0	0	0	0	0	0	0	0	0	d__Bacteria;k__norank_d__Bacteria;p__Proteobacteria;c__Gammaproteobacteria;o__Legionellales;f__Legionellaceae;g__Legionella;s__uncultured_bacterium_g__Legionella
OTU1585	0	0	0	0	0	0	0	0	0	1	0	0	0	0	0	d__Bacteria;k__norank_d__Bacteria;p__Dependentiae;c__Babeliae;o__Babeliales;f__Vermiphilaceae;g__norank_f__Vermiphilaceae;s__uncultured_Candidatus_Dependentiae_bacterium_g__norank_f__Vermiphilaceae
OTU1586	0	0	0	0	0	0	0	0	0	0	1	4	5	1	0	d__Bacteria;k__norank_d__Bacteria;p__Proteobacteria;c__Gammaproteobacteria;o__Xanthomonadales;f__Xanthomonadaceae;g__Stenotrophomonas;s__Stenotrophomonas_rhizophila_g__Stenotrophomonas
OTU1587	0	0	0	0	0	1	1	5	9	17	0	4	4	5	2	d__Bacteria;k__norank_d__Bacteria;p__Proteobacteria;c__Gammaproteobacteria;o__Gammaproteobacteria_Incertae_Sedis;f__unclassified_o__Gammaproteobacteria_Incertae_Sedis;g__Acidibacter;s__uncultured_Steroidobacter_sp._g__Acidibacter
OTU1588	0	0	0	0	0	0	0	0	0	0	0	0	0	0	0	d__Bacteria;k__norank_d__Bacteria;p__Proteobacteria;c__Alphaproteobacteria;o__Rhodospirillales;f__Magnetospirillaceae;g__norank_f__Magnetospirillaceae;s__metagenome_g__norank_f__Magnetospirillaceae
OTU1589	0	0	0	0	0	0	0	0	0	0	0	0	0	0	0	d__Bacteria;k__norank_d__Bacteria;p__Proteobacteria;c__Gammaproteobacteria;o__Diplorickettsiales;f__Diplorickettsiaceae;g__norank_f__Diplorickettsiaceae;s__uncultured_bacterium_g__norank_f__Diplorickettsiaceae
OTU1590	0	0	0	0	0	0	0	0	0	0	0	0	0	0	0	d__Bacteria;k__norank_d__Bacteria;p__Firmicutes;c__Clostridia;o__Lachnospirales;f__Lachnospiraceae;g__Tyzzerella;s__unclassified_g__Tyzzerella
OTU1591	0	0	0	0	2	0	0	0	1	0	1	2	1	1	0	d__Bacteria;k__norank_d__Bacteria;p__Proteobacteria;c__Gammaproteobacteria;o__Burkholderiales;f__Oxalobacteraceae;g__Massilia;s__unclassified_g__Massilia
OTU1592	0	0	0	0	0	0	0	0	0	0	0	0	0	0	0	d__Bacteria;k__norank_d__Bacteria;p__Patescibacteria;c__Parcubacteria;o__norank_c__Parcubacteria;f__norank_o__norank_c__Parcubacteria;g__norank_f__norank_o__norank_c__Parcubacteria;s__uncultured_bacterium_g__norank_f__norank_o__norank_c__Parcubacteria
OTU1593	0	0	0	0	0	0	0	0	1	0	0	0	0	0	1	d__Bacteria;k__norank_d__Bacteria;p__Proteobacteria;c__Gammaproteobacteria;o__Gammaproteobacteria_Incertae_Sedis;f__unclassified_o__Gammaproteobacteria_Incertae_Sedis;g__Acidibacter;s__uncultured_gamma_proteobacterium_g__Acidibacter
OTU1594	0	0	0	0	0	12	3	5	0	12	35	21	8	9	20	d__Bacteria;k__norank_d__Bacteria;p__Proteobacteria;c__Gammaproteobacteria;o__Xanthomonadales;f__Xanthomonadaceae;g__Lysobacter;s__unclassified_g__Lysobacter
OTU1595	0	0	0	0	0	0	0	0	0	0	0	0	0	0	0	d__Bacteria;k__norank_d__Bacteria;p__Proteobacteria;c__Gammaproteobacteria;o__Diplorickettsiales;f__Diplorickettsiaceae;g__Aquicella;s__uncultured_bacterium_g__Aquicella
OTU1596	0	0	0	0	6	0	0	0	0	1	0	0	0	0	1	d__Bacteria;k__norank_d__Bacteria;p__Verrucomicrobiota;c__Chlamydiae;o__Chlamydiales;f__Simkaniaceae;g__Candidatus_Rhabdochlamydia;s__Tetrodontophora_bielanensis_giant_springtail
OTU1597	0	0	0	0	0	0	1	0	0	4	0	8	0	0	0	d__Bacteria;k__norank_d__Bacteria;p__Proteobacteria;c__Gammaproteobacteria;o__Gammaproteobacteria_Incertae_Sedis;f__unclassified_o__Gammaproteobacteria_Incertae_Sedis;g__Candidatus_Berkiella;s__Coxiellaceae_bacterium_HT99
OTU1598	0	0	0	0	0	0	0	1	0	5	2	1	0	0	0	d__Bacteria;k__norank_d__Bacteria;p__Proteobacteria;c__Gammaproteobacteria;o__Diplorickettsiales;f__Diplorickettsiaceae;g__Aquicella;s__uncultured_bacterium_g__Aquicella
OTU1599	0	0	0	0	0	4	7	8	8	71	0	1	12	16	14	d__Bacteria;k__norank_d__Bacteria;p__Proteobacteria;c__Gammaproteobacteria;o__Burkholderiales;f__Nitrosomonadaceae;g__mle1-7;s__unclassified_g__mle1-7
OTU1600	0	0	0	0	0	0	0	0	0	0	0	0	0	0	0	d__Bacteria;k__norank_d__Bacteria;p__Proteobacteria;c__Gammaproteobacteria;o__Diplorickettsiales;f__Diplorickettsiaceae;g__Aquicella;s__unclassified_g__Aquicella
OTU1601	0	0	0	0	0	5	0	6	4	6	1	1	0	2	1	d__Bacteria;k__norank_d__Bacteria;p__Dependentiae;c__Babeliae;o__Babeliales;f__Vermiphilaceae;g__norank_f__Vermiphilaceae;s__uncultured_soil_bacterium_g__norank_f__Vermiphilaceae
OTU1602	0	0	0	0	0	0	0	0	0	0	0	0	0	0	0	d__Bacteria;k__norank_d__Bacteria;p__Verrucomicrobiota;c__Chlamydiae;o__Chlamydiales;f__Parachlamydiaceae;g__Neochlamydia;s__metagenome_g__Neochlamydia
OTU1603	0	0	0	0	0	0	0	0	0	0	0	0	0	0	0	d__Bacteria;k__norank_d__Bacteria;p__Proteobacteria;c__Gammaproteobacteria;o__Diplorickettsiales;f__Diplorickettsiaceae;g__norank_f__Diplorickettsiaceae;s__unclassified_g__norank_f__Diplorickettsiaceae
OTU1604	0	0	0	0	0	0	0	0	0	0	0	0	0	0	0	d__Bacteria;k__norank_d__Bacteria;p__Proteobacteria;c__Gammaproteobacteria;o__Burkholderiales;f__Oxalobacteraceae;g__norank_f__Oxalobacteraceae;s__unclassified_g__norank_f__Oxalobacteraceae
OTU1605	0	0	0	0	0	0	0	0	0	0	0	0	0	0	0	d__Bacteria;k__norank_d__Bacteria;p__Proteobacteria;c__Gammaproteobacteria;o__Diplorickettsiales;f__Diplorickettsiaceae;g__norank_f__Diplorickettsiaceae;s__unclassified_g__norank_f__Diplorickettsiaceae
OTU1606	0	0	0	0	0	0	0	0	0	0	0	0	0	0	0	d__Bacteria;k__norank_d__Bacteria;p__Armatimonadota;c__Armatimonadia;o__Armatimonadales;f__norank_o__Armatimonadales;g__norank_f__norank_o__Armatimonadales;s__unclassified_g__norank_f__norank_o__Armatimonadales
OTU1607	0	0	0	0	0	0	0	0	0	0	0	0	0	0	0	d__Bacteria;k__norank_d__Bacteria;p__Proteobacteria;c__Gammaproteobacteria;o__Diplorickettsiales;f__Diplorickettsiaceae;g__norank_f__Diplorickettsiaceae;s__unclassified_g__norank_f__Diplorickettsiaceae
OTU1608	0	0	0	0	0	0	0	0	0	3	0	0	0	1	2	d__Bacteria;k__norank_d__Bacteria;p__Proteobacteria;c__Alphaproteobacteria;o__Sphingomonadales;f__Sphingomonadaceae;g__norank_f__Sphingomonadaceae;s__unclassified_g__norank_f__Sphingomonadaceae
OTU1609	0	0	0	0	0	0	4	8	22	8	0	0	6	12	4	d__Bacteria;k__norank_d__Bacteria;p__Actinobacteriota;c__MB-A2-108;o__norank_c__MB-A2-108;f__norank_o__norank_c__MB-A2-108;g__norank_f__norank_o__norank_c__MB-A2-108;s__uncultured_bacterium_g__norank_f__norank_o__norank_c__MB-A2-108
OTU1610	0	0	0	0	0	0	0	1	0	0	0	0	0	4	0	d__Bacteria;k__norank_d__Bacteria;p__Bacteroidota;c__Bacteroidia;o__Cytophagales;f__Microscillaceae;g__Chryseolinea;s__metagenome_g__Chryseolinea
OTU1611	0	0	0	0	0	1	1	5	1	0	11	2	12	18	19	d__Bacteria;k__norank_d__Bacteria;p__Verrucomicrobiota;c__Verrucomicrobiae;o__Verrucomicrobiales;f__Rubritaleaceae;g__Luteolibacter;s__uncultured_bacterium_g__Luteolibacter
OTU1612	0	0	0	0	0	1	0	5	0	1	22	6	5	16	25	d__Bacteria;k__norank_d__Bacteria;p__Verrucomicrobiota;c__Verrucomicrobiae;o__Verrucomicrobiales;f__Rubritaleaceae;g__Luteolibacter;s__unclassified_g__Luteolibacter
OTU1613	0	0	0	0	0	0	0	0	0	0	0	0	0	0	0	d__Bacteria;k__norank_d__Bacteria;p__Chloroflexi;c__Ktedonobacteria;o__Ktedonobacterales;f__JG30-KF-AS9;g__norank_f__JG30-KF-AS9;s__unclassified_g__norank_f__JG30-KF-AS9
OTU1614	0	0	0	0	0	11	0	0	0	1	14	0	0	1	0	d__Bacteria;k__norank_d__Bacteria;p__Dependentiae;c__Babeliae;o__Babeliales;f__Vermiphilaceae;g__norank_f__Vermiphilaceae;s__uncultured_soil_bacterium_g__norank_f__Vermiphilaceae
OTU1615	0	0	0	0	0	0	0	0	0	0	0	0	1	0	0	d__Bacteria;k__norank_d__Bacteria;p__Dependentiae;c__Babeliae;o__Babeliales;f__unclassified_o__Babeliales;g__unclassified_o__Babeliales;s__unclassified_o__Babeliales
OTU1616	0	0	0	0	0	0	0	0	0	0	0	0	0	0	0	d__Bacteria;k__norank_d__Bacteria;p__Verrucomicrobiota;c__Verrucomicrobiae;o__Methylacidiphilales;f__Methylacidiphilaceae;g__norank_f__Methylacidiphilaceae;s__uncultured_bacterium_g__norank_f__Methylacidiphilaceae
OTU1617	0	0	0	0	0	0	0	0	0	0	0	0	0	0	0	d__Bacteria;k__norank_d__Bacteria;p__Proteobacteria;c__Gammaproteobacteria;o__Xanthomonadales;f__Rhodanobacteraceae;g__Mizugakiibacter;s__uncultured_Xanthomonadaceae_bacterium_g__Mizugakiibacter
OTU1618	0	0	0	0	0	8	13	4	8	2	31	113	26	34	33	d__Bacteria;k__norank_d__Bacteria;p__Actinobacteriota;c__Acidimicrobiia;o__Microtrichales;f__norank_o__Microtrichales;g__norank_f__norank_o__Microtrichales;s__metagenome_g__norank_f__norank_o__Microtrichales
OTU1619	0	0	0	0	0	0	0	0	0	0	0	0	0	0	0	d__Bacteria;k__norank_d__Bacteria;p__Dependentiae;c__Babeliae;o__Babeliales;f__UBA12409;g__norank_f__UBA12409;s__uncultured_bacterium_g__norank_f__UBA12409
OTU1620	0	0	0	0	0	0	0	0	0	0	0	0	0	0	0	d__Bacteria;k__norank_d__Bacteria;p__Firmicutes;c__unclassified_p__Firmicutes;o__unclassified_p__Firmicutes;f__unclassified_p__Firmicutes;g__unclassified_p__Firmicutes;s__unclassified_p__Firmicutes
OTU1621	0	0	0	0	0	3	5	6	7	2	14	14	16	34	16	d__Bacteria;k__norank_d__Bacteria;p__Proteobacteria;c__Gammaproteobacteria;o__Xanthomonadales;f__Xanthomonadaceae;g__Arenimonas;s__uncultured_bacterium_g__Arenimonas
OTU1622	0	0	0	0	0	0	0	0	0	0	0	0	0	0	0	d__Bacteria;k__norank_d__Bacteria;p__Verrucomicrobiota;c__Verrucomicrobiae;o__Chthoniobacterales;f__Chthoniobacteraceae;g__Chthoniobacter;s__uncultured_Verrucomicrobia_bacterium_g__Chthoniobacter
OTU1623	0	0	0	0	0	0	0	0	0	0	0	0	0	1	0	d__Bacteria;k__norank_d__Bacteria;p__Verrucomicrobiota;c__Chlamydiae;o__Chlamydiales;f__Parachlamydiaceae;g__unclassified_f__Parachlamydiaceae;s__unclassified_f__Parachlamydiaceae
OTU1624	0	0	0	0	0	0	0	0	0	0	0	0	0	0	0	d__Bacteria;k__norank_d__Bacteria;p__Proteobacteria;c__Gammaproteobacteria;o__Burkholderiales;f__Burkholderiaceae;g__Burkholderia-Caballeronia-Paraburkholderia;s__unclassified_g__Burkholderia-Caballeronia-Paraburkholderia
OTU1625	0	0	0	0	0	0	0	0	0	1	0	0	0	0	0	d__Bacteria;k__norank_d__Bacteria;p__Firmicutes;c__Bacilli;o__Alicyclobacillales;f__Alicyclobacillaceae;g__Tumebacillus;s__uncultured_bacterium_g__Tumebacillus
OTU1626	0	0	0	0	0	0	0	0	0	0	0	0	0	0	0	d__Bacteria;k__norank_d__Bacteria;p__Proteobacteria;c__Gammaproteobacteria;o__Diplorickettsiales;f__Diplorickettsiaceae;g__norank_f__Diplorickettsiaceae;s__uncultured_bacterium_g__norank_f__Diplorickettsiaceae
OTU1627	0	0	0	0	0	0	1	0	0	1	0	0	0	0	0	d__Bacteria;k__norank_d__Bacteria;p__Proteobacteria;c__Gammaproteobacteria;o__Diplorickettsiales;f__Diplorickettsiaceae;g__norank_f__Diplorickettsiaceae;s__uncultured_bacterium_g__norank_f__Diplorickettsiaceae
OTU1628	0	0	0	0	0	0	0	0	0	0	0	0	0	0	0	d__Bacteria;k__norank_d__Bacteria;p__Proteobacteria;c__Gammaproteobacteria;o__Diplorickettsiales;f__Diplorickettsiaceae;g__norank_f__Diplorickettsiaceae;s__unclassified_g__norank_f__Diplorickettsiaceae
OTU1629	0	0	0	0	0	0	0	0	0	0	0	0	0	0	0	d__Bacteria;k__norank_d__Bacteria;p__Proteobacteria;c__Gammaproteobacteria;o__Legionellales;f__Legionellaceae;g__Legionella;s__uncultured_bacterium_g__Legionella
OTU1630	0	0	0	0	0	0	0	0	0	0	0	0	0	0	0	d__Bacteria;k__norank_d__Bacteria;p__Actinobacteriota;c__Actinobacteria;o__Pseudonocardiales;f__Pseudonocardiaceae;g__Amycolatopsis;s__Amycolatopsis_sp._g__Amycolatopsis
OTU1631	0	0	0	0	0	0	1	0	1	0	4	2	0	3	1	d__Bacteria;k__norank_d__Bacteria;p__Proteobacteria;c__Gammaproteobacteria;o__Xanthomonadales;f__Rhodanobacteraceae;g__Tahibacter;s__unclassified_g__Tahibacter
OTU1632	0	0	0	0	0	0	0	0	0	0	0	0	0	0	0	d__Bacteria;k__norank_d__Bacteria;p__Firmicutes;c__Moorellia;o__Desulfitibacterales;f__Desulfitibacteraceae;g__Desulfitibacter;s__uncultured_bacterium_g__Desulfitibacter
OTU1633	0	0	2	0	30	0	1	0	0	0	3	2	1	16	0	d__Bacteria;k__norank_d__Bacteria;p__Actinobacteriota;c__Actinobacteria;o__Frankiales;f__Nakamurellaceae;g__Nakamurella;s__unclassified_g__Nakamurella
OTU1634	0	0	0	0	0	0	0	0	0	26	0	0	0	3	15	d__Bacteria;k__norank_d__Bacteria;p__Actinobacteriota;c__MB-A2-108;o__norank_c__MB-A2-108;f__norank_o__norank_c__MB-A2-108;g__norank_f__norank_o__norank_c__MB-A2-108;s__uncultured_bacterium_g__norank_f__norank_o__norank_c__MB-A2-108
OTU1635	0	0	0	0	0	0	0	0	0	0	0	0	0	0	0	d__Bacteria;k__norank_d__Bacteria;p__Cyanobacteria;c__Cyanobacteriia;o__Chloroplast;f__norank_o__Chloroplast;g__norank_f__norank_o__Chloroplast;s__unclassified_g__norank_f__norank_o__Chloroplast
OTU1636	0	0	0	0	0	0	0	0	0	0	0	0	0	0	0	d__Bacteria;k__norank_d__Bacteria;p__Proteobacteria;c__Gammaproteobacteria;o__Diplorickettsiales;f__Diplorickettsiaceae;g__norank_f__Diplorickettsiaceae;s__metagenome_g__norank_f__Diplorickettsiaceae
OTU1637	0	0	0	0	0	0	0	0	0	0	0	0	0	0	0	d__Bacteria;k__norank_d__Bacteria;p__Dependentiae;c__Babeliae;o__Babeliales;f__unclassified_o__Babeliales;g__unclassified_o__Babeliales;s__unclassified_o__Babeliales
OTU1638	0	0	0	0	0	0	0	0	0	0	0	0	0	0	0	d__Bacteria;k__norank_d__Bacteria;p__Firmicutes;c__Bacilli;o__Bacillales;f__Bacillaceae;g__unclassified_f__Bacillaceae;s__unclassified_f__Bacillaceae
OTU1639	0	0	0	0	0	0	0	0	0	0	1	0	0	0	0	d__Bacteria;k__norank_d__Bacteria;p__Planctomycetota;c__Planctomycetes;o__Gemmatales;f__Gemmataceae;g__norank_f__Gemmataceae;s__uncultured_bacterium_g__norank_f__Gemmataceae
OTU1640	0	0	0	0	0	0	0	0	0	0	0	0	0	0	0	d__Bacteria;k__norank_d__Bacteria;p__Dependentiae;c__Babeliae;o__Babeliales;f__UBA12409;g__norank_f__UBA12409;s__uncultured_bacterium_g__norank_f__UBA12409
OTU1641	0	0	0	0	0	0	0	0	0	0	0	0	0	0	0	d__Bacteria;k__norank_d__Bacteria;p__Proteobacteria;c__Alphaproteobacteria;o__Acetobacterales;f__Acetobacteraceae;g__Rhodovastum;s__uncultured_bacterium_g__Rhodovastum
OTU1642	0	0	0	0	0	0	0	0	0	0	0	0	0	0	0	d__Bacteria;k__norank_d__Bacteria;p__Verrucomicrobiota;c__Chlamydiae;o__Chlamydiales;f__Parachlamydiaceae;g__Neochlamydia;s__metagenome_g__Neochlamydia
OTU1643	0	0	0	0	0	0	0	0	0	0	0	0	0	0	0	d__Bacteria;k__norank_d__Bacteria;p__Verrucomicrobiota;c__Chlamydiae;o__Chlamydiales;f__Parachlamydiaceae;g__Neochlamydia;s__metagenome_g__Neochlamydia
OTU1644	0	0	0	0	0	0	0	0	0	0	0	0	0	2	0	d__Bacteria;k__norank_d__Bacteria;p__Proteobacteria;c__Gammaproteobacteria;o__Gammaproteobacteria_Incertae_Sedis;f__unclassified_o__Gammaproteobacteria_Incertae_Sedis;g__Candidatus_Berkiella;s__uncultured_bacterium_g__Candidatus_Berkiella
OTU1645	0	0	0	0	0	0	0	0	0	0	0	0	0	0	0	d__Bacteria;k__norank_d__Bacteria;p__Proteobacteria;c__Gammaproteobacteria;o__Legionellales;f__Legionellaceae;g__Legionella;s__unclassified_g__Legionella
OTU1646	0	0	0	0	0	0	0	0	0	0	0	0	0	0	0	d__Bacteria;k__norank_d__Bacteria;p__Proteobacteria;c__Gammaproteobacteria;o__Burkholderiales;f__Oxalobacteraceae;g__unclassified_f__Oxalobacteraceae;s__unclassified_f__Oxalobacteraceae
OTU1647	0	0	0	0	0	0	0	0	0	0	0	0	0	0	0	d__Bacteria;k__norank_d__Bacteria;p__Proteobacteria;c__Gammaproteobacteria;o__Diplorickettsiales;f__Diplorickettsiaceae;g__Aquicella;s__uncultured_gamma_proteobacterium_g__Aquicella
OTU1648	0	0	0	0	0	0	0	0	0	0	0	0	0	0	0	d__Bacteria;k__norank_d__Bacteria;p__Proteobacteria;c__Gammaproteobacteria;o__Diplorickettsiales;f__Diplorickettsiaceae;g__Aquicella;s__unclassified_g__Aquicella
OTU1649	0	0	0	0	0	0	0	0	0	0	0	0	0	0	0	d__Bacteria;k__norank_d__Bacteria;p__Proteobacteria;c__Gammaproteobacteria;o__Burkholderiales;f__SC-I-84;g__norank_f__SC-I-84;s__uncultured_beta_proteobacterium_g__norank_f__SC-I-84
OTU1650	0	0	0	0	0	1	0	0	0	0	0	0	0	0	0	d__Bacteria;k__norank_d__Bacteria;p__Firmicutes;c__Symbiobacteriia;o__Symbiobacteriales;f__Symbiobacteraceae;g__Symbiobacterium;s__uncultured_compost_bacterium_g__Symbiobacterium
OTU1651	0	0	0	0	0	0	0	0	0	0	0	0	0	0	0	d__Bacteria;k__norank_d__Bacteria;p__Verrucomicrobiota;c__Chlamydiae;o__Chlamydiales;f__Parachlamydiaceae;g__Neochlamydia;s__unclassified_g__Neochlamydia
OTU1652	0	0	0	0	0	0	0	0	0	0	0	0	0	0	0	d__Bacteria;k__norank_d__Bacteria;p__Proteobacteria;c__Gammaproteobacteria;o__unclassified_c__Gammaproteobacteria;f__unclassified_c__Gammaproteobacteria;g__unclassified_c__Gammaproteobacteria;s__unclassified_c__Gammaproteobacteria
OTU1653	0	0	0	0	0	0	0	0	0	0	0	0	0	0	0	d__Bacteria;k__norank_d__Bacteria;p__Planctomycetota;c__Planctomycetes;o__Isosphaerales;f__Isosphaeraceae;g__norank_f__Isosphaeraceae;s__uncultured_bacterium_g__norank_f__Isosphaeraceae
OTU1654	0	0	0	0	0	0	0	0	0	0	0	0	0	0	0	d__Bacteria;k__norank_d__Bacteria;p__Verrucomicrobiota;c__Verrucomicrobiae;o__Chthoniobacterales;f__Chthoniobacteraceae;g__Chthoniobacter;s__uncultured_bacterium_g__Chthoniobacter
OTU1655	0	0	0	0	0	4	1	6	19	7	0	0	3	1	2	d__Bacteria;k__norank_d__Bacteria;p__Myxococcota;c__Polyangia;o__Haliangiales;f__Haliangiaceae;g__Haliangium;s__uncultured_Myxococcales_bacterium_g__Haliangium
OTU1656	0	0	0	0	0	0	0	0	0	0	0	0	0	1	0	d__Bacteria;k__norank_d__Bacteria;p__Proteobacteria;c__Gammaproteobacteria;o__Diplorickettsiales;f__Diplorickettsiaceae;g__Aquicella;s__unclassified_g__Aquicella
OTU1657	0	0	0	0	0	0	0	0	0	0	0	0	0	0	0	d__Bacteria;k__norank_d__Bacteria;p__Proteobacteria;c__Gammaproteobacteria;o__Diplorickettsiales;f__Diplorickettsiaceae;g__norank_f__Diplorickettsiaceae;s__unclassified_g__norank_f__Diplorickettsiaceae
OTU1658	0	0	0	0	0	0	0	0	0	0	0	0	0	0	0	d__Bacteria;k__norank_d__Bacteria;p__Proteobacteria;c__Gammaproteobacteria;o__Burkholderiales;f__unclassified_o__Burkholderiales;g__unclassified_o__Burkholderiales;s__unclassified_o__Burkholderiales
OTU1659	0	0	0	0	0	0	0	0	0	0	0	0	0	0	0	d__Bacteria;k__norank_d__Bacteria;p__Firmicutes;c__Bacilli;o__Entomoplasmatales;f__type_III;g__norank_f__type_III;s__uncultured_Mollicutes_bacterium_g__norank
OTU1660	0	0	0	0	0	4	0	0	0	0	3	0	1	0	0	d__Bacteria;k__norank_d__Bacteria;p__Dependentiae;c__Babeliae;o__Babeliales;f__Vermiphilaceae;g__norank_f__Vermiphilaceae;s__uncultured_soil_bacterium_g__norank_f__Vermiphilaceae
OTU1661	2	0	0	8	3	6	18	17	19	22	12	25	33	44	16	d__Bacteria;k__norank_d__Bacteria;p__Proteobacteria;c__Gammaproteobacteria;o__Burkholderiales;f__Comamonadaceae;g__Rhizobacter;s__unclassified_g__Rhizobacter
OTU1662	0	0	0	0	0	3	0	0	0	2	9	2	1	2	9	d__Bacteria;k__norank_d__Bacteria;p__Proteobacteria;c__Alphaproteobacteria;o__Rhodobacterales;f__Rhodobacteraceae;g__Rhodobacter;s__uncultured_Alphaproteobacteria_bacterium_g__Rhodobacter
OTU1663	0	0	0	0	0	0	0	0	0	0	0	0	0	0	0	d__Bacteria;k__norank_d__Bacteria;p__Proteobacteria;c__Gammaproteobacteria;o__Burkholderiales;f__Burkholderiaceae;g__Robbsia;s__uncultured_Burkholderia_sp._g__Robbsia
OTU1664	0	16	0	0	0	43	30	6	23	2	78	22	20	127	10	d__Bacteria;k__norank_d__Bacteria;p__Actinobacteriota;c__Thermoleophilia;o__Solirubrobacterales;f__67-14;g__norank_f__67-14;s__unclassified_g__norank_f__67-14
OTU1665	0	0	0	0	0	0	0	0	0	0	0	0	0	0	0	d__Bacteria;k__norank_d__Bacteria;p__Bdellovibrionota;c__Bdellovibrionia;o__Bdellovibrionales;f__Bdellovibrionaceae;g__Bdellovibrio;s__unclassified_g__Bdellovibrio
OTU1666	0	0	0	0	0	0	1	0	0	0	0	1	0	0	0	d__Bacteria;k__norank_d__Bacteria;p__Bdellovibrionota;c__Bdellovibrionia;o__Bdellovibrionales;f__Bdellovibrionaceae;g__Bdellovibrio;s__metagenome_g__Bdellovibrio
OTU1667	0	0	0	0	0	0	1	0	0	0	0	2	0	0	0	d__Bacteria;k__norank_d__Bacteria;p__Proteobacteria;c__Gammaproteobacteria;o__Burkholderiales;f__B1-7BS;g__norank_f__B1-7BS;s__unclassified_g__norank_f__B1-7BS
OTU1668	0	0	0	0	0	0	0	0	0	0	0	0	0	0	0	d__Bacteria;k__norank_d__Bacteria;p__Proteobacteria;c__Gammaproteobacteria;o__Legionellales;f__Legionellaceae;g__Legionella;s__unclassified_g__Legionella
OTU1669	0	0	0	0	0	0	0	0	0	0	0	0	0	0	0	d__Bacteria;k__norank_d__Bacteria;p__Myxococcota;c__Myxococcia;o__Myxococcales;f__Anaeromyxobacteraceae;g__Anaeromyxobacter;s__unclassified_g__Anaeromyxobacter
OTU1670	0	0	0	0	0	0	0	0	0	0	0	0	0	0	0	d__Bacteria;k__norank_d__Bacteria;p__Chloroflexi;c__JG30-KF-CM66;o__norank_c__JG30-KF-CM66;f__norank_o__norank_c__JG30-KF-CM66;g__norank_f__norank_o__norank_c__JG30-KF-CM66;s__unclassified_g__norank_f__norank_o__norank_c__JG30-KF-CM66
OTU1671	0	0	0	0	0	0	14	0	0	2	2	0	1	11	0	d__Bacteria;k__norank_d__Bacteria;p__Proteobacteria;c__Alphaproteobacteria;o__Rhizobiales;f__Kaistiaceae;g__Kaistia;s__unclassified_g__Kaistia
OTU1672	0	0	0	0	0	0	0	0	0	0	0	0	1	0	0	d__Bacteria;k__norank_d__Bacteria;p__Verrucomicrobiota;c__Chlamydiae;o__Chlamydiales;f__Parachlamydiaceae;g__unclassified_f__Parachlamydiaceae;s__unclassified_f__Parachlamydiaceae
OTU1673	0	0	0	0	0	1	13	11	17	35	0	4	10	7	12	d__Bacteria;k__norank_d__Bacteria;p__Actinobacteriota;c__Thermoleophilia;o__Solirubrobacterales;f__67-14;g__norank_f__67-14;s__uncultured_Conexibacteraceae_bacterium_g__norank_f__67-14
OTU1674	0	0	0	0	0	0	0	0	0	0	1	0	0	0	0	d__Bacteria;k__norank_d__Bacteria;p__Verrucomicrobiota;c__Chlamydiae;o__Chlamydiales;f__Parachlamydiaceae;g__Neochlamydia;s__metagenome_g__Neochlamydia
OTU1675	0	0	0	0	0	0	0	0	0	0	0	0	0	0	0	d__Bacteria;k__norank_d__Bacteria;p__Cyanobacteria;c__Sericytochromatia;o__norank_c__Sericytochromatia;f__norank_o__norank_c__Sericytochromatia;g__norank_f__norank_o__norank_c__Sericytochromatia;s__unclassified_g__norank_f__norank_o__norank_c__Sericytochromatia
OTU1676	0	0	0	0	0	4	0	0	0	3	2	10	2	1	1	d__Bacteria;k__norank_d__Bacteria;p__Myxococcota;c__Polyangia;o__Polyangiales;f__Sandaracinaceae;g__Sandaracinus;s__uncultured_bacterium_g__Sandaracinus
OTU1677	0	0	0	0	0	17	3	12	5	28	40	34	42	46	64	d__Bacteria;k__norank_d__Bacteria;p__Proteobacteria;c__Gammaproteobacteria;o__Cellvibrionales;f__Halieaceae;g__OM60NOR5_clade;s__unclassified_g__OM60NOR5_clade
OTU1678	0	0	0	0	0	8	58	12	16	10	2	7	3	2	5	d__Bacteria;k__norank_d__Bacteria;p__Firmicutes;c__Clostridia;o__Clostridiales;f__Clostridiaceae;g__Clostridium_sensu_stricto_12;s__unclassified_g__Clostridium_sensu_stricto_12
OTU1679	0	0	0	0	0	0	0	0	0	6	0	0	0	0	2	d__Bacteria;k__norank_d__Bacteria;p__Firmicutes;c__Bacilli;o__Bacillales;f__Bacillaceae;g__Bacillus;s__unclassified_g__Bacillus
OTU1680	0	0	0	0	0	0	0	4	0	0	0	0	1	0	0	d__Bacteria;k__norank_d__Bacteria;p__Gemmatimonadota;c__Gemmatimonadetes;o__Gemmatimonadales;f__Gemmatimonadaceae;g__Gemmatimonas;s__uncultured_bacterium_g__Gemmatimonas
OTU1681	0	0	0	0	0	0	0	0	0	0	0	0	0	0	0	d__Bacteria;k__norank_d__Bacteria;p__Chloroflexi;c__Ktedonobacteria;o__Ktedonobacterales;f__JG30-KF-AS9;g__norank_f__JG30-KF-AS9;s__uncultured_bacterium_g__norank_f__JG30-KF-AS9
OTU1682	0	0	0	0	0	0	0	0	0	0	0	0	0	0	0	d__Bacteria;k__norank_d__Bacteria;p__Firmicutes;c__unclassified_p__Firmicutes;o__unclassified_p__Firmicutes;f__unclassified_p__Firmicutes;g__unclassified_p__Firmicutes;s__unclassified_p__Firmicutes
OTU1683	0	0	0	0	0	0	0	0	0	0	0	0	0	0	0	d__Bacteria;k__norank_d__Bacteria;p__Chloroflexi;c__Ktedonobacteria;o__C0119;f__norank_o__C0119;g__norank_f__norank_o__C0119;s__uncultured_bacterium_g__norank_f__norank_o__C0119
OTU1684	0	0	0	0	0	0	0	0	0	0	0	0	0	0	0	d__Bacteria;k__norank_d__Bacteria;p__Bacteroidota;c__Bacteroidia;o__Sphingobacteriales;f__Sphingobacteriaceae;g__Solitalea;s__Solitalea_koreensis
OTU1685	0	0	0	0	0	0	0	0	0	0	0	0	0	0	0	d__Bacteria;k__norank_d__Bacteria;p__Proteobacteria;c__Gammaproteobacteria;o__Burkholderiales;f__A21b;g__norank_f__A21b;s__uncultured_soil_bacterium_g__norank_f__A21b
OTU1686	0	0	0	0	0	6	13	3	11	17	15	18	17	25	14	d__Bacteria;k__norank_d__Bacteria;p__Proteobacteria;c__Gammaproteobacteria;o__Burkholderiales;f__A21b;g__norank_f__A21b;s__unclassified_g__norank_f__A21b
OTU1687	0	0	0	0	0	0	0	0	0	0	0	0	0	0	0	d__Bacteria;k__norank_d__Bacteria;p__Proteobacteria;c__Gammaproteobacteria;o__Legionellales;f__Legionellaceae;g__Legionella;s__uncultured_bacterium_g__Legionella
OTU1688	0	0	0	0	0	0	0	0	0	0	0	0	0	0	0	d__Bacteria;k__norank_d__Bacteria;p__Dependentiae;c__Babeliae;o__Babeliales;f__unclassified_o__Babeliales;g__unclassified_o__Babeliales;s__unclassified_o__Babeliales
OTU1689	0	0	0	0	0	0	0	0	0	0	1	0	1	0	0	d__Bacteria;k__norank_d__Bacteria;p__Gemmatimonadota;c__Gemmatimonadetes;o__Gemmatimonadales;f__Gemmatimonadaceae;g__Gemmatimonas;s__unclassified_g__Gemmatimonas
OTU1690	0	0	0	0	0	1	0	0	0	0	0	2	0	0	0	d__Bacteria;k__norank_d__Bacteria;p__Proteobacteria;c__Gammaproteobacteria;o__Diplorickettsiales;f__Diplorickettsiaceae;g__norank_f__Diplorickettsiaceae;s__unclassified_g__norank_f__Diplorickettsiaceae
OTU1691	0	0	0	0	0	0	0	0	0	0	0	0	0	0	0	d__Bacteria;k__norank_d__Bacteria;p__Gemmatimonadota;c__Gemmatimonadetes;o__Gemmatimonadales;f__Gemmatimonadaceae;g__Gemmatimonas;s__uncultured_Gemmatimonas_sp._g__Gemmatimonas
OTU1692	0	0	0	0	0	0	0	0	0	0	0	0	0	0	0	d__Bacteria;k__norank_d__Bacteria;p__Proteobacteria;c__Gammaproteobacteria;o__Legionellales;f__Legionellaceae;g__Legionella;s__unclassified_g__Legionella
OTU1693	0	0	0	0	0	0	0	0	0	0	0	0	0	0	0	d__Bacteria;k__norank_d__Bacteria;p__Firmicutes;c__Clostridia;o__Peptostreptococcales-Tissierellales;f__Sedimentibacteraceae;g__Sedimentibacter;s__uncultured_Sedimentibacter_sp._g__Sedimentibacter
OTU1694	0	0	0	0	0	0	0	0	0	0	0	0	0	0	0	d__Bacteria;k__norank_d__Bacteria;p__Proteobacteria;c__Gammaproteobacteria;o__Legionellales;f__Legionellaceae;g__Legionella;s__unclassified_g__Legionella
OTU1695	0	0	0	0	0	0	0	0	0	3	0	0	0	0	0	d__Bacteria;k__norank_d__Bacteria;p__Proteobacteria;c__Gammaproteobacteria;o__Diplorickettsiales;f__Diplorickettsiaceae;g__Aquicella;s__unclassified_g__Aquicella
OTU1696	0	0	0	0	0	0	0	0	0	2	0	7	0	2	0	d__Bacteria;k__norank_d__Bacteria;p__Cyanobacteria;c__Sericytochromatia;o__norank_c__Sericytochromatia;f__norank_o__norank_c__Sericytochromatia;g__norank_f__norank_o__norank_c__Sericytochromatia;s__uncultured_bacterium_g__norank_f__norank_o__norank_c__Sericytochromatia
OTU1697	0	0	0	0	0	0	0	0	0	0	0	0	0	0	0	d__Bacteria;k__norank_d__Bacteria;p__Proteobacteria;c__Gammaproteobacteria;o__unclassified_c__Gammaproteobacteria;f__unclassified_c__Gammaproteobacteria;g__unclassified_c__Gammaproteobacteria;s__unclassified_c__Gammaproteobacteria
OTU1698	0	0	0	0	0	0	0	0	0	0	0	0	0	0	0	d__Bacteria;k__norank_d__Bacteria;p__Proteobacteria;c__Gammaproteobacteria;o__Coxiellales;f__Coxiellaceae;g__Coxiella;s__uncultured_bacterium_g__Coxiella
OTU1699	0	0	0	0	0	0	0	0	0	0	0	0	0	0	0	d__Bacteria;k__norank_d__Bacteria;p__Actinobacteriota;c__Thermoleophilia;o__Solirubrobacterales;f__Solirubrobacteraceae;g__Patulibacter;s__Patulibacter_ginsengiterrae
OTU1700	0	0	0	0	0	0	0	0	0	0	0	0	0	0	0	d__Bacteria;k__norank_d__Bacteria;p__Proteobacteria;c__Gammaproteobacteria;o__unclassified_c__Gammaproteobacteria;f__unclassified_c__Gammaproteobacteria;g__unclassified_c__Gammaproteobacteria;s__unclassified_c__Gammaproteobacteria
OTU1701	0	0	0	0	0	0	0	0	0	0	0	0	0	0	0	d__Bacteria;k__norank_d__Bacteria;p__Actinobacteriota;c__Actinobacteria;o__Streptomycetales;f__Streptomycetaceae;g__Streptomyces;s__Embleya_scabrispora
OTU1702	0	0	0	0	0	0	0	0	0	0	0	3	0	3	0	d__Bacteria;k__norank_d__Bacteria;p__Patescibacteria;c__Saccharimonadia;o__Saccharimonadales;f__norank_o__Saccharimonadales;g__norank_f__norank_o__Saccharimonadales;s__unclassified_g__norank_f__norank_o__Saccharimonadales
OTU1703	0	0	0	0	0	0	5	0	0	0	0	0	0	2	0	d__Bacteria;k__norank_d__Bacteria;p__Proteobacteria;c__Gammaproteobacteria;o__Legionellales;f__Legionellaceae;g__Legionella;s__unclassified_g__Legionella
OTU1704	0	0	0	0	0	0	0	0	0	0	0	0	0	0	0	d__Bacteria;k__norank_d__Bacteria;p__Firmicutes;c__Clostridia;o__Lachnospirales;f__Lachnospiraceae;g__Cellulosilyticum;s__uncultured_bacterium_g__Cellulosilyticum
OTU1705	0	0	0	0	0	0	0	0	0	6	0	0	0	0	0	d__Bacteria;k__norank_d__Bacteria;p__Firmicutes;c__Bacilli;o__Bacillales;f__Bacillaceae;g__Geobacillus;s__unclassified_g__Geobacillus
OTU1706	0	0	0	0	0	0	0	0	0	0	0	0	0	0	0	d__Bacteria;k__norank_d__Bacteria;p__Firmicutes;c__Limnochordia;o__Limnochordales;f__Limnochordaceae;g__norank_f__Limnochordaceae;s__uncultured_bacterium_g__norank_f__Limnochordaceae
OTU1707	0	0	0	0	0	0	0	0	0	0	0	0	0	0	0	d__Bacteria;k__norank_d__Bacteria;p__Proteobacteria;c__Gammaproteobacteria;o__Diplorickettsiales;f__Diplorickettsiaceae;g__norank_f__Diplorickettsiaceae;s__unclassified_g__norank_f__Diplorickettsiaceae
OTU1708	0	0	0	0	0	0	2	3	5	2	0	0	2	7	2	d__Bacteria;k__norank_d__Bacteria;p__Actinobacteriota;c__Actinobacteria;o__Micromonosporales;f__Micromonosporaceae;g__Allocatelliglobosispora;s__uncultured_bacterium_g__Allocatelliglobosispora
OTU1709	0	0	0	0	0	0	0	0	0	0	1	0	0	0	0	d__Bacteria;k__norank_d__Bacteria;p__Proteobacteria;c__Gammaproteobacteria;o__Coxiellales;f__Coxiellaceae;g__Coxiella;s__uncultured_bacterium_g__Coxiella
OTU1710	0	0	0	0	0	2	1	0	1	1	1	0	0	1	0	d__Bacteria;k__norank_d__Bacteria;p__Firmicutes;c__Clostridia;o__Clostridiales;f__Caloramatoraceae;g__Fonticella;s__uncultured_bacterium_g__Fonticella
OTU1711	0	0	0	0	0	0	0	0	0	0	0	0	1	1	0	d__Bacteria;k__norank_d__Bacteria;p__Proteobacteria;c__Gammaproteobacteria;o__Legionellales;f__Legionellaceae;g__Legionella;s__unclassified_g__Legionella
OTU1712	1	0	0	0	0	2	2	0	0	9	1	0	5	3	3	d__Bacteria;k__norank_d__Bacteria;p__Actinobacteriota;c__Thermoleophilia;o__Solirubrobacterales;f__Solirubrobacteraceae;g__Conexibacter;s__uncultured_bacterium_g__Conexibacter
OTU1713	0	0	0	0	0	0	0	0	0	0	0	0	0	1	0	d__Bacteria;k__norank_d__Bacteria;p__Bacteroidota;c__Bacteroidia;o__Chitinophagales;f__Chitinophagaceae;g__Taibaiella;s__uncultured_bacterium_g__Taibaiella
OTU1714	0	0	0	0	0	0	0	0	0	0	0	2	0	0	0	d__Bacteria;k__norank_d__Bacteria;p__Myxococcota;c__Polyangia;o__Polyangiales;f__Polyangiaceae;g__Pajaroellobacter;s__uncultured_bacterium_g__Pajaroellobacter
OTU1715	0	0	0	0	0	0	0	0	0	0	0	0	0	0	0	d__Bacteria;k__norank_d__Bacteria;p__Patescibacteria;c__Parcubacteria;o__Candidatus_Kaiserbacteria;f__norank_o__Candidatus_Kaiserbacteria;g__norank_f__norank_o__Candidatus_Kaiserbacteria;s__uncultured_bacterium_g__norank_f__norank_o__Candidatus_Kaiserbacteria
OTU1716	0	0	0	4	0	0	2	0	0	0	2	6	0	2	0	d__Bacteria;k__norank_d__Bacteria;p__Chloroflexi;c__Chloroflexia;o__Thermomicrobiales;f__JG30-KF-CM45;g__norank_f__JG30-KF-CM45;s__unclassified_g__norank_f__JG30-KF-CM45
OTU1717	0	0	0	0	0	0	0	0	0	0	1	0	0	0	1	d__Bacteria;k__norank_d__Bacteria;p__Proteobacteria;c__Gammaproteobacteria;o__Gammaproteobacteria_Incertae_Sedis;f__unclassified_o__Gammaproteobacteria_Incertae_Sedis;g__Candidatus_Ovatusbacter;s__uncultured_bacterium_g__Candidatus_Ovatusbacter
OTU1718	0	0	0	0	0	0	0	0	0	0	0	0	0	0	0	d__Bacteria;k__norank_d__Bacteria;p__Fibrobacterota;c__Fibrobacteria;o__Fibrobacterales;f__Fibrobacteraceae;g__possible_genus_04;s__unclassified_g__possible_genus_04
OTU1719	0	0	0	0	0	0	0	0	0	0	0	0	0	0	0	d__Bacteria;k__norank_d__Bacteria;p__Bdellovibrionota;c__Oligoflexia;o__0319-6G20;f__norank_o__0319-6G20;g__norank_f__norank_o__0319-6G20;s__unclassified_g__norank_f__norank_o__0319-6G20
OTU1720	0	0	0	0	0	0	0	0	1	0	0	0	0	0	0	d__Bacteria;k__norank_d__Bacteria;p__Firmicutes;c__Bacilli;o__Paenibacillales;f__Paenibacillaceae;g__Paenibacillus;s__Paenibacillus_eucommiae
OTU1721	0	0	0	0	0	0	0	0	0	0	0	0	0	0	0	d__Bacteria;k__norank_d__Bacteria;p__Myxococcota;c__Polyangia;o__Haliangiales;f__Haliangiaceae;g__Haliangium;s__metagenome_g__Haliangium
OTU1722	0	0	0	0	0	0	0	0	0	0	0	1	0	0	0	d__Bacteria;k__norank_d__Bacteria;p__Proteobacteria;c__Gammaproteobacteria;o__Gammaproteobacteria_Incertae_Sedis;f__unclassified_o__Gammaproteobacteria_Incertae_Sedis;g__norank_f__unclassified;s__uncultured_soil_bacterium_g__norank_f__unclassified
OTU1723	0	0	0	0	0	0	0	0	0	0	0	0	0	0	0	d__Bacteria;k__norank_d__Bacteria;p__Planctomycetota;c__Planctomycetes;o__Isosphaerales;f__Isosphaeraceae;g__norank_f__Isosphaeraceae;s__uncultured_Singulisphaera_sp._g__norank
OTU1724	0	0	0	0	0	0	0	0	0	0	0	0	0	0	0	d__Bacteria;k__norank_d__Bacteria;p__Proteobacteria;c__Gammaproteobacteria;o__Burkholderiales;f__unclassified_o__Burkholderiales;g__unclassified_o__Burkholderiales;s__unclassified_o__Burkholderiales
OTU1725	0	0	0	0	0	0	0	0	0	0	0	0	0	0	0	d__Bacteria;k__norank_d__Bacteria;p__Proteobacteria;c__Gammaproteobacteria;o__Burkholderiales;f__Neisseriaceae;g__norank_f__Neisseriaceae;s__Neisseriaceae_bacterium_DSM_100970
OTU1726	0	0	0	0	0	0	0	0	0	0	0	0	0	0	0	d__Bacteria;k__norank_d__Bacteria;p__Bacteroidota;c__Bacteroidia;o__Chitinophagales;f__unclassified_o__Chitinophagales;g__unclassified_o__Chitinophagales;s__unclassified_o__Chitinophagales
OTU1727	0	0	0	0	0	0	0	0	0	0	0	0	0	0	0	d__Bacteria;k__norank_d__Bacteria;p__Firmicutes;c__Clostridia;o__Lachnospirales;f__Lachnospiraceae;g__Tyzzerella;s__unclassified_g__Tyzzerella
OTU1728	0	0	0	0	0	0	0	0	0	0	0	0	0	0	0	d__Bacteria;k__norank_d__Bacteria;p__Firmicutes;c__Clostridia;o__Lachnospirales;f__Lachnospiraceae;g__Tyzzerella;s__uncultured_Clostridiales_bacterium_g__Tyzzerella
OTU1729	0	0	0	0	0	0	0	0	0	0	0	0	0	0	0	d__Bacteria;k__norank_d__Bacteria;p__Myxococcota;c__Polyangia;o__Polyangiales;f__Sandaracinaceae;g__Sandaracinus;s__uncultured_bacterium_g__Sandaracinus
OTU1730	0	0	0	0	0	0	0	0	0	0	0	0	0	0	0	d__Bacteria;k__norank_d__Bacteria;p__Proteobacteria;c__Gammaproteobacteria;o__Legionellales;f__Legionellaceae;g__Legionella;s__unclassified_g__Legionella
OTU1731	0	0	0	0	0	0	0	0	0	0	3	0	0	2	0	d__Bacteria;k__norank_d__Bacteria;p__Abditibacteriota;c__Abditibacteria;o__Abditibacteriales;f__Abditibacteriaceae;g__Abditibacterium;s__metagenome_g__Abditibacterium
OTU1732	0	0	0	0	0	0	0	0	0	0	0	0	0	0	0	d__Bacteria;k__norank_d__Bacteria;p__Firmicutes;c__Desulfotomaculia;o__Desulfotomaculales;f__Desulfallas-Sporotomaculum;g__norank_f__Desulfallas-Sporotomaculum;s__uncultured_bacterium_g__norank_f__Desulfallas-Sporotomaculum
OTU1733	0	0	0	0	0	0	0	0	0	0	0	0	0	0	0	d__Bacteria;k__norank_d__Bacteria;p__Proteobacteria;c__Gammaproteobacteria;o__Legionellales;f__Legionellaceae;g__Legionella;s__unclassified_g__Legionella
OTU1734	0	0	0	0	0	5	3	1	2	0	17	5	0	8	4	d__Bacteria;k__norank_d__Bacteria;p__Bdellovibrionota;c__Bdellovibrionia;o__Bdellovibrionales;f__Bdellovibrionaceae;g__Bdellovibrio;s__Bdellovibrio_sp._SKB1291214
OTU1735	0	0	0	0	0	0	1	0	2	0	1	0	1	0	0	d__Bacteria;k__norank_d__Bacteria;p__Myxococcota;c__Polyangia;o__Polyangiales;f__Phaselicystidaceae;g__Phaselicystis;s__uncultured_bacterium_g__Phaselicystis
OTU1736	0	0	0	0	0	0	0	0	0	0	0	0	0	0	0	d__Bacteria;k__norank_d__Bacteria;p__Fusobacteriota;c__Fusobacteriia;o__Fusobacteriales;f__Leptotrichiaceae;g__norank_f__Leptotrichiaceae;s__unclassified_g__norank_f__Leptotrichiaceae
OTU1737	0	0	0	0	0	0	0	0	0	2	4	5	2	1	3	d__Bacteria;k__norank_d__Bacteria;p__Actinobacteriota;c__Actinobacteria;o__Micrococcales;f__Intrasporangiaceae;g__unclassified_f__Intrasporangiaceae;s__unclassified_f__Intrasporangiaceae
OTU1738	0	0	0	0	0	32	17	17	11	98	98	123	31	59	62	d__Bacteria;k__norank_d__Bacteria;p__Actinobacteriota;c__Actinobacteria;o__Corynebacteriales;f__Nocardiaceae;g__Rhodococcus;s__Rhodococcus_wratislaviensis
OTU1739	0	0	0	0	0	15	72	10	73	40	10	65	14	82	14	d__Bacteria;k__norank_d__Bacteria;p__Actinobacteriota;c__Actinobacteria;o__Propionibacteriales;f__Nocardioidaceae;g__Kribbella;s__Kribbella_karoonensis
OTU1740	0	0	0	0	0	3	1	0	3	1	2	0	2	7	0	d__Bacteria;k__norank_d__Bacteria;p__Actinobacteriota;c__Actinobacteria;o__Frankiales;f__Sporichthyaceae;g__Longivirga;s__uncultured_bacterium_g__Longivirga
OTU1741	0	0	0	0	0	0	0	0	0	0	0	0	1	0	1	d__Bacteria;k__norank_d__Bacteria;p__Firmicutes;c__Clostridia;o__Oscillospirales;f__Ruminococcaceae;g__norank_f__Ruminococcaceae;s__unclassified_g__norank_f__Ruminococcaceae
OTU1742	0	0	0	0	0	0	0	0	0	0	0	0	0	0	0	d__Bacteria;k__norank_d__Bacteria;p__Proteobacteria;c__Gammaproteobacteria;o__Diplorickettsiales;f__Diplorickettsiaceae;g__Aquicella;s__unclassified_g__Aquicella
OTU1743	0	0	0	0	0	4	3	1	6	7	4	29	2	12	3	d__Bacteria;k__norank_d__Bacteria;p__Actinobacteriota;c__Actinobacteria;o__Corynebacteriales;f__Nocardiaceae;g__Smaragdicoccus;s__Smaragdicoccus_niigatensis_DSM_44881__NBRC_103563
OTU1744	0	0	0	0	0	0	0	0	0	0	0	0	0	0	0	d__Bacteria;k__norank_d__Bacteria;p__Myxococcota;c__Polyangia;o__mle1-27;f__norank_o__mle1-27;g__norank_f__norank_o__mle1-27;s__unclassified_g__norank_f__norank_o__mle1-27
OTU1745	0	0	0	0	0	0	0	0	0	0	0	0	0	0	0	d__Bacteria;k__norank_d__Bacteria;p__Dependentiae;c__Babeliae;o__Babeliales;f__Vermiphilaceae;g__norank_f__Vermiphilaceae;s__unclassified_g__norank_f__Vermiphilaceae
OTU1746	0	0	0	0	0	0	0	0	0	0	0	0	0	0	0	d__Bacteria;k__norank_d__Bacteria;p__Bacteroidota;c__Bacteroidia;o__Chitinophagales;f__Chitinophagaceae;g__unclassified_f__Chitinophagaceae;s__unclassified_f__Chitinophagaceae
OTU1747	0	0	0	0	0	0	0	0	0	0	0	0	0	0	0	d__Bacteria;k__norank_d__Bacteria;p__Chloroflexi;c__Ktedonobacteria;o__Ktedonobacterales;f__Ktedonobacteraceae;g__HSB_OF53-F07;s__unclassified_g__HSB_OF53-F07
OTU1748	0	0	0	0	0	0	0	0	0	0	0	0	0	0	0	d__Bacteria;k__norank_d__Bacteria;p__Bdellovibrionota;c__Bdellovibrionia;o__Bdellovibrionales;f__Bdellovibrionaceae;g__Bdellovibrio;s__uncultured_bacterium_g__Bdellovibrio
OTU1749	0	0	0	0	0	0	0	0	0	0	0	1	0	0	0	d__Bacteria;k__norank_d__Bacteria;p__Proteobacteria;c__Gammaproteobacteria;o__Legionellales;f__Legionellaceae;g__Legionella;s__unclassified_g__Legionella
OTU1750	0	0	0	0	0	1	0	0	0	5	2	0	0	3	0	d__Bacteria;k__norank_d__Bacteria;p__Proteobacteria;c__Gammaproteobacteria;o__Burkholderiales;f__Comamonadaceae;g__Aquabacterium;s__unclassified_g__Aquabacterium
OTU1751	0	0	0	0	0	0	0	0	2	0	5	3	3	7	1	d__Bacteria;k__norank_d__Bacteria;p__Bacteroidota;c__Bacteroidia;o__Chitinophagales;f__Chitinophagaceae;g__Sediminibacterium;s__metagenome_g__Sediminibacterium
OTU1752	0	0	0	0	0	1	20	5	29	85	1	465	40	6	57	d__Bacteria;k__norank_d__Bacteria;p__Actinobacteriota;c__Actinobacteria;o__Micrococcales;f__Micrococcaceae;g__Arthrobacter;s__unclassified_g__Arthrobacter
OTU1753	0	0	0	0	0	0	0	0	0	0	0	0	0	0	0	d__Bacteria;k__norank_d__Bacteria;p__Chloroflexi;c__Ktedonobacteria;o__B12-WMSP1;f__norank_o__B12-WMSP1;g__norank_f__norank_o__B12-WMSP1;s__uncultured_bacterium_g__norank_f__norank_o__B12-WMSP1
OTU1754	0	0	0	0	0	0	1	0	0	1	0	1	0	0	1	d__Bacteria;k__norank_d__Bacteria;p__Myxococcota;c__Polyangia;o__mle1-27;f__norank_o__mle1-27;g__norank_f__norank_o__mle1-27;s__uncultured_delta_proteobacterium_g__norank_f__norank_o__mle1-27
[truncated: 10,489 more rows]

## Sheet: Table. S2-2_ITS_OTU_Taxon
Table. S2-2 Fungal OTU of different samples
[truncated: 9,247 more rows]
