# Supplementary material for: Microbiota-mediated nitrogen fixation and microhabitat homeostasis in aerial root-mucilage
Source: Microbiome. 2023 Apr 21;11:85. doi: 10.1186/s40168-023-01525-x (PMC10120241; doi:10.1186/s40168-023-01525-x)
Supplement: Supplementary file 3 — Additional file 2: Table S1. Relative content of different compounds and carbohydrates of aerial root mucilage (ARM) and underground root exudate (URE) Table S2. Fungal and bacterial OTU of different samples. Table S3. Differentially bacterial and fungal genera of rhizosphere and mucilage. Table S4. Cultured bacteria and their nitrogen-fixing capacity. Table S5. Plant nitrogen enrichment, natural abundance, nitrogencontent, length and dry weight analysis. Table S6. Results of plant genome sequencing, assembly, and annotation. Table S7. GO and KEGG enrichment of differential sample. Table S8. Candidates for follow-up experiments in mucilage compounds. Table S9. The mucilage compounds for anti-microbe activity test. Table S10. Antagonism of F-XTBG8 against different fungi and bacteria. Table S11. Fungal genome was detected and expressed (reads FPKM>10) in different tissues of the plant. Table S12. Different metabolites analysis for monocultivation of C. raphigera (Cr) and cocultivation with environmental fungi. Table S13. Record of mucilage production and meteorological factors. [file 40168_2023_1525_MOESM2_ESM.zip › Table. S3.xls]

## Sheet: Differentially bacterial genera
Table. S3-1 Differentially abundant bacterial genera of rhizosphere and mucilage
Species name	Rhizosphere-Mean(%)	Rhizosphere-Sd(%)	Mucilage-Mean(%)	Mucilage-Sd(%)	Pvalue	Corrected pvalue	Lower ci	Upper ci	Effectsize
g__Burkholderia-Caballeronia-Paraburkholderia	0.1415	0.1709	59.09	10.15	0.01219	0.03278	-66.78	-51.31	-58.95
g__Herbaspirillum	0.02225	0.03461	10.43	7.089	0.01219	0.03278	-16.39	-5.8	-10.41
g__Novosphingobium	0.641	0.1981	5.355	4.902	0.01219	0.03278	-8.471	-1.058	-4.715
g__Escherichia-Shigella	0.003618	0.003989	0.969	1.647	0.01193	0.03278	-2.469	-0.1009	-0.9653
g__Dyella	0.03872	0.02378	0.8228	1.433	0.01219	0.03278	-2.071	-0.09533	-0.7841
g__Delftia	0.01062	0.002831	0.6133	0.7747	0.01219	0.03278	-1.297	-0.09365	-0.6028
g__Mucilaginibacter	0.06922	0.06132	0.5054	0.3931	0.01219	0.03278	-0.7948	-0.1804	-0.4362
g__Jatrophihabitans	0.06668	0.04459	0.4421	0.4059	0.03671	0.07406	-0.7276	-0.09889	-0.3755
g__Terriglobus	0.006071	0.01103	0.1648	0.1036	0.01193	0.03278	-0.2536	-0.0869	-0.1588
g__Pseudaminobacter	0.7733	0.199	0.1014	0.1261	0.01219	0.03278	0.4847	0.8523	0.672
g__Nitrospira	0.4475	0.3198	0.0847	0.1594	0.03615	0.07323	0.1087	0.6671	0.3628
g__Gaiella	2.967	0.9767	0.06843	0.06576	0.01219	0.03278	2.278	3.758	2.898
g__Bradyrhizobium	1.464	0.5534	0.05712	0.06216	0.01193	0.03278	0.9728	1.887	1.406
g__Variovorax	0.3042	0.2176	0.05577	0.06597	0.03671	0.07406	0.07006	0.4266	0.2484
g__Microbacterium	0.8517	0.2805	0.05383	0.05791	0.01193	0.03278	0.5509	0.9842	0.7979
g__Bdellovibrio	0.1908	0.04749	0.05359	0.04935	0.01219	0.03278	0.08428	0.1931	0.1372
g__Bacillus	3.778	4.585	0.04686	0.04489	0.01219	0.03278	1.311	7.869	3.732
g__Haliangium	0.5692	0.1984	0.04402	0.06262	0.01116	0.03254	0.3866	0.7084	0.5251
g__Flavobacterium	1.353	0.7721	0.03932	0.03653	0.01193	0.03278	0.8648	2.029	1.314
g__Leifsonia	0.1925	0.08532	0.03635	0.03834	0.01193	0.03278	0.07901	0.229	0.1561
g__Paenibacillus	0.3292	0.1441	0.03341	0.05026	0.01116	0.03254	0.1838	0.4104	0.2958
g__Bosea	0.2984	0.1571	0.03338	0.06727	0.02001	0.05159	0.1348	0.4067	0.265
g__Hyphomicrobium	0.195	0.06521	0.02999	0.06215	0.02001	0.05159	0.09271	0.235	0.165
g__Mycobacterium	1.906	0.4762	0.02877	0.03192	0.01193	0.03278	1.44	2.198	1.877
g__Ensifer	0.1245	0.07984	0.02707	0.0314	0.03615	0.07323	0.03655	0.1713	0.09747
g__Luteitalea	0.3296	0.1097	0.02681	0.05995	0.009701	0.03099	0.2009	0.3889	0.3028
g__Lysobacter	0.7697	0.7462	0.02443	0.05463	0.009701	0.03099	0.3132	1.409	0.7454
g__Pajaroellobacter	0.1891	0.05995	0.02373	0.04473	0.01193	0.03278	0.1065	0.2285	0.1654
g__mle1-7	0.3469	0.2031	0.02255	0.05043	0.009701	0.03099	0.1871	0.5182	0.3244
g__Pseudonocardia	0.251	0.1034	0.02184	0.02457	0.01193	0.03278	0.1428	0.3097	0.2291
g__Nocardioides	2.168	1.11	0.02126	0.03914	0.01116	0.03254	1.449	3.169	2.146
g__Actinoplanes	0.2558	0.1755	0.0185	0.02492	0.01193	0.03278	0.1175	0.3907	0.2373
g__Marmoricola	0.5019	0.3024	0.01803	0.04032	0.009701	0.03099	0.2911	0.7468	0.4839
g__Rhizobacter	0.09719	0.03593	0.01536	0.0162	0.01193	0.03278	0.05457	0.1146	0.08183
g__Conexibacter	0.2757	0.08202	0.01506	0.03368	0.009701	0.03099	0.1912	0.3246	0.2606
g__Mesorhizobium	0.3823	0.1673	0.01488	0.02448	0.01116	0.03254	0.2386	0.4991	0.3674
g__Devosia	0.3839	0.1581	0.01452	0.02371	0.01116	0.03254	0.2395	0.4887	0.3693
g__Phaselicystis	0.06992	0.0346	0.0139	0.01914	0.03445	0.07026	0.02381	0.08516	0.05602
g__Chthoniobacter	0.1892	0.1018	0.009971	0.0145	0.01116	0.03254	0.09478	0.2534	0.1792
g__Puia	0.156	0.02864	0.009062	0.01283	0.01116	0.03254	0.1222	0.1732	0.1469
g__Streptomyces	0.7559	0.1467	0.009015	0.02016	0.009701	0.03099	0.6289	0.8653	0.7469
g__Micromonospora	0.2031	0.06622	0.008366	0.01256	0.01116	0.03254	0.1424	0.2434	0.1947
g__Pseudoxanthomonas	0.06166	0.03632	0.008184	0.0183	0.03114	0.06378	0.02357	0.0863	0.05348
g__Roseomonas	0.1623	0.0965	0.008184	0.0183	0.009701	0.03099	0.09676	0.2425	0.1542
g__Gordonia	0.1522	0.1469	0.008114	0.01814	0.01775	0.04641	0.04521	0.2653	0.1441
g__Rhodopseudomonas	0.06363	0.01662	0.007251	0.01045	0.01116	0.03254	0.04152	0.07232	0.05638
g__Acidibacter	0.1996	0.04237	0.006702	0.01499	0.009701	0.03099	0.1579	0.2265	0.1929
g__Caulobacter	0.06919	0.03155	0.006532	0.01183	0.01116	0.03254	0.03552	0.08944	0.06266
g__TM7a	0.09798	0.1001	0.006365	0.01423	0.03114	0.06378	0.02395	0.1789	0.09162
g__MND1	0.1056	0.06224	0.005638	0.01261	0.009701	0.03099	0.05314	0.1497	0.09993
g__Brevundimonas	0.0412	0.01894	0.005456	0.0122	0.01775	0.04641	0.01634	0.05187	0.03574
g__Peredibacter	0.141	0.05083	0.005456	0.0122	0.009701	0.03099	0.09234	0.1783	0.1355
g__Microvirga	1.701	1.808	0.005417	0.009771	0.01116	0.03254	0.7721	3.325	1.696
g__Lysinibacillus	0.05877	0.05561	0.005409	0.0121	0.03114	0.06378	0.01395	0.103	0.05336
g__Microlunatus	0.2889	0.1681	0.005409	0.0121	0.009701	0.03099	0.1622	0.4156	0.2835
g__Rhodococcus	0.2789	0.1008	0.005409	0.0121	0.009701	0.03099	0.1908	0.3509	0.2735
g__Iamia	0.5302	0.161	0.004856	0.006721	0.01116	0.03254	0.4131	0.6722	0.5253
g__Rhodoplanes	0.309	0.1367	0.004547	0.01017	0.009701	0.03099	0.1999	0.4135	0.3045
g__Ellin6055	0.0586	0.01546	0.003759	0.008405	0.009701	0.03099	0.04174	0.06893	0.05485
g__Anaeromyxobacter	0.08183	0.03312	0.003637	0.008133	0.009701	0.03099	0.05427	0.1045	0.07819
g__Clostridium_sensu_stricto_8	0.02015	0.008168	0.003606	0.008063	0.03114	0.06378	0.007725	0.02519	0.01654
g__Legionella	0.08712	0.02708	0.003061	0.004732	0.01116	0.03254	0.0624	0.1054	0.08406
g__Allocatelliglobosispora	0.01845	0.01508	0.002728	0.0061	0.03114	0.06378	0.003156	0.02999	0.01572
g__alphaI_cluster	0.0419	0.04349	0.002728	0.0061	0.01775	0.04641	0.0126	0.07806	0.03918
g__Altererythrobacter	0.1085	0.06285	0.002728	0.0061	0.009701	0.03099	0.06442	0.1589	0.1058
g__Chthonobacter	0.06159	0.01178	0.002728	0.0061	0.009701	0.03099	0.04904	0.06886	0.05886
g__Gemmatimonas	0.1664	0.08694	0.002728	0.0061	0.009701	0.03099	0.1089	0.2423	0.1637
g__Neochlamydia	0.05971	0.04795	0.002728	0.0061	0.009701	0.03099	0.02434	0.0958	0.05699
g__Candidatus_Xiphinematobacter	0.319	0.2112	0.002705	0.006048	0.009701	0.03099	0.1612	0.4747	0.3163
g__Dongia	0.2075	0.0924	0.002705	0.006048	0.009701	0.03099	0.136	0.2793	0.2048
g__Ruminiclostridium	0.02556	0.01182	0.002705	0.006048	0.01775	0.04641	0.01137	0.03162	0.02286
g__Bauldia	0.2174	0.07848	0.002152	0.004811	0.009701	0.03099	0.1643	0.2842	0.2152
g__Candidatus_Udaeobacter	0.223	0.2005	0.002152	0.004811	0.009701	0.03099	0.05995	0.3796	0.2209
g__Edaphobaculum	0.1999	0.06319	0.002152	0.004811	0.009701	0.03099	0.1485	0.2487	0.1977
g__Flavisolibacter	0.2151	0.2707	0.001819	0.004067	0.009701	0.03099	0.06487	0.4582	0.2133
g__Solirubrobacter	0.2683	0.1195	0.001819	0.004067	0.009701	0.03099	0.1786	0.3653	0.2665
g__Arthrobacter	0.2865	0.4633	0.001803	0.004032	0.01775	0.04641	0.03415	0.7096	0.2848
g__Streptosporangium	0.02805	0.01547	0.001803	0.004032	0.01775	0.04641	0.01332	0.03821	0.02624
g__Ferruginibacter	0.124	0.06745	0.001076	0.002406	0.009701	0.03099	0.08794	0.1828	0.1229
g__Pedomicrobium	0.5912	0.3129	0.001076	0.002406	0.009701	0.03099	0.4004	0.8748	0.5902
g__Actinocorallia	0.03523	0.0228	0.0009093	0.002033	0.009701	0.03099	0.01657	0.0523	0.03432
g__Amaricoccus	0.3788	0.03616	0.0009093	0.002033	0.009701	0.03099	0.3585	0.4101	0.3779
g__Comamonas	0.02189	0.007912	0.0009015	0.002016	0.009701	0.03099	0.01376	0.02692	0.02099
g__Skermanella	0.02627	0.02092	0.0009015	0.002016	0.01775	0.04641	0.009165	0.04233	0.02537
g__966-1	0.284	0.2478	0	0	0.007495	0.02998	0.1006	0.5108	0.284
g__Achromobacter	0.01704	0.01288	0	0	0.007495	0.02998	0.007043	0.02703	0.01704
g__Acidovorax	0.009915	0.005003	0	0	0.007495	0.02998	0.006479	0.01448	0.009913
g__Actinoallomurus	0.03345	0.03018	0	0	0.007495	0.02998	0.01325	0.06113	0.03345
g__Actinomadura	0.008202	0.01152	0	0	0.02537	0.053	0.001453	0.01892	0.008201
g__Actinopolymorpha	0.004126	0.003253	0	0	0.02537	0.053	0.001472	0.007152	0.004127
g__Adhaeribacter	0.1257	0.1352	0	0	0.007495	0.02998	0.05246	0.2502	0.1257
g__ADurb.Bin063-1	0.01917	0.01823	0	0	0.02537	0.053	0.00583	0.03357	0.01917
g__Aeromicrobium	0.01255	0.01002	0	0	0.007495	0.02998	0.00587	0.02103	0.01255
g__Agromyces	0.896	1.043	0	0	0.007495	0.02998	0.2945	1.771	0.8959
g__Ahniella	0.06761	0.04624	0	0	0.007495	0.02998	0.0337	0.1071	0.06762
g__AKYG587	0.06733	0.0543	0	0	0.007495	0.02998	0.02806	0.1151	0.06733
g__Alicyclobacillus	0.004464	0.003092	0	0	0.02537	0.053	0.001976	0.00677	0.004464
g__Amycolatopsis	0.02999	0.03575	0	0	0.02537	0.053	0.006201	0.06086	0.02999
g__Anaerobacterium	0.006963	0.007934	0	0	0.02537	0.053	0.001485	0.01412	0.006961
g__Anaerocolumna	0.01417	0.01642	0	0	0.02537	0.053	0.003146	0.02805	0.01417
g__Anaerosinus	0.005036	0.003523	0	0	0.007495	0.02998	0.002453	0.008053	0.005036
g__Arboricoccus	0.01047	0.007262	0	0	0.007495	0.02998	0.004945	0.01613	0.01047
g__Archangium	0.08727	0.03779	0	0	0.007495	0.02998	0.05882	0.1207	0.08726
g__Arenimonas	0.106	0.02476	0	0	0.007495	0.02998	0.08898	0.13	0.106
g__Aurantisolimonas	0.214	0.08767	0	0	0.007495	0.02998	0.1452	0.2839	0.214
g__Azospira	0.007643	0.009223	0	0	0.02537	0.053	0.001936	0.01649	0.007644
g__Azovibrio	0.00627	0.005104	0	0	0.02537	0.053	0.00244	0.0101	0.006269
g__Bacteriovorax	0.00961	0.006656	0	0	0.007495	0.02998	0.004734	0.01558	0.009611
g__BD1-7_clade	0.02922	0.02051	0	0	0.007495	0.02998	0.01778	0.04749	0.02922
g__Blastocatella	0.01532	0.01227	0	0	0.007495	0.02998	0.006117	0.02494	0.01532
g__Blastococcus	0.1552	0.3246	0	0	0.007495	0.02998	0.004929	0.4465	0.1552
g__Brevibacillus	0.009745	0.005276	0	0	0.007495	0.02998	0.00583	0.01413	0.009745
g__Bryobacter	0.3989	0.1607	0	0	0.007495	0.02998	0.3098	0.5376	0.3989
g__Candidatus_Alysiosphaera	0.3528	0.1016	0	0	0.007495	0.02998	0.2723	0.4388	0.3528
g__Candidatus_Berkiella	0.04514	0.02288	0	0	0.007495	0.02998	0.02739	0.0629	0.04514
g__Candidatus_Chloroploca	0.04173	0.03514	0	0	0.007495	0.02998	0.01619	0.06764	0.04173
g__Candidatus_Paracaedibacter	0.004498	0.002078	0	0	0.007495	0.02998	0.003025	0.006108	0.004498
g__Candidatus_Protochlamydia	0.01093	0.006661	0	0	0.007495	0.02998	0.005575	0.0161	0.01093
g__Catenulispora	0.009664	0.00784	0	0	0.02537	0.053	0.003576	0.01564	0.009664
g__Cellulomonas	0.1068	0.06097	0	0	0.007495	0.02998	0.06325	0.1592	0.1068
g__Chitinibacter	0.005879	0.004548	0	0	0.02537	0.053	0.001936	0.009278	0.005879
g__Chryseolinea	0.2818	0.06639	0	0	0.007495	0.02998	0.2287	0.3305	0.2818
g__CL500-29_marine_group	0.3483	0.06026	0	0	0.007495	0.02998	0.2947	0.3883	0.3482
g__CL500-3	0.02102	0.0131	0	0	0.007495	0.02998	0.01102	0.03161	0.02102
g__Clostridium_sensu_stricto_1	0.0412	0.01137	0	0	0.007495	0.02998	0.03362	0.05036	0.0412
g__Clostridium_sensu_stricto_12	0.01958	0.01174	0	0	0.007495	0.02998	0.0115	0.02988	0.01958
g__Clostridium_sensu_stricto_13	0.01092	0.009578	0	0	0.007495	0.02998	0.003795	0.01833	0.01092
g__Clostridium_sensu_stricto_3	0.006341	0.004966	0	0	0.02537	0.053	0.00251	0.01017	0.006341
g__Coxiella	0.02298	0.009223	0	0	0.007495	0.02998	0.01727	0.03137	0.02298
g__Craurococcus-Caldovatus	0.007823	0.003249	0	0	0.007495	0.02998	0.005261	0.01026	0.007823
g__Cupriavidus	0.1639	0.1723	0	0	0.007495	0.02998	0.04804	0.3196	0.1639
g__Dactylosporangium	0.03041	0.03002	0	0	0.007495	0.02998	0.009962	0.05553	0.03041
g__Deferrisoma	0.01192	0.01421	0	0	0.02537	0.053	0.001394	0.02273	0.01192
g__Defluviicoccus	0.02776	0.02399	0	0	0.007495	0.02998	0.009962	0.04832	0.02776
g__Deinococcus	0.01998	0.03756	0	0	0.007495	0.02998	0.002473	0.05381	0.01998
g__Demequina	0.02493	0.01681	0	0	0.007495	0.02998	0.01205	0.0378	0.02493
g__Desulfuromonas	0.01332	0.02244	0	0	0.02537	0.053	0.001684	0.03363	0.01332
g__Dinghuibacter	0.1532	0.03408	0	0	0.007495	0.02998	0.1293	0.1819	0.1532
g__Dyadobacter	0.01318	0.01003	0	0	0.007495	0.02998	0.005308	0.02105	0.01318
g__Ellin6067	0.6488	0.1465	0	0	0.007495	0.02998	0.5507	0.77	0.6488
g__Emticicia	0.003967	0.00392	0	0	0.02537	0.053	0.001394	0.00758	0.003966
g__FFCH5858	0.05931	0.01713	0	0	0.007495	0.02998	0.04847	0.07532	0.05931
g__FFCH7168	0.09482	0.05483	0	0	0.007495	0.02998	0.05066	0.1328	0.09483
g__Fictibacillus	0.01016	0.009986	0	0	0.02537	0.053	0.002787	0.01764	0.01016
g__Filimonas	0.004901	0.004017	0	0	0.02537	0.053	0.0018	0.008108	0.0049
g__Flavihumibacter	0.1381	0.09585	0	0	0.007495	0.02998	0.07627	0.2231	0.1381
g__Flavitalea	0.04512	0.06374	0	0	0.007495	0.02998	0.01099	0.1018	0.04512
g__Fodinicola	0.00418	0.002774	0	0	0.007495	0.02998	0.002422	0.006726	0.004181
g__Geobacter	0.01384	0.01895	0	0	0.02537	0.053	0.00247	0.03062	0.01384
g__Geodermatophilus	0.02312	0.03588	0	0	0.02537	0.053	0.002339	0.05564	0.02312
g__Halomonas	0.1128	0.196	0	0	0.007495	0.02998	0.01428	0.2905	0.1128
g__Herpetosiphon	0.02319	0.01263	0	0	0.007495	0.02998	0.0127	0.0331	0.02319
g__Hirschia	0.1753	0.1421	0	0	0.007495	0.02998	0.1007	0.3044	0.1753
g__Hydrogenophaga	0.005296	0.005569	0	0	0.02537	0.053	0.001868	0.01057	0.005296
g__Ilumatobacter	0.6537	0.261	0	0	0.007495	0.02998	0.4921	0.8946	0.6536
g__IMCC26207	0.0772	0.02212	0	0	0.007495	0.02998	0.06172	0.09666	0.07719
g__IS-44	0.01838	0.009726	0	0	0.007495	0.02998	0.01176	0.02619	0.01838
g__Isoptericola	0.05135	0.06167	0	0	0.007495	0.02998	0.01151	0.107	0.05135
g__JCM_18997	0.006861	0.008986	0	0	0.02537	0.053	0.00135	0.01437	0.006862
g__JGI_0001001-H03	0.1079	0.07728	0	0	0.007495	0.02998	0.0461	0.1678	0.1079
g__Kaistia	0.01453	0.0183	0	0	0.02537	0.053	0.003308	0.03169	0.01453
g__KD3-10	0.04134	0.02359	0	0	0.007495	0.02998	0.02382	0.05975	0.04133
g__Ketobacter	0.03562	0.03544	0	0	0.02537	0.053	0.008632	0.06362	0.03562
g__Kitasatospora	0.2931	0.07435	0	0	0.007495	0.02998	0.2338	0.3525	0.2931
g__Kouleothrix	0.01619	0.02697	0	0	0.007495	0.02998	0.002984	0.04054	0.01619
g__Kribbella	0.09131	0.08293	0	0	0.007495	0.02998	0.0317	0.1638	0.0913
g__Labrys	0.2093	0.09117	0	0	0.007495	0.02998	0.1486	0.2904	0.2093
g__Lachnoclostridium	0.007144	0.006239	0	0	0.007495	0.02998	0.002896	0.0131	0.007145
g__Lacibacter	0.02229	0.01769	0	0	0.007495	0.02998	0.009223	0.03736	0.02229
g__Lacunisphaera	0.00408	0.002317	0	0	0.007495	0.02998	0.002402	0.006041	0.00408
g__Lautropia	0.009977	0.00733	0	0	0.007495	0.02998	0.004466	0.01604	0.009977
g__Lechevalieria	0.04956	0.05271	0	0	0.007495	0.02998	0.01339	0.09139	0.04955
g__Leptothrix	0.02287	0.02729	0	0	0.007495	0.02998	0.00677	0.04671	0.02287
g__Litorilinea	0.01369	0.01006	0	0	0.02537	0.053	0.00528	0.02098	0.01369
g__Longispora	0.0811	0.04876	0	0	0.007495	0.02998	0.04366	0.1185	0.08109
g__Luteolibacter	0.1491	0.09306	0	0	0.007495	0.02998	0.07264	0.2238	0.1491
g__Methylibium	0.06122	0.03118	0	0	0.007495	0.02998	0.04199	0.0899	0.06123
g__Methylopila	0.01015	0.007585	0	0	0.007495	0.02998	0.004706	0.01672	0.01015
g__Minicystis	0.008369	0.006143	0	0	0.007495	0.02998	0.003756	0.01307	0.008368
g__Mumia	0.05753	0.06884	0	0	0.007495	0.02998	0.01909	0.1205	0.05753
g__Nannocystis	0.02043	0.01518	0	0	0.007495	0.02998	0.009702	0.03338	0.02043
g__Niastella	0.04842	0.025	0	0	0.007495	0.02998	0.03249	0.07155	0.04842
g__Niveitalea	0.02096	0.02039	0	0	0.007495	0.02998	0.008053	0.04053	0.02096
g__Nocardia	0.09392	0.0393	0	0	0.007495	0.02998	0.06143	0.1211	0.09391
g__Nonomuraea	0.03179	0.02721	0	0	0.007495	0.02998	0.01582	0.05663	0.0318
g__Nordella	0.3684	0.1612	0	0	0.007495	0.02998	0.2446	0.4989	0.3684
g__Oligoflexus	0.1244	0.07537	0	0	0.007495	0.02998	0.06522	0.1826	0.1244
g__OM27_clade	0.08632	0.02683	0	0	0.007495	0.02998	0.06398	0.108	0.08632
g__OM60NOR5_clade	0.261	0.1459	0	0	0.007495	0.02998	0.1868	0.392	0.261
g__Opitutus	0.01388	0.006176	0	0	0.007495	0.02998	0.009536	0.01906	0.01388
g__Oscillochloris	0.0168	0.01882	0	0	0.02537	0.053	0.003022	0.03274	0.0168
g__Paenarthrobacter	0.01516	0.01167	0	0	0.007495	0.02998	0.00585	0.02431	0.01516
g__Paludibaculum	0.09723	0.04036	0	0	0.007495	0.02998	0.06467	0.1294	0.09722
g__Paludisphaera	0.004877	0.003952	0	0	0.02537	0.053	0.001834	0.007996	0.004876
g__Parafilimonas	0.05736	0.026	0	0	0.007495	0.02998	0.04251	0.08145	0.05736
g__Parasegetibacter	0.08592	0.04968	0	0	0.007495	0.02998	0.0479	0.1239	0.08592
g__Phenylobacterium	0.1991	0.09633	0	0	0.007495	0.02998	0.1393	0.2851	0.1991
g__Phreatobacter	0.02531	0.01707	0	0	0.007495	0.02998	0.01208	0.03832	0.02531
g__Polyangium	0.01888	0.008854	0	0	0.007495	0.02998	0.01092	0.0255	0.01888
g__possible_genus_04	0.006493	0.004524	0	0	0.007495	0.02998	0.003038	0.01005	0.006493
g__Promicromonospora	0.02456	0.01641	0	0	0.007495	0.02998	0.01227	0.03685	0.02456
g__Pseudactinotalea	0.009809	0.00992	0	0	0.007495	0.02998	0.003599	0.01862	0.009809
g__Pseudorhodoplanes	0.2103	0.09962	0	0	0.007495	0.02998	0.1492	0.2971	0.2103
g__RB41	0.2174	0.09244	0	0	0.007495	0.02998	0.1459	0.2864	0.2174
g__Reyranella	0.4049	0.1375	0	0	0.007495	0.02998	0.3047	0.5181	0.4049
g__Rhizocola	0.06277	0.06089	0	0	0.007495	0.02998	0.02303	0.1175	0.06276
g__Rhodobacter	0.02675	0.03008	0	0	0.007495	0.02998	0.005742	0.05344	0.02675
g__Rhodomicrobium	0.04395	0.03654	0	0	0.02537	0.053	0.0148	0.07117	0.04394
g__Romboutsia	0.008326	0.00589	0	0	0.02537	0.053	0.003308	0.01238	0.008326
g__Roseimicrobium	0.07331	0.03669	0	0	0.007495	0.02998	0.04443	0.1022	0.0733
g__Roseisolibacter	0.02645	0.0157	0	0	0.02537	0.053	0.01287	0.03621	0.02645
g__Roseobacter_clade_CHAB-I-5_lineage	0.003355	0.002627	0	0	0.02537	0.053	0.001462	0.005248	0.003355
g__Roseococcus	0.005874	0.006803	0	0	0.02537	0.053	0.001438	0.01171	0.005873
g__Rubrivivax	0.03997	0.02338	0	0	0.007495	0.02998	0.02177	0.05865	0.03997
g__Rubrobacter	0.05374	0.04464	0	0	0.007495	0.02998	0.02191	0.08983	0.05373
g__Rudaea	0.0187	0.02609	0	0	0.02537	0.053	0.001394	0.04245	0.0187
g__Runella	0.005899	0.005269	0	0	0.02537	0.053	0.001888	0.01013	0.005898
g__Sandaracinus	0.0364	0.02523	0	0	0.007495	0.02998	0.01885	0.0568	0.03641
g__Sediminibacterium	0.009433	0.005785	0	0	0.007495	0.02998	0.005351	0.01456	0.009433
g__Singulisphaera	0.01139	0.003387	0	0	0.007495	0.02998	0.00868	0.01391	0.0114
g__SM1A02	0.04053	0.008241	0	0	0.007495	0.02998	0.03418	0.04738	0.04053
g__Smaragdicoccus	0.02389	0.02523	0	0	0.007495	0.02998	0.007421	0.04706	0.02389
g__Solibacillus	0.005797	0.00491	0	0	0.02537	0.053	0.001996	0.009599	0.005798
g__Solitalea	0.0913	0.04884	0	0	0.007495	0.02998	0.05674	0.1349	0.0913
g__Sorangium	0.0251	0.008861	0	0	0.007495	0.02998	0.01907	0.03263	0.0251
g__Sphaerisporangium	0.007034	0.007521	0	0	0.02537	0.053	0.0018	0.01361	0.007033
g__Sphingopyxis	0.01033	0.01278	0	0	0.02537	0.053	0.001936	0.02083	0.01033
g__Sporacetigenium	0.01432	0.006031	0	0	0.007495	0.02998	0.009219	0.01838	0.01432
g__Sporocytophaga	0.07661	0.02228	0	0	0.007495	0.02998	0.05882	0.09537	0.0766
g__Starkeya	0.0354	0.02309	0	0	0.007495	0.02998	0.01739	0.05453	0.0354
g__Stella	0.007793	0.007121	0	0	0.02537	0.053	0.002377	0.01346	0.007793
g__Stenotrophobacter	0.0641	0.03508	0	0	0.007495	0.02998	0.03668	0.09038	0.0641
g__Steroidobacter	0.2827	0.09358	0	0	0.007495	0.02998	0.2226	0.3664	0.2827
g__Subgroup_10	0.1284	0.04151	0	0	0.007495	0.02998	0.09318	0.1576	0.1284
g__Sumerlaea	0.03469	0.01652	0	0	0.007495	0.02998	0.02181	0.04758	0.03469
g__Sva0996_marine_group	0.01894	0.01113	0	0	0.007495	0.02998	0.009235	0.02789	0.01894
g__SWB02	0.05462	0.04541	0	0	0.007495	0.02998	0.0201	0.08927	0.05462
g__Tabrizicola	0.00901	0.01033	0	0	0.02537	0.053	0.00244	0.01774	0.00901
g__Tahibacter	0.004962	0.003834	0	0	0.02537	0.053	0.00207	0.007855	0.004962
g__Terrimicrobium	0.02603	0.01367	0	0	0.007495	0.02998	0.01472	0.03781	0.02603
g__Terrimonas	0.2733	0.07883	0	0	0.007495	0.02998	0.207	0.3314	0.2733
g__Terrisporobacter	0.02085	0.01447	0	0	0.007495	0.02998	0.009586	0.03212	0.02085
g__TM7	0.01742	0.01668	0	0	0.02537	0.053	0.0049	0.03204	0.01742
g__Tumebacillus	0.02681	0.01235	0	0	0.007495	0.02998	0.01707	0.03655	0.02681
g__Turneriella	0.008415	0.006536	0	0	0.007495	0.02998	0.003473	0.01344	0.008415
g__Verrucomicrobium	0.02082	0.01241	0	0	0.007495	0.02998	0.01073	0.03047	0.02082
g__Vicinamibacter	0.01889	0.0143	0	0	0.007495	0.02998	0.009451	0.03162	0.01889
g__Virgisporangium	0.02945	0.01004	0	0	0.007495	0.02998	0.02156	0.03734	0.02945
g__Vulgatibacter	0.03498	0.0444	0	0	0.007495	0.02998	0.009437	0.07496	0.03498
g__Woeseia	0.01633	0.01066	0	0	0.007495	0.02998	0.007712	0.02529	0.01633
g__Xanthobacter	0.009131	0.0137	0	0	0.02537	0.053	0.0018	0.02159	0.009131

## Sheet: Differentially fungal genera
Table. S3-2 Differentially abundant fungal genera of rhizosphere and mucilage
Species name	Rhizosphere-Mean(%)	Rhizosphere-Sd(%)	Mucilage-Mean(%)	Mucilage-Sd(%)	Pvalue	Corrected pvalue	Lower ci	Upper ci	Effectsize
g__unclassified_o__Chaetothyriales	0.2798	0.2378	11.23	6.699	0.0601	0.3461	-15.32	-5.025	-10.95
g__Fusarium	0.5018	0.2852	5.752	12.33	0.6723	0.7643	-16.34	0.5766	-5.251
g__unclassified_p__Ascomycota	4.615	2.895	3.851	4.835	0.4034	0.5244	-4.702	4.762	0.7639
g__Dokmaia	5.193	2.785	2.795	3.72	0.402	0.5244	-1.306	5.799	2.397
g__Teratoramularia	0.09696	0.1052	1.878	2.183	0.2963	0.5244	-3.576	-0.3157	-1.781
g__unclassified_f__Arthopyreniaceae	0.08262	0.05415	1.847	3.888	0.6723	0.7643	-5.221	0.09043	-1.764
g__unclassified_f__Chaetothyriaceae	0.06104	0.1016	1.787	2.505	0.3976	0.5244	-3.91	0.03243	-1.726
g__Pseudoacrodictys	1.048	1.501	1.729	2.486	0.5258	0.6208	-3.075	1.467	-0.6811
g__Saitozyma	1.312	1.655	1.644	2.099	0.834	0.8946	-2.305	1.847	-0.3324
g__Lophiostoma	1.573	3.025	1.545	2.364	1	1	-2.854	3.232	0.02774
g__Gliocladiopsis	0.08704	0.04828	1.453	3.178	0.5258	0.6208	-4.224	0.09995	-1.366
g__Hansfordia	0.02516	0.03108	1.316	2.669	0.5258	0.6208	-3.693	-0.004402	-1.291
g__unclassified_o__Agaricales	0.2171	0.3277	1.302	0.9188	0.03671	0.3295	-1.822	-0.3404	-1.085
g__Microsphaeropsis	0.4885	1.082	1.154	2.349	0.7465	0.8375	-2.803	0.9726	-0.6659
g__Peroneutypa	12.21	27.05	1.149	1.481	0.5309	0.6248	-1.885	35.67	11.06
g__Ganoderma	0.5191	0.6247	1.148	2.415	0.3976	0.5244	-2.882	0.8053	-0.6286
g__Roussoella	0.6827	0.8408	1.074	1.507	0.6761	0.7643	-1.918	0.8531	-0.3916
g__Clitopilus	0.03132	0.01666	0.9845	2.14	0.6752	0.7643	-2.877	0.03289	-0.9531
g__unclassified_o__Hypocreales	2.686	2.167	0.9497	1.058	0.2101	0.5081	-0.1092	3.635	1.737
g__Pseudocercospora	0.09652	0.1011	0.9475	1.267	0.6761	0.7643	-1.93	0.04845	-0.851
g__Coniothyrium	0.0248	0.04892	0.9389	2.099	0.7972	0.862	-2.795	0.04716	-0.9142
g__Periconia	0.1628	0.1262	0.9088	1.139	0.6761	0.7643	-1.621	0.1099	-0.746
g__Itersonilia	0.01338	0.02568	0.8666	1.846	0.3727	0.5244	-2.509	0.005589	-0.8533
g__Marasmius	0.06274	0.05909	0.8651	1.36	0.1161	0.4419	-2.016	-0.0649	-0.8024
g__unclassified_o__Polyporales	0.03139	0.02037	0.8073	1.633	0.9142	0.9702	-2.259	0.03768	-0.776
g__unclassified_c__Dothideomycetes	0.2531	0.2093	0.7678	1.198	0.6723	0.7643	-1.599	0.3034	-0.5147
g__Simplicillium	0.03895	0.06337	0.7582	1.313	0.7241	0.8136	-1.922	0.04874	-0.7192
g__Colletotrichum	0.09822	0.05733	0.7541	0.9973	0.834	0.8946	-1.429	0.08579	-0.6559
g__Neopestalotiopsis	0.432	0.2046	0.7467	0.52	0.4034	0.5244	-0.7302	0.1654	-0.3147
g__Schizophyllum	0.02637	0.0291	0.7462	0.6107	0.09069	0.407	-1.171	-0.2335	-0.7198
g__Setophoma	0.4457	0.4913	0.7228	1.162	0.5258	0.6208	-1.378	0.568	-0.277
g__Candida	0.1443	0.2994	0.7069	1.43	0.6558	0.7643	-1.864	0.3043	-0.5626
g__Albonectria	0.001797	0.004018	0.697	1.559	1	1	-2.091	0.003594	-0.6952
g__unclassified_o__Capnodiales	0.2143	0.1135	0.6669	0.7682	0.6752	0.7643	-1.066	0.09092	-0.4527
g__Wardomyces	0.1162	0.2598	0.6416	1.359	0.6072	0.7102	-1.753	0.2657	-0.5254
g__Neocosmospora	0.7905	0.6697	0.593	1.326	0.1314	0.4419	-1.17	1.185	0.1974
g__Pseudorobillarda	0.1064	0.2318	0.5791	1.087	1	1	-1.473	0.2089	-0.4725
g__Kazachstania	0.009281	0.01324	0.5791	1.295	0.7972	0.862	-1.73	0.01706	-0.5697
g__Phaeosphaeria	0.002844	0.006359	0.5455	1.035	0.4407	0.5409	-1.493	0.002844	-0.5426
g__Paramyrothecium	0.768	0.8365	0.5363	1.137	0.2045	0.4963	-0.9342	1.226	0.2319
g__unclassified_f__Lachnocladiaceae	0.004592	0.01027	0.5331	0.7388	0.4407	0.5409	-1.131	0.004592	-0.5286
g__Ceratobasidium	0.004778	0.004819	0.5304	1.093	0.8294	0.8946	-1.516	0.005621	-0.5257
g__Odonticium	0	0	0.5293	1.183	0.4237	0.5244	-1.588	0	-0.5292
g__Septobasidium	0.0002225	0.0004976	0.5041	1.127	1	1	-1.513	0.0004452	-0.5039
g__Aspergillus	2.067	2.843	0.502	0.6863	0.1425	0.4419	-0.3026	4.16	1.565
g__Humicola	0.02436	0.01599	0.502	1.123	0.1314	0.4419	-1.485	0.03462	-0.4776
g__Peniophora	0.03765	0.03499	0.4792	0.8128	0.6761	0.7643	-1.163	-0.005782	-0.4416
g__Cladosporium	0.7862	0.5856	0.4766	0.6527	0.3976	0.5244	-0.3581	1.075	0.3096
g__unclassified_f__Phaeosphaeriaceae	2.252	4.501	0.4613	0.713	0.4034	0.5244	-0.6697	6.101	1.791
g__unclassified_o__Xylariales	0.8472	1.268	0.4565	0.7772	0.402	0.5244	-0.5846	1.564	0.3906
g__unclassified_c__Sordariomycetes	1.31	0.4488	0.4537	0.3598	0.02157	0.2423	0.422	1.309	0.8561
g__unclassified_f__Hypocreales_fam_Incertae_sedis	0.2354	0.2533	0.4508	0.6517	0.6723	0.7643	-0.8161	0.3092	-0.2155
g__Hannaella	0.02548	0.01613	0.4447	0.899	0.5258	0.6208	-1.223	0.01911	-0.4192
g__Apiotrichum	1.229	1.232	0.4311	0.963	0.2359	0.5244	-0.4697	2.079	0.7977
g__unclassified_f__Didymosphaeriaceae	0.01795	0.02804	0.4278	0.9566	0.4802	0.5751	-1.268	0.03265	-0.4099
g__Gibberella	0.489	0.5332	0.4224	0.6537	0.5258	0.6208	-0.6007	0.7373	0.06662
g__Sampaiozyma	0	0	0.4209	0.9412	0.4237	0.5244	-1.263	0	-0.421
g__Lycoperdon	0.03793	0.04058	0.4206	0.9404	0.1314	0.4419	-1.235	0.06412	-0.3827
g__Burgella	0.003466	0.004758	0.4052	0.6538	0.7241	0.8136	-1.001	0.003657	-0.4017
g__Coprinopsis	0.159	0.1579	0.3937	0.6133	0.6723	0.7643	-0.7929	0.1848	-0.2347
g__unclassified_o__Pleosporales	6.029	4.983	0.3926	0.1763	0.01219	0.2423	2.575	10.19	5.636
g__unclassified_p__Basidiomycota	0.6729	0.7287	0.3899	0.4069	0.5309	0.6248	-0.2709	1.005	0.2829
g__unclassified_f__Nectriaceae	0.4539	0.5036	0.3773	0.8437	0.1314	0.4419	-0.6979	0.7042	0.07659
g__Paraphaeosphaeria	0.3321	0.7381	0.366	0.637	0.6558	0.7643	-0.8584	0.6759	-0.03392
g__Geotrichum	0.1575	0.3115	0.3658	0.817	1	1	-1.066	0.3291	-0.2082
g__Bulleribasidium	0.01863	0.01716	0.3571	0.7986	0.4802	0.5751	-1.058	0.02937	-0.3386
g__unclassified_f__Metschnikowiaceae	0.01441	0.03223	0.3524	0.7871	0.6072	0.7102	-1.056	0.02883	-0.3379
g__Leptospora	0.01543	0.02425	0.3517	0.7864	0.4802	0.5751	-1.042	0.02857	-0.3364
g__unclassified_c__Agaricomycetes	0.4566	0.4565	0.3375	0.4027	0.6752	0.7643	-0.3261	0.6152	0.1191
g__Arthopyrenia	0.1476	0.07542	0.3355	0.5811	0.834	0.8946	-0.7155	0.1334	-0.1879
g__Letendraea	0.3192	0.2504	0.3345	0.4601	0.6752	0.7643	-0.4277	0.3704	-0.01534
g__Paraphoma	0.005071	0.009237	0.3272	0.7317	0.7972	0.862	-0.9773	0.01014	-0.3221
g__Pallidocercospora	0.02626	0.03328	0.3132	0.6008	1	1	-0.8425	0.03169	-0.2869
g__Phoma	0.2412	0.2562	0.3111	0.5728	0.3976	0.5244	-0.6439	0.3565	-0.06985
g__Hypoxylon	0.1471	0.1064	0.2999	0.4857	0.6723	0.7643	-0.5914	0.1704	-0.1526
g__Cadophora	0	0	0.2988	0.6681	0.4237	0.5244	-0.8964	0	-0.2988
g__Fulvifomes	0.007451	0.01021	0.2877	0.6432	0.7972	0.862	-0.8556	0.0149	-0.2801
g__Penicillium	2.521	1.882	0.2864	0.4716	0.02118	0.2423	0.9351	4.01	2.235
g__Cutaneotrichosporon	0.002641	0.005905	0.2806	0.6275	1	1	-0.8418	0.00528	-0.278
g__unclassified_f__Clavicipitaceae	0.04286	0.04922	0.2781	0.6218	0.2652	0.5244	-0.7971	0.07214	-0.2351
g__Termitomyces	0.03138	0.05327	0.2772	0.5612	1	1	-0.7472	0.054	-0.2459
g__unclassified_f__Mycosphaerellaceae	0.0193	0.02816	0.276	0.5074	0.5179	0.6193	-0.7179	0.01724	-0.2566
g__Bjerkandera	0.00323	0.002564	0.2756	0.6163	0.2652	0.5244	-0.8239	0.004613	-0.2724
g__Serendipita	0	0	0.2702	0.6043	0.4237	0.5244	-0.8106	0	-0.2702
g__unclassified_f__Pleosporales_fam_Incertae_sedis	0.003194	0.007142	0.2662	0.5953	1	1	-0.7986	0.006388	-0.263
g__Strelitziana	0.03704	0.03806	0.2613	0.5096	0.9142	0.9702	-0.6824	0.0465	-0.2242
g__unclassified_f__Teichosporaceae	0.04952	0.05869	0.2557	0.5719	0.2652	0.5244	-0.7179	0.08692	-0.2063
g__Debaryomyces	0.0008125	0.001817	0.2555	0.5714	1	1	-0.766	0.001625	-0.2548
g__Thozetella	0.02188	0.04078	0.2505	0.56	0.7972	0.862	-0.745	0.04687	-0.2285
g__Exophiala	0.03003	0.03475	0.2454	0.5488	0.2652	0.5244	-0.7189	0.04873	-0.2154
g__Acremonium	2.376	2.576	0.244	0.4052	0.03615	0.3284	0.4849	4.429	2.132
g__Cyphellophora	0.1204	0.07172	0.2414	0.385	1	1	-0.4859	0.1065	-0.1211
g__Cercospora	0.006569	0.009014	0.239	0.3354	0.2652	0.5244	-0.5316	-0.006116	-0.2324
g__Geosmithia	0.02733	0.05051	0.2285	0.511	0.7972	0.862	-0.6777	0.05466	-0.2013
g__Metarhizium	1.03	1.007	0.2281	0.3163	0.09069	0.407	0.04522	1.753	0.8019
g__unclassified_f__Magnaporthaceae	0.003047	0.006813	0.226	0.334	0.4407	0.5409	-0.52	0.003046	-0.223
g__Saccharomyces	0	0	0.2214	0.495	0.4237	0.5244	-0.6642	0	-0.2214
g__Didymella	0.02056	0.02314	0.2185	0.3015	0.6723	0.7643	-0.439	0.02261	-0.1979
g__Diaporthe	0.03276	0.03387	0.2094	0.4229	1	1	-0.5548	0.03757	-0.1766
g__Junghuhnia	0.03011	0.01891	0.208	0.271	0.6752	0.7643	-0.4059	0.02042	-0.1779
g__Talaromyces	1.937	2.546	0.2073	0.3936	0.09069	0.407	0.008299	3.991	1.729
g__unclassified_o__Trechisporales	0.01612	0.02059	0.2045	0.4573	0.4802	0.5751	-0.6002	0.02885	-0.1885
g__Conoideocrella	0	0	0.2026	0.4531	0.4237	0.5244	-0.6078	0	-0.2026
g__Hymenochaete	0.005569	0.01245	0.1986	0.2836	0.1579	0.4419	-0.4476	-0.006666	-0.193
g__Kockovaella	0.6343	1.002	0.1887	0.4219	0.1812	0.4427	-0.265	1.5	0.4456
g__Papiliotrema	0.04077	0.04295	0.1826	0.3627	1	1	-0.473	0.05466	-0.1418
g__unclassified_c__Eurotiomycetes	0.07896	0.1085	0.1818	0.2405	0.8325	0.8946	-0.3293	0.08206	-0.1028
g__Hyphodermella	0.03608	0.0233	0.1724	0.3854	0.1314	0.4419	-0.4875	0.04925	-0.1363
g__unclassified_f__Lycoperdaceae	0.02576	0.03536	0.1698	0.3796	0.7972	0.862	-0.4821	0.04875	-0.144
g__Metulocladosporiella	0	0	0.1697	0.3795	0.4237	0.5244	-0.5091	0	-0.1697
g__unclassified_p__Chytridiomycota	0.3557	0.4101	0.1677	0.346	0.2045	0.4963	-0.2645	0.6215	0.188
g__Beltraniella	0.006788	0.01518	0.1626	0.3636	1	1	-0.481	0.01358	-0.1558
g__Diatractium	0.006578	0.004344	0.16	0.3361	0.9142	0.9702	-0.4526	0.007312	-0.1534
g__Hemimycena	0.002844	0.006359	0.1599	0.3576	1	1	-0.4769	0.005688	-0.1571
g__Serpula	0.008368	0.01427	0.1596	0.3568	0.7972	0.862	-0.4722	0.01674	-0.1512
g__Trichoderma	0.5731	0.3944	0.1488	0.3327	0.08467	0.3942	0.007223	0.8422	0.4243
g__Fusariella	0.1035	0.1321	0.1439	0.2861	0.6723	0.7643	-0.3231	0.1677	-0.0404
g__Favolus	0	0	0.1426	0.2328	0.1797	0.4419	-0.3569	0	-0.1426
g__Crepidotus	0.008382	0.007298	0.1393	0.3054	0.6723	0.7643	-0.4047	0.009875	-0.1309
g__Pestalotiopsis	0.009099	0.02035	0.1385	0.3098	1	1	-0.4156	0.0182	-0.1294
g__unclassified_f__Xylariaceae	0.09051	0.06947	0.1377	0.2399	0.5258	0.6208	-0.2688	0.1186	-0.04716
g__Pseudopithomyces	0.009663	0.01811	0.1358	0.2133	0.7241	0.8136	-0.3141	0.01666	-0.1261
g__Sistotrema	0	0	0.1349	0.3016	0.4237	0.5244	-0.4047	0	-0.1349
g__Cyanodermella	0.02413	0.02936	0.1317	0.236	0.9142	0.9702	-0.3228	0.02698	-0.1076
g__Microbotryozyma	0.02226	0.01968	0.1293	0.2201	0.9142	0.9702	-0.297	0.0268	-0.107
g__Granulobasidium	0	0	0.1274	0.2849	0.4237	0.5244	-0.3822	0	-0.1274
g__Lasiodiplodia	0.06595	0.05424	0.1273	0.2551	0.3976	0.5244	-0.2968	0.0894	-0.06137
g__Xylaria	0.1757	0.1406	0.1252	0.2165	0.2948	0.5244	-0.1738	0.2417	0.05051
g__Mycoleptodiscus	0.03166	0.06642	0.1224	0.2736	0.7972	0.862	-0.3639	0.06332	-0.09072
g__Plectosphaerella	0.4947	0.4134	0.1221	0.2731	0.05241	0.3461	-0.02587	0.791	0.3727
g__unclassified_f__Meruliaceae	0.009238	0.01366	0.1189	0.1718	1	1	-0.236	0.01104	-0.1097
g__unclassified_o__Corticiales	0.01716	0.01369	0.1155	0.1596	0.6723	0.7643	-0.2311	0.01987	-0.0984
g__Circinotrichum	0.0005989	0.001339	0.1145	0.2559	1	1	-0.3428	0.001198	-0.1139
g__unclassified_o__Chaetosphaeriales	0	0	0.1137	0.2541	0.4237	0.5244	-0.341	0	-0.1137
g__Emericellopsis	0.02191	0.04567	0.1133	0.2534	0.7972	0.862	-0.318	0.04262	-0.0914
g__unclassified_f__Russulaceae	0.008723	0.01166	0.1095	0.245	0.4802	0.5751	-0.3213	0.01557	-0.1008
g__Setophaeosphaeria	0.02172	0.02363	0.1092	0.2443	0.4802	0.5751	-0.3106	0.03545	-0.08753
g__Ochroconis	0.7458	1.197	0.1079	0.2376	0.09069	0.407	-0.1171	1.701	0.6379
g__Subulicystidium	0.0227	0.03254	0.1058	0.2366	0.4802	0.5751	-0.302	0.04384	-0.08311
g__Phaeoacremonium	0.01875	0.02787	0.1042	0.233	0.4802	0.5751	-0.2939	0.03506	-0.08545
g__Alternaria	0.0105	0.01486	0.1031	0.2089	1	1	-0.2829	0.01334	-0.09262
g__Coprinellus	0.2308	0.1561	0.09795	0.1775	0.09069	0.407	-0.06516	0.3133	0.1329
g__Codinaea	0.009509	0.01585	0.08952	0.2002	0.7972	0.862	-0.2642	0.01902	-0.08001
g__Lecophagus	0.003603	0.008057	0.08718	0.1949	1	1	-0.2579	0.007208	-0.08357
g__Resupinatus	0.0106	0.01507	0.08629	0.1203	1	1	-0.1676	0.01304	-0.07568
g__unclassified_f__Stephanosporaceae	0.01963	0.03109	0.08612	0.1926	0.4802	0.5751	-0.2408	0.03725	-0.0665
g__Nigrospora	0.4624	0.4945	0.08415	0.1882	0.05241	0.3461	0.007	0.8245	0.3782
g__Gerronema	0	0	0.08342	0.1165	0.1797	0.4419	-0.1797	0	-0.08342
g__Steccherinum	0.003394	0.007589	0.08243	0.1129	0.4407	0.5409	-0.1649	0.003394	-0.07904
g__Phlebia	0.01113	0.01022	0.08209	0.1836	0.4802	0.5751	-0.2358	0.01576	-0.07097
g__Clonostachys	0.4104	0.3149	0.08119	0.1186	0.05701	0.3461	0.07741	0.6037	0.3292
g__Sarocladium	0.136	0.1986	0.08053	0.1801	0.08467	0.3942	-0.1362	0.2417	0.05554
g__Psathyrella	0.08142	0.05314	0.08039	0.1489	0.2903	0.5244	-0.136	0.1036	0.001053
g__unclassified_o__Tremellales	0.3006	0.3273	0.08038	0.1367	0.09369	0.418	-0.03485	0.5039	0.2202
g__Trichaptum	0.002995	0.006696	0.07908	0.1093	0.4407	0.5409	-0.1637	0.002994	-0.07609
g__Tinctoporellus	0.01419	0.01865	0.0785	0.1286	0.9142	0.9702	-0.1822	0.01967	-0.06431
g__Asterostroma	0.003603	0.008057	0.07846	0.1754	1	1	-0.2318	0.007208	-0.07485
g__unclassified_f__Didymellaceae	0.05555	0.06825	0.07649	0.1056	0.6752	0.7643	-0.1203	0.06794	-0.02094
g__unclassified_f__Cyphellophoraceae	0.04222	0.04784	0.07538	0.1686	0.1314	0.4419	-0.1899	0.07332	-0.03316
g__Endocalyx	0	0	0.07499	0.1677	0.4237	0.5244	-0.2249	0	-0.07498
g__Rhizoctonia	0.06401	0.07933	0.0738	0.165	0.2652	0.5244	-0.1818	0.1166	-0.00979
g__Chaetomella	0.6395	1.101	0.07154	0.16	0.05241	0.3461	-0.05885	1.594	0.568
g__Scopuloides	0.003515	0.006798	0.06931	0.0994	0.7241	0.8136	-0.1518	0.004713	-0.06578
g__Endophragmiella	0.001916	0.004283	0.0667	0.1491	1	1	-0.2001	0.003831	-0.06479
g__Brycekendrickomyces	0.001238	0.002161	0.06394	0.143	0.7972	0.862	-0.1908	0.002475	-0.0627
g__Trichomerium	0.01367	0.01638	0.06177	0.0925	1	1	-0.1332	0.018	-0.04811
g__unclassified_f__Thelephoraceae	0.007989	0.009857	0.0599	0.1339	0.4802	0.5751	-0.1717	0.01438	-0.05191
g__Myxospora	0.05712	0.08338	0.0596	0.1333	0.1314	0.4419	-0.1238	0.1242	-0.002488
g__Alfaria	0.1596	0.1634	0.05952	0.1331	0.08467	0.3942	-0.07449	0.2534	0.1001
g__Gregarithecium	0.0003993	0.0008928	0.05952	0.1331	1	1	-0.1786	0.0007984	-0.05912
g__Trechispora	0.4984	0.3919	0.0589	0.1317	0.03114	0.2864	0.1513	0.7803	0.4395
g__Chaetospermum	0.01977	0.0183	0.05857	0.131	0.2652	0.5244	-0.1591	0.03161	-0.03879
g__Hirsutella	0.03288	0.06746	0.05823	0.1302	0.7972	0.862	-0.168	0.06575	-0.02536
g__Endoconidioma	0	0	0.05731	0.1281	0.4237	0.5244	-0.1719	0	-0.0573
g__Perenniporia	0.003593	0.008035	0.05557	0.1243	1	1	-0.1667	0.007188	-0.05198
g__Paraconiothyrium	0.4084	0.4544	0.05403	0.1091	0.09069	0.407	0.01537	0.7653	0.3543
g__Trichothecium	0.003872	0.005381	0.05291	0.1183	0.7972	0.862	-0.1565	0.007225	-0.04902
g__Ophiosphaerella	0.0008125	0.001817	0.05258	0.1176	1	1	-0.1569	0.002438	-0.05176
g__Longiostiolum	0.005357	0.007971	0.04933	0.1103	0.7972	0.862	-0.1445	0.00895	-0.04398
g__Torula	0.0336	0.04023	0.04925	0.1101	0.2652	0.5244	-0.1252	0.0587	-0.01563
g__Ijuhya	0.09653	0.1205	0.04892	0.1094	0.08467	0.3942	-0.0733	0.1731	0.04761
g__Fellhanera	0.01422	0.03179	0.04692	0.1049	1	1	-0.1408	0.02844	-0.0327
g__unclassified_f__Chionosphaeraceae	0.003777	0.005185	0.04692	0.1049	0.7972	0.862	-0.1388	0.005989	-0.04314
g__Coniella	0.006906	0.01544	0.04678	0.09959	0.6072	0.7102	-0.1349	0.01381	-0.03987
g__Tetrapyrgos	0	0	0.04539	0.1015	0.4237	0.5244	-0.1361	0	-0.04538
g__Dentipellicula	0.0006447	0.0009836	0.04433	0.09912	0.7972	0.862	-0.1325	0.001335	-0.04368
g__unclassified_f__Teratosphaeriaceae	0.07026	0.1119	0.04381	0.09796	0.3465	0.5244	-0.0876	0.1481	0.02645
g__Epicoccum	0.03723	0.03971	0.04306	0.0689	0.59	0.6933	-0.07341	0.05329	-0.005831
g__Phaeophlebiopsis	0.008521	0.008571	0.04184	0.09355	0.4802	0.5751	-0.1199	0.01415	-0.03332
g__unclassified_f__Massarinaceae	0	0	0.04105	0.09178	0.4237	0.5244	-0.1231	0	-0.04104
g__Cerrena	0.0238	0.01769	0.0406	0.09078	0.1314	0.4419	-0.09963	0.03482	-0.0168
g__Pseudofusicoccum	0.002031	0.004542	0.03923	0.08772	1	1	-0.1156	0.004064	-0.03719
g__Podoscypha	0.007455	0.01487	0.03827	0.08557	0.7972	0.862	-0.108	0.01491	-0.0308
g__Eichleriella	0.01319	0.007563	0.03627	0.0811	0.1314	0.4419	-0.09704	0.01742	-0.02309
g__unclassified_f__Tubeufiaceae	0.002795	0.00625	0.03587	0.08022	1	1	-0.1048	0.005588	-0.03309
g__Acrocalymma	0.273	0.3556	0.03228	0.07217	0.03114	0.2864	0.01465	0.5834	0.2407
g__Cylindrocladiella	0.1186	0.1306	0.03228	0.07217	0.1188	0.4419	-0.03005	0.2076	0.08631
g__Helminthosporium	0	0	0.03228	0.07217	0.4237	0.5244	-0.09683	0	-0.03228
g__Paramicrothyrium	0.4696	0.3472	0.03194	0.07143	0.009701	0.2258	0.2106	0.7642	0.4376
g__Botrytis	0.01504	0.02065	0.03157	0.0706	0.7972	0.862	-0.08682	0.02929	-0.01654
g__Lasionectria	0.02054	0.0265	0.03095	0.0692	0.2652	0.5244	-0.07834	0.03363	-0.0104
g__Phialemoniopsis	0.04934	0.05277	0.03039	0.06795	0.1314	0.4419	-0.04829	0.08632	0.01897
g__Rosellinia	0.006303	0.01125	0.03028	0.06771	0.7972	0.862	-0.08972	0.01261	-0.02398
g__Agaricus	0.05684	0.06851	0.02842	0.06354	0.08467	0.3942	-0.04144	0.09829	0.02842
g__Gymnopus	0.004789	0.01071	0.02816	0.05403	0.3465	0.5244	-0.07458	0.00831	-0.02337
g__Radulotubus	0.004527	0.008382	0.02763	0.06178	0.7972	0.862	-0.079	0.009056	-0.02309
g__Cytospora	0	0	0.02649	0.05923	0.4237	0.5244	-0.07944	0	-0.02648
g__Odontiopsis	0.02243	0.01326	0.02605	0.0383	0.9142	0.9702	-0.03681	0.02478	-0.003619
g__Devriesia	0.01345	0.01026	0.02576	0.04467	0.5258	0.6208	-0.05199	0.01726	-0.01232
g__Pseudodinemasporium	0	0	0.02565	0.05736	0.4237	0.5244	-0.07698	0	-0.02566
g__Filobasidium	0	0	0.02481	0.05548	0.4237	0.5244	-0.07446	0	-0.02482
g__unclassified_o__Conioscyphales	0.001558	0.003483	0.02368	0.05295	1	1	-0.06948	0.003116	-0.02212
g__Olpitrichum	0	0	0.02368	0.05295	0.4237	0.5244	-0.07104	0	-0.02368
g__Amyloflagellula	0	0	0.02296	0.05134	0.4237	0.5244	-0.06888	0	-0.02296
g__Merismodes	0.03613	0.0808	0.02289	0.05119	1	1	-0.0458	0.08552	0.01324
g__Xenoacremonium	0	0	0.0225	0.0503	0.4237	0.5244	-0.0675	0	-0.0225
g__Gibellulopsis	0.05592	0.0975	0.02146	0.04798	0.1812	0.4427	-0.03621	0.123	0.03447
g__Podosordaria	0.002394	0.005354	0.02131	0.04766	1	1	-0.06157	0.004788	-0.01893
g__Calostilbe	0.0004063	0.0009084	0.02096	0.04688	1	1	-0.06288	0.0008124	-0.02055
g__Phlebiopsis	0.006132	0.01064	0.02063	0.04613	0.7972	0.862	-0.05578	0.01227	-0.01451
g__Passalora	0.0004451	0.0009952	0.02063	0.04613	1	1	-0.06192	0.00089	-0.02019
g__unclassified_o__Saccharomycetales	0.02059	0.04605	0.02052	0.04589	1	1	-0.04104	0.0618	8.022e-05
g__Neoascochyta	0	0	0.01897	0.04241	0.4237	0.5244	-0.0569	0	-0.01897
g__Rhizophlyctis	0.0007183	0.001606	0.01776	0.03971	1	1	-0.05256	0.001437	-0.01704
g__Phialophora	0.02625	0.02501	0.01745	0.03902	0.2652	0.5244	-0.02974	0.04222	0.008803
g__Lepiota	0.009827	0.02197	0.01737	0.03883	1	1	-0.0521	0.02195	-0.007538
g__Uwebraunia	0	0	0.01464	0.03274	0.4237	0.5244	-0.04392	0	-0.01464
g__Dolabra	0	0	0.01381	0.03089	0.4237	0.5244	-0.04144	0	-0.01381
g__Stephanonectria	0.5686	0.8878	0.01198	0.02679	0.03114	0.2864	0.03839	1.377	0.5566
g__Flavodon	0.0004451	0.0009952	0.01184	0.02648	1	1	-0.03508	0.00089	-0.0114
g__unclassified_f__Ophiocordycipitaceae	0.005408	0.009511	0.01173	0.02624	0.7972	0.862	-0.02979	0.01082	-0.006326
g__unclassified_c__GS14	0.01262	0.01354	0.01105	0.02471	0.2652	0.5244	-0.02465	0.01952	0.001569
g__Hyalocladosporiella	0.006148	0.006317	0.01105	0.02471	0.4802	0.5751	-0.02589	0.01007	-0.004904
g__Crinipellis	0.004966	0.006064	0.01105	0.02471	0.4802	0.5751	-0.02954	0.008334	-0.006085
g__Cystofilobasidium	0	0	0.01091	0.02438	0.4237	0.5244	-0.03272	0	-0.01091
g__Pseudallescheria	0.04574	0.04603	0.01018	0.02276	0.1188	0.4419	-0.002741	0.0778	0.03555
g__Mortierella	0.746	0.6873	0.009077	0.0203	0.009701	0.2258	0.2743	1.399	0.737
g__Toxicocladosporium	0.007757	0.01518	0.008683	0.01942	0.7972	0.862	-0.02361	0.02083	-0.0009253
g__Psilocybe	0.01566	0.01342	0.008288	0.01853	0.2652	0.5244	-0.01267	0.02371	0.007371
g__unclassified_f__Diatrypaceae	0	0	0.007893	0.01765	0.4237	0.5244	-0.02368	0	-0.007894
g__Cyrenella	0	0	0.006315	0.01412	0.4237	0.5244	-0.01894	0	-0.006314
g__Chondrostereum	0	0	0.00599	0.01339	0.4237	0.5244	-0.01797	0	-0.00599
g__Aureobasidium	0.006985	0.009215	0.004736	0.01059	0.4802	0.5751	-0.009363	0.01219	0.00225
g__Phyllosticta	0.0009982	0.002232	0.004736	0.01059	1	1	-0.01321	0.001996	-0.003738
g__unclassified_f__Septobasidiaceae	0.006588	0.01473	0.004341	0.009708	1	1	-0.008684	0.01767	0.002246
g__Neodeightonia	0.002224	0.003545	0.003947	0.008825	0.7972	0.862	-0.01021	0.004448	-0.001722
g__Geastrum	0.0057	0.006434	0.002329	0.005208	0.2393	0.5244	-0.003324	0.01018	0.003372
g__Latorua	0.00603	0.006042	0.001664	0.00372	0.2393	0.5244	-0.0009329	0.009667	0.004368
g__Chaetomium	0.1637	0.1215	0.001341	0.002999	0.01775	0.2423	0.06835	0.2638	0.1624
g__Malassezia	0	0	0.001331	0.002976	0.4237	0.5244	-0.003993	0	-0.001331
g__Neooccultibambusa	0.2565	0.2409	0.001184	0.002648	0.01775	0.2423	0.06157	0.4479	0.2554
g__Boeremia	0	0	0.001006	0.002249	0.4237	0.5244	-0.003017	0	-0.001006
g__Corynespora	0.01736	0.0134	0.0007274	0.001002	0.01116	0.2423	0.007527	0.02842	0.01664
g__Chlamydotubeufia	0.0001996	0.0004464	0.0003947	0.0008825	1	1	-0.0009842	0.0003993	-0.000195
g__unclassified_p__Rozellomycota	2.578	1.255	0.0003635	0.0008128	0.009701	0.2258	1.644	3.617	2.578
g__Coniochaeta	0.1491	0.202	0.0003353	0.0007497	0.1579	0.4419	0.001422	0.3065	0.1488
g__Spadicoides	0.004592	0.01027	0.0003328	0.0007441	1	1	-0.0006656	0.01378	0.004259
g__Spegazzinia	2.53	5.653	0	0	0.1797	0.4419	0	7.586	2.53
g__unclassified_f__Lasiosphaeriaceae	1.053	2.291	0	0	0.07201	0.3461	0.001996	3.111	1.053
g__Myrothecium	0.7328	0.415	0	0	0.007495	0.1925	0.3558	0.9615	0.7328
g__Leptodiscella	0.5606	0.6388	0	0	0.007495	0.1925	0.2034	1.14	0.5606
g__Gonytrichum	0.4478	0.8526	0	0	0.02537	0.2423	0.0237	1.214	0.4477
g__unclassified_f__Trichomeriaceae	0.4109	0.8731	0	0	0.02537	0.2423	0.008728	1.196	0.4109
g__unclassified_f__Agaricaceae	0.4024	0.838	0	0	0.1797	0.4419	0	1.162	0.4024
g__Purpureocillium	0.392	0.1748	0	0	0.007495	0.1925	0.2484	0.5193	0.392
g__Preussia	0.3581	0.5093	0	0	0.07201	0.3461	0.04006	0.8093	0.3582
g__Montagnula	0.3043	0.182	0	0	0.007495	0.1925	0.1581	0.4562	0.3043
g__unclassified_p__Mortierellomycota	0.2791	0.3978	0	0	0.007495	0.1925	0.06496	0.6368	0.2791
g__unclassified_o__GS11	0.2748	0.2255	0	0	0.02537	0.2423	0.0976	0.4519	0.2748
g__unclassified_f__Cucurbitariaceae	0.2581	0.2286	0	0	0.02537	0.2423	0.07608	0.44	0.2581
g__Myrmecridium	0.2532	0.3425	0	0	0.02537	0.2423	0.009874	0.5493	0.2532
g__Funneliformis	0.2485	0.5338	0	0	0.1797	0.4419	0	0.7218	0.2485
g__Phialocephala	0.2449	0.4356	0	0	0.1797	0.4419	0	0.603	0.2448
g__Sirastachys	0.2274	0.3388	0	0	0.007495	0.1925	0.03763	0.5285	0.2274
g__unclassified_f__Thyridariaceae	0.2209	0.4233	0	0	0.02537	0.2423	0.01358	0.6046	0.2209
g__Pochonia	0.1974	0.2152	0	0	0.02537	0.2423	0.03536	0.3678	0.1974
g__unclassified_o__Branch06	0.1954	0.1305	0	0	0.007495	0.1925	0.09762	0.2938	0.1954
g__Beauveria	0.1952	0.3784	0	0	0.02537	0.2423	0.009276	0.5353	0.1952
g__unclassified_f__Plectosphaerellaceae	0.1906	0.1195	0	0	0.007495	0.1925	0.09049	0.2757	0.1905
g__unclassified_f__Herpotrichiellaceae	0.1503	0.1868	0	0	0.007495	0.1925	0.02083	0.3117	0.1503
g__Curvularia	0.1499	0.1887	0	0	0.02537	0.2423	0.01217	0.3037	0.1499
g__Pyrenochaetopsis	0.1449	0.2569	0	0	0.007495	0.1925	0.01106	0.378	0.1449
g__Microdochium	0.1393	0.2627	0	0	0.007495	0.1925	0.01154	0.3775	0.1393
g__unclassified_f__Coniothyriaceae	0.1385	0.3098	0	0	0.4237	0.5244	0	0.4156	0.1385
g__Paecilomyces	0.1381	0.301	0	0	0.1797	0.4419	0	0.4087	0.1381
g__unclassified_f__Dipodascaceae	0.1369	0.298	0	0	0.1797	0.4419	0	0.4048	0.1369
g__Tetracladium	0.1335	0.1902	0	0	0.007495	0.1925	0.02359	0.2969	0.1335
g__Wallemia	0.1231	0.2074	0	0	0.07201	0.3461	0.003352	0.3134	0.1231
g__unclassified_f__Tilachlidiaceae	0.1204	0.1891	0	0	0.007495	0.1925	0.02137	0.2911	0.1204
g__unclassified_o__Auriculariales	0.1198	0.1443	0	0	0.007495	0.1925	0.01849	0.2442	0.1198
g__unclassified_p__Glomeromycota	0.118	0.1717	0	0	0.07201	0.3461	0.002874	0.2719	0.118
g__Verruconis	0.1151	0.233	0	0	0.1797	0.4419	0	0.3272	0.1151
g__Chordomyces	0.1145	0.05628	0	0	0.007495	0.1925	0.06728	0.1565	0.1145
g__unclassified_f__Glomeraceae	0.1132	0.1285	0	0	0.007495	0.1925	0.02037	0.2201	0.1132
g__Idriella	0.09204	0.0709	0	0	0.007495	0.1925	0.039	0.1465	0.09205
g__Ramophialophora	0.08657	0.07804	0	0	0.007495	0.1925	0.03835	0.1577	0.08657
g__Antennariella	0.08546	0.09201	0	0	0.02537	0.2423	0.01553	0.1595	0.08544
g__Dactylonectria	0.08494	0.1515	0	0	0.07201	0.3461	0.00407	0.2222	0.08493
g__unclassified_o__Sordariales	0.08313	0.1085	0	0	0.02537	0.2423	0.005515	0.1746	0.08312
g__Sarcopodium	0.08232	0.1822	0	0	0.1797	0.4419	0	0.2456	0.08233
g__Arthrobotrys	0.08128	0.1756	0	0	0.1797	0.4419	0	0.2394	0.08129
g__Conocybe	0.07996	0.1733	0	0	0.1797	0.4419	0	0.2359	0.07996
g__Scolecobasidium	0.07967	0.09758	0	0	0.007495	0.1925	0.007919	0.1609	0.07968
g__Operculomyces	0.07785	0.05963	0	0	0.02537	0.2423	0.02514	0.124	0.07784
g__Bionectria	0.07565	0.08421	0	0	0.007495	0.1925	0.01805	0.1496	0.07566
g__Edenia	0.07148	0.1526	0	0	0.07201	0.3461	0.0002226	0.209	0.07148
g__unclassified_f__Stachybotryaceae	0.07143	0.09194	0	0	0.007495	0.1925	0.01711	0.1541	0.07144
g__unclassified_o__Helotiales	0.07093	0.04806	0	0	0.02537	0.2423	0.03237	0.1062	0.07092
g__Isaria	0.07	0.07212	0	0	0.07201	0.3461	0.01572	0.1289	0.07001
g__Capronia	0.06835	0.1331	0	0	0.1797	0.4419	0	0.1902	0.06834
g__Robillarda	0.06398	0.08244	0	0	0.07201	0.3461	0.01147	0.1331	0.06397
g__Microdiplodia	0.06212	0.06801	0	0	0.07201	0.3461	0.008532	0.1157	0.06213
g__unclassified_f__Orbiliaceae	0.06162	0.1172	0	0	0.02537	0.2423	0.002436	0.1677	0.06163
g__Massarina	0.06048	0.1226	0	0	0.07201	0.3461	0.001916	0.1704	0.06049
g__Bambusicola	0.0595	0.07466	0	0	0.07201	0.3461	0.003112	0.115	0.05949
g__Stilbella	0.05936	0.07499	0	0	0.02537	0.2423	0.006149	0.1233	0.05937
g__Biatriospora	0.05646	0.04534	0	0	0.007495	0.1925	0.0249	0.09432	0.05646
g__Sagenomella	0.05528	0.09598	0	0	0.07201	0.3461	0.002794	0.1424	0.05529
g__unclassified_f__Tricholomataceae	0.05459	0.0539	0	0	0.07201	0.3461	0.01477	0.09439	0.05458
g__Tolypocladium	0.0537	0.1201	0	0	0.4237	0.5244	0	0.1611	0.0537
g__Calvatia	0.05269	0.05592	0	0	0.07201	0.3461	0.008844	0.09655	0.0527
g__Phomatospora	0.05258	0.0738	0	0	0.007495	0.1925	0.01026	0.1208	0.05259
g__Cystolepiota	0.04895	0.1095	0	0	0.4237	0.5244	0	0.1469	0.04896
g__Staphylotrichum	0.04884	0.0283	0	0	0.007495	0.1925	0.02465	0.06886	0.04885
g__unclassified_c__Tremellomycetes	0.04723	0.08779	0	0	0.07201	0.3461	0.002596	0.126	0.04723
g__Perthomyces	0.04706	0.09446	0	0	0.1797	0.4419	0	0.1332	0.04705
g__Dictyochaeta	0.04611	0.1031	0	0	0.4237	0.5244	0	0.1383	0.0461
g__unclassified_o__Pyxidiophorales	0.04532	0.1013	0	0	0.4237	0.5244	0	0.136	0.04532
g__Ramicandelaber	0.04361	0.09374	0	0	0.07201	0.3461	0.0003992	0.1277	0.04362
g__Fusicolla	0.04279	0.05696	0	0	0.07201	0.3461	0.003276	0.09271	0.04278
g__Pithya	0.04102	0.09061	0	0	0.1797	0.4419	0	0.1223	0.04102
g__Memnoniella	0.04078	0.0653	0	0	0.07201	0.3461	0.001597	0.1005	0.04077
g__unclassified_f__Sympoventuriaceae	0.04064	0.05682	0	0	0.02537	0.2423	0.006357	0.09353	0.04064
g__unclassified_f__Pezizaceae	0.04062	0.06568	0	0	0.07201	0.3461	0.001965	0.1005	0.04062
g__Castanediella	0.04031	0.04363	0	0	0.07201	0.3461	0.005896	0.07346	0.04031
g__unclassified_f__Lophiostomataceae	0.03896	0.04336	0	0	0.02537	0.2423	0.009036	0.07608	0.03896
g__Leptoxyphium	0.03824	0.05531	0	0	0.1797	0.4419	0	0.0805	0.03825
g__unclassified_f__Dictyosporiaceae	0.03817	0.08315	0	0	0.1797	0.4419	0	0.1129	0.03818
g__unclassified_c__Orbiliomycetes	0.03816	0.05861	0	0	0.02537	0.2423	0.004585	0.08702	0.03817
g__Arachnotheca	0.03687	0.06743	0	0	0.1797	0.4419	0	0.09324	0.03687
g__Ovicillium	0.03488	0.06014	0	0	0.02537	0.2423	0.001925	0.09014	0.03489
g__Acrostalagmus	0.03477	0.04878	0	0	0.07201	0.3461	0.003276	0.07822	0.03478
g__Dictyosporium	0.03439	0.04022	0	0	0.07201	0.3461	0.005484	0.06757	0.03439
g__Cystidiodontia	0.03338	0.0215	0	0	0.007495	0.1925	0.01625	0.05129	0.03338
g__Acaulospora	0.03256	0.04227	0	0	0.02537	0.2423	0.001291	0.06451	0.03256
g__Calyptella	0.03112	0.06959	0	0	0.4237	0.5244	0	0.09336	0.03112
g__Chrysosporium	0.03106	0.04371	0	0	0.07201	0.3461	0.0003992	0.06886	0.03107
g__unclassified_o__Coniochaetales	0.03021	0.02369	0	0	0.02537	0.2423	0.01172	0.04869	0.03021
g__Efibulobasidium	0.03001	0.02834	0	0	0.02537	0.2423	0.00994	0.05541	0.03001
g__Cercophora	0.02975	0.06347	0	0	0.1797	0.4419	0	0.08704	0.02975
g__Dinemasporium	0.02968	0.04706	0	0	0.1797	0.4419	0	0.07281	0.02969
g__Pyxidiophora	0.02965	0.05798	0	0	0.1797	0.4419	0	0.07962	0.02966
g__Glomus	0.0285	0.04952	0	0	0.07201	0.3461	0.002394	0.07262	0.0285
g__Oliveonia	0.02759	0.05681	0	0	0.1797	0.4419	0	0.0792	0.0276
g__Hypomyces	0.02742	0.06132	0	0	0.4237	0.5244	0	0.08226	0.02742
g__unclassified_p__Zoopagomycota	0.02738	0.05406	0	0	0.07201	0.3461	0.001197	0.07574	0.02738
g__Phanerochaete	0.02737	0.0171	0	0	0.02537	0.2423	0.01242	0.04039	0.02737
g__Vishniacozyma	0.02517	0.02748	0	0	0.02537	0.2423	0.004837	0.04764	0.02517
g__Dactylella	0.02458	0.04022	0	0	0.07201	0.3461	0.002596	0.06018	0.02458
g__Pseudopestalotiopsis	0.02383	0.02354	0	0	0.02537	0.2423	0.006398	0.04226	0.02383
g__Pilidium	0.02359	0.05274	0	0	0.4237	0.5244	0	0.07074	0.02358
g__Ascobolus	0.02328	0.0223	0	0	0.07201	0.3461	0.005564	0.04101	0.02329
g__Daldinia	0.02324	0.02203	0	0	0.007495	0.1925	0.009311	0.04183	0.02324
g__Aequabiliella	0.02301	0.03752	0	0	0.1797	0.4419	0	0.05755	0.02301
g__Cryptococcus_f__Tremellaceae	0.02265	0.03649	0	0	0.1797	0.4419	0	0.05618	0.02265
g__Trichaleurina	0.02237	0.02994	0	0	0.07201	0.3461	0.000445	0.04628	0.02237
g__Phomatodes	0.02206	0.02814	0	0	0.07201	0.3461	0.001422	0.04554	0.02206
g__Auricularia	0.02205	0.01575	0	0	0.007495	0.1925	0.01038	0.03447	0.02205
g__Pseudeurotium	0.02176	0.02918	0	0	0.07201	0.3461	0.002596	0.04734	0.02176
g__Phaeosphaeriopsis	0.02123	0.04152	0	0	0.1797	0.4419	0	0.05923	0.02123
g__Parascedosporium	0.02105	0.02193	0	0	0.07201	0.3461	0.003656	0.03844	0.02105
g__Aplosporella	0.02098	0.04418	0	0	0.1797	0.4419	0	0.06094	0.02098
g__Nectria	0.02086	0.0342	0	0	0.07201	0.3461	0.001437	0.05176	0.02086
g__Occultifur	0.02038	0.0199	0	0	0.07201	0.3461	0.00559	0.03517	0.02038
g__Zasmidium	0.02035	0.01395	0	0	0.02537	0.2423	0.00973	0.03099	0.02035
g__Rectifusarium	0.01976	0.04419	0	0	0.4237	0.5244	0	0.05929	0.01976
g__Thyridaria	0.01969	0.02715	0	0	0.02537	0.2423	0.002635	0.0447	0.01969
g__Inocybe	0.01946	0.04047	0	0	0.1797	0.4419	0	0.05615	0.01946
g__Zopfiella	0.01914	0.02629	0	0	0.1797	0.4419	0	0.03945	0.01914
g__Synnemellisia	0.01904	0.03242	0	0	0.1797	0.4419	0	0.04898	0.01903
g__Zygosporium	0.01902	0.01499	0	0	0.02537	0.2423	0.006552	0.03062	0.01903
g__Lignosphaeria	0.01877	0.04196	0	0	0.4237	0.5244	0	0.0563	0.01877
g__unclassified_o__Atractiellales	0.01825	0.0408	0	0	0.4237	0.5244	0	0.05474	0.01825
g__Septoglomus	0.0182	0.01993	0	0	0.02537	0.2423	0.003593	0.03454	0.0182
g__unclassified_f__Exidiaceae	0.01812	0.0232	0	0	0.07201	0.3461	0.002196	0.0382	0.01812
g__Haematonectria	0.01764	0.02585	0	0	0.07201	0.3461	0.001016	0.04098	0.01764
g__Exidia	0.01756	0.01243	0	0	0.02537	0.2423	0.007022	0.02766	0.01756
g__Rhizophagus	0.01649	0.03304	0	0	0.1797	0.4419	0	0.04663	0.01649
g__Trimmatostroma	0.01644	0.01698	0	0	0.02537	0.2423	0.004702	0.03093	0.01643
g__Hermatomyces	0.01607	0.01584	0	0	0.02537	0.2423	0.00436	0.02954	0.01607
g__Achroiostachys	0.01594	0.02809	0	0	0.07201	0.3461	0.000599	0.04215	0.01594
g__unclassified_f__Periconiaceae	0.01578	0.02683	0	0	0.1797	0.4419	0	0.04057	0.01578
g__Peniophorella	0.0153	0.03179	0	0	0.1797	0.4419	0	0.04324	0.0153
g__Readerielliopsis	0.01503	0.01709	0	0	0.07201	0.3461	0.003112	0.02858	0.01503
g__Stachybotrys	0.0147	0.02862	0	0	0.1797	0.4419	0	0.04091	0.0147
g__Collarina	0.01432	0.02044	0	0	0.07201	0.3461	0.0008126	0.03267	0.01432
g__unclassified_f__Amorosiaceae	0.01416	0.01862	0	0	0.07201	0.3461	0.0004788	0.02925	0.01415
g__Phialemonium	0.01407	0.01564	0	0	0.07201	0.3461	0.00178	0.02635	0.01407
g__unclassified_o__Pezizales	0.01398	0.02556	0	0	0.1797	0.4419	0	0.03754	0.01398
g__Trichosporon	0.01398	0.02149	0	0	0.1797	0.4419	0	0.03348	0.01398
g__unclassified_o__Glomerellales	0.01379	0.01539	0	0	0.07201	0.3461	0.001916	0.02566	0.01379
g__Cyathus	0.01376	0.03076	0	0	0.4237	0.5244	0	0.04127	0.01376
g__Arthrinium	0.01356	0.01589	0	0	0.07201	0.3461	0.001397	0.02592	0.01356
g__Neoceratosperma	0.01351	0.01816	0	0	0.07201	0.3461	0.002032	0.02917	0.01351
g__unclassified_o__Russulales	0.01337	0.0144	0	0	0.07201	0.3461	0.002396	0.0249	0.01337
g__unclassified_o__GS24	0.01303	0.01528	0	0	0.007495	0.1925	0.002418	0.02657	0.01303
g__Nemania	0.01281	0.01448	0	0	0.07201	0.3461	0.001597	0.02402	0.01281
g__Pleurotheciella	0.01278	0.01537	0	0	0.07201	0.3461	0.002396	0.02542	0.01279
g__unclassified_o__GS02	0.01268	0.02836	0	0	0.4237	0.5244	0	0.03805	0.01268
g__Gliocephalotrichum	0.01241	0.0272	0	0	0.1797	0.4419	0	0.03684	0.01241
g__Cyberlindnera	0.01233	0.01827	0	0	0.1797	0.4419	0	0.02862	0.01233
g__Corallomycetella	0.012	0.02622	0	0	0.1797	0.4419	0	0.03556	0.012
g__unclassified_o__Glomerales	0.01198	0.01471	0	0	0.07201	0.3461	0.0007986	0.02297	0.01198
g__Derxomyces	0.01179	0.02637	0	0	0.4237	0.5244	0	0.03538	0.01179
g__unclassified_f__Acaulosporaceae	0.01179	0.02637	0	0	0.4237	0.5244	0	0.03538	0.01179
g__unclassified_f__Microascaceae	0.01161	0.02178	0	0	0.1797	0.4419	0	0.03164	0.01161
g__Gyrodontium	0.01158	0.0166	0	0	0.1797	0.4419	0	0.02594	0.01158
g__Cochliobolus	0.01149	0.0257	0	0	0.4237	0.5244	0	0.03448	0.01149
g__Peziza	0.01142	0.02387	0	0	0.1797	0.4419	0	0.03304	0.01142
g__Zygoascus	0.01138	0.02544	0	0	0.4237	0.5244	0	0.03414	0.01138
g__Stachylidium	0.01129	0.0217	0	0	0.1797	0.4419	0	0.0312	0.01129
g__Cladophialophora	0.0112	0.01603	0	0	0.07201	0.3461	0.0006676	0.0256	0.0112
g__Rhodotorula	0.0109	0.02438	0	0	0.4237	0.5244	0	0.03271	0.0109
g__Mariannaea	0.01085	0.01854	0	0	0.07201	0.3461	0.0009982	0.02732	0.01085
g__Apiosordaria	0.01036	0.02316	0	0	0.4237	0.5244	0	0.03108	0.01036
g__Hypochnicium	0.01035	0.01336	0	0	0.07201	0.3461	0.000599	0.02155	0.01036
g__Niesslia	0.01033	0.01539	0	0	0.1797	0.4419	0	0.02409	0.01033
g__Discosia	0.0103	0.02302	0	0	0.4237	0.5244	0	0.03089	0.0103
g__Auxarthron	0.0103	0.01514	0	0	0.1797	0.4419	0	0.02371	0.0103
g__unclassified_f__Aspergillaceae	0.01015	0.006085	0	0	0.007495	0.1925	0.006046	0.01542	0.01014
g__Teichospora	0.01012	0.0159	0	0	0.02537	0.2423	0.001888	0.02443	0.01012
g__unclassified_o__Hysteriales	0.009982	0.02232	0	0	0.4237	0.5244	0	0.02995	0.009982
g__unclassified_f__Serendipitaceae	0.009953	0.02226	0	0	0.4237	0.5244	0	0.02986	0.009954
g__Lopadostoma	0.009614	0.01316	0	0	0.07201	0.3461	0.00131	0.02239	0.009614
g__Annulohypoxylon	0.009371	0.01434	0	0	0.02537	0.2423	0.001067	0.02198	0.009372
g__Erythrobasidium	0.009277	0.01305	0	0	0.1797	0.4419	0	0.02025	0.009278
g__unclassified_f__Bionectriaceae	0.009226	0.01278	0	0	0.07201	0.3461	0.001198	0.0206	0.009225
g__Carlosrosaea	0.009124	0.0204	0	0	0.4237	0.5244	0	0.02737	0.009124
g__Nigroporus	0.009002	0.01794	0	0	0.1797	0.4419	0	0.02457	0.009003
g__Westerdykella	0.008901	0.0199	0	0	0.4237	0.5244	0	0.02671	0.008902
g__unclassified_f__Steccherinaceae	0.008845	0.01978	0	0	0.4237	0.5244	0	0.02653	0.008844
g__Stypella	0.008842	0.01248	0	0	0.1797	0.4419	0	0.01941	0.008842
g__Grammothele	0.008683	0.009092	0	0	0.02537	0.2423	0.00182	0.01602	0.008682
g__Bartalinia	0.008612	0.01513	0	0	0.1797	0.4419	0	0.02259	0.008613
g__Graphium	0.008597	0.01182	0	0	0.1797	0.4419	0	0.01837	0.008598
g__Melanophyllum	0.008517	0.01904	0	0	0.4237	0.5244	0	0.02555	0.008518
g__unclassified_f__Botryobasidiaceae	0.008499	0.01352	0	0	0.07201	0.3461	0.0001996	0.02089	0.008498
g__Alloconiothyrium	0.008361	0.01079	0	0	0.07201	0.3461	0.001016	0.01773	0.008362
g__Botryobasidium	0.008328	0.01862	0	0	0.4237	0.5244	0	0.02499	0.008328
g__Verrucoconiothyrium	0.008321	0.01751	0	0	0.1797	0.4419	0	0.02417	0.008322
g__Leucothecium	0.008312	0.01188	0	0	0.1797	0.4419	0	0.01855	0.008312
g__Arthropsis	0.008125	0.01817	0	0	0.4237	0.5244	0	0.02438	0.008126
g__Pseudogibellula	0.007922	0.01771	0	0	0.4237	0.5244	0	0.02377	0.007922
g__Sterigmatomyces	0.007922	0.01771	0	0	0.4237	0.5244	0	0.02377	0.007922
g__Scedosporium	0.007907	0.01122	0	0	0.1797	0.4419	0	0.01749	0.007908
g__Phaeoisaria	0.007858	0.00949	0	0	0.07201	0.3461	0.001113	0.01585	0.007859
g__Gymnopilus	0.007847	0.009458	0	0	0.07201	0.3461	0.000599	0.01503	0.007847
g__Cordana	0.007814	0.0134	0	0	0.1797	0.4419	0	0.02019	0.007813
g__Entrophospora	0.007803	0.0122	0	0	0.1797	0.4419	0	0.01894	0.007802
g__Boubovia	0.007719	0.01726	0	0	0.4237	0.5244	0	0.02315	0.007718
g__unclassified_f__Chaetosphaeriaceae	0.007708	0.01562	0	0	0.1797	0.4419	0	0.02193	0.007709
g__Lecanicillium	0.007663	0.01166	0	0	0.1797	0.4419	0	0.01772	0.007664
g__Arachnomyces	0.007526	0.01131	0	0	0.1797	0.4419	0	0.01768	0.007526
g__Scleroderma	0.007516	0.01681	0	0	0.4237	0.5244	0	0.02255	0.007516
g__Endomelanconiopsis	0.007484	0.01146	0	0	0.1797	0.4419	0	0.01786	0.007484
g__Vanrija	0.007386	0.01652	0	0	0.4237	0.5244	0	0.02216	0.007386
g__Syncephalis	0.007379	0.01117	0	0	0.07201	0.3461	0.0002226	0.01754	0.007378
g__Hyphoderma	0.007347	0.008035	0	0	0.07201	0.3461	0.001113	0.01342	0.007347
g__Phellinus	0.007336	0.006965	0	0	0.07201	0.3461	0.001996	0.01268	0.007337
g__unclassified_f__Stereaceae	0.007284	0.009997	0	0	0.1797	0.4419	0	0.01495	0.007286
g__unclassified_o__Eurotiales	0.007188	0.007328	0	0	0.02537	0.2423	0.001625	0.01275	0.007187
g__Pseudocoleophoma	0.007109	0.0159	0	0	0.4237	0.5244	0	0.02133	0.00711
g__Simocybe	0.006991	0.01206	0	0	0.1797	0.4419	0	0.01813	0.00699
g__Virgaria	0.00699	0.009777	0	0	0.07201	0.3461	0.0002032	0.01557	0.006989
g__Ascosphaera	0.006965	0.01042	0	0	0.1797	0.4419	0	0.01631	0.006966
g__unclassified_f__Microdochiaceae	0.006944	0.01553	0	0	0.4237	0.5244	0	0.02083	0.006944
g__Kwoniella	0.006879	0.01538	0	0	0.4237	0.5244	0	0.02064	0.00688
g__Chaetosphaeria	0.006831	0.01011	0	0	0.07201	0.3461	0.000445	0.01481	0.00683
g__Fellomyces	0.00663	0.009594	0	0	0.1797	0.4419	0	0.01326	0.00663
g__Arthrographis	0.006578	0.01237	0	0	0.1797	0.4419	0	0.01795	0.006578
g__Eutypella	0.006462	0.009525	0	0	0.1797	0.4419	0	0.01492	0.006462
g__Lectera	0.006388	0.01428	0	0	0.4237	0.5244	0	0.01916	0.006388
g__Rhodosporidiobolus	0.006297	0.01408	0	0	0.4237	0.5244	0	0.01889	0.006296
g__Amphobotrys	0.006297	0.01408	0	0	0.4237	0.5244	0	0.01889	0.006296
g__Clavaria	0.006231	0.01393	0	0	0.4237	0.5244	0	0.01869	0.00623
g__Micropsalliota	0.006162	0.005915	0	0	0.02537	0.2423	0.001638	0.01113	0.006161
g__Emarcea	0.006132	0.01064	0	0	0.1797	0.4419	0	0.01596	0.006133
g__Rhytidhysteron	0.006087	0.009377	0	0	0.1797	0.4419	0	0.0146	0.006086
g__Xenasmatella	0.005955	0.008351	0	0	0.07201	0.3461	0.0003992	0.01342	0.005954
g__Olpidium	0.005789	0.01295	0	0	0.4237	0.5244	0	0.01737	0.00579
g__Hydropisphaera	0.00572	0.0115	0	0	0.1797	0.4419	0	0.0162	0.005721
g__Betamyces	0.005708	0.009359	0	0	0.1797	0.4419	0	0.01433	0.005708
g__Mycena	0.005665	0.007778	0	0	0.1797	0.4419	0	0.01165	0.005664
g__Fibulochlamys	0.00559	0.0125	0	0	0.4237	0.5244	0	0.01677	0.00559
g__unclassified_f__Bambusicolaceae	0.00559	0.0125	0	0	0.4237	0.5244	0	0.01677	0.00559
g__unclassified_f__Chaetomiaceae	0.005487	0.003625	0	0	0.02537	0.2423	0.002556	0.008147	0.005487
g__Pectenia	0.005294	0.00808	0	0	0.1797	0.4419	0	0.01261	0.005294
g__Lambertella	0.005281	0.01181	0	0	0.4237	0.5244	0	0.01585	0.005282
g__Calonectria	0.005105	0.008648	0	0	0.1797	0.4419	0	0.01309	0.005105
g__Dictyocheirospora	0.005078	0.01136	0	0	0.4237	0.5244	0	0.01523	0.005078
g__Pterula	0.005066	0.006954	0	0	0.1797	0.4419	0	0.01041	0.005066
g__Cephalosporium	0.005031	0.007208	0	0	0.1797	0.4419	0	0.01126	0.005032
g__Crassiparies	0.005031	0.007208	0	0	0.1797	0.4419	0	0.01126	0.005032
g__Tropicoporus	0.005015	0.007868	0	0	0.1797	0.4419	0	0.0122	0.005016
g__Tubaria	0.004991	0.01116	0	0	0.4237	0.5244	0	0.01497	0.00499
g__Streptobotrys	0.004875	0.0109	0	0	0.4237	0.5244	0	0.01463	0.004876
g__Prosthemium	0.004819	0.007158	0	0	0.1797	0.4419	0	0.01121	0.004819
g__Rugosomyces	0.004789	0.01071	0	0	0.4237	0.5244	0	0.01436	0.004788
g__Xylochrysis	0.004751	0.008212	0	0	0.1797	0.4419	0	0.01234	0.004752
g__Ochronectria	0.004672	0.01045	0	0	0.4237	0.5244	0	0.01402	0.004672
g__Ramichloridium	0.004633	0.006359	0	0	0.1797	0.4419	0	0.00951	0.004634
g__Athelia	0.004586	0.01025	0	0	0.4237	0.5244	0	0.01376	0.004586
g__Hyalorbilia	0.004586	0.01025	0	0	0.4237	0.5244	0	0.01376	0.004586
g__Dendrosporium	0.004541	0.008877	0	0	0.1797	0.4419	0	0.01267	0.004541
g__unclassified_f__Biatriosporaceae	0.004493	0.007802	0	0	0.1797	0.4419	0	0.01081	0.004494
g__Lophotrichus	0.004451	0.009952	0	0	0.4237	0.5244	0	0.01335	0.00445
g__unclassified_f__Piptocephalidaceae	0.004451	0.007482	0	0	0.1797	0.4419	0	0.01036	0.004452
g__Nodulisporium	0.004392	0.009821	0	0	0.4237	0.5244	0	0.01318	0.004392
g__Entoloma	0.00435	0.004794	0	0	0.07201	0.3461	0.0007184	0.0081	0.00435
g__Thelonectria	0.00431	0.009638	0	0	0.4237	0.5244	0	0.01293	0.00431
g__Monilochaetes	0.004266	0.009538	0	0	0.4237	0.5244	0	0.0128	0.004266
g__Schizothecium	0.004192	0.00656	0	0	0.1797	0.4419	0	0.01018	0.004191
g__Conioscypha	0.004192	0.009374	0	0	0.4237	0.5244	0	0.01258	0.004192
g__Neostrelitziana	0.004081	0.006026	0	0	0.07201	0.3461	0.0002394	0.009531	0.004082
g__Cosmospora	0.004071	0.009102	0	0	0.4237	0.5244	0	0.01221	0.00407
g__Fomitopsis	0.004063	0.009084	0	0	0.4237	0.5244	0	0.01219	0.004062
g__Penicillifer	0.004052	0.0075	0	0	0.1797	0.4419	0	0.01096	0.004053
g__Bifiguratus	0.003931	0.00879	0	0	0.4237	0.5244	0	0.01179	0.00393
g__Spizellomyces	0.003931	0.00879	0	0	0.4237	0.5244	0	0.01179	0.00393
g__Botryohypochnus	0.003931	0.00879	0	0	0.4237	0.5244	0	0.01179	0.00393
g__unclassified_c__Lecanoromycetes	0.003931	0.00879	0	0	0.4237	0.5244	0	0.01179	0.00393
g__Coccomyces	0.003831	0.008567	0	0	0.4237	0.5244	0	0.0115	0.003832
g__Palmiascoma	0.003793	0.008482	0	0	0.4237	0.5244	0	0.01138	0.003794
g__unclassified_f__Gymnoascaceae	0.003783	0.008459	0	0	0.4237	0.5244	0	0.01135	0.003784
g__Yunnania	0.003783	0.008459	0	0	0.4237	0.5244	0	0.01135	0.003784
g__Cryptomarasmius	0.003753	0.005806	0	0	0.1797	0.4419	0	0.009033	0.003753
g__Pseudolagarobasidium	0.003672	0.005061	0	0	0.1797	0.4419	0	0.007665	0.003673
g__unclassified_f__Lophiotremataceae	0.003656	0.008176	0	0	0.4237	0.5244	0	0.01097	0.003656
g__Cystobasidium	0.003656	0.008176	0	0	0.4237	0.5244	0	0.01097	0.003656
g__Mycotribulus	0.003603	0.008057	0	0	0.4237	0.5244	0	0.01081	0.003604
g__Myxocephala	0.003593	0.008035	0	0	0.4237	0.5244	0	0.01078	0.003594
g__unclassified_o__GS19	0.003561	0.007962	0	0	0.4237	0.5244	0	0.01068	0.00356
g__Radulomyces	0.003453	0.007721	0	0	0.4237	0.5244	0	0.01036	0.003454
g__unclassified_f__Montagnulaceae	0.003453	0.007721	0	0	0.4237	0.5244	0	0.01036	0.003454
g__Verticillium	0.00344	0.003883	0	0	0.07201	0.3461	0.0004062	0.006474	0.00344
g__Cymostachys	0.003352	0.007496	0	0	0.4237	0.5244	0	0.01006	0.003352
g__Microascus	0.00326	0.005319	0	0	0.1797	0.4419	0	0.008157	0.003261
g__Zeloasperisporium	0.00325	0.007267	0	0	0.4237	0.5244	0	0.00975	0.00325
g__unclassified_o__Lecanorales	0.00325	0.007267	0	0	0.4237	0.5244	0	0.00975	0.00325
g__Deconica	0.00324	0.002021	0	0	0.02537	0.2423	0.001557	0.004615	0.00324
g__unclassified_f__Entolomataceae	0.003229	0.004661	0	0	0.1797	0.4419	0	0.007294	0.00323
g__unclassified_f__Ceratobasidiaceae	0.003229	0.00466	0	0	0.1797	0.4419	0	0.007294	0.003229
g__Mycosphaerella	0.003194	0.007142	0	0	0.4237	0.5244	0	0.009582	0.003194
g__Hericium	0.003194	0.007142	0	0	0.4237	0.5244	0	0.009582	0.003194
g__Rhinocladiella	0.003194	0.007142	0	0	0.4237	0.5244	0	0.009582	0.003194
g__Gamsylella	0.003194	0.007142	0	0	0.4237	0.5244	0	0.009582	0.003194
g__unclassified_f__Chromocyphellaceae	0.003194	0.007142	0	0	0.4237	0.5244	0	0.009582	0.003194
g__Biscogniauxia	0.003186	0.002632	0	0	0.02537	0.2423	0.001052	0.005094	0.003186
g__unclassified_f__Capnodiaceae	0.003117	0.004634	0	0	0.07201	0.3461	0.0002032	0.007306	0.003118
g__unclassified_o__Orbiliales	0.003115	0.006966	0	0	0.4237	0.5244	0	0.009348	0.003116
g__Tremella	0.003115	0.006966	0	0	0.4237	0.5244	0	0.009348	0.003116
g__Mycorrhaphoides	0.003047	0.006813	0	0	0.4237	0.5244	0	0.009138	0.003046
g__Schwanniomyces	0.00288	0.005794	0	0	0.1797	0.4419	0	0.00816	0.00288
g__Sporothrix	0.002873	0.006425	0	0	0.4237	0.5244	0	0.008622	0.002874
g__Wrightoporia	0.002873	0.006425	0	0	0.4237	0.5244	0	0.008622	0.002874
g__Tainosphaeria	0.002873	0.006425	0	0	0.4237	0.5244	0	0.008622	0.002874
g__Acremoniopsis	0.002873	0.006425	0	0	0.4237	0.5244	0	0.008622	0.002874
g__Leucoagaricus	0.002844	0.006359	0	0	0.4237	0.5244	0	0.008532	0.002844
g__Neodactylaria	0.002844	0.006359	0	0	0.4237	0.5244	0	0.008532	0.002844
g__Rhizochaete	0.002844	0.006359	0	0	0.4237	0.5244	0	0.008532	0.002844
g__Loweporus	0.002844	0.006359	0	0	0.4237	0.5244	0	0.008532	0.002844
g__Physisporinus	0.002841	0.005198	0	0	0.1797	0.4419	0	0.007633	0.002841
g__Dictyophora	0.002835	0.005693	0	0	0.1797	0.4419	0	0.008027	0.002835
g__Phallus	0.002834	0.005794	0	0	0.1797	0.4419	0	0.008102	0.002834
g__Canalisporium	0.002834	0.003881	0	0	0.1797	0.4419	0	0.005707	0.002834
g__Russula	0.002819	0.003861	0	0	0.1797	0.4419	0	0.005663	0.002819
g__Chalara	0.002806	0.004248	0	0	0.1797	0.4419	0	0.006637	0.002806
g__Capnodium	0.002795	0.00625	0	0	0.4237	0.5244	0	0.008382	0.002794
g__Macrohyporia	0.002795	0.00625	0	0	0.4237	0.5244	0	0.008382	0.002794
g__Tetragoniomyces	0.002795	0.00625	0	0	0.4237	0.5244	0	0.008382	0.002794
g__unclassified_f__Botryosphaeriaceae	0.002738	0.004973	0	0	0.1797	0.4419	0	0.007327	0.002739
g__Amauroderma	0.002674	0.003853	0	0	0.1797	0.4419	0	0.006027	0.002674
g__Yamadamyces	0.002634	0.00589	0	0	0.4237	0.5244	0	0.007902	0.002634
g__Flagelloscypha	0.00263	0.004403	0	0	0.1797	0.4419	0	0.006695	0.002631
g__Megasporoporia	0.002621	0.00586	0	0	0.4237	0.5244	0	0.00786	0.00262
g__Pseudomerulius	0.002616	0.003596	0	0	0.1797	0.4419	0	0.005411	0.002616
g__Chloridium	0.002595	0.005803	0	0	0.4237	0.5244	0	0.007788	0.002596
g__Thelebolus	0.002595	0.005803	0	0	0.4237	0.5244	0	0.007788	0.002596
g__Neomassarina	0.002583	0.004169	0	0	0.1797	0.4419	0	0.005834	0.002583
g__Panaeolus	0.002535	0.003513	0	0	0.1797	0.4419	0	0.005378	0.002534
g__Wongia	0.002524	0.00478	0	0	0.1797	0.4419	0	0.006916	0.002524
g__Arcopilus	0.002448	0.005474	0	0	0.4237	0.5244	0	0.007344	0.002448
g__Trametes	0.002448	0.005474	0	0	0.4237	0.5244	0	0.007344	0.002448
g__Myceliophthora	0.002448	0.005474	0	0	0.4237	0.5244	0	0.007344	0.002448
g__Lecythophora	0.002438	0.00545	0	0	0.4237	0.5244	0	0.007314	0.002438
g__Poaceascoma	0.002438	0.00545	0	0	0.4237	0.5244	0	0.007314	0.002438
g__Lacrymaria	0.00242	0.003397	0	0	0.1797	0.4419	0	0.005264	0.00242
g__Ustilaginoidea	0.002419	0.00481	0	0	0.1797	0.4419	0	0.006811	0.002419
g__Neophaeosphaeria	0.002396	0.005357	0	0	0.4237	0.5244	0	0.007188	0.002396
g__Kurtzmanomyces	0.002394	0.005354	0	0	0.4237	0.5244	0	0.007182	0.002394
g__Elmerina	0.002394	0.005354	0	0	0.4237	0.5244	0	0.007182	0.002394
g__Keratinophyton	0.002394	0.005354	0	0	0.4237	0.5244	0	0.007182	0.002394
g__Lophodermium	0.002394	0.005354	0	0	0.4237	0.5244	0	0.007182	0.002394
g__Bactrodesmium	0.002394	0.005354	0	0	0.4237	0.5244	0	0.007182	0.002394
g__Nigrograna	0.002347	0.003735	0	0	0.07201	0.3461	0.0002394	0.005668	0.002347
g__Menisporopsis	0.002234	0.004996	0	0	0.4237	0.5244	0	0.006702	0.002234
g__unclassified_f__Bolbitiaceae	0.002234	0.004996	0	0	0.4237	0.5244	0	0.006702	0.002234
g__Yuccamyces	0.002234	0.004996	0	0	0.4237	0.5244	0	0.006702	0.002234
g__Hypholoma	0.002234	0.004996	0	0	0.4237	0.5244	0	0.006702	0.002234
g__unclassified_f__Strophariaceae	0.002234	0.004996	0	0	0.4237	0.5244	0	0.006702	0.002234
g__Claviceps	0.002225	0.004976	0	0	0.4237	0.5244	0	0.006678	0.002226
g__Inonotus	0.002213	0.003047	0	0	0.1797	0.4419	0	0.004607	0.002213
g__unclassified_f__Morosphaeriaceae	0.002202	0.004388	0	0	0.1797	0.4419	0	0.006206	0.002202
g__unclassified_f__Peniophoraceae	0.002196	0.00491	0	0	0.4237	0.5244	0	0.006588	0.002196
g__unclassified_o__Platygloeales	0.002196	0.00491	0	0	0.4237	0.5244	0	0.006588	0.002196
g__Hortaea	0.002155	0.004819	0	0	0.4237	0.5244	0	0.006468	0.002156
g__unclassified_f__Chrysozymaceae	0.002155	0.004819	0	0	0.4237	0.5244	0	0.006468	0.002156
g__Tilachlidium	0.002155	0.004819	0	0	0.4237	0.5244	0	0.006468	0.002156
g__Laxitextum	0.002111	0.002897	0	0	0.1797	0.4419	0	0.004336	0.002111
g__unclassified_f__Pyronemataceae	0.002089	0.003157	0	0	0.1797	0.4419	0	0.004847	0.002089
g__Amanita	0.002065	0.003108	0	0	0.1797	0.4419	0	0.00486	0.002065
g__Volutella	0.002031	0.004542	0	0	0.4237	0.5244	0	0.006096	0.002032
g__Penidiella	0.002031	0.004542	0	0	0.4237	0.5244	0	0.006096	0.002032
g__unclassified_f__Tetraplosphaeriaceae	0.002031	0.004542	0	0	0.4237	0.5244	0	0.006096	0.002032
g__Vamsapriya	0.002031	0.004542	0	0	0.4237	0.5244	0	0.006096	0.002032
g__Gonatophragmium	0.002003	0.004478	0	0	0.4237	0.5244	0	0.006006	0.002002
g__Pluteus	0.002003	0.003458	0	0	0.1797	0.4419	0	0.005197	0.002003
g__Moelleriella	0.001965	0.004395	0	0	0.4237	0.5244	0	0.005896	0.001965
g__Lindtneria	0.001916	0.004283	0	0	0.4237	0.5244	0	0.005747	0.001916
g__Cephalotheca	0.001828	0.004088	0	0	0.4237	0.5244	0	0.005485	0.001828
g__Hawksworthiomyces	0.001797	0.004018	0	0	0.4237	0.5244	0	0.00539	0.001797
g__Candelabrochaete	0.001797	0.004018	0	0	0.4237	0.5244	0	0.00539	0.001797
g__Cladobotryum	0.001797	0.004018	0	0	0.4237	0.5244	0	0.00539	0.001797
g__Lacellina	0.001797	0.004018	0	0	0.4237	0.5244	0	0.00539	0.001797
g__Colacogloea	0.001797	0.004018	0	0	0.4237	0.5244	0	0.00539	0.001797
g__Acaulium	0.00178	0.003981	0	0	0.4237	0.5244	0	0.005341	0.00178
g__Saccharomycopsis	0.001689	0.002318	0	0	0.1797	0.4419	0	0.003469	0.001689
g__Ceratostomella	0.001676	0.003748	0	0	0.4237	0.5244	0	0.005029	0.001676
g__unclassified_f__Halotthiaceae	0.001676	0.003748	0	0	0.4237	0.5244	0	0.005029	0.001676
g__unclassified_c__Cystobasidiomycetes	0.001676	0.003748	0	0	0.4237	0.5244	0	0.005029	0.001676
g__Tomentella	0.001625	0.003634	0	0	0.4237	0.5244	0	0.004875	0.001625
g__Sirobasidium	0.001625	0.003634	0	0	0.4237	0.5244	0	0.004875	0.001625
g__Muscodor	0.001625	0.003634	0	0	0.4237	0.5244	0	0.004875	0.001625
g__Polyporus	0.001615	0.00233	0	0	0.1797	0.4419	0	0.003646	0.001615
g__Valsaria	0.001597	0.003571	0	0	0.4237	0.5244	0	0.004791	0.001597
g__Catenaria	0.001597	0.003571	0	0	0.4237	0.5244	0	0.004791	0.001597
g__Chaetopsina	0.001597	0.003571	0	0	0.4237	0.5244	0	0.004791	0.001597
g__Ophiocordyceps	0.001597	0.003571	0	0	0.4237	0.5244	0	0.004791	0.001597
g__Lactocollybia	0.001597	0.003571	0	0	0.4237	0.5244	0	0.004791	0.001597
g__unclassified_o__Cantharellales	0.001597	0.003571	0	0	0.4237	0.5244	0	0.004791	0.001597
g__unclassified_f__Hypocreaceae	0.001597	0.003571	0	0	0.4237	0.5244	0	0.004791	0.001597
g__Powellomyces	0.001558	0.003483	0	0	0.4237	0.5244	0	0.004673	0.001558
g__Fibrodontia	0.001558	0.003483	0	0	0.4237	0.5244	0	0.004673	0.001558
g__Pyrenochaeta	0.001489	0.002103	0	0	0.1797	0.4419	0	0.00327	0.001489
g__Myxozyma	0.001437	0.003213	0	0	0.4237	0.5244	0	0.00431	0.001437
g__Tricholosporum	0.001437	0.003213	0	0	0.4237	0.5244	0	0.00431	0.001437
g__unclassified_f__Savoryellaceae	0.001422	0.003179	0	0	0.4237	0.5244	0	0.004266	0.001422
g__Capsulospora	0.001411	0.001969	0	0	0.1797	0.4419	0	0.003209	0.001412
g__Phlebiella	0.001397	0.003125	0	0	0.4237	0.5244	0	0.004192	0.001397
g__unclassified_o__Diaporthales	0.001397	0.003125	0	0	0.4237	0.5244	0	0.004192	0.001397
g__Geminibasidium	0.001397	0.003125	0	0	0.4237	0.5244	0	0.004192	0.001397
g__Chaenothecopsis	0.001397	0.003125	0	0	0.4237	0.5244	0	0.004192	0.001397
g__Cephalotrichum	0.001335	0.002986	0	0	0.4237	0.5244	0	0.004006	0.001335
g__Lentinus	0.001335	0.002986	0	0	0.4237	0.5244	0	0.004006	0.001335
g__Fomes	0.001335	0.002986	0	0	0.4237	0.5244	0	0.004006	0.001335
g__Scopulariopsis	0.001221	0.002162	0	0	0.1797	0.4419	0	0.003217	0.001221
g__unclassified_f__Sporormiaceae	0.001219	0.002725	0	0	0.4237	0.5244	0	0.003657	0.001219
g__Henningsomyces	0.001219	0.002725	0	0	0.4237	0.5244	0	0.003657	0.001219
g__Fibroporia	0.001212	0.001813	0	0	0.1797	0.4419	0	0.002837	0.001212
g__unclassified_f__Kickxellaceae	0.001198	0.002678	0	0	0.4237	0.5244	0	0.003593	0.001198
g__Myriodontium	0.001198	0.002678	0	0	0.4237	0.5244	0	0.003593	0.001198
g__Pseudochaetosphaeronema	0.001197	0.002677	0	0	0.4237	0.5244	0	0.003592	0.001197
g__Dactylellina	0.001197	0.002677	0	0	0.4237	0.5244	0	0.003592	0.001197
g__Articulospora	0.001146	0.001605	0	0	0.1797	0.4419	0	0.002482	0.001146
g__unclassified_f__Stictidaceae	0.001113	0.002488	0	0	0.4237	0.5244	0	0.003338	0.001113
g__Melanotus	0.001113	0.002488	0	0	0.4237	0.5244	0	0.003338	0.001113
g__unclassified_f__Phanerochaetaceae	0.001113	0.002488	0	0	0.4237	0.5244	0	0.003338	0.001113
g__Earliella	0.001113	0.002488	0	0	0.4237	0.5244	0	0.003338	0.001113
g__Wardomycopsis	0.001113	0.002488	0	0	0.4237	0.5244	0	0.003338	0.001113
g__Exosporium	0.001046	0.00159	0	0	0.1797	0.4419	0	0.002483	0.001046
g__Erysiphe	0.001016	0.002271	0	0	0.4237	0.5244	0	0.003047	0.001016
g__Lasiobolidium	0.001016	0.002271	0	0	0.4237	0.5244	0	0.003047	0.001016
g__Hohenbuehelia	0.001016	0.002271	0	0	0.4237	0.5244	0	0.003047	0.001016
g__Phialosimplex	0.0009982	0.002232	0	0	0.4237	0.5244	0	0.002995	0.0009982
g__Brevistachys	0.0009982	0.002232	0	0	0.4237	0.5244	0	0.002995	0.0009982
g__Polycephalomyces	0.0009982	0.002232	0	0	0.4237	0.5244	0	0.002995	0.0009982
g__Veronaeopsis	0.0009982	0.002232	0	0	0.4237	0.5244	0	0.002995	0.0009982
g__Eucasphaeria	0.0009982	0.002232	0	0	0.4237	0.5244	0	0.002995	0.0009982
g__Berkleasmium	0.0009982	0.002232	0	0	0.4237	0.5244	0	0.002995	0.0009982
g__Pseudohyphozyma	0.0009578	0.002142	0	0	0.4237	0.5244	0	0.002874	0.0009578
g__unclassified_f__Pleurotheciaceae	0.0009578	0.002142	0	0	0.4237	0.5244	0	0.002874	0.0009578
g__Meripilus	0.000918	0.001556	0	0	0.1797	0.4419	0	0.002355	0.0009181
g__Phylloporia	0.0008901	0.00199	0	0	0.4237	0.5244	0	0.002671	0.0008902
g__Rhynchogastrema	0.0008901	0.00199	0	0	0.4237	0.5244	0	0.002671	0.0008902
g__Hamigera	0.0008901	0.00199	0	0	0.4237	0.5244	0	0.002671	0.0008902
g__Resinicium	0.0008901	0.00199	0	0	0.4237	0.5244	0	0.002671	0.0008902
g__Macrocybe	0.0008125	0.001817	0	0	0.4237	0.5244	0	0.002438	0.0008126
g__Orbilia	0.0008125	0.001817	0	0	0.4237	0.5244	0	0.002438	0.0008126
g__Blastobotrys	0.0007985	0.001786	0	0	0.4237	0.5244	0	0.002396	0.0007986
g__unclassified_o__Branch03	0.0007985	0.001786	0	0	0.4237	0.5244	0	0.002396	0.0007986
g__unclassified_f__Rhizophydiaceae	0.0007985	0.001786	0	0	0.4237	0.5244	0	0.002396	0.0007986
g__Heterochaete	0.0007985	0.001786	0	0	0.4237	0.5244	0	0.002396	0.0007986
g__Stromatoneurospora	0.0007985	0.001786	0	0	0.4237	0.5244	0	0.002396	0.0007986
g__Nematoctonus	0.0007985	0.001786	0	0	0.4237	0.5244	0	0.002396	0.0007986
g__Harposporium	0.0007985	0.001786	0	0	0.4237	0.5244	0	0.002396	0.0007986
g__Acanthostigma	0.0007183	0.001606	0	0	0.4237	0.5244	0	0.002155	0.0007184
g__Scytalidium	0.0006676	0.001493	0	0	0.4237	0.5244	0	0.002003	0.0006676
g__Rachicladosporium	0.0006676	0.001493	0	0	0.4237	0.5244	0	0.002003	0.0006676
g__Tremateia	0.0006676	0.001493	0	0	0.4237	0.5244	0	0.002003	0.0006676
g__Haptocillium	0.0006552	0.001465	0	0	0.4237	0.5244	0	0.001966	0.0006552
g__Spiromyces	0.0006482	0.0009852	0	0	0.1797	0.4419	0	0.0015	0.0006482
g__Rotiferophthora	0.0006094	0.001363	0	0	0.4237	0.5244	0	0.001828	0.0006094
g__Gibellula	0.0006094	0.001363	0	0	0.4237	0.5244	0	0.001828	0.0006094
g__Collariella	0.0006094	0.001363	0	0	0.4237	0.5244	0	0.001828	0.0006094
g__Bovista	0.0005989	0.001339	0	0	0.4237	0.5244	0	0.001797	0.000599
g__unclassified_f__Saccharomycetaceae	0.0005989	0.001339	0	0	0.4237	0.5244	0	0.001797	0.000599
g__Helicomyces	0.0005989	0.001339	0	0	0.4237	0.5244	0	0.001797	0.000599
g__Fomitiporia	0.0005989	0.001339	0	0	0.4237	0.5244	0	0.001797	0.000599
g__Hymenochaetopsis	0.0005989	0.001339	0	0	0.4237	0.5244	0	0.001797	0.000599
g__unclassified_f__Cyphellaceae	0.0005989	0.001339	0	0	0.4237	0.5244	0	0.001797	0.000599
g__Byssoloma	0.0005989	0.001339	0	0	0.4237	0.5244	0	0.001797	0.000599
g__Yueomyces	0.0005989	0.001339	0	0	0.4237	0.5244	0	0.001797	0.000599
g__Pseudohalonectria	0.0004451	0.0009952	0	0	0.4237	0.5244	0	0.001335	0.000445
g__Verrucisporota	0.0004451	0.0009952	0	0	0.4237	0.5244	0	0.001335	0.000445
g__Pleurodesmospora	0.0004063	0.0009084	0	0	0.4237	0.5244	0	0.001219	0.0004062
g__Triadelphia	0.0004063	0.0009084	0	0	0.4237	0.5244	0	0.001219	0.0004062
g__Paracremonium	0.0003993	0.0008928	0	0	0.4237	0.5244	0	0.001198	0.0003992
g__Neokalmusia	0.0003993	0.0008928	0	0	0.4237	0.5244	0	0.001198	0.0003992
g__unclassified_c__Lobulomycetes	0.0003993	0.0008928	0	0	0.4237	0.5244	0	0.001198	0.0003992
g__Ambrosiozyma	0.0003993	0.0008928	0	0	0.4237	0.5244	0	0.001198	0.0003992
g__unclassified_f__Boliniaceae	0.0003993	0.0008928	0	0	0.4237	0.5244	0	0.001198	0.0003992
g__Torulaspora	0.0003276	0.0007325	0	0	0.4237	0.5244	0	0.0009828	0.0003276
g__Ceratorhiza	0.0002394	0.0005354	0	0	0.4237	0.5244	0	0.0007182	0.0002394
g__Angulomyces	0.0002394	0.0005354	0	0	0.4237	0.5244	0	0.0007182	0.0002394
g__Apoharknessia	0.0002394	0.0005354	0	0	0.4237	0.5244	0	0.0007182	0.0002394
g__unclassified_p__Olpidiomycota	0.0002225	0.0004976	0	0	0.4237	0.5244	0	0.0006678	0.0002226
g__Jumillera	0.0002225	0.0004976	0	0	0.4237	0.5244	0	0.0006678	0.0002226
g__Camarops	0.0002225	0.0004976	0	0	0.4237	0.5244	0	0.0006678	0.0002226
g__unclassified_f__Ophiostomataceae	0.0002031	0.0004542	0	0	0.4237	0.5244	0	0.0006096	0.0002032
g__Pholiotina	0.0001996	0.0004464	0	0	0.4237	0.5244	0	0.0005989	0.0001996
g__Calcarisporiella	0.0001996	0.0004464	0	0	0.4237	0.5244	0	0.0005989	0.0001996
g__unclassified_f__Sporocadaceae	0.0001996	0.0004464	0	0	0.4237	0.5244	0	0.0005989	0.0001996
g__Solheimia	0.0001996	0.0004464	0	0	0.4237	0.5244	0	0.0005989	0.0001996
g__Pyricularia	0.0001996	0.0004464	0	0	0.4237	0.5244	0	0.0005989	0.0001996
