# Supplementary material for: Microbiota-mediated nitrogen fixation and microhabitat homeostasis in aerial root-mucilage
Source: Microbiome. 2023 Apr 21;11:85. doi: 10.1186/s40168-023-01525-x (PMC10120241; doi:10.1186/s40168-023-01525-x)
Supplement: Supplementary file 3 — Additional file 2: Table S1. Relative content of different compounds and carbohydrates of aerial root mucilage (ARM) and underground root exudate (URE) Table S2. Fungal and bacterial OTU of different samples. Table S3. Differentially bacterial and fungal genera of rhizosphere and mucilage. Table S4. Cultured bacteria and their nitrogen-fixing capacity. Table S5. Plant nitrogen enrichment, natural abundance, nitrogencontent, length and dry weight analysis. Table S6. Results of plant genome sequencing, assembly, and annotation. Table S7. GO and KEGG enrichment of differential sample. Table S8. Candidates for follow-up experiments in mucilage compounds. Table S9. The mucilage compounds for anti-microbe activity test. Table S10. Antagonism of F-XTBG8 against different fungi and bacteria. Table S11. Fungal genome was detected and expressed (reads FPKM>10) in different tissues of the plant. Table S12. Different metabolites analysis for monocultivation of C. raphigera (Cr) and cocultivation with environmental fungi. Table S13. Record of mucilage production and meteorological factors. [file 40168_2023_1525_MOESM2_ESM.zip › Table. S5.xlsx]

## Sheet: Nitrogen enrichment
Table. S5-1 Experimental results of nitrogen labeling in plants							Samples		NO-N15-72h		5%-N15-72h		10%-N15-72h		20%-N15-72h
	d15N（‰, Atm-N2）	AR	Young leaf	Stem	Old leaf				d15N（‰, Atm-N2）	AT% 15N (%)	d15N（‰, Atm-N2）	AT% 15N (%)	d15N（‰, Atm-N2）	AT% 15N (%)	d15N（‰, Atm-N2）	AT% 15N (%)
N14-72h	NO-AR	NA	3.67567	4.25267	3.42067		CK1 NO-AR-NO-Mucilage	Young leaf	3.67567	0.367645	3.53067	0.367592	3.42067	0.367552	3.552	0.368525
N14-72h	NO-AR	NA	3.20567	2.45167	2.47567				3.20567	0.367473	3.69967	0.367654	3.35217	0.367527	3.42067	0.367552
N14-72h	NO-AR	NA	3.44067	3.35217	2.94817				3.44067	0.367559	3.61517	0.367623	3.688	0.367889	2.48167	0.367198
N14-72h	NO-Mucilage	2.93267	2.78767	1.76567	0.38267			Old leaf	3.42067	0.367552	3.12867	0.367445	3.36217	0.367527	3.788	0.367686
N14-72h	NO-Mucilage	3.25167	1.59467	0.88667	1.09567				2.47567	0.367207	2.88067	0.367355	3.10567	0.367473	4.184	0.368025
N14-72h	NO-Mucilage	2.59217	2.19117	1.32617	0.73917				2.94817	0.367379	3.00467	0.3674	4.413	0.368199	2.906	0.367289
N14-72h	AR&M	4.132	0.766	0.504	1.787			Stem	4.25267	0.367855	3.10967	0.367438	3.831	0.367896	3.659	0.367831
N14-72h	AR&M	3.66067	0.982	1.197	0.731				2.45167	0.367198	2.19667	0.367105	4.834	0.368263	3.706	0.367849
N14-72h	AR&M	2.76367	3.788	4.049	3.179				3.35217	0.367527	2.65317	0.367272	4.207	0.368034	4.849	0.368266
20%-N15	NO-AR	NA	3.552	3.659	3.788		CK2 NO-Mucilage	Young leaf	2.78767	0.367321	1.39867	0.366814	4.463	0.368126	6.34367	0.368618
20%-N15	NO-AR	NA	3.42067	3.706	4.184				1.59467	0.366885	3.01367	0.367403	3.926	0.368022	7.15067	0.368913
20%-N15	NO-AR	NA	2.48167	4.849	2.906				2.19117	0.367103	2.20617	0.367108	5.1725	0.368431	7.267	0.369152
20%-N15	NO-Mucilage	13.108	6.34367	8.426	9.938			Old leaf	0.38267	0.366443	0.08367	0.366334	6.349	0.368815	9.938	0.370216
20%-N15	NO-Mucilage	16.835	7.15067	10.344	8.216				1.09567	0.366703	6.28567	0.368597	5.07267	0.36835	10.216	0.370229
20%-N15	NO-Mucilage	16.856	7.267	10.566	8.37567				0.73917	0.366573	3.18467	0.367466	2.74467	0.367305	8.37567	0.36936
20%-N15	AR&M	61.1567	13.85	15.761	11.0537			Stem	1.76567	0.366948	0.74567	0.366575	4.25267	0.367855	11.426	0.370669
20%-N15	AR&M	63.794	15.5217	14.0787	15.6167				0.88667	0.366627	3.78167	0.367683	4.44967	0.367927	10.344	0.370274
20%-N15	AR&M	40.1867	9.735	15.4947	14.0007				1.32617	0.366787	2.26367	0.367129	3.32	0.367527	10.566	0.370355
								AR	2.93267	0.367374	2.50567	0.367218	11.0627	0.370341	13.108	0.37119
									2.25167	0.367125	3.19667	0.36737	9.66067	0.369829	16.835	0.372642
									2.59217	0.367249	2.85117	0.367294	9.86	0.369839	16.856	0.37265
							control AR-M	Young leaf	0.766	0.366583	2.66867	0.367277	7.23667	0.368944	8.85	0.36973
									0.982	0.366662	2.38367	0.367173	4.16367	0.367823	15.5217	0.371968
									3.788	0.367686	4.58367	0.367976	6.57667	0.368703	9.735	0.370053
								Old leaf	-0.787	0.366016	2.01567	0.367039	9.76267	0.369866	15.761	0.372253
									0.731	0.36657	2.17467	0.367097	12.358	0.371039	14.0787	0.371441
									3.179	0.367463	3.76667	0.367678	3.25367	0.367491	13.4947	0.371228
								Stem	0.504	0.366487	2.58367	0.367246	12.9035	0.371208	11.0537	0.370337
									1.197	0.36674	4.40167	0.36791	16.9125	0.372672	15.6167	0.372002
									4.049	0.367781	6.59567	0.36871	11.606	0.370735	14.0007	0.371413
								AR	4.132	0.367811	13.5037	0.371231	16.0967	0.372372	61.1567	0.388618
									5.66067	0.368369	10.8502	0.37011	14.87	0.37158	63.794	0.3892
									4.76367	0.368042	14.089	0.37113	16.833	0.372641	40.1867	0.38253

## Sheet: 15N natural abundance 
Table. S5-2 Natural 15 nitrogen abundance in plants
d15N（‰, Atm-N2）	Ref plant		Mucilage plant		P-value	%Ndfa
2020	5.642	0.368648	3.865	0.367911	0.00390576	0.370441
	6.728	0.369045	2.406	0.367381
	3.688	0.367889	3.109	0.367638
	5.645	0.368649	2.243	0.367317
	5.164	0.368474	3.279	0.3677
	4.413	0.368199	4.802	0.368256
AV	5.21		3.28
SD	0.96		0.86
	Ref				0.0177317	0.548589
2021	3.67567	0.367645	0.766	0.366583
	3.20567	0.367473	0.982	0.366662
	3.44067	0.367559	3.788	0.367686
	3.42067	0.367552	-0.787	0.366016
	2.47567	0.367207	0.731	0.36657
	2.94817	0.367379	3.179	0.367463
AV	3.19		1.44
SD	0.41		1.5633

## Sheet: Nitrogen content
Table. S5-3 Plant nitrogen content analysis
T.N (g/kg)	Control (aerial root-mucilage)	Not aerial root
sample1	31.7388	24.1986
sample2	25.3973	27.4356
sample3	25.4379	22.1215
sample4	31.7346	23.2196
sample5	25.517	13.4465
sample6	25.4497	16.2112
sample7	31.6651	17.7226
sample8	25.7527	12.6716
sample9	25.3378	12.4914
T-Test P ＜0.01			0.000418014

## Sheet: Length and dry weight
Table. S5-4 Plant length and dry weight determination
Stem length (cm)	Control (aerial root-mucilage)	Not aerial root
sample1	32.5	29.6
sample2	27.2	22..5
sample3	36.8	30.8
sample4	33.2	28.4
sample5	29.4	26.7
sample6	29.6	25.2
sample7	30.8	27.5
sample8	33.5	27.6
sample9	35.4	28.9
sample10	37.8	33.2
T-Test P ＜0.01
Dry weight (g)	Control (aerial root-mucilage)	Not aerial root
sample1	10.29	9.05
sample2	9.58	6.92
sample3	14.13	9.24
sample4	11.64	8.52
sample5	9.69	7.64
sample6	9.86	8.33
sample7	11.15	7.46
sample8	12.57	7.84
sample9	11.81	7.92
sample10	12.95	11.58
T-Test P ＜0.01
