# Supplementary material for: Microbiota-mediated nitrogen fixation and microhabitat homeostasis in aerial root-mucilage
Source: Microbiome. 2023 Apr 21;11:85. doi: 10.1186/s40168-023-01525-x (PMC10120241; doi:10.1186/s40168-023-01525-x)
Supplement: Supplementary file 3 — Additional file 2: Table S1. Relative content of different compounds and carbohydrates of aerial root mucilage (ARM) and underground root exudate (URE) Table S2. Fungal and bacterial OTU of different samples. Table S3. Differentially bacterial and fungal genera of rhizosphere and mucilage. Table S4. Cultured bacteria and their nitrogen-fixing capacity. Table S5. Plant nitrogen enrichment, natural abundance, nitrogencontent, length and dry weight analysis. Table S6. Results of plant genome sequencing, assembly, and annotation. Table S7. GO and KEGG enrichment of differential sample. Table S8. Candidates for follow-up experiments in mucilage compounds. Table S9. The mucilage compounds for anti-microbe activity test. Table S10. Antagonism of F-XTBG8 against different fungi and bacteria. Table S11. Fungal genome was detected and expressed (reads FPKM>10) in different tissues of the plant. Table S12. Different metabolites analysis for monocultivation of C. raphigera (Cr) and cocultivation with environmental fungi. Table S13. Record of mucilage production and meteorological factors. [file 40168_2023_1525_MOESM2_ESM.zip › Table. S7.xlsx]

## Sheet: GO_(2)VS(3).
Table. S7-1 GO enrichment of sample (1) up vs. (2)
GO_class	GO ID	GO_term	Hit_number	Background number	P-Value	Q-Value	Gene IDs
Cellular Component	GO:0031224	intrinsic component of membrane	1901	7487	4.37e-23	1.9e-19	Hro20619,Hro09583,Hro25935,Hro15093,Hro00743,Hro15453,Hro01768,Hro14601,novel.15436,Hro11120,Hro22568,Hro08703,Hro01862,Hro17575,Hro25799,Hro18183,Hro13541,Hro20263,Hro10283,Hro28870,Hro19216,Hro13007,Hro23803,Hro16044,Hro07677,Hro05467,novel.23371,Hro17584,Hro09516,Hro08497,Hro17992,Hro27956,Hro19107,Hro10260,Hro19741,Hro12941,Hro09403,Hro02371,Hro25376,Hro17594,Hro20497,Hro22619,Hro19120,Hro190…
Cellular Component	GO:0016021	integral component of membrane	1886	7440	1.9e-22	4.13e-19	Hro18639,Hro20173,Hro27508,Hro24172,novel.14632,Hro12097,Hro16304,Hro13640,Hro07123,Hro16591,Hro16250,Hro21215,Hro09382,Hro05859,Hro18151,Hro16848,Hro06547,Hro27743,Hro11459,Hro22089,Hro07784,Hro16860,Hro17815,Hro05978,Hro11711,Hro24540,Hro01861,Hro07600,Hro24335,Hro28306,Hro21060,Hro12587,Hro19219,Hro17140,Hro05610,Hro10345,Hro07904,Hro16410,Hro11648,Hro17360,Hro01216,Hro14275,Hro08722,Hro05260,…
Cellular Component	GO:0044425	membrane part	1963	7797	4.91e-22	7.1e-19	Hro16095,Hro25692,novel.22491,Hro26896,Hro18578,Hro18796,Hro16730,Hro04148,Hro27171,Hro04468,Hro29480,Hro05348,Hro12477,Hro24156,Hro09871,Hro09826,Hro18980,Hro08896,Hro22893,Hro20568,Hro12146,Hro05018,Hro00732,Hro17354,Hro01309,Hro04763,Hro01195,Hro18548,Hro19589,Hro19071,Hro14906,Hro14736,Hro16559,Hro22134,Hro23767,Hro01312,Hro05908,Hro27757,Hro17096,novel.14638,Hro20292,Hro06762,Hro25217,Hro178…
Biological Process	GO:0044710	single-organism metabolic process	1067	3964	2.87e-19	3.11e-16	Hro16813,Hro23170,Hro07772,Hro24105,Hro08625,Hro18972,Hro29009,Hro22825,Hro18395,Hro10274,Hro04716,Hro14543,Hro02995,Hro27600,Hro01254,Hro28849,Hro01682,Hro03914,Hro25478,Hro10657,Hro13638,Hro12851,Hro15304,Hro06313,Hro14670,Hro07355,Hro27028,Hro07564,Hro08438,Hro14790,Hro27509,Hro06644,Hro23498,Hro27441,Hro21066,Hro16676,Hro23941,Hro23146,Hro12723,Hro27220,Hro08275,Hro27981,Hro25801,Hro11091,Hro…
Cellular Component	GO:0016020	membrane	2103	8587	1.97e-17	1.7e-14	Hro07892,Hro09912,Hro05029,Hro02167,Hro16021,Hro08262,Hro06614,Hro18952,Hro25350,Hro24155,Hro04203,Hro22217,Hro03511,Hro05858,Hro08084,Hro20682,Hro24545,Hro28625,Hro05360,Hro03724,Hro27645,Hro03790,Hro11851,Hro10715,Hro20625,Hro18313,Hro21409,Hro19556,Hro01893,Hro10341,novel.7038,Hro23168,Hro19793,Hro28598,Hro08648,Hro24879,Hro22952,Hro20184,Hro09972,Hro22246,Hro23559,Hro25600,Hro07880,Hro04771,H…
Molecular Function	GO:0016491	oxidoreductase activity	574	2018	8.11e-15	5.86e-12	Hro07355,Hro12851,Hro13638,Hro01682,Hro03914,Hro23723,Hro28849,Hro04043,Hro20889,Hro06738,Hro27600,Hro17139,Hro02995,Hro04716,Hro00134,Hro10274,Hro18395,Hro29009,Hro27551,Hro18972,Hro02218,Hro08625,Hro24105,Hro07772,Hro16813,Hro23804,Hro16676,Hro27441,Hro06915,Hro27601,Hro07514,Hro23498,novel.21686,Hro06644,Hro15161,Hro20767,Hro19843,Hro08438,Hro14513,Hro25469,novel.5042,Hro21629,novel.14563,Hro0…
Biological Process	GO:0055114	oxidation-reduction process	552	1930	9.6e-15	5.95e-12	Hro08828,Hro14407,Hro03774,Hro03352,Hro28095,Hro05124,Hro13953,Hro14747,Hro08364,Hro00930,Hro28197,Hro04354,Hro17980,Hro14158,Hro24450,Hro03622,Hro05839,Hro11363,Hro09568,Hro28968,Hro15152,novel.4349,Hro13874,Hro01666,Hro03195,Hro16822,Hro05649,Hro04847,Hro00297,Hro19007,Hro23427,Hro10807,Hro28608,Hro26899,Hro11638,Hro08952,Hro10905,Hro10767,Hro05123,Hro11333,Hro22032,Hro14904,Hro14929,Hro11855,H…
Biological Process	GO:0071554	cell wall organization or biogenesis	177	493	9.53e-14	5.16e-11	Hro12304,Hro18046,Hro11561,Hro10366,Hro24195,Hro28761,Hro10201,Hro07788,Hro06356,Hro28946,Hro25439,Hro03352,Hro28174,Hro02749,Hro08112,Hro16563,Hro10678,Hro27259,Hro13371,Hro02298,Hro04573,Hro11457,Hro26259,Hro20074,Hro22392,Hro23427,Hro10053,Hro19285,Hro14551,Hro15691,Hro11309,Hro18819,Hro18498,Hro02946,Hro02402,Hro04997,Hro18016,Hro24945,Hro17271,Hro12798,Hro25105,Hro23722,Hro07507,Hro24178,Hro…
Molecular Function	GO:0046906	tetrapyrrole binding	170	473	2.65e-13	1.28e-10	novel.5042,Hro08790,Hro22157,Hro05107,Hro16880,Hro02864,novel.21812,Hro29468,Hro00866,Hro25169,Hro10486,Hro08275,Hro12026,Hro15366,Hro00364,Hro06985,Hro25603,Hro08278,Hro14577,Hro28027,Hro23805,Hro25400,Hro26039,Hro26966,Hro22644,Hro04633,Hro23641,Hro24425,Hro02622,Hro13393,Hro20587,Hro28478,Hro13233,Hro07275,Hro01539,Hro29399,Hro04986,Hro24335,Hro17140,Hro01682,Hro12207,Hro05978,Hro27600,Hro2440…
Cellular Component	GO:0005618	cell wall	131	358	3.52e-11	1.53e-08	Hro26506,Hro26611,Hro07418,Hro23059,Hro18420,Hro23469,Hro22855,Hro19201,Hro17496,Hro12169,Hro08854,Hro01217,Hro12731,Hro20256,Hro01436,Hro22641,Hro20184,Hro18281,Hro20534,Hro08557,Hro01438,Hro04181,Hro07507,Hro23722,Hro09132,Hro12798,Hro09353,Hro19202,Hro29165,Hro14987,Hro20751,Hro07356,Hro23891,Hro24516,Hro17340,Hro23494,Hro15691,Hro03728,Hro19285,Hro10053,Hro23427,Hro20074,Hro22392,Hro11332,Hro…
Biological Process	GO:0071555	cell wall organization	135	373	4.28e-11	1.58e-08	Hro16906,Hro27928,Hro28325,Hro08953,Hro06824,Hro12325,Hro22989,Hro00305,Hro25461,Hro03221,Hro07306,Hro06701,Hro01714,Hro24344,Hro01280,Hro03351,Hro05725,Hro05385,Hro21974,Hro15515,Hro08473,Hro23232,Hro27876,Hro10000,Hro02341,Hro21528,Hro12623,Hro21028,Hro00539,Hro25814,Hro17971,Hro12364,Hro05058,Hro20266,Hro24958,Hro08278,Hro19423,Hro03734,Hro21197,Hro24190,Hro01437,Hro00161,Hro23128,Hro15821,Hro…
Cellular Component	GO:0030312	external encapsulating structure	131	359	4.38e-11	1.58e-08	Hro09132,Hro23722,Hro04181,Hro07507,Hro01438,Hro20534,Hro18281,Hro08557,Hro09353,Hro12798,Hro14987,Hro29165,Hro19202,Hro24516,Hro17340,Hro23891,Hro07356,Hro20751,Hro26611,Hro26506,Hro19201,Hro23469,Hro22855,Hro07418,Hro23059,Hro18420,Hro08854,Hro12169,Hro17496,Hro20184,Hro22641,Hro01436,Hro20256,Hro12731,Hro01217,Hro11057,Hro20186,Hro16563,Hro10678,Hro27259,Hro28946,Hro03352,Hro19285,Hro10053,Hro…
Cellular Component	GO:0005576	extracellular region	177	526	5.24e-11	1.75e-08	Hro24704,Hro12364,Hro22123,Hro05228,Hro05058,Hro19559,Hro20036,Hro01443,Hro17185,Hro20266,Hro27771,Hro23232,Hro19032,Hro10000,Hro22483,Hro27876,Hro03726,Hro20874,Hro21028,Hro25814,Hro06671,Hro00539,Hro11950,Hro05391,Hro26156,Hro01714,Hro12851,Hro05385,Hro24415,Hro21974,Hro03351,Hro21836,Hro01254,Hro21422,Hro16906,Hro12325,Hro01970,Hro04281,Hro08953,Hro29231,Hro06701,Hro24105,Hro03221,Hro07306,Hro…
Biological Process	GO:0005975	carbohydrate metabolic process	342	1184	5.14e-10	1.59e-07	Hro16906,Hro05700,Hro05946,Hro11328,Hro08953,Hro07194,Hro07481,Hro07772,Hro24695,Hro13265,Hro24344,Hro01714,Hro21974,Hro18769,Hro12567,Hro15515,Hro21422,Hro19097,Hro23232,Hro15354,Hro27876,Hro22540,Hro24973,Hro16543,Hro12623,Hro14398,Hro01707,Hro00539,Hro02533,Hro27409,Hro20992,Hro06419,Hro17308,Hro27476,Hro20266,Hro16893,Hro01437,Hro07688,Hro21197,Hro23959,Hro27981,Hro25801,Hro19855,Hro03188,Hro…
Biological Process	GO:0045229	external encapsulating structure organization	140	405	7.18e-10	2.08e-07	Hro18016,Hro17271,Hro02946,Hro06099,Hro10053,Hro19285,Hro14551,Hro15691,Hro26259,Hro11457,Hro20074,Hro22392,Hro23427,Hro08112,Hro28174,Hro02749,Hro10678,Hro16563,Hro02298,Hro27259,Hro13371,Hro06356,Hro28946,Hro03352,Hro10201,Hro07788,Hro11561,Hro18046,Hro01793,Hro17496,Hro25865,Hro01361,Hro22641,Hro01436,Hro20256,Hro12731,Hro18980,Hro26611,Hro26506,Hro02184,Hro19201,Hro23469,Hro29279,Hro01360,Hro…
Molecular Function	GO:0020037	heme binding	146	431	1.52e-09	4.11e-07	Hro18619,Hro29009,Hro17209,Hro10113,Hro01970,Hro10274,Hro01682,Hro12207,Hro17140,Hro24407,Hro27600,Hro05978,Hro26156,Hro06547,novel.15564,Hro03351,Hro12854,Hro25814,Hro05315,Hro15161,Hro12395,Hro17246,Hro08497,Hro27601,Hro21676,Hro23803,Hro23804,Hro27441,Hro16479,Hro06985,Hro00364,Hro12026,Hro10486,Hro15366,Hro08275,Hro14577,Hro08278,Hro28027,Hro05107,Hro22157,Hro08790,novel.5042,Hro02864,Hro1688…
Cellular Component	GO:0048046	apoplast	58	131	4.39e-09	1.12e-06	Hro05228,Hro24704,Hro22123,Hro03862,Hro20074,Hro24107,Hro19201,Hro26611,Hro19285,Hro17185,Hro20266,Hro01436,Hro21325,Hro10928,Hro27876,Hro03726,Hro00779,Hro22483,Hro17271,Hro01268,Hro21028,Hro27666,Hro23073,Hro15997,Hro12169,Hro10080,Hro08880,Hro01714,Hro11950,Hro25303,Hro12798,Hro21974,Hro27679,Hro22741,Hro12851,Hro01438,Hro18281,Hro07507,Hro21422,Hro21836,Hro01254,Hro16906,Hro23495,Hro08953,Hro…
Biological Process	GO:0042546	cell wall biogenesis	60	139	7.77e-09	1.87e-06	Hro18819,Hro11309,Hro26611,Hro19285,Hro15615,Hro20266,Hro17971,Hro21621,Hro13041,Hro20074,Hro03607,Hro19201,Hro17271,Hro02341,Hro21028,Hro21528,Hro08070,Hro02402,Hro01436,Hro27876,Hro00779,Hro10928,Hro25696,Hro19597,Hro01438,Hro18281,Hro07788,Hro24178,Hro08473,Hro07507,Hro28761,Hro20518,Hro24344,Hro01714,Hro15010,Hro25303,Hro18617,Hro21974,Hro12798,Hro05725,Hro22741,Hro12304,Hro02298,Hro16563,Hro…
Biological Process	GO:0010383	cell wall polysaccharide metabolic process	43	88	1.21e-08	2.65e-06	Hro01438,Hro18281,Hro07507,Hro25840,Hro28761,Hro24344,Hro20518,Hro01714,Hro25303,Hro18617,Hro21974,Hro12798,Hro22741,Hro12304,Hro03188,Hro16563,Hro19202,Hro10678,Hro27843,Hro13265,Hro00166,Hro01571,Hro16906,Hro06184,Hro08953,Hro01437,Hro21197,Hro18819,Hro26611,Hro19285,Hro20266,Hro17971,Hro21621,Hro20074,Hro19201,Hro17271,Hro02341,Hro21028,Hro08070,Hro01436,Hro27876,Hro10928,Hro00779
Molecular Function	GO:0016762	xyloglucan:xyloglucosyl transferase activity	27	44	1.22e-08	2.65e-06	Hro19201,Hro22741,Hro21974,Hro12798,Hro20074,Hro25303,Hro01714,Hro20266,Hro19285,Hro26611,Hro07507,Hro18281,Hro01438,Hro21197,Hro01437,Hro08953,Hro27876,Hro10928,Hro00779,Hro01436,Hro16906,Hro01571,Hro10678,Hro19202,Hro16563,Hro21028,Hro17271
Biological Process	GO:0005976	polysaccharide metabolic process	129	381	1.38e-08	2.85e-06	Hro17971,Hro00580,Hro21621,Hro24114,Hro27956,Hro20266,Hro23232,Hro15354,Hro27876,Hro16543,Hro24973,Hro02341,Hro12623,Hro21028,Hro00539,Hro01714,Hro24344,Hro00099,Hro01280,Hro21974,Hro15515,Hro15276,Hro16906,Hro05946,Hro08953,Hro11328,Hro28325,Hro06824,Hro07481,Hro22989,Hro13265,Hro28287,Hro23439,Hro11281,Hro24598,Hro07196,Hro10230,Hro03634,Hro10928,Hro00779,Hro27808,Hro15375,Hro15613,Hro05408,Hro…
Biological Process	GO:0044699	single-organism process	1690	7108	1.48e-08	2.91e-06	Hro20867,Hro12371,Hro25706,Hro02705,Hro22613,Hro27955,Hro14320,Hro08464,Hro12391,Hro27790,Hro05880,Hro06436,Hro18695,Hro06953,Hro11795,Hro17238,Hro07007,Hro14705,Hro18439,Hro14234,Hro00937,Hro11216,Hro06232,Hro19431,Hro16954,Hro23360,novel.17854,Hro25641,Hro04374,Hro28723,Hro03862,Hro05585,Hro10640,Hro08943,Hro02749,Hro17011,Hro21232,Hro02991,Hro19477,Hro09424,Hro28328,Hro28358,Hro00739,Hro05263,…
Biological Process	GO:0055085	transmembrane transport	322	1137	1.62e-08	3.06e-06	Hro18695,Hro28848,Hro26319,Hro09548,Hro24456,Hro17683,Hro21032,Hro08075,Hro20479,Hro23308,Hro09205,Hro08718,Hro06254,Hro27492,Hro07432,Hro12949,Hro00540,Hro07823,Hro04676,Hro22194,Hro05216,Hro05884,Hro17897,Hro16822,Hro20481,Hro16497,Hro19196,Hro17337,Hro14665,Hro06609,Hro15829,Hro05298,Hro27285,Hro12548,Hro00015,Hro09712,Hro08697,Hro14401,Hro01932,Hro28984,Hro16454,Hro03196,Hro00930,Hro01959,Hro…
Molecular Function	GO:0022857	transmembrane transporter activity	333	1183	1.82e-08	3.29e-06	Hro15016,Hro07373,Hro22492,Hro12189,Hro19993,Hro28099,Hro25448,Hro17752,Hro10683,Hro12082,Hro12734,Hro00872,Hro05446,Hro24391,Hro05163,Hro09011,Hro07604,Hro05343,Hro28658,Hro15023,Hro01609,Hro07970,Hro03346,Hro23737,Hro03462,Hro08737,novel.29532,Hro27423,Hro18080,Hro26998,Hro22936,Hro00785,Hro27890,Hro17645,Hro01303,Hro23518,Hro24038,Hro27304,Hro22113,Hro15704,Hro10051,Hro19988,Hro18438,Hro25867,…
Molecular Function	GO:0003824	catalytic activity	2495	10806	2.35e-08	4.07e-06	Hro09025,Hro17632,Hro07018,Hro12978,Hro08123,Hro03891,Hro12448,Hro26058,Hro12133,Hro08219,Hro29396,Hro13406,Hro21604,Hro22546,Hro18571,Hro23870,Hro11871,Hro01217,Hro06964,Hro01436,Hro13594,Hro01438,Hro27445,Hro27478,Hro21442,Hro09222,Hro14708,Hro08177,Hro20268,Hro07221,Hro00166,Hro24899,Hro14941,Hro23973,Hro08463,Hro23891,Hro08274,Hro14551,Hro29379,Hro00270,Hro01396,Hro00720,Hro04982,Hro06315,Hro…
Biological Process	GO:0044264	cellular polysaccharide metabolic process	81	213	2.65e-08	4.41e-06	Hro28175,Hro20074,Hro26259,Hro18819,Hro23439,Hro14551,Hro11281,Hro19285,Hro02402,Hro11429,Hro00779,Hro10928,Hro15613,Hro16188,Hro12150,Hro17271,Hro05408,Hro24622,Hro15997,Hro10119,Hro20518,Hro24255,Hro18617,Hro25303,Hro18046,Hro12304,Hro22741,Hro28761,Hro21197,Hro06356,Hro01437,Hro12111,Hro27981,Hro10678,Hro16563,Hro01571,Hro17971,Hro21621,Hro01360,Hro24114,Hro19201,Hro02184,Hro27447,Hro26611,Hro…
Biological Process	GO:0010411	xyloglucan metabolic process	27	46	4.67e-08	7.51e-06	Hro16906,Hro01436,Hro08953,Hro27876,Hro10928,Hro00779,Hro21197,Hro01437,Hro17271,Hro16563,Hro19202,Hro10678,Hro21028,Hro01571,Hro01714,Hro20074,Hro25303,Hro21974,Hro12798,Hro19201,Hro22741,Hro01438,Hro18281,Hro07507,Hro26611,Hro19285,Hro20266
Cellular Component	GO:0009522	photosystem I	31	57	5.6e-08	8.68e-06	Hro15449,Hro05485,Hro15019,Hro15661,Hro27155,Hro10837,Hro27848,Hro23785,Hro17106,Hro00138,Hro16823,Hro02622,Hro02052,Hro11086,Hro06953,Hro05271,Hro25603,Hro08262,Hro03604,Hro03187,Hro09555,Hro24335,Hro09306,Hro16848,Hro17980,Hro29468,Hro24668,Hro02241,Hro04633,Hro04473,Hro28250
Biological Process	GO:0006073	cellular glucan metabolic process	67	170	8.44e-08	1.22e-05	Hro22741,Hro18046,Hro25303,Hro10119,Hro24255,Hro01571,Hro10678,Hro16563,Hro12111,Hro27981,Hro21197,Hro06356,Hro01437,Hro11281,Hro19285,Hro14551,Hro23439,Hro26259,Hro20074,Hro28175,Hro15997,Hro05408,Hro24622,Hro17271,Hro12150,Hro15613,Hro16188,Hro10928,Hro00779,Hro11429,Hro02402,Hro15276,Hro15803,Hro07507,Hro24178,Hro01438,Hro18281,Hro15515,Hro16802,Hro12798,Hro21974,Hro00099,Hro01714,Hro25105,Hro…
Biological Process	GO:0009664	plant-type cell wall organization	47	105	8.26e-08	1.22e-05	Hro24344,Hro18617,Hro05725,Hro03351,Hro07788,Hro08473,Hro23722,Hro22430,Hro08278,Hro03352,Hro24958,Hro06184,Hro20751,Hro08953,Hro24516,Hro28946,Hro12325,Hro17340,Hro23891,Hro23128,Hro02298,Hro06985,Hro02749,Hro28174,Hro25461,Hro21408,Hro27073,Hro07306,Hro18420,Hro23059,Hro17971,Hro23427,Hro13041,Hro22392,Hro05058,Hro23469,Hro26506,Hro15691,Hro10053,Hro20256,Hro10000,Hro18138,Hro02341,Hro12623,Hro…
Biological Process	GO:0044042	glucan metabolic process	69	177	9.02e-08	1.26e-05	Hro00099,Hro01714,Hro25105,Hro16802,Hro15515,Hro12798,Hro21974,Hro15803,Hro07507,Hro24178,Hro01438,Hro18281,Hro15276,Hro16906,Hro06824,Hro05946,Hro08953,Hro07481,Hro19202,Hro13461,Hro22989,Hro19201,Hro24114,Hro01360,Hro26611,Hro02184,Hro27447,Hro03736,Hro13400,Hro09871,Hro20266,Hro01436,Hro01361,Hro24973,Hro27876,Hro21028,Hro22218,Hro11555,Hro25303,Hro24255,Hro10119,Hro22741,Hro18046,Hro06356,Hro…
Molecular Function	GO:0022891	substrate-specific transmembrane transporter activity	261	908	9.72e-08	1.32e-05	Hro07838,Hro14086,Hro22893,Hro05348,Hro05860,Hro18796,Hro18578,Hro27171,Hro22190,Hro03192,novel.10060,Hro25483,Hro11468,Hro04675,Hro03206,Hro14929,Hro00190,Hro11227,Hro16052,Hro08206,Hro12100,Hro17354,Hro17404,Hro23071,Hro03167,Hro12949,Hro28085,Hro17897,Hro05884,Hro00297,Hro16822,Hro22194,Hro04676,Hro17683,Hro26319,Hro18695,Hro28848,Hro09205,Hro22447,Hro09277,Hro23308,Hro06254,Hro08075,Hro16454,…
Biological Process	GO:0044281	small molecule metabolic process	414	1541	1.34e-07	1.76e-05	Hro08880,Hro21442,Hro02248,Hro28225,Hro05715,Hro28158,Hro14148,Hro27950,Hro00931,Hro24400,Hro26011,Hro01692,Hro24273,Hro08463,Hro14002,Hro27257,Hro00832,Hro13162,Hro08177,Hro23492,Hro11734,Hro08123,Hro01957,Hro26838,Hro03303,Hro08219,Hro15534,Hro09025,Hro16489,Hro05035,Hro21665,Hro16370,Hro28686,Hro03176,Hro04215,Hro19618,Hro13406,Hro29396,Hro19777,Hro26925,Hro23870,Hro18868,Hro12896,Hro17154,Hro…
Biological Process	GO:0010410	hemicellulose metabolic process	38	79	1.42e-07	1.81e-05	Hro21197,Hro01437,Hro08953,Hro16906,Hro01571,Hro13265,Hro27843,Hro00166,Hro19202,Hro16563,Hro10678,Hro03188,Hro12304,Hro22741,Hro12798,Hro21974,Hro25303,Hro20518,Hro01714,Hro28761,Hro25840,Hro07507,Hro18281,Hro01438,Hro27876,Hro00779,Hro10928,Hro01436,Hro08070,Hro21028,Hro17271,Hro19201,Hro20074,Hro21621,Hro20266,Hro19285,Hro26611,Hro18819
Molecular Function	GO:0016757	transferase activity, transferring glycosyl groups	205	690	1.79e-07	2.22e-05	Hro20266,Hro01419,Hro15268,Hro04900,Hro03361,Hro18521,Hro09825,Hro17971,Hro23858,Hro13022,Hro01154,Hro15061,Hro20876,Hro01707,Hro28937,Hro21028,Hro02341,Hro24973,Hro14601,Hro27876,Hro27580,Hro03414,Hro19417,Hro02196,Hro17815,Hro04934,Hro23429,Hro02131,Hro15515,Hro21974,Hro10657,Hro06702,Hro08286,Hro01714,Hro18118,Hro02579,Hro13265,Hro22989,Hro03362,Hro04244,Hro21215,Hro08140,Hro07194,Hro06824,Hro…
Biological Process	GO:0044262	cellular carbohydrate metabolic process	105	310	2.89e-07	3.49e-05	Hro17271,Hro12150,Hro01599,Hro15997,Hro16574,Hro05408,Hro24622,Hro02402,Hro15613,Hro16188,Hro11429,Hro10928,Hro00779,Hro14551,Hro23439,Hro18819,Hro11281,Hro19285,Hro18567,Hro20074,Hro28175,Hro26259,Hro16563,Hro10678,Hro13963,Hro16639,Hro27981,Hro25801,Hro01275,Hro12111,Hro01571,Hro12265,Hro28095,Hro21197,Hro06356,Hro01437,Hro24510,Hro10482,Hro19266,Hro28761,Hro20910,Hro18120,Hro25303,Hro18617,Hro…
Biological Process	GO:0044036	cell wall macromolecule metabolic process	47	111	6.18e-07	7.24e-05	Hro01571,Hro00166,Hro27843,Hro13265,Hro10678,Hro19202,Hro16563,Hro03188,Hro21197,Hro01437,Hro08953,Hro06184,Hro16906,Hro28761,Hro25840,Hro07507,Hro01438,Hro18281,Hro19597,Hro12304,Hro22741,Hro21974,Hro12798,Hro18617,Hro25303,Hro24344,Hro01714,Hro20518,Hro15997,Hro08070,Hro21028,Hro02341,Hro17271,Hro16543,Hro00779,Hro27876,Hro10928,Hro01436,Hro20266,Hro19285,Hro26611,Hro11309,Hro18819,Hro19201,Hro…
Molecular Function	GO:0016168	chlorophyll binding	23	40	7.73e-07	8.82e-05	Hro29468,Hro24668,Hro16848,Hro04633,Hro02241,Hro09306,Hro24335,Hro03187,Hro03604,Hro02052,Hro25603,Hro08262,Hro06953,Hro05271,Hro10837,Hro15661,Hro15019,Hro15449,Hro02622,Hro16823,Hro17106,Hro23785,Hro27848
Biological Process	GO:0006091	generation of precursor metabolites and energy	98	292	1.13e-06	0.000126	Hro15661,Hro02260,Hro24695,Hro08177,Hro23785,Hro11656,Hro02052,Hro24273,Hro10905,novel.8710,Hro20206,Hro24335,Hro04683,Hro03604,Hro27950,Hro18769,Hro16848,Hro09170,Hro18284,Hro27743,Hro00099,Hro02248,Hro02241,Hro26302,Hro15092,Hro23340,Hro23870,Hro15019,Hro13406,Hro29371,Hro14398,Hro27848,Hro15431,Hro09583,Hro05271,Hro04208,Hro13400,Hro09306,Hro04787,Hro05557,Hro24704,Hro26080,Hro27220,Hro03197,H…
Biological Process	GO:0009768	photosynthesis, light harvesting in photosystem I	14	19	1.7e-06	0.000176	Hro04633,Hro02241,Hro05271,Hro08262,Hro25603,Hro24668,Hro29468,Hro17106,Hro03187,Hro27848,Hro23785,Hro24335,Hro09306,Hro15449
Biological Process	GO:0071669	plant-type cell wall organization or biogenesis	55	141	1.71e-06	0.000176	Hro10000,Hro20256,Hro02402,Hro08070,Hro25814,Hro18138,Hro02341,Hro21528,Hro18835,Hro12623,Hro05058,Hro23469,Hro23427,Hro23059,Hro17971,Hro18420,Hro22392,Hro13041,Hro10053,Hro15615,Hro26506,Hro15691,Hro08953,Hro23891,Hro17340,Hro28946,Hro24516,Hro12325,Hro03352,Hro24958,Hro08278,Hro25439,Hro20751,Hro06184,Hro23492,Hro02749,Hro28174,Hro25461,Hro07306,Hro21408,Hro27073,Hro13265,Hro00166,Hro02298,Hro…
Molecular Function	GO:0031409	pigment binding	14	19	1.7e-06	0.000176	Hro24668,Hro29468,Hro08262,Hro25603,Hro04633,Hro05271,Hro02241,Hro15449,Hro09306,Hro24335,Hro17106,Hro03187,Hro27848,Hro23785
Biological Process	GO:0019748	secondary metabolic process	66	181	2.75e-06	0.000277	Hro29500,Hro08475,Hro12851,Hro06313,Hro27598,Hro11950,Hro21067,Hro19224,Hro06148,Hro21836,Hro14180,Hro09526,Hro24105,Hro05885,Hro29231,Hro05046,Hro17560,Hro21066,Hro27698,Hro27694,Hro05228,Hro17208,Hro27706,Hro26401,Hro23270,Hro08292,Hro21159,Hro20080,Hro18296,Hro05212,Hro23870,Hro13570,Hro00834,Hro12911,Hro15831,Hro04255,Hro27697,Hro09929,Hro04260,Hro03202,Hro17566,Hro09016,Hro15510,Hro21629,Hro…
Molecular Function	GO:0005215	transporter activity	403	1540	3.64e-06	0.000359	Hro07838,Hro03002,Hro22893,Hro28938,Hro14086,Hro19549,Hro05860,Hro05348,Hro24750,Hro22988,Hro16850,Hro22190,Hro02422,Hro27171,Hro18796,Hro18578,Hro01220,Hro03192,novel.10060,Hro00190,Hro12229,Hro14929,Hro03206,Hro11468,Hro04675,Hro13192,Hro25483,Hro11227,Hro16052,Hro27757,Hro23730,Hro14736,Hro23071,Hro03167,Hro04763,Hro17404,Hro06628,Hro08206,Hro12100,Hro17354,Hro28085,Hro12949,Hro00540,Hro23273,…
Cellular Component	GO:0009521	photosystem	41	98	4.52e-06	0.000436	Hro09306,Hro03187,Hro09555,Hro17712,Hro08502,Hro24668,Hro04633,Hro22608,Hro27155,Hro05485,Hro15019,Hro15449,Hro26505,Hro16823,Hro17900,Hro00138,Hro02622,Hro27848,Hro08262,Hro06953,Hro05271,Hro05358,Hro03668,Hro24335,Hro03604,Hro29468,Hro17980,Hro16848,Hro04473,Hro28250,Hro02241,Hro01250,Hro15661,Hro10837,Hro11388,Hro23785,Hro17106,Hro11086,Hro02052,Hro02491,Hro25603
Biological Process	GO:0043436	oxoacid metabolic process	275	1008	5.17e-06	0.000487	Hro06940,Hro24704,Hro05897,Hro23858,Hro10378,Hro07796,Hro03361,Hro26900,Hro15870,Hro07860,Hro11180,Hro09583,Hro09213,Hro19473,Hro01768,Hro23618,Hro01029,Hro11118,Hro18355,Hro27700,Hro20859,Hro05391,Hro28266,Hro10923,Hro09113,Hro26057,Hro04934,Hro17842,Hro20504,Hro10469,Hro11556,Hro24232,Hro06096,Hro19914,Hro27652,Hro18619,Hro05885,Hro08140,Hro05361,Hro03362,Hro12988,Hro27038,Hro06286,Hro09000,Hro…
Biological Process	GO:0006082	organic acid metabolic process	275	1011	6.61e-06	0.00061	Hro04934,Hro20504,Hro17842,Hro28266,Hro05391,Hro26057,Hro10923,Hro09113,Hro08140,Hro18619,Hro05885,Hro12988,Hro03362,Hro05361,Hro24232,Hro10469,Hro11556,Hro27652,Hro06096,Hro19914,Hro15870,Hro26900,Hro03361,Hro07860,Hro23858,Hro05897,Hro24704,Hro06940,Hro07796,Hro10378,Hro11118,Hro01029,Hro20859,Hro27700,Hro18355,Hro09583,Hro11180,Hro23618,Hro19473,Hro01768,Hro09213,Hro19886,Hro21359,Hro18883,Hro…
Biological Process	GO:0015979	photosynthesis	58	157	6.76e-06	0.000611	Hro08438,Hro15019,Hro15449,Hro05485,Hro27155,Hro27848,Hro00138,Hro26505,Hro17900,Hro16823,Hro02622,Hro15620,Hro05271,Hro06953,Hro09583,Hro08262,Hro03187,Hro09555,Hro17712,Hro05557,Hro09306,Hro04595,Hro06890,Hro21354,Hro10325,Hro24668,Hro08502,Hro04633,Hro22608,Hro11388,Hro15661,Hro27220,Hro10837,Hro23352,Hro23785,Hro17106,Hro02052,Hro02491,Hro11086,Hro11656,Hro26445,Hro25603,Hro20206,Hro03668,Hro…
Molecular Function	GO:0015291	secondary active transmembrane transporter activity	91	277	7.19e-06	0.000636	Hro27171,Hro07029,Hro09192,Hro22988,Hro19274,Hro20269,Hro15830,Hro05632,Hro19549,Hro19741,Hro25867,novel.1458,Hro27425,Hro01894,Hro11580,Hro06431,Hro13541,Hro26646,Hro01810,Hro17397,Hro12097,Hro04763,Hro22105,Hro23071,Hro03750,Hro09854,Hro26608,Hro08573,Hro23608,Hro25483,Hro25326,Hro03229,Hro21580,Hro29186,Hro16089,Hro07020,Hro01811,Hro10964,Hro00425,Hro25325,Hro20479,Hro06254,Hro18892,Hro01503,H…
Biological Process	GO:0034220	ion transmembrane transport	112	357	7.77e-06	0.000673	Hro14903,Hro01336,Hro24328,Hro18350,Hro27371,Hro22190,Hro21528,Hro19777,Hro10970,Hro28686,Hro05632,Hro20269,Hro14391,Hro21379,Hro19107,novel.1458,Hro14086,Hro19741,Hro27424,Hro23163,Hro27425,Hro04532,Hro01957,Hro26196,Hro10841,Hro23487,Hro23061,Hro06280,Hro23349,Hro12100,Hro00832,Hro03750,Hro23825,Hro17289,Hro22212,Hro26608,Hro18731,Hro08573,Hro18192,Hro03206,Hro11468,Hro00854,Hro01602,Hro29186,H…
Biological Process	GO:0019752	carboxylic acid metabolic process	270	993	8.27e-06	0.000689	Hro02924,Hro12997,Hro03360,Hro21114,Hro22359,Hro15092,Hro23340,Hro13155,Hro03472,Hro00864,Hro02929,Hro21091,Hro02260,Hro00732,Hro21606,Hro12005,novel.8710,Hro06184,Hro16281,Hro10905,Hro11333,Hro05123,Hro01826,Hro24034,Hro26714,Hro13500,Hro26471,Hro27706,Hro02089,Hro22855,Hro29371,Hro22237,Hro00375,Hro18267,Hro15431,Hro18720,Hro12355,Hro04208,Hro05417,Hro17832,Hro09013,Hro28661,Hro03422,Hro02476,H…
Molecular Function	GO:0015075	ion transmembrane transporter activity	206	730	8.15e-06	0.000689	Hro06609,Hro02687,Hro16233,Hro08697,Hro28346,Hro01548,Hro14401,Hro01932,Hro23508,Hro28984,Hro07117,Hro16454,Hro03196,Hro15800,Hro28598,Hro00930,Hro19367,Hro00283,Hro00995,Hro18603,Hro01133,Hro08755,Hro16770,Hro25638,Hro22897,Hro11045,Hro18695,Hro28848,Hro08738,Hro27816,Hro26319,Hro26870,Hro21916,Hro17683,Hro18892,Hro28928,Hro08075,Hro10242,Hro09277,Hro23308,Hro22447,Hro06254,Hro08226,Hro19469,Hro…
Molecular Function	GO:0046527	glucosyltransferase activity	75	219	8.67e-06	0.000709	Hro06356,Hro01437,Hro21197,Hro08141,Hro08465,Hro01571,Hro16563,Hro10678,Hro01275,Hro22741,Hro18046,Hro25303,Hro18883,Hro10119,Hro15613,Hro10928,Hro00779,Hro00159,Hro17271,Hro08464,Hro16954,Hro26259,Hro12823,Hro20074,Hro13774,Hro19285,Hro11281,Hro15825,Hro23993,Hro14551,Hro23439,Hro06824,Hro08463,Hro07194,Hro08953,Hro12005,Hro16906,Hro03362,Hro13461,Hro22989,Hro21091,Hro19202,Hro08140,Hro15515,Hro…
Biological Process	GO:0044711	single-organism biosynthetic process	348	1325	1.23e-05	0.000988	Hro15375,Hro05629,Hro28802,Hro21340,Hro28478,Hro21625,Hro29258,Hro05403,Hro15997,Hro21337,Hro15444,Hro24205,Hro26535,Hro15858,Hro24425,Hro29235,Hro16972,Hro09944,Hro04909,Hro25400,Hro23439,Hro17566,Hro15510,Hro21629,Hro19870,Hro24157,Hro23146,Hro13335,Hro27981,Hro18733,Hro25801,Hro15714,Hro01459,Hro07630,Hro18126,Hro18601,Hro10119,Hro02407,Hro19987,Hro27076,Hro07712,Hro09929,Hro03202,Hro00029,Hro…
Cellular Component	GO:0009505	plant-type cell wall	44	112	1.44e-05	0.00114	Hro27808,Hro03726,Hro20184,Hro01217,Hro17109,novel.25364,Hro10080,Hro25814,Hro12169,Hro23427,Hro18420,Hro12364,Hro11332,Hro27476,Hro27771,Hro03728,Hro03065,Hro23494,Hro15691,Hro10402,Hro23891,Hro20779,Hro19120,Hro28946,Hro03352,Hro08278,Hro20751,Hro08625,Hro27843,Hro14987,Hro06985,Hro03188,Hro03351,Hro11057,Hro09353,Hro20186,Hro23722,Hro25840,Hro01258,Hro01254,Hro20534,Hro10191,Hro12591,Hro07787
Biological Process	GO:0015780	nucleotide-sugar transport	17	29	1.53e-05	0.00118	Hro25490,Hro23438,Hro02627,Hro09570,Hro04877,Hro11071,Hro15016,Hro22637,Hro02179,Hro19745,Hro10381,Hro17565,Hro16355,Hro18816,Hro22094,Hro17404,Hro09742
Molecular Function	GO:0005338	nucleotide-sugar transmembrane transporter activity	14	22	2.4e-05	0.00183	Hro09570,Hro02627,Hro16355,Hro18816,Hro22637,Hro25490,Hro02179,Hro23438,Hro22094,Hro17404,Hro09742,Hro15016,Hro11071,Hro04877
Molecular Function	GO:0022892	substrate-specific transporter activity	274	1027	3.2e-05	0.0024	Hro16051,Hro02687,Hro16233,Hro28346,Hro19367,Hro00283,Hro00995,Hro23508,Hro28598,Hro15800,Hro18313,Hro25638,Hro11045,Hro21916,Hro27816,Hro08738,Hro02179,Hro26870,Hro18892,Hro28928,Hro01948,Hro10242,novel.9107,Hro23276,Hro02627,Hro11951,Hro19469,Hro08226,Hro20794,Hro21372,Hro17831,Hro06321,Hro08084,Hro12081,Hro14434,Hro16355,Hro11359,Hro22637,Hro23608,Hro07840,Hro23349,Hro09742,Hro17397,Hro00832,H…
Biological Process	GO:0006855	drug transmembrane transport	30	69	3.46e-05	0.00254	Hro01811,Hro10964,Hro01959,Hro10121,Hro22936,Hro06431,Hro12082,Hro03229,Hro07373,Hro19550,Hro21580,Hro21578,Hro19274,Hro24456,Hro20897,Hro26149,Hro07604,Hro19549,Hro20481,Hro17468,Hro16911,Hro04763,Hro26646,Hro01810,Hro20479,Hro23518,Hro22988,Hro12548,Hro09192,Hro07029
Molecular Function	GO:0015238	drug transmembrane transporter activity	34	82	3.58e-05	0.00259	Hro12548,Hro23518,Hro01810,Hro26646,Hro04763,Hro20481,Hro17468,Hro16911,Hro14736,Hro15704,Hro21578,Hro21580,Hro19550,Hro03229,Hro22936,Hro10121,Hro01811,Hro10964,Hro01959,Hro07029,Hro09192,Hro23986,Hro22988,Hro20479,Hro20897,Hro24456,Hro07604,Hro26149,Hro19549,Hro19274,Hro02965,Hro07373,Hro12082,Hro06431
Biological Process	GO:0032787	monocarboxylic acid metabolic process	138	472	4.09e-05	0.00291	Hro16693,Hro16170,Hro00793,Hro23993,Hro17691,Hro04890,Hro27293,Hro12938,Hro01396,Hro18952,Hro13945,Hro05839,Hro08464,Hro24450,Hro26605,Hro10818,Hro17154,Hro08593,Hro02476,Hro20910,Hro28661,Hro26445,Hro03457,Hro20271,Hro28095,Hro08141,Hro24510,Hro00912,Hro08465,Hro00766,Hro16639,Hro12241,Hro08178,Hro03350,Hro21813,Hro13500,Hro24034,Hro15534,Hro02089,Hro26471,Hro21665,Hro04208,Hro17832,Hro15431,Hro…
Biological Process	GO:0018298	protein-chromophore linkage	21	42	4.21e-05	0.00295	Hro05271,Hro08262,Hro25603,Hro02052,Hro27848,Hro23785,Hro17106,Hro15449,Hro15661,Hro10837,Hro02241,Hro16023,Hro04633,Hro16848,Hro24668,Hro29468,Hro03187,Hro03604,Hro09306,Hro24335,Hro19062
Molecular Function	GO:0004497	monooxygenase activity	110	362	4.28e-05	0.00295	Hro08497,Hro08896,Hro27601,Hro04771,Hro05091,Hro17208,Hro07880,Hro08788,Hro23803,Hro23804,Hro21676,Hro15160,Hro27441,Hro24914,Hro24203,Hro20718,Hro05212,Hro02355,Hro03091,Hro12395,Hro15161,Hro05315,Hro19018,Hro23802,Hro17246,Hro07811,Hro17140,Hro12207,Hro01682,Hro28849,Hro01664,Hro09166,Hro23816,Hro11855,Hro27600,Hro28201,Hro24643,Hro23090,novel.15564,Hro06547,Hro29500,Hro08475,Hro18619,Hro27064,…
Molecular Function	GO:0015926	glucosidase activity	23	48	4.38e-05	0.00297	Hro00219,Hro12567,Hro05585,Hro09871,Hro27476,Hro21422,Hro19097,Hro02820,Hro07108,Hro22432,Hro27645,Hro09224,Hro05946,Hro29377,Hro00792,Hro24229,Hro20506,Hro05408,Hro02533,Hro19855,Hro06127,Hro13918,Hro22952
Biological Process	GO:0015893	drug transport	30	70	4.82e-05	0.00307	Hro04763,Hro01810,Hro26646,Hro20479,Hro22988,Hro23518,Hro12548,Hro07029,Hro09192,Hro21578,Hro19274,Hro26149,Hro19549,Hro07604,Hro20897,Hro24456,Hro16911,Hro17468,Hro20481,Hro03229,Hro07373,Hro19550,Hro21580,Hro01959,Hro01811,Hro10964,Hro06431,Hro10121,Hro22936,Hro12082
Biological Process	GO:0042493	response to drug	30	70	4.82e-05	0.00307	Hro23518,Hro22988,Hro12548,Hro09192,Hro07029,Hro04763,Hro26646,Hro01810,Hro20479,Hro24456,Hro20897,Hro19549,Hro26149,Hro07604,Hro20481,Hro17468,Hro16911,Hro21578,Hro19274,Hro21580,Hro19550,Hro03229,Hro07373,Hro22936,Hro10121,Hro06431,Hro12082,Hro10964,Hro01811,Hro01959
Cellular Component	GO:0031226	intrinsic component of plasma membrane	92	293	4.63e-05	0.00307	Hro29186,Hro07020,Hro25483,Hro25326,Hro00854,Hro11468,Hro25325,Hro00425,Hro09353,Hro20978,Hro03931,Hro03750,Hro09854,Hro04297,Hro00832,Hro08625,Hro07511,Hro12097,Hro08573,Hro18731,Hro15849,Hro22619,Hro08953,Hro17289,Hro22893,Hro22432,Hro22896,Hro19741,Hro27476,Hro19107,novel.1458,Hro11580,Hro03661,Hro27409,Hro13541,Hro10841,Hro09743,Hro27425,Hro27171,Hro19777,Hro01336,Hro17109,Hro18321,Hro20506,H…
Molecular Function	GO:0090484	drug transporter activity	34	83	4.82e-05	0.00307	Hro07373,Hro12082,Hro06431,Hro23986,Hro07029,Hro09192,Hro22988,Hro20479,Hro26149,Hro07604,Hro19549,Hro24456,Hro20897,Hro19274,Hro02965,Hro21580,Hro19550,Hro03229,Hro10121,Hro22936,Hro01959,Hro01811,Hro10964,Hro12548,Hro23518,Hro01810,Hro26646,Hro04763,Hro16911,Hro17468,Hro20481,Hro14736,Hro15704,Hro21578
Biological Process	GO:0044723	single-organism carbohydrate metabolic process	147	510	5.08e-05	0.00319	Hro24178,Hro27950,Hro03360,Hro21114,Hro23340,Hro25105,Hro21442,Hro00166,Hro02260,Hro21091,Hro13461,Hro06184,novel.8710,Hro12005,Hro10160,Hro19071,Hro08463,Hro12718,Hro02184,Hro15534,Hro13400,Hro26471,Hro21665,Hro01658,Hro08219,Hro01360,Hro26838,Hro15431,Hro18267,Hro13406,Hro08070,Hro04265,Hro23870,Hro04208,Hro01361,Hro17242,Hro04736,Hro16648,Hro19266,Hro20910,Hro28761,Hro17154,Hro12304,Hro26088,H…
Molecular Function	GO:0022804	active transmembrane transporter activity	154	539	5.54e-05	0.00343	Hro04532,Hro06431,Hro13541,Hro28445,Hro25867,Hro19107,novel.1458,Hro04689,Hro19741,Hro02719,Hro05117,Hro05632,Hro10970,Hro02965,Hro19274,Hro20269,Hro08722,Hro07991,Hro04214,Hro27371,Hro09192,Hro07029,Hro11069,Hro10964,Hro01811,Hro02421,Hro10209,Hro03229,Hro09491,Hro07020,Hro16089,Hro01421,Hro26608,Hro22212,Hro15849,Hro18192,Hro08573,Hro12097,Hro26646,Hro01810,Hro15387,Hro19188,Hro22105,Hro03750,H…
Molecular Function	GO:0016413	O-acetyltransferase activity	26	58	6.03e-05	0.00368	Hro05229,Hro18498,Hro06891,Hro23311,Hro08022,Hro02923,Hro13791,Hro28034,Hro04997,Hro23078,Hro24945,Hro15156,Hro23976,Hro22761,Hro04573,Hro12304,Hro24195,Hro06940,Hro22762,Hro10366,Hro06041,Hro10367,Hro23974,Hro11486,Hro18819,Hro28565
Molecular Function	GO:0016209	antioxidant activity	58	168	6.63e-05	0.00399	Hro06436,Hro07275,Hro14785,Hro11363,Hro02698,Hro22483,Hro04986,Hro13172,Hro27668,novel.10949,Hro25814,Hro19415,Hro20587,Hro26368,Hro27058,Hro01654,Hro19726,Hro22391,Hro23427,Hro18420,Hro22855,Hro09288,Hro17650,Hro15691,Hro14234,Hro04358,Hro12480,Hro20751,Hro12386,Hro26759,Hro03352,Hro08278,Hro23891,Hro08274,Hro01970,Hro28946,Hro28027,Hro14941,Hro02583,Hro11539,Hro06985,Hro07221,Hro23304,Hro08275,…
Molecular Function	GO:0016829	lyase activity	118	398	7.5e-05	0.00445	Hro17367,Hro28409,Hro14693,Hro29381,Hro06286,novel.964,Hro24598,Hro11058,Hro26950,Hro09966,Hro28287,Hro26715,Hro01680,Hro07979,Hro02551,Hro23191,Hro14235,Hro27470,Hro22613,Hro24951,Hro09627,Hro27058,Hro04496,Hro20867,Hro16574,Hro10441,Hro19448,Hro19607,Hro11063,Hro05583,Hro01459,Hro25509,Hro00086,novel.6121,Hro17211,Hro08370,Hro21746,Hro09929,Hro13893,Hro23672,Hro05124,Hro16295,Hro08939,Hro17566,…
Molecular Function	GO:0004601	peroxidase activity	47	130	8.92e-05	0.00523	novel.10949,Hro04986,Hro22483,Hro02698,Hro11363,Hro14785,Hro06436,Hro07275,Hro25814,Hro19415,Hro20587,Hro09288,Hro18420,Hro23427,Hro19726,Hro01654,Hro04358,Hro14234,Hro17650,Hro15691,Hro02583,Hro14941,Hro28027,Hro28946,Hro08274,Hro23891,Hro01970,Hro08278,Hro03352,Hro26759,Hro12386,Hro20751,Hro08275,Hro23304,Hro06985,Hro07221,Hro03351,Hro00866,novel.2458,Hro26156,Hro05978,Hro23722,Hro00831,novel.5…
Biological Process	GO:0030243	cellulose metabolic process	33	82	9.36e-05	0.00541	Hro06824,Hro06356,Hro13461,Hro22989,Hro07481,Hro12111,Hro16802,Hro15515,Hro18046,Hro24255,Hro10119,Hro25105,Hro15276,Hro15803,Hro24178,Hro01361,Hro11429,Hro02402,Hro15997,Hro24622,Hro11555,Hro05408,Hro22218,Hro12150,Hro01360,Hro26259,Hro28175,Hro03736,Hro11281,Hro23439,Hro14551,Hro02184,Hro27447
Molecular Function	GO:0003979	UDP-glucose 6-dehydrogenase activity	6	6	9.86e-05	0.00563	Hro07195,Hro29294,Hro24962,Hro23996,Hro14714,Hro24167
Molecular Function	GO:0016705	oxidoreductase activity, acting on paired donors, with incorporation or reduction of molecular oxygen	125	429	0.000108	0.00607	Hro14577,Hro21629,Hro14131,Hro08496,Hro12301,Hro20826,Hro09016,Hro09425,Hro09424,Hro15714,Hro29198,Hro15359,Hro15429,Hro12026,Hro10486,Hro19477,Hro14407,Hro12723,Hro00189,Hro22033,Hro16880,Hro04291,Hro04354,Hro28357,Hro28197,Hro26038,Hro05107,Hro22157,Hro11263,Hro08790,Hro16662,Hro27587,Hro14747,Hro04260,Hro01539,Hro28294,Hro28478,Hro02167,Hro13393,Hro03622,Hro05839,Hro27955,Hro24450,Hro12029,Hro…
Biological Process	GO:0006081	cellular aldehyde metabolic process	31	76	0.000112	0.00611	Hro17374,Hro03754,Hro29381,Hro18769,Hro10963,Hro29321,Hro12560,Hro14118,Hro25924,Hro11795,Hro06642,Hro02476,Hro27293,Hro05880,Hro28095,Hro12265,Hro03457,Hro21377,Hro27652,Hro17120,Hro04478,Hro24217,Hro05629,Hro18972,Hro16639,Hro11986,Hro03197,Hro23870,Hro24191,Hro16574,Hro22201
Biological Process	GO:0042451	purine nucleoside biosynthetic process	15	27	0.000114	0.00611	Hro27028,Hro24951,Hro12991,Hro07712,Hro27965,Hro15444,Hro07181,Hro01459,Hro26028,Hro14693,Hro00086,Hro28668,Hro15806,Hro19223,Hro18945
Biological Process	GO:0046129	purine ribonucleoside biosynthetic process	15	27	0.000114	0.00611	Hro27028,Hro24951,Hro12991,Hro07712,Hro27965,Hro07181,Hro15444,Hro01459,Hro26028,Hro00086,Hro14693,Hro28668,Hro15806,Hro19223,Hro18945
Molecular Function	GO:0016684	oxidoreductase activity, acting on peroxide as acceptor	47	131	0.00011	0.00611	Hro28027,Hro28946,Hro23891,Hro08274,Hro01970,Hro02583,Hro14941,Hro12386,Hro20751,Hro08278,Hro26759,Hro03352,Hro07221,Hro06985,Hro08275,Hro23304,novel.2458,Hro00866,Hro03351,Hro26156,Hro00831,Hro05978,Hro23722,Hro12157,Hro21060,Hro27577,novel.5042,Hro04986,Hro22483,novel.10949,Hro06436,Hro07275,Hro02698,Hro11363,Hro14785,Hro25814,Hro19415,Hro20587,Hro09288,Hro19726,Hro01654,Hro18420,Hro23427,Hro04…
Molecular Function	GO:0016679	oxidoreductase activity, acting on diphenols and related substances as donors	24	54	0.000135	0.00714	Hro10325,Hro24107,Hro12851,Hro13542,Hro05228,Hro11332,Hro26302,Hro11950,Hro03862,Hro17139,Hro21836,Hro19007,Hro00297,Hro06321,Hro10402,Hro11506,Hro23073,Hro05330,Hro24105,Hro29230,Hro11744,Hro05046,Hro29231,Hro00872
Biological Process	GO:0019684	photosynthesis, light reaction	31	78	0.000197	0.0102	Hro17980,Hro16848,Hro04595,Hro29468,Hro09259,Hro24668,Hro04633,Hro02241,Hro20206,Hro05557,Hro03604,Hro03187,Hro04683,Hro09306,Hro24335,Hro02052,Hro11656,Hro15620,Hro05271,Hro06953,Hro25603,Hro08262,Hro09583,Hro15019,Hro15449,Hro10837,Hro15661,Hro27220,Hro17106,Hro23785,Hro27848
Molecular Function	GO:0008509	anion transmembrane transporter activity	70	219	0.000196	0.0102	Hro03750,Hro23825,Hro22105,Hro12097,Hro23349,Hro17404,Hro09742,Hro08573,Hro23608,Hro16355,Hro29186,Hro03206,Hro17910,Hro21067,Hro24152,Hro27171,Hro22190,Hro24328,Hro18796,Hro18578,Hro14903,Hro04214,Hro05860,Hro14391,Hro05632,Hro27424,Hro19741,novel.1458,Hro25867,Hro06280,Hro27425,Hro27304,Hro24038,Hro16766,Hro22875,Hro01548,Hro27890,Hro16796,Hro21896,Hro12287,Hro19988,Hro15704,Hro08737,Hro08755,H…
Molecular Function	GO:0005506	iron ion binding	125	435	0.000204	0.0103	Hro05107,Hro04876,Hro16662,Hro22157,Hro08790,Hro19266,Hro27587,Hro04260,Hro14747,Hro22033,Hro16880,Hro04291,Hro04354,Hro18126,Hro28197,Hro26038,Hro19477,Hro29198,Hro10486,Hro15429,Hro12026,Hro00189,Hro14407,Hro14577,Hro08496,Hro14131,Hro20826,Hro11439,Hro09016,Hro25400,Hro05015,Hro03195,Hro13741,Hro23805,Hro06548,Hro26966,Hro18905,Hro22644,Hro21566,Hro14705,Hro05649,Hro08760,Hro26039,Hro01142,Hro…
Molecular Function	GO:0016830	carbon-carbon lyase activity	47	134	0.000204	0.0103	Hro24951,Hro09627,Hro27058,Hro16574,Hro20867,Hro22237,Hro14398,Hro03722,Hro26950,Hro11058,Hro09966,novel.964,Hro03495,Hro07979,Hro28409,Hro18761,Hro14693,Hro22855,Hro24704,Hro06286,Hro03197,Hro22759,Hro08178,Hro07181,Hro16639,Hro11539,Hro16295,Hro19071,novel.20015,Hro14088,novel.8710,Hro08546,Hro22438,Hro19572,Hro12991,Hro01254,Hro27950,Hro07811,Hro01459,Hro10804,Hro00086,Hro25509,Hro10923,Hro192…
Molecular Function	GO:0008422	beta-glucosidase activity	18	37	0.00023	0.0115	Hro06127,Hro19855,Hro13918,Hro24229,Hro20506,Hro02533,Hro05408,Hro00792,Hro29377,Hro05946,Hro27645,Hro02820,Hro22432,Hro07108,Hro09871,Hro27476,Hro21422,Hro05585
Molecular Function	GO:0016758	transferase activity, transferring hexosyl groups	140	497	0.000235	0.0116	Hro14601,Hro24973,Hro27876,Hro27580,Hro02196,Hro19417,Hro15061,Hro01154,Hro01707,Hro21028,Hro02341,Hro17971,Hro23858,Hro01419,Hro20266,Hro15268,Hro03361,Hro18521,Hro06824,Hro07194,Hro08953,novel.10313,Hro16906,Hro13265,Hro02579,Hro03362,Hro22989,Hro04244,Hro08140,Hro21215,Hro15515,Hro06702,Hro21974,Hro01714,Hro04934,Hro15613,Hro10928,Hro00779,Hro03634,Hro02046,Hro07196,Hro00159,Hro25864,Hro12823,…
Molecular Function	GO:0016614	oxidoreductase activity, acting on CH-OH group of donors	75	240	0.000259	0.0126	Hro00955,Hro07195,Hro23498,Hro09642,Hro12146,Hro03303,Hro02085,Hro29371,Hro20476,Hro18720,Hro18057,Hro23723,Hro24167,Hro28158,Hro15637,Hro09439,Hro09113,Hro02248,Hro24962,Hro24695,Hro28310,Hro24191,Hro16813,Hro07772,Hro18972,Hro01618,Hro24552,Hro27570,Hro05123,Hro13719,Hro02995,Hro27777,Hro27293,Hro04847,Hro07007,Hro19431,Hro14492,Hro11216,Hro23996,Hro14553,Hro25794,Hro29321,Hro29235,Hro25641,Hro…
Biological Process	GO:0006811	ion transport	228	863	0.000266	0.0127	Hro12105,Hro10995,Hro27853,Hro15016,Hro00595,Hro17752,Hro23878,Hro09944,Hro19993,Hro04679,Hro22492,Hro20975,Hro12189,Hro25448,novel.23117,Hro25238,Hro17481,Hro11366,Hro07004,Hro11265,Hro10381,Hro22064,Hro08372,Hro05446,Hro05163,Hro24391,Hro18816,Hro23737,Hro08737,Hro01872,Hro01609,Hro28658,Hro03346,Hro27764,Hro01693,Hro07970,Hro18080,Hro27423,novel.29532,Hro28780,Hro05883,Hro26713,Hro11896,Hro273…
Biological Process	GO:0016052	carbohydrate catabolic process	84	275	0.000267	0.0127	Hro23340,Hro01280,Hro18769,Hro16802,Hro08557,Hro15803,Hro27950,Hro06220,novel.8710,Hro05946,Hro28325,Hro07356,Hro11328,Hro07481,Hro02260,Hro07418,Hro00580,Hro24114,Hro06419,Hro27447,Hro27956,Hro03736,Hro09871,Hro12731,Hro04208,Hro23232,Hro22641,Hro15354,Hro16543,Hro17496,Hro13406,Hro15431,Hro14398,Hro22218,Hro23870,Hro00539,Hro11555,Hro24255,Hro19717,Hro08370,Hro17154,novel.6121,Hro26842,Hro25509…
Biological Process	GO:0006732	coenzyme metabolic process	86	283	0.000275	0.013	Hro18769,Hro28266,Hro22359,Hro17374,Hro23340,Hro25924,Hro06642,Hro27950,Hro04478,Hro19574,Hro14543,novel.8710,Hro10905,Hro11556,Hro11734,Hro24191,Hro05889,Hro02260,Hro18972,Hro24552,Hro00091,Hro01754,Hro10963,Hro17560,Hro03303,Hro00965,Hro24116,Hro07860,Hro01826,Hro08410,Hro03176,Hro19473,Hro04208,Hro12355,Hro16370,Hro05417,Hro20859,Hro23870,Hro15019,Hro18868,Hro13406,Hro29241,Hro15431,Hro11986,H…
Biological Process	GO:1901617	organic hydroxy compound biosynthetic process	30	76	0.000286	0.0133	Hro02355,Hro15317,Hro09495,Hro24205,Hro26899,Hro24552,Hro11986,Hro18619,novel.6738,Hro10482,Hro04478,Hro24217,Hro05880,Hro21629,Hro10112,Hro14705,Hro04909,Hro16121,Hro11983,Hro17691,Hro05107,Hro06384,Hro04354,Hro24425,Hro23090,Hro17374,Hro22654,Hro27598,Hro18567,Hro13155
Biological Process	GO:1901615	organic hydroxy compound metabolic process	50	147	0.000305	0.0141	Hro18769,Hro04354,Hro12560,Hro04291,Hro23090,Hro17374,Hro27598,Hro13155,Hro22654,Hro28661,Hro10112,Hro19266,Hro05107,Hro06384,Hro10482,novel.6738,Hro24217,Hro05123,Hro04478,Hro12265,Hro21629,Hro02173,Hro09495,Hro26899,Hro24552,Hro13963,Hro20268,Hro18619,Hro24425,Hro29381,Hro18567,Hro14705,Hro04909,Hro16121,Hro24034,Hro11983,Hro17691,Hro25400,Hro05880,Hro01539,Hro26925,Hro25937,Hro02355,Hro15317,H…
Biological Process	GO:1901135	carbohydrate derivative metabolic process	168	616	0.000342	0.0154	Hro29375,Hro23549,Hro17154,Hro27744,Hro20910,Hro26701,Hro26417,Hro17120,Hro08939,Hro24510,Hro11851,Hro15150,Hro03457,Hro22201,Hro09495,Hro13918,Hro08178,Hro00766,Hro23360,Hro16954,Hro14693,Hro09922,Hro29321,Hro05585,Hro08194,Hro00297,Hro27293,Hro12081,Hro22194,Hro11309,Hro25140,Hro09912,Hro01460,Hro21916,Hro28721,Hro02402,Hro13945,Hro05715,Hro23340,Hro25924,Hro27478,Hro12991,Hro11852,Hro24178,Hro…
Cellular Component	GO:0005874	microtubule	49	144	0.000344	0.0154	Hro11207,Hro11648,Hro28410,Hro29488,Hro08834,Hro25177,Hro03162,Hro01976,Hro15740,Hro17164,Hro04585,Hro15048,Hro08151,Hro05245,Hro07387,Hro22524,Hro05897,Hro27878,Hro27574,Hro25828,Hro14442,Hro10628,Hro24513,Hro01327,Hro23404,Hro27434,Hro27572,Hro24168,Hro05550,Hro11248,Hro29295,Hro08943,Hro02749,Hro11965,Hro25136,Hro07980,Hro22772,Hro07815,Hro00354,Hro24368,Hro17364,Hro11767,Hro16053,Hro09730,nov…
Molecular Function	GO:0005200	structural constituent of cytoskeleton	19	41	0.000344	0.0154	Hro17364,Hro00354,Hro05245,Hro27878,Hro22524,Hro07387,Hro11767,Hro10628,Hro27574,Hro14442,Hro27434,Hro25459,Hro16466,Hro24513,Hro11965,Hro25177,Hro03162,Hro08151,Hro17164
Biological Process	GO:0005996	monosaccharide metabolic process	56	170	0.000351	0.0155	Hro12265,Hro12005,Hro06184,Hro17120,Hro08465,Hro19071,Hro08463,Hro07194,Hro08141,Hro08140,Hro23703,Hro15192,Hro03362,Hro11371,Hro21091,Hro21442,Hro18883,Hro18769,Hro26088,Hro03360,Hro04934,Hro21114,Hro02968,Hro22540,Hro04727,Hro08464,Hro18267,Hro12391,Hro23870,Hro27782,Hro01707,Hro04265,Hro20867,Hro19470,Hro00159,Hro23858,Hro09784,Hro13774,Hro06505,Hro09060,Hro03754,Hro12823,Hro26838,Hro08219,Hro…
Molecular Function	GO:0016229	steroid dehydrogenase activity	8	11	0.000398	0.0171	Hro19431,Hro00955,Hro18057,Hro07288,Hro28968,Hro14553,Hro29235,Hro01666
Molecular Function	GO:0030060	L-malate dehydrogenase activity	8	11	0.000398	0.0171	Hro08828,Hro28158,Hro04037,Hro07772,Hro24695,Hro15152,Hro27207,Hro25641
Molecular Function	GO:0033764	steroid dehydrogenase activity, acting on the CH-OH group of donors, NAD or NADP as acceptor	8	11	0.000398	0.0171	Hro00955,Hro18057,Hro19431,Hro14553,Hro29235,Hro01666,Hro07288,Hro28968
Biological Process	GO:0036079	purine nucleotide-sugar transport	5	5	0.000459	0.0188	Hro15016,Hro02627,Hro23438,Hro22637,Hro25490
Biological Process	GO:0071216	cellular response to biotic stimulus	5	5	0.000459	0.0188	Hro25585,Hro04909,Hro13155,Hro06384,Hro17691
Biological Process	GO:0071219	cellular response to molecule of bacterial origin	5	5	0.000459	0.0188	Hro25585,Hro04909,Hro13155,Hro06384,Hro17691
Biological Process	GO:0080163	regulation of protein serine/threonine phosphatase activity	10	16	0.00046	0.0188	Hro04996,Hro25749,Hro23076,Hro10037,novel.21198,Hro18065,Hro01314,Hro26321,Hro00729,Hro10783
Biological Process	GO:0090480	purine nucleotide-sugar transmembrane transport	5	5	0.000459	0.0188	Hro15016,Hro02627,Hro23438,Hro22637,Hro25490
Biological Process	GO:1901264	carbohydrate derivative transport	20	45	0.000479	0.0194	Hro27212,Hro11071,Hro15016,Hro04877,Hro09570,Hro02627,Hro23878,Hro25490,Hro23438,Hro09742,Hro17404,Hro22094,Hro18578,Hro17565,Hro16355,Hro18816,Hro02179,Hro19745,Hro22637,Hro10381
Biological Process	GO:0009765	photosynthesis, light harvesting	19	42	0.000502	0.0198	Hro29468,Hro24668,Hro16848,Hro02241,Hro04633,Hro24335,Hro09306,Hro03187,Hro03604,Hro02052,Hro25603,Hro08262,Hro05271,Hro15661,Hro10837,Hro15449,Hro27848,Hro23785,Hro17106
Biological Process	GO:0015786	UDP-glucose transport	7	9	0.000503	0.0198	Hro02627,Hro16355,Hro09742,Hro15016,Hro25490,Hro23438,Hro10381
Molecular Function	GO:0102483	scopolin beta-glucosidase activity	7	9	0.000503	0.0198	Hro07108,Hro02820,Hro06127,Hro05585,Hro05946,Hro29377,Hro05408
Cellular Component	GO:0099513	polymeric cytoskeletal fiber	50	150	0.00052	0.0203	Hro05245,Hro27878,Hro07387,Hro05897,Hro22524,Hro10628,Hro25176,Hro27574,Hro25828,Hro14442,Hro27434,Hro27572,Hro01327,Hro24513,Hro23404,Hro11648,Hro11207,Hro29488,Hro08834,Hro28410,Hro15740,Hro01976,Hro25177,Hro03162,Hro08151,Hro17164,Hro04585,Hro15048,Hro24368,Hro00354,Hro17364,Hro16053,Hro11767,novel.20016,Hro04932,Hro09730,Hro24183,Hro16466,Hro25459,Hro24168,Hro11248,Hro29295,Hro05550,Hro11965,…
Biological Process	GO:0072350	tricarboxylic acid metabolic process	23	55	0.000544	0.0211	Hro25641,Hro05376,Hro15092,Hro24704,Hro02248,Hro27038,Hro08230,Hro17684,Hro27769,Hro27207,Hro15152,Hro28095,Hro10905,Hro16574,Hro26080,Hro24695,Hro13162,Hro29371,Hro08828,Hro22759,Hro15444,Hro04037,Hro16639
Biological Process	GO:0009773	photosynthetic electron transport in photosystem I	6	7	0.000563	0.0216	Hro27220,Hro11656,Hro15019,Hro17980,Hro06953,Hro05557
Biological Process	GO:0006820	anion transport	84	281	0.000569	0.0216	Hro25490,Hro24152,Hro17910,Hro01804,Hro29186,Hro03206,Hro23608,Hro08573,Hro16355,Hro11173,Hro23825,Hro03750,Hro17404,Hro09742,Hro23349,Hro12097,Hro07123,Hro23438,Hro06280,Hro27425,Hro27424,Hro25867,novel.1458,Hro19741,Hro14391,Hro05632,Hro22190,Hro21528,Hro27171,Hro01755,Hro14903,Hro18578,Hro12045,Hro24328,Hro27423,Hro15800,Hro28984,Hro07117,Hro19556,Hro08755,Hro09722,Hro08737,Hro16770,Hro28658,H…
Biological Process	GO:0042537	benzene-containing compound metabolic process	11	19	0.000597	0.0223	Hro04909,Hro06384,Hro05885,Hro17691,Hro26401,Hro09929,Hro26925,Hro03422,Hro15997,Hro13155,Hro17566
Cellular Component	GO:0005753	mitochondrial proton-transporting ATP synthase complex	11	19	0.000597	0.0223	Hro22194,Hro12081,Hro01602,Hro14086,Hro09944,Hro22650,Hro28686,Hro04532,Hro23163,Hro10970,Hro21916
Molecular Function	GO:0008324	cation transmembrane transporter activity	137	495	0.000606	0.0224	Hro19107,Hro12941,novel.21686,Hro22896,Hro23163,Hro04532,Hro23061,Hro27371,Hro28781,Hro10970,Hro05117,Hro20269,Hro07991,Hro17139,Hro01602,Hro07020,Hro09491,Hro16089,Hro03931,Hro27866,Hro15662,Hro22470,Hro19188,Hro01421,Hro22212,Hro26608,Hro15849,Hro18192,Hro12105,Hro19993,Hro25448,Hro17752,Hro23878,Hro09944,Hro07004,Hro11366,Hro11265,Hro11744,Hro00872,Hro17481,Hro05446,Hro24391,Hro01609,Hro15023,…
Biological Process	GO:0000272	polysaccharide catabolic process	54	166	0.000622	0.0229	Hro27843,Hro03188,Hro15821,Hro07481,Hro09772,Hro12111,Hro27259,Hro05946,Hro07356,Hro28325,Hro11328,Hro03734,Hro06220,Hro19423,Hro25840,Hro15803,Hro23672,Hro08557,Hro05583,Hro16802,Hro01213,Hro26842,novel.6121,Hro01280,Hro24255,Hro08370,Hro19717,Hro08772,Hro11555,Hro24622,Hro00539,Hro05408,Hro06756,Hro22218,Hro12150,Hro17496,Hro16543,Hro23191,Hro22641,Hro27808,Hro11429,Hro15354,Hro10230,Hro23232,H…
Biological Process	GO:0015781	pyrimidine nucleotide-sugar transport	9	14	0.000672	0.0241	Hro23438,Hro10381,Hro25490,Hro18816,Hro02627,Hro16355,Hro15016,Hro17404,Hro09742
Molecular Function	GO:0015665	alcohol transmembrane transporter activity	9	14	0.000672	0.0241	Hro11896,Hro11468,Hro00854,Hro01336,Hro15800,Hro21043,Hro10841,Hro18731,Hro17289
Molecular Function	GO:1901618	organic hydroxy compound transmembrane transporter activity	9	14	0.000672	0.0241	Hro01336,Hro00854,Hro11468,Hro11896,Hro17289,Hro18731,Hro10841,Hro21043,Hro15800
Biological Process	GO:0006576	cellular biogenic amine metabolic process	23	56	0.000737	0.0244	Hro09966,Hro12991,Hro17684,Hro03495,Hro03422,Hro02924,Hro01459,Hro14693,Hro00086,Hro05376,Hro19223,Hro26531,Hro06286,Hro27038,Hro24951,Hro09627,Hro23492,Hro09846,Hro13162,Hro07181,Hro14088,Hro02444,Hro25439
Biological Process	GO:0009698	phenylpropanoid metabolic process	33	90	0.000706	0.0244	Hro12911,Hro23073,Hro22209,Hro21340,Hro18296,Hro21159,Hro26401,Hro21566,Hro03862,Hro05228,Hro21066,Hro24107,Hro17560,Hro05885,Hro29231,Hro05046,Hro24105,Hro29230,Hro23146,Hro13335,Hro09526,Hro13325,Hro17566,Hro03202,Hro21836,Hro04260,Hro09929,Hro27598,Hro11950,Hro21067,Hro06313,Hro15831,Hro12851
Biological Process	GO:0019682	glyceraldehyde-3-phosphate metabolic process	19	43	0.00072	0.0244	Hro06642,Hro25924,Hro27293,Hro14118,Hro18769,Hro10963,Hro29321,Hro03754,Hro24191,Hro03197,Hro23870,Hro22201,Hro18972,Hro27652,Hro17120,Hro05629,Hro12265,Hro21377,Hro03457
Biological Process	GO:1901657	glycosyl compound metabolic process	40	115	0.000706	0.0244	Hro07181,Hro13918,Hro06127,Hro14873,Hro18945,Hro12724,Hro21692,Hro23429,Hro21422,Hro12991,Hro07712,Hro19224,Hro19223,Hro18118,Hro23549,Hro00086,Hro01459,Hro15444,Hro02533,Hro05408,Hro24951,Hro27028,Hro18868,Hro15806,Hro12355,Hro03414,Hro01460,Hro26028,Hro08292,Hro19618,Hro03380,Hro08194,Hro05035,Hro27965,Hro27706,Hro05585,Hro13389,Hro14693,Hro16954,Hro28668
Cellular Component	GO:0099080	supramolecular complex	50	152	0.000731	0.0244	Hro15740,Hro03162,Hro25177,Hro01976,Hro08151,Hro15048,Hro17164,Hro04585,Hro11648,Hro11207,Hro08834,Hro29488,Hro28410,Hro10628,Hro27574,Hro14442,Hro25828,Hro25176,Hro27572,Hro27434,Hro23404,Hro01327,Hro24513,Hro05245,Hro27878,Hro22524,Hro05897,Hro07387,Hro07980,Hro11965,Hro25136,Hro08943,Hro02749,Hro07815,Hro22772,Hro24168,Hro29295,Hro11248,Hro05550,Hro04932,novel.20016,Hro09730,Hro24183,Hro16466,…
Cellular Component	GO:0099081	supramolecular polymer	50	152	0.000731	0.0244	Hro01327,Hro24513,Hro23404,Hro27434,Hro27572,Hro25176,Hro27574,Hro25828,Hro14442,Hro10628,Hro07387,Hro05897,Hro22524,Hro27878,Hro05245,Hro17164,Hro04585,Hro15048,Hro08151,Hro01976,Hro25177,Hro03162,Hro15740,Hro28410,Hro29488,Hro08834,Hro11207,Hro11648,Hro25459,Hro16466,Hro24183,Hro09730,novel.20016,Hro04932,Hro11767,Hro16053,Hro24368,Hro00354,Hro17364,Hro22772,Hro07815,Hro02749,Hro08943,Hro11965,…
Cellular Component	GO:0099512	supramolecular fiber	50	152	0.000731	0.0244	Hro22772,Hro07815,Hro02749,Hro08943,Hro07980,Hro25136,Hro11965,Hro05550,Hro29295,Hro11248,Hro24168,Hro25459,Hro16466,Hro24183,Hro09730,Hro04932,novel.20016,Hro11767,Hro16053,Hro17364,Hro00354,Hro24368,Hro15048,Hro04585,Hro17164,Hro08151,Hro03162,Hro25177,Hro01976,Hro15740,Hro28410,Hro08834,Hro29488,Hro11207,Hro11648,Hro23404,Hro01327,Hro24513,Hro27572,Hro27434,Hro27574,Hro25828,Hro14442,Hro25176,…
Molecular Function	GO:0042562	hormone binding	12	22	0.000699	0.0244	Hro07926,Hro10783,Hro00729,Hro04996,Hro25749,Hro10037,Hro23076,Hro18065,novel.21198,Hro26321,Hro01314,Hro28354
Molecular Function	GO:0080043	quercetin 3-O-glucosyltransferase activity	26	66	0.000734	0.0244	Hro18267,Hro08464,Hro08140,Hro00159,Hro21091,Hro03362,Hro01707,Hro12005,Hro08141,Hro08463,Hro07194,Hro08465,Hro04934,Hro23993,Hro03360,Hro15825,Hro03361,Hro15534,Hro21114,Hro21665,Hro26471,Hro18883,Hro13774,Hro23858,Hro21442,Hro12823
Molecular Function	GO:0080044	quercetin 7-O-glucosyltransferase activity	26	66	0.000734	0.0244	Hro08141,Hro08463,Hro07194,Hro08465,Hro12005,Hro00159,Hro21091,Hro01707,Hro03362,Hro18267,Hro08464,Hro08140,Hro12823,Hro18883,Hro21442,Hro23858,Hro13774,Hro21114,Hro21665,Hro26471,Hro23993,Hro04934,Hro03360,Hro15825,Hro03361,Hro15534
Cellular Component	GO:0071944	cell periphery	415	1688	0.000878	0.0289	Hro20256,Hro12731,Hro24156,Hro01361,Hro28459,Hro22641,Hro27171,Hro18321,Hro18796,Hro16331,Hro03661,Hro18420,Hro07418,Hro22855,Hro23469,Hro16794,Hro19201,Hro22893,Hro02184,Hro26506,Hro09871,Hro02175,Hro29003,Hro17124,Hro21186,Hro22175,Hro28709,Hro19071,Hro06266,Hro21452,Hro24516,Hro17340,Hro07356,Hro07606,Hro01754,Hro06561,Hro04297,Hro14987,Hro27073,Hro17404,Hro07511,Hro07093,Hro13461,Hro11828,Hro…
Biological Process	GO:0043666	regulation of phosphoprotein phosphatase activity	10	17	0.000902	0.029	Hro00729,Hro10783,Hro23076,Hro10037,Hro04996,Hro25749,Hro01314,Hro26321,Hro18065,novel.21198
Molecular Function	GO:0004864	protein phosphatase inhibitor activity	10	17	0.000902	0.029	Hro25749,Hro04996,Hro10037,Hro23076,novel.21198,Hro18065,Hro26321,Hro01314,Hro10783,Hro00729
Molecular Function	GO:0019212	phosphatase inhibitor activity	10	17	0.000902	0.029	Hro00729,Hro10783,Hro01314,Hro26321,novel.21198,Hro18065,Hro23076,Hro10037,Hro04996,Hro25749
Biological Process	GO:0006063	uronic acid metabolic process	26	67	0.000957	0.0294	Hro08141,Hro08463,Hro07194,Hro08465,Hro12005,Hro00159,Hro21091,Hro03362,Hro01707,Hro18267,Hro08464,Hro08140,Hro12823,Hro18883,Hro23858,Hro13774,Hro21442,Hro21114,Hro26471,Hro21665,Hro04934,Hro23993,Hro15825,Hro03360,Hro03361,Hro15534
Biological Process	GO:0009992	cellular water homeostasis	8	12	0.000969	0.0294	Hro11896,Hro11468,Hro00854,Hro01336,Hro21043,Hro10841,Hro18731,Hro17289
Biological Process	GO:0019585	glucuronate metabolic process	26	67	0.000957	0.0294	Hro12005,Hro08141,Hro08463,Hro07194,Hro08465,Hro18267,Hro08464,Hro08140,Hro00159,Hro21091,Hro03362,Hro01707,Hro18883,Hro13774,Hro23858,Hro21442,Hro12823,Hro04934,Hro23993,Hro15825,Hro03361,Hro03360,Hro15534,Hro21114,Hro26471,Hro21665
Biological Process	GO:0052695	cellular glucuronidation	26	67	0.000957	0.0294	Hro08465,Hro07194,Hro08463,Hro08141,Hro12005,Hro21091,Hro03362,Hro01707,Hro00159,Hro08464,Hro08140,Hro18267,Hro12823,Hro18883,Hro23858,Hro13774,Hro21442,Hro21114,Hro26471,Hro21665,Hro15534,Hro04934,Hro23993,Hro15825,Hro03361,Hro03360
Biological Process	GO:0052696	flavonoid glucuronidation	26	67	0.000957	0.0294	Hro18267,Hro08140,Hro08464,Hro00159,Hro03362,Hro01707,Hro21091,Hro12005,Hro08463,Hro07194,Hro08141,Hro08465,Hro15825,Hro03360,Hro03361,Hro23993,Hro04934,Hro15534,Hro26471,Hro21665,Hro21114,Hro23858,Hro21442,Hro13774,Hro18883,Hro12823
Molecular Function	GO:0015166	polyol transmembrane transporter activity	8	12	0.000969	0.0294	Hro11896,Hro11468,Hro00854,Hro01336,Hro21043,Hro10841,Hro18731,Hro17289
Molecular Function	GO:0015168	glycerol transmembrane transporter activity	8	12	0.000969	0.0294	Hro18731,Hro10841,Hro21043,Hro17289,Hro11896,Hro00854,Hro01336,Hro11468
Molecular Function	GO:0015254	glycerol channel activity	8	12	0.000969	0.0294	Hro17289,Hro10841,Hro21043,Hro18731,Hro11468,Hro01336,Hro00854,Hro11896
Biological Process	GO:0009813	flavonoid biosynthetic process	32	88	0.000993	0.0299	Hro27598,Hro21442,Hro18883,novel.31383,Hro03360,Hro04934,Hro21114,Hro06311,Hro12005,Hro08463,Hro08141,Hro07194,Hro08465,Hro26309,Hro08140,Hro03362,Hro21091,Hro13774,Hro23858,Hro04374,Hro12823,Hro15825,Hro03361,Hro23993,Hro16121,Hro15534,Hro26471,Hro21665,Hro18267,Hro08464,Hro00159,Hro01707
Molecular Function	GO:0008146	sulfotransferase activity	11	20	0.00107	0.032	Hro20320,Hro18852,Hro03966,Hro20318,novel.23931,novel.11869,Hro22135,Hro22136,Hro11787,Hro22156,novel.23932
Molecular Function	GO:0016616	oxidoreductase activity, acting on the CH-OH group of donors, NAD or NADP as acceptor	57	181	0.00108	0.032	Hro02197,Hro09113,Hro02248,Hro03018,Hro24962,Hro18057,Hro24167,Hro23723,Hro05124,Hro27769,Hro28158,Hro09439,Hro05123,Hro17120,Hro27570,Hro02995,Hro00579,Hro09495,Hro28310,Hro24938,Hro24695,Hro07772,Hro24191,Hro04037,Hro23717,Hro11091,Hro08828,Hro24552,Hro18972,Hro29235,Hro29321,Hro25641,Hro25794,Hro14553,Hro03303,Hro08230,Hro03754,Hro14714,Hro07288,Hro04847,Hro27293,Hro27777,Hro07195,Hro00955,Hro…
Molecular Function	GO:1901505	carbohydrate derivative transporter activity	22	54	0.00108	0.032	Hro22105,Hro22094,Hro18578,Hro17404,Hro09742,Hro05860,Hro22637,Hro02179,Hro18816,Hro16355,Hro05348,Hro04877,Hro27212,Hro15016,Hro11071,Hro23254,Hro21067,Hro23438,Hro25490,Hro23878,Hro09570,Hro02627
Cellular Component	GO:0070469	respiratory chain	24	61	0.00118	0.0341	Hro11744,Hro25108,Hro00872,Hro08177,Hro14399,Hro29399,Hro27996,Hro15766,Hro24273,Hro00297,Hro18313,Hro17139,Hro27744,Hro06321,Hro04787,Hro14492,Hro28080,Hro09170,Hro16978,Hro15367,Hro10075,Hro11579,Hro26302,Hro13542
Molecular Function	GO:0015103	inorganic anion transmembrane transporter activity	24	61	0.00118	0.0341	Hro03346,Hro19741,novel.1458,Hro28658,Hro25867,Hro16770,Hro16822,Hro08737,novel.29532,Hro17910,Hro28984,Hro27423,Hro22875,Hro09277,Hro12097,Hro06254,Hro03750,Hro27304,Hro24038,Hro27171,Hro10242,Hro05632,Hro08573,Hro23608
Molecular Function	GO:0016615	malate dehydrogenase activity	12	23	0.00118	0.0341	Hro04037,Hro11091,Hro08828,Hro28158,Hro04847,Hro24695,Hro07772,Hro18720,Hro25641,Hro09113,Hro15152,Hro27207
Molecular Function	GO:0016645	oxidoreductase activity, acting on the CH-NH group of donors	16	35	0.0012	0.0344	Hro02929,Hro01618,Hro16947,Hro05417,Hro11556,Hro01614,Hro00989,Hro22994,Hro01826,Hro23010,Hro23498,Hro11216,Hro07007,Hro02733,Hro07630,Hro19937
Biological Process	GO:0006108	malate metabolic process	13	26	0.00123	0.035	Hro07772,Hro24695,Hro04847,Hro28158,Hro08828,Hro11091,Hro04037,Hro27207,Hro15152,Hro09113,Hro25641,Hro18720,Hro15092
Biological Process	GO:0042744	hydrogen peroxide catabolic process	32	89	0.00123	0.035	Hro09288,Hro18420,Hro23427,Hro04358,Hro14234,Hro17650,Hro15691,novel.10949,Hro04986,Hro02698,Hro07275,Hro06436,Hro20587,Hro25814,Hro03351,Hro26156,Hro23722,Hro00831,novel.5042,Hro12157,Hro14941,Hro28946,Hro28027,Hro08274,Hro23891,Hro01970,Hro08278,Hro03352,Hro20751,Hro08275,Hro07221,Hro06985
Biological Process	GO:0006542	glutamine biosynthetic process	7	10	0.00136	0.0368	Hro12988,Hro17842,Hro24232,Hro02368,Hro15304,Hro29364,Hro23941
Biological Process	GO:0008216	spermidine metabolic process	9	15	0.00136	0.0368	Hro00086,Hro14693,Hro01459,Hro14088,Hro19223,Hro03495,Hro12991,Hro24951,Hro07181
Biological Process	GO:0008295	spermidine biosynthetic process	9	15	0.00136	0.0368	Hro01459,Hro14693,Hro00086,Hro19223,Hro14088,Hro03495,Hro24951,Hro12991,Hro07181
Molecular Function	GO:0004356	glutamate-ammonia ligase activity	7	10	0.00136	0.0368	Hro24232,Hro02368,Hro15304,Hro23941,Hro29364,Hro12988,Hro17842
Molecular Function	GO:0016211	ammonia ligase activity	7	10	0.00136	0.0368	Hro12988,Hro17842,Hro24232,Hro15304,Hro02368,Hro29364,Hro23941
Molecular Function	GO:0016651	oxidoreductase activity, acting on NAD(P)H	38	111	0.00132	0.0368	Hro08177,Hro01754,Hro25108,Hro22515,Hro10640,Hro24899,Hro24260,Hro21485,Hro16483,Hro07600,Hro14148,Hro12803,Hro21060,Hro15023,Hro29087,Hro27009,Hro01695,Hro11579,Hro09170,Hro14399,Hro19415,Hro00836,Hro07250,Hro25863,Hro16370,Hro11180,Hro13874,Hro27668,Hro06704,Hro04787,Hro00270,Hro18439,Hro15962,Hro02175,novel.24779,Hro01654,Hro12133,Hro16978
Molecular Function	GO:0016872	intramolecular lyase activity	7	10	0.00136	0.0368	Hro22654,Hro26309,Hro19902,Hro19433,Hro06311,Hro10482,novel.31383
Molecular Function	GO:0016880	acid-ammonia (or amide) ligase activity	7	10	0.00136	0.0368	Hro23941,Hro29364,Hro24232,Hro15304,Hro02368,Hro17842,Hro12988
Biological Process	GO:0009308	amine metabolic process	36	104	0.0014	0.0375	Hro26531,Hro27038,Hro06286,Hro27693,Hro11600,Hro14693,Hro01680,Hro23498,Hro11216,Hro17684,Hro03495,Hro09966,Hro07007,Hro23559,Hro03404,Hro19448,Hro24951,Hro09627,Hro09846,Hro19223,Hro05376,Hro14179,Hro01459,Hro00086,Hro07063,Hro23010,Hro02924,Hro03422,Hro12991,Hro02444,Hro25439,Hro14088,Hro13162,Hro01618,Hro07181,Hro23492
Cellular Component	GO:0031225	anchored component of membrane	38	112	0.0016	0.0424	Hro28683,Hro13041,Hro27409,Hro03661,Hro06550,Hro27476,Hro25307,Hro22432,Hro20184,Hro01217,Hro24156,Hro28579,Hro14275,Hro05264,Hro18321,Hro17109,Hro20506,Hro21909,novel.3570,Hro05725,Hro20978,Hro27052,Hro09353,Hro08473,Hro24001,Hro07788,Hro27645,Hro24958,Hro00792,Hro24229,Hro07511,Hro05916,Hro28174,Hro08625,Hro04297,Hro02298,Hro27031,Hro19855
Biological Process	GO:0010921	regulation of phosphatase activity	10	18	0.00164	0.0426	Hro00729,Hro10783,Hro25749,Hro04996,Hro23076,Hro10037,novel.21198,Hro18065,Hro01314,Hro26321
Biological Process	GO:0035304	regulation of protein dephosphorylation	10	18	0.00164	0.0426	Hro23076,Hro10037,Hro04996,Hro25749,Hro01314,Hro26321,novel.21198,Hro18065,Hro00729,Hro10783
Molecular Function	GO:0010427	abscisic acid binding	10	18	0.00164	0.0426	Hro18065,novel.21198,Hro01314,Hro26321,Hro04996,Hro25749,Hro23076,Hro10037,Hro00729,Hro10783
Molecular Function	GO:0019840	isoprenoid binding	10	18	0.00164	0.0426	Hro00729,Hro10783,Hro23076,Hro10037,Hro25749,Hro04996,Hro01314,Hro26321,novel.21198,Hro18065
Cellular Component	GO:0005887	integral component of plasma membrane	61	200	0.00178	0.0456	Hro22893,Hro22896,Hro17897,Hro05884,Hro19741,Hro19107,novel.1458,Hro11580,Hro10841,Hro13541,Hro09743,Hro27425,Hro27171,Hro19777,Hro22447,Hro11265,Hro01336,Hro06254,Hro11366,Hro18695,Hro07991,Hro08738,Hro26870,Hro24391,Hro28837,Hro05632,Hro05117,Hro29186,Hro08755,Hro07020,Hro25483,Hro00854,Hro25326,Hro28658,Hro11468,Hro22897,Hro00785,Hro16454,Hro23508,Hro28598,Hro25325,Hro00425,Hro00283,Hro03931,H…
Cellular Component	GO:0015630	microtubule cytoskeleton	61	200	0.00178	0.0456	Hro11648,Hro21724,Hro11207,Hro11832,Hro29488,Hro17958,Hro08834,Hro28410,Hro21631,Hro20140,Hro15740,Hro25177,Hro01976,Hro03162,Hro08151,Hro04585,Hro17164,Hro15048,Hro16139,Hro11918,Hro05245,Hro17381,Hro27878,Hro07387,Hro22524,Hro05897,Hro10628,Hro27574,Hro25828,Hro14442,Hro27434,Hro27572,Hro24513,Hro01327,Hro23404,Hro24168,Hro11248,Hro29295,Hro07792,Hro05550,Hro25136,Hro11965,Hro07980,Hro08943,Hro…
Biological Process	GO:0006020	inositol metabolic process	6	8	0.00184	0.0462	Hro22654,Hro18567,Hro13963,Hro01599,Hro19266,Hro10482
Biological Process	GO:0009696	salicylic acid metabolic process	6	8	0.00184	0.0462	Hro17691,Hro13155,Hro06384,Hro04909,Hro15997,Hro26925
Biological Process	GO:0010337	regulation of salicylic acid metabolic process	6	8	0.00184	0.0462	Hro13155,Hro06384,Hro17691,Hro04909,Hro15997,Hro26925
Cellular Component	GO:0044459	plasma membrane part	101	360	0.00184	0.0462	Hro22113,Hro27645,Hro00745,Hro06338,Hro26816,Hro19988,Hro21043,Hro00792,Hro17645,Hro27890,Hro05916,Hro24229,Hro27031,Hro24038,Hro19855,Hro11896,Hro27052,Hro00283,Hro00785,Hro16454,Hro23508,Hro28598,Hro16770,Hro28658,Hro22897,Hro01133,Hro24001,Hro08755,Hro24391,Hro28837,Hro18695,Hro05264,Hro08738,Hro26870,Hro11265,Hro22447,Hro06254,Hro11366,Hro21909,novel.3570,Hro28683,Hro05884,Hro17897,Hro06550,H…
Biological Process	GO:0009812	flavonoid metabolic process	32	91	0.00188	0.0466	Hro26309,Hro08140,Hro21091,Hro03362,Hro12005,Hro07194,Hro08463,Hro08141,Hro08465,Hro04934,Hro03360,Hro21114,Hro06311,Hro27598,Hro18883,Hro21442,novel.31383,Hro18267,Hro08464,Hro00159,Hro01707,Hro23993,Hro03361,Hro15825,Hro15534,Hro16121,Hro21665,Hro26471,Hro23858,Hro13774,Hro04374,Hro12823
Cellular Component	GO:0045259	proton-transporting ATP synthase complex	14	30	0.00188	0.0466	Hro14086,Hro22194,Hro27371,Hro12081,Hro01602,Hro01957,Hro28686,Hro04532,Hro23163,Hro10970,Hro21916,Hro05715,Hro09944,Hro22650
Molecular Function	GO:0033293	monocarboxylic acid binding	12	24	0.0019	0.0467	Hro10037,Hro23076,Hro19902,Hro04996,Hro25749,Hro26321,Hro01314,Hro18065,novel.21198,Hro19433,Hro10783,Hro00729
Molecular Function	GO:0015932	nucleobase-containing compound transmembrane transporter activity	19	46	0.00192	0.0469	Hro02179,Hro22637,Hro05860,Hro16355,Hro05348,Hro18816,Hro22105,Hro17404,Hro09742,Hro22094,Hro25490,Hro23438,Hro21067,Hro09570,Hro02627,Hro04877,Hro23254,Hro15016,Hro11071
Biological Process	GO:0006884	cell volume homeostasis	8	13	0.00204	0.0493	Hro18731,Hro10841,Hro21043,Hro17289,Hro11896,Hro00854,Hro01336,Hro11468
Biological Process	GO:0030104	water homeostasis	8	13	0.00204	0.0493	Hro11896,Hro11468,Hro00854,Hro01336,Hro21043,Hro10841,Hro18731,Hro17289
Biological Process	GO:0030417	nicotianamine metabolic process	4	4	0.00214	0.0493	Hro17684,Hro05376,Hro27038,Hro13162
Biological Process	GO:0030418	nicotianamine biosynthetic process	4	4	0.00214	0.0493	Hro27038,Hro13162,Hro17684,Hro05376
Biological Process	GO:0051273	beta-glucan metabolic process	33	95	0.00203	0.0493	Hro02402,Hro01361,Hro11429,Hro22218,Hro12150,Hro15997,Hro11555,Hro24622,Hro05408,Hro28175,Hro01360,Hro26259,Hro14551,Hro23439,Hro02184,Hro27447,Hro03736,Hro11281,Hro06824,Hro06356,Hro07481,Hro12111,Hro13461,Hro22989,Hro24255,Hro25105,Hro10119,Hro16802,Hro15515,Hro18046,Hro24178,Hro15803,Hro15276
Biological Process	GO:0072351	tricarboxylic acid biosynthetic process	4	4	0.00214	0.0493	Hro05376,Hro17684,Hro13162,Hro27038
Biological Process	GO:0080142	regulation of salicylic acid biosynthetic process	4	4	0.00214	0.0493	Hro04909,Hro06384,Hro13155,Hro17691
Cellular Component	GO:0098800	inner mitochondrial membrane protein complex	31	88	0.00212	0.0493	Hro14399,Hro08177,Hro00872,Hro25108,Hro15766,Hro01006,Hro27996,Hro17337,Hro22650,Hro28686,Hro23767,Hro10970,Hro21916,Hro22194,Hro01602,Hro14492,Hro12081,Hro04787,Hro14086,Hro28893,Hro01585,Hro18313,Hro00297,Hro09944,Hro04532,Hro11579,Hro23163,Hro10075,Hro09170,Hro28080,Hro16978
Molecular Function	GO:0004489	methylenetetrahydrofolate reductase (NAD(P)H) activity	4	4	0.00214	0.0493	Hro05417,Hro11556,Hro02733,Hro16947
Molecular Function	GO:0030410	nicotianamine synthase activity	4	4	0.00214	0.0493	Hro05376,Hro17684,Hro13162,Hro27038
Molecular Function	GO:0052736	beta-glucanase activity	4	4	0.00214	0.0493	Hro21197,Hro23973,Hro10678,Hro17271
Cellular Component	GO:0005793	endoplasmic reticulum-Golgi intermediate compartment	5	6	0.00226	0.0504	Hro15016,Hro02627,Hro10381,Hro23438,Hro25490
Molecular Function	GO:0004553	hydrolase activity, hydrolyzing O-glycosyl compounds	140	523	0.00221	0.0504	Hro12150,Hro17271,Hro06756,Hro24622,Hro18016,Hro05264,Hro11429,Hro02820,Hro02696,Hro19285,Hro03728,Hro22545,Hro13636,Hro09060,Hro05585,Hro20074,Hro13918,Hro16563,Hro10678,Hro00792,Hro24511,Hro27645,Hro10439,Hro10201,Hro24255,Hro11561,Hro27679,Hro22952,Hro19938,Hro25865,Hro22546,Hro00990,Hro22218,Hro00759,Hro04265,Hro11555,Hro26896,Hro20506,Hro12169,Hro01217,Hro01436,Hro20184,Hro27447,Hro26611,Hro…
Molecular Function	GO:0004564	beta-fructofuranosidase activity	5	6	0.00226	0.0504	Hro19097,Hro12567,Hro09224,Hro00219,Hro22952
Molecular Function	GO:0004575	sucrose alpha-glucosidase activity	5	6	0.00226	0.0504	Hro22952,Hro09224,Hro00219,Hro12567,Hro19097
Molecular Function	GO:0016647	oxidoreductase activity, acting on the CH-NH group of donors, oxygen as acceptor	5	6	0.00226	0.0504	Hro00989,Hro19937,Hro01826,Hro22994,Hro01614
Molecular Function	GO:0016682	oxidoreductase activity, acting on diphenols and related substances as donors, oxygen as acceptor	17	40	0.00227	0.0504	Hro29231,Hro05046,Hro05330,Hro23073,Hro29230,Hro24105,Hro11506,Hro10402,Hro21836,Hro19007,Hro05228,Hro13542,Hro03862,Hro11332,Hro11950,Hro24107,Hro12851
Molecular Function	GO:0016863	intramolecular oxidoreductase activity, transposing C=C bonds	5	6	0.00226	0.0504	Hro20268,Hro27076,Hro15560,Hro12938,Hro05403
Molecular Function	GO:0005507	copper ion binding	42	129	0.00231	0.051	Hro28949,Hro21836,Hro02476,Hro25469,Hro20534,Hro17306,Hro12851,Hro23371,Hro18319,Hro11950,Hro21643,Hro00688,Hro07355,Hro24105,Hro29230,Hro14987,Hro08625,Hro05046,Hro29231,Hro17909,Hro15849,Hro12266,Hro16481,Hro12480,Hro10402,Hro11600,Hro10378,Hro24107,Hro11332,Hro23941,Hro03862,Hro05228,Hro05897,Hro11366,Hro23073,Hro01268,Hro12393,Hro25130,Hro22483,Hro05117,Hro22650,Hro26716
Biological Process	GO:1902578	single-organism localization	236	931	0.00234	0.0516	Hro09854,Hro00832,Hro23492,Hro09742,Hro17404,Hro04763,Hro23349,Hro12100,Hro00732,Hro27073,Hro21065,Hro07840,Hro23608,Hro22637,Hro17124,Hro22954,Hro16355,Hro00190,Hro14929,Hro29186,Hro21580,Hro25217,Hro03206,Hro25483,Hro09801,Hro25326,Hro00425,Hro25325,Hro03192,Hro05715,Hro22988,Hro22190,Hro24750,Hro27171,Hro19777,Hro01755,Hro18796,Hro18578,Hro18350,Hro19549,Hro01006,Hro21379,Hro05860,Hro28686,Hro…
Biological Process	GO:0072521	purine-containing compound metabolic process	87	306	0.00242	0.053	Hro15444,Hro14399,Hro13945,Hro00872,Hro24951,Hro15806,Hro29399,Hro21916,Hro22194,Hro12105,Hro12081,Hro28073,Hro06782,Hro12168,Hro00297,Hro09000,Hro13389,Hro09944,Hro14693,Hro16954,Hro24861,Hro08178,Hro00766,Hro03197,Hro09495,Hro14873,Hro12265,Hro12724,Hro22113,Hro24510,Hro07688,Hro16295,Hro07712,Hro27744,Hro21359,Hro20910,Hro17154,Hro23549,Hro25509,Hro00086,Hro01459,Hro13406,Hro27371,Hro14398,Hro…
Biological Process	GO:0043101	purine-containing compound salvage	9	16	0.00252	0.0543	Hro27028,Hro27965,Hro14873,Hro15444,Hro28668,Hro19618,Hro18118,Hro12724,Hro23549
Molecular Function	GO:0005372	water transmembrane transporter activity	9	16	0.00252	0.0543	Hro17289,Hro21043,Hro10841,Hro18731,Hro11468,Hro16770,Hro01336,Hro00854,Hro11896
Molecular Function	GO:0015250	water channel activity	9	16	0.00252	0.0543	Hro10841,Hro21043,Hro18731,Hro17289,Hro11896,Hro11468,Hro16770,Hro00854,Hro01336
Molecular Function	GO:0043178	alcohol binding	14	31	0.00276	0.0592	novel.21198,Hro18065,Hro01314,Hro28354,Hro26321,Hro04996,Hro25749,Hro23076,Hro07284,Hro10037,Hro00729,Hro10783,Hro07926,Hro05340
Cellular Component	GO:0016469	proton-transporting two-sector ATPase complex	27	75	0.0028	0.0593	Hro28686,Hro10970,Hro02687,Hro22212,Hro21916,Hro18192,Hro22650,Hro07004,Hro14401,Hro27371,Hro28928,Hro01957,Hro04532,Hro23163,Hro03192,Hro25448,Hro05715,Hro23487,Hro09944,Hro03196,Hro14086,Hro12105,Hro22194,Hro23737,Hro12081,Hro01602,Hro01872
Molecular Function	GO:0019208	phosphatase regulator activity	10	19	0.0028	0.0593	Hro23076,Hro10037,Hro04996,Hro25749,Hro01314,Hro26321,novel.21198,Hro18065,Hro00729,Hro10783
Molecular Function	GO:0019888	protein phosphatase regulator activity	10	19	0.0028	0.0593	Hro25749,Hro04996,Hro10037,Hro23076,Hro18065,novel.21198,Hro26321,Hro01314,Hro10783,Hro00729
Cellular Component	GO:0010287	plastoglobule	18	44	0.00283	0.0597	Hro15449,Hro03197,Hro25937,Hro17106,Hro23785,Hro27848,Hro05271,Hro25603,Hro08262,Hro23864,Hro03187,Hro03604,Hro24335,Hro09306,Hro24668,Hro29468,Hro04633,Hro02241
Molecular Function	GO:0022890	inorganic cation transmembrane transporter activity	104	377	0.00285	0.0598	Hro28781,Hro19777,Hro27371,Hro18350,Hro21379,Hro13198,Hro15830,Hro20269,Hro10970,Hro17644,Hro28686,Hro05117,Hro22893,Hro22896,Hro12941,novel.21686,Hro03166,Hro19107,Hro14086,Hro23061,Hro01894,Hro23487,Hro26196,Hro23163,Hro04532,Hro01957,Hro23071,Hro03167,Hro00832,Hro12100,Hro17397,Hro18192,Hro15849,Hro11227,Hro22212,Hro26608,Hro16089,Hro01602,Hro09491,Hro17139,Hro15662,Hro26302,Hro22470,Hro27866,…
Biological Process	GO:0008361	regulation of cell size	11	22	0.00292	0.061	Hro17289,Hro18731,Hro16773,Hro21043,Hro11405,Hro10841,Hro00854,Hro01336,Hro11468,Hro14320,Hro11896
Biological Process	GO:0006546	glycine catabolic process	7	11	0.00306	0.0625	Hro19457,Hro13933,Hro19886,Hro00931,Hro01692,Hro14002,Hro18355
Biological Process	GO:0006557	S-adenosylmethioninamine biosynthetic process	7	11	0.00306	0.0625	Hro00086,Hro14693,Hro12991,Hro01459,Hro24951,Hro07181,Hro19223
Biological Process	GO:0018958	phenol-containing compound metabolic process	7	11	0.00306	0.0625	Hro26925,Hro15997,Hro04909,Hro17691,Hro13155,Hro27598,Hro06384
Biological Process	GO:0046499	S-adenosylmethioninamine metabolic process	7	11	0.00306	0.0625	Hro19223,Hro07181,Hro24951,Hro01459,Hro00086,Hro14693,Hro12991
Biological Process	GO:0009309	amine biosynthetic process	17	41	0.00311	0.0629	Hro13162,Hro07181,Hro24951,Hro02444,Hro14088,Hro02924,Hro17684,Hro03495,Hro12991,Hro09966,Hro27038,Hro06286,Hro19223,Hro05376,Hro01459,Hro00086,Hro14693
Biological Process	GO:0042401	cellular biogenic amine biosynthetic process	17	41	0.00311	0.0629	Hro02444,Hro14088,Hro07181,Hro13162,Hro24951,Hro27038,Hro06286,Hro19223,Hro05376,Hro00086,Hro14693,Hro01459,Hro02924,Hro03495,Hro17684,Hro09966,Hro12991
Biological Process	GO:0022900	electron transport chain	24	65	0.00321	0.0645	Hro15019,Hro27220,Hro00872,Hro14399,Hro08177,Hro29399,Hro11656,Hro06953,Hro24273,Hro09583,Hro00297,Hro27744,Hro17238,Hro04787,Hro05557,Hro06321,Hro14492,Hro17980,Hro09170,Hro12770,Hro26302,Hro18284,novel.24779,Hro27743
Molecular Function	GO:0015293	symporter activity	24	65	0.00321	0.0645	Hro11580,Hro08226,Hro00785,Hro23508,Hro27423,Hro20794,Hro23878,Hro25325,Hro00425,Hro13541,Hro26713,novel.29532,Hro01133,Hro07020,Hro25483,Hro25326,Hro16822,Hro21372,Hro21896,Hro26870,Hro26608,Hro20269,Hro18892,Hro09854
Biological Process	GO:0098656	anion transmembrane transport	43	135	0.00328	0.0654	Hro27890,Hro23349,Hro03750,Hro23825,Hro15704,Hro21896,Hro08573,Hro16796,Hro16497,Hro19988,Hro27764,Hro16770,Hro03206,Hro29186,Hro09722,Hro08755,Hro17910,Hro27423,Hro15800,Hro23308,Hro24328,Hro14903,Hro21528,Hro22190,novel.23117,Hro18816,Hro05632,Hro01503,Hro08372,Hro28848,Hro18695,Hro27816,Hro14391,Hro19741,Hro27853,novel.1458,Hro27424,Hro12189,Hro11457,Hro22492,Hro27425,Hro06280,Hro20794
Molecular Function	GO:0015077	monovalent inorganic cation transmembrane transporter activity	76	265	0.00342	0.0681	Hro22896,Hro22893,Hro19107,Hro14086,novel.21686,Hro23487,Hro01894,Hro23061,Hro23163,Hro04532,Hro01957,Hro27371,Hro19777,Hro18350,Hro21379,Hro10970,Hro28686,Hro15830,Hro20269,Hro01602,Hro09491,Hro16089,Hro17139,Hro04494,Hro15662,Hro26302,Hro22470,Hro05715,Hro03192,novel.10060,Hro00832,Hro23071,Hro17397,Hro18192,Hro26608,Hro22212,Hro12081,Hro14434,Hro22194,Hro12105,Hro06321,Hro21372,Hro17831,Hro002…
Molecular Function	GO:0016709	oxidoreductase activity, acting on paired donors, with incorporation or reduction of molecular oxygen, NAD(P)H as one donor, and incorporation of one atom of oxygen	40	124	0.00347	0.0684	Hro12723,Hro09526,Hro18619,Hro15359,Hro10486,Hro14906,Hro20826,Hro10274,Hro09016,Hro21629,Hro01664,Hro09166,Hro23816,Hro04260,Hro28849,Hro11263,Hro28357,Hro08475,Hro16880,Hro05212,Hro05839,Hro27955,Hro02167,Hro23802,Hro28478,Hro05315,Hro28294,Hro17208,Hro26966,Hro07880,Hro18905,Hro21566,Hro22644,Hro26039,Hro03195,Hro23805,Hro24425,Hro00345,Hro23804,Hro23803
Molecular Function	GO:0016798	hydrolase activity, acting on glycosyl bonds	150	571	0.00346	0.0684	Hro08313,Hro00161,Hro12111,Hro03188,Hro16800,Hro19855,Hro05916,Hro24229,Hro27843,Hro01571,Hro16893,Hro01437,Hro21197,Hro07108,Hro25840,Hro00992,Hro24040,Hro25303,Hro22741,Hro27052,Hro04727,Hro03097,Hro20590,Hro04832,Hro00905,Hro05408,Hro15997,Hro28774,Hro10610,Hro04362,Hro10928,Hro00779,Hro03065,Hro03319,Hro21695,Hro28656,Hro13389,Hro29381,Hro00219,Hro07481,Hro06701,novel.11363,Hro16906,Hro05946,…
Molecular Function	GO:0015297	antiporter activity	48	155	0.0037	0.0725	Hro07604,Hro26149,Hro19549,Hro24456,Hro20897,Hro18695,Hro26319,Hro19274,Hro15830,Hro22988,Hro07029,Hro09192,Hro20479,Hro06431,Hro01894,Hro12082,Hro27425,Hro14434,Hro17831,Hro07373,Hro16911,Hro17468,Hro20481,Hro21578,Hro23518,Hro22105,Hro12548,Hro23071,Hro27890,Hro17397,Hro04763,Hro26646,Hro01810,Hro10121,Hro22936,Hro00995,Hro01959,Hro19367,Hro10964,Hro01811,Hro08755,Hro21580,Hro29186,Hro19550,Hro…
Biological Process	GO:0042455	ribonucleoside biosynthetic process	18	45	0.00379	0.074	Hro19223,Hro28668,Hro01459,Hro14693,Hro00086,Hro23429,Hro27965,Hro07712,Hro12991,Hro03414,Hro15806,Hro18945,Hro21692,Hro26028,Hro07181,Hro15444,Hro27028,Hro24951
Cellular Component	GO:0045261	proton-transporting ATP synthase complex, catalytic core F(1)	8	14	0.00387	0.0753	Hro10970,Hro01957,Hro04532,Hro21916,Hro05715,Hro12081,Hro27371,Hro22194
Cellular Component	GO:0033177	proton-transporting two-sector ATPase complex, proton-transporting domain	14	32	0.00395	0.0764	Hro14086,Hro07004,Hro14401,Hro01872,Hro28928,Hro01602,Hro23737,Hro03192,Hro02687,Hro25448,Hro23163,Hro03196,Hro09944,Hro23487
Molecular Function	GO:0004180	carboxypeptidase activity	24	66	0.00404	0.0778	Hro25859,Hro14182,Hro21491,Hro19874,Hro14180,Hro20080,Hro14446,Hro08299,Hro22257,Hro17260,Hro23003,Hro00834,Hro23168,Hro09937,Hro27698,Hro27694,Hro14181,Hro04255,Hro03801,Hro27697,Hro19247,novel.29197,Hro26736,Hro07787
Biological Process	GO:0044765	single-organism transport	229	911	0.00412	0.079	Hro00066,Hro18192,Hro18731,Hro22619,Hro20497,Hro17594,Hro11923,Hro22212,Hro26608,Hro12964,Hro23825,Hro17864,Hro12097,Hro22094,Hro26646,Hro01810,Hro07123,Hro25490,Hro02421,Hro14300,Hro15662,Hro01375,Hro27515,Hro01811,Hro10964,Hro09491,Hro07579,Hro01602,Hro07020,Hro13163,Hro01682,Hro03229,Hro27212,Hro19745,Hro14391,Hro13372,Hro08722,Hro07911,Hro10970,Hro19274,Hro20269,Hro27371,Hro09192,Hro21528,Hro…
Biological Process	GO:0030245	cellulose catabolic process	13	29	0.0042	0.0796	Hro16802,Hro11429,Hro24255,Hro03736,Hro11555,Hro24622,Hro05408,Hro07481,Hro22218,Hro15803,Hro12150,Hro12111,Hro27447
Biological Process	GO:0051275	beta-glucan catabolic process	13	29	0.0042	0.0796	Hro11429,Hro16802,Hro24255,Hro24622,Hro11555,Hro05408,Hro03736,Hro12150,Hro12111,Hro27447,Hro22218,Hro07481,Hro15803
Biological Process	GO:0098660	inorganic ion transmembrane transport	59	199	0.0042	0.0796	Hro01872,Hro23737,Hro01602,Hro01693,Hro16770,Hro01932,Hro17910,Hro16454,Hro15662,Hro03196,Hro27423,Hro28598,Hro00930,Hro03192,Hro05715,Hro00832,Hro12100,Hro28346,Hro14401,Hro18192,Hro06609,Hro22212,Hro26608,Hro02687,Hro10051,Hro22113,Hro12105,Hro22194,Hro12081,Hro19741,Hro14086,Hro19107,Hro21372,Hro23061,Hro09944,Hro19469,Hro12949,Hro23487,Hro26196,Hro25448,novel.9107,Hro11951,Hro01957,Hro04532,H…
Biological Process	GO:0045490	pectin catabolic process	33	99	0.00427	0.08	Hro23672,Hro08557,Hro05583,Hro01213,Hro26842,novel.6121,Hro01280,Hro19717,Hro08370,Hro15821,Hro09772,Hro27259,Hro28325,Hro11328,Hro07356,Hro03734,Hro06220,Hro19423,Hro24598,Hro27956,Hro28287,Hro00580,Hro07418,Hro08772,Hro00539,Hro17496,Hro23191,Hro22641,Hro27808,Hro15354,Hro10230,Hro23232,Hro12731
Biological Process	GO:0098655	cation transmembrane transport	63	215	0.00427	0.08	Hro28928,Hro17481,Hro19777,Hro27371,Hro11265,Hro18350,Hro07004,Hro08738,Hro21379,Hro24391,Hro21916,Hro20269,Hro10970,Hro28686,Hro17683,Hro12081,Hro22194,Hro12105,Hro21372,Hro19107,Hro14086,Hro19469,Hro12949,Hro09944,Hro23061,Hro17752,Hro23487,novel.9107,Hro25448,Hro26196,Hro27425,Hro23163,Hro04532,Hro11951,Hro01957,Hro00832,Hro17645,Hro12100,Hro28346,Hro14401,Hro18192,Hro06609,Hro10051,Hro26608,H…
Biological Process	GO:1903825	organic acid transmembrane transport	30	88	0.00433	0.08	Hro24328,Hro23308,Hro23349,Hro27890,Hro14903,Hro23825,Hro21528,Hro22190,novel.23117,Hro08372,Hro15704,Hro16796,Hro27816,Hro21896,Hro16497,Hro18695,Hro28848,Hro14391,Hro19988,Hro27853,Hro03206,Hro29186,Hro08755,Hro27424,Hro27425,Hro12189,Hro22492,Hro06280,Hro20794,Hro15800
Biological Process	GO:1905039	carboxylic acid transmembrane transport	30	88	0.00433	0.08	Hro27890,Hro14903,Hro23349,Hro23308,Hro24328,novel.23117,Hro22190,Hro21528,Hro23825,Hro15704,Hro08372,Hro19988,Hro14391,Hro18695,Hro28848,Hro16796,Hro27816,Hro21896,Hro16497,Hro27853,Hro03206,Hro27424,Hro08755,Hro29186,Hro22492,Hro12189,Hro27425,Hro20794,Hro15800,Hro06280
Molecular Function	GO:0016831	carboxy-lyase activity	30	88	0.00433	0.08	Hro27058,Hro20867,Hro24951,Hro09627,Hro07181,Hro22759,Hro11539,Hro22237,Hro19071,Hro14088,novel.20015,Hro12991,Hro26950,Hro22438,Hro03495,Hro01254,Hro07979,Hro07811,Hro18761,Hro14693,Hro00086,Hro28409,Hro10804,Hro01459,Hro22855,Hro10923,Hro28201,Hro19223,Hro05391,Hro24704
Molecular Function	GO:0070180	large ribosomal subunit rRNA binding	9	17	0.00434	0.08	Hro17367,Hro19883,Hro17057,Hro00928,Hro05560,Hro27222,Hro01696,Hro11858,Hro17248
Biological Process	GO:0002237	response to molecule of bacterial origin	6	9	0.00451	0.081	Hro06384,Hro13155,Hro17691,Hro25585,Hro26816,Hro04909
Biological Process	GO:0008202	steroid metabolic process	25	70	0.00444	0.081	Hro10112,Hro14705,Hro18057,Hro22993,Hro00955,Hro19431,Hro25400,Hro05107,Hro29235,Hro24425,Hro04354,Hro04291,Hro23090,Hro09495,Hro15317,Hro26275,Hro02355,Hro18619,Hro20268,Hro24552,Hro26899,Hro24450,Hro01666,Hro01539,Hro28968
Biological Process	GO:0035303	regulation of dephosphorylation	10	20	0.00453	0.081	Hro18065,novel.21198,Hro01314,Hro26321,Hro25749,Hro04996,Hro23076,Hro10037,Hro00729,Hro10783
Biological Process	GO:0044106	cellular amine metabolic process	23	63	0.00456	0.081	Hro12991,Hro09966,Hro03422,Hro03495,Hro17684,Hro02924,Hro14693,Hro00086,Hro01459,Hro05376,Hro19223,Hro27038,Hro06286,Hro26531,Hro23492,Hro09846,Hro24951,Hro09627,Hro07181,Hro13162,Hro14088,Hro25439,Hro02444
Biological Process	GO:0044712	single-organism catabolic process	103	378	0.00445	0.081	Hro06419,Hro26401,Hro02089,Hro03495,Hro05228,Hro06995,Hro04708,Hro22824,Hro13406,Hro14398,Hro15431,Hro23870,Hro27028,Hro13570,Hro26896,Hro18355,Hro10292,Hro04208,Hro05233,Hro23270,Hro00931,Hro27950,Hro27445,Hro24541,Hro01692,Hro19313,Hro21836,Hro06148,Hro14670,Hro23340,Hro11950,Hro25478,Hro18769,Hro28225,Hro12851,Hro19457,Hro29231,Hro05046,Hro02929,Hro22825,Hro05885,Hro23170,Hro02260,Hro24105,Hro…
Biological Process	GO:0051513	regulation of monopolar cell growth	6	9	0.00451	0.081	Hro03640,Hro08477,Hro29303,Hro23988,Hro03673,Hro28694
Cellular Component	GO:0033179	proton-transporting V-type ATPase, V0 domain	10	20	0.00453	0.081	Hro01872,Hro28928,Hro23737,Hro14401,Hro07004,Hro03196,Hro23487,Hro03192,Hro02687,Hro25448
Molecular Function	GO:0003854	3-beta-hydroxy-delta5-steroid dehydrogenase activity	6	9	0.00451	0.081	Hro29235,Hro18057,Hro01666,Hro00955,Hro19431,Hro28968
Molecular Function	GO:0004185	serine-type carboxypeptidase activity	23	63	0.00456	0.081	Hro03801,Hro04255,Hro14181,Hro27694,Hro27698,Hro09937,Hro23168,Hro26736,novel.29197,Hro19247,Hro27697,Hro22257,Hro08299,Hro14446,Hro20080,Hro14180,Hro19874,Hro21491,Hro25859,Hro14182,Hro00834,Hro23003,Hro17260
Cellular Component	GO:0046658	anchored component of plasma membrane	31	92	0.00459	0.0813	Hro22432,Hro24001,Hro06550,Hro27476,Hro25307,Hro27409,Hro03661,Hro28683,Hro27052,Hro20978,Hro09353,Hro04297,Hro19855,novel.3570,Hro27031,Hro21909,Hro24229,Hro20506,Hro18321,Hro07511,Hro17109,Hro05916,Hro08625,Hro28579,Hro24156,Hro00792,Hro01217,Hro05264,Hro14275,Hro20184,Hro27645
Biological Process	GO:0072522	purine-containing compound biosynthetic process	40	126	0.00474	0.0836	Hro12991,Hro07712,Hro09491,Hro01602,Hro05715,Hro00086,Hro01459,Hro23549,Hro19223,Hro18118,Hro14873,Hro07181,Hro00832,Hro22113,Hro12724,Hro18945,Hro27965,Hro14086,Hro19107,Hro06782,Hro22194,Hro12081,Hro28668,Hro04532,Hro01957,Hro14693,Hro23163,Hro09944,Hro28450,Hro27028,Hro24951,Hro19777,Hro15444,Hro27371,Hro21916,Hro19618,Hro26028,Hro28686,Hro10970,Hro15806
Biological Process	GO:0072593	reactive oxygen species metabolic process	42	134	0.00499	0.0877	Hro09288,Hro22391,Hro23427,Hro18420,Hro04358,Hro12480,Hro17650,Hro15691,Hro14234,Hro04986,Hro22483,novel.10949,Hro25138,Hro07275,Hro06436,Hro02698,Hro20587,Hro25814,Hro01268,Hro24205,Hro03351,Hro26156,Hro02476,Hro00831,Hro23722,Hro12157,novel.5042,Hro23891,Hro25081,Hro08274,Hro01970,Hro28946,Hro28027,Hro14941,Hro20751,Hro11202,Hro03352,Hro08278,Hro26252,Hro06985,Hro07221,Hro08275
Biological Process	GO:0030244	cellulose biosynthetic process	20	53	0.00515	0.09	Hro06356,Hro01361,Hro06824,Hro02402,Hro15997,Hro22989,Hro13461,Hro15515,Hro01360,Hro18046,Hro26259,Hro10119,Hro25105,Hro28175,Hro15276,Hro11281,Hro14551,Hro24178,Hro23439,Hro02184
Cellular Component	GO:0005740	mitochondrial envelope	63	217	0.00536	0.0933	Hro15491,Hro24273,Hro19196,Hro15766,Hro17337,Hro19574,Hro23767,Hro25108,Hro10910,Hro08177,Hro24152,Hro26302,Hro04494,novel.10060,Hro23371,Hro28080,Hro09170,Hro21984,Hro28826,Hro11579,Hro26256,Hro01602,Hro18313,Hro01585,Hro27744,Hro15023,Hro17139,Hro22650,Hro09173,Hro01006,Hro27996,Hro21916,Hro29399,Hro28686,Hro10970,Hro00872,Hro14399,Hro06360,Hro04783,Hro11744,Hro13293,Hro28625,Hro09944,novel.247…
Molecular Function	GO:0050662	coenzyme binding	98	360	0.00558	0.0968	Hro07880,Hro07195,Hro06704,Hro23498,Hro24383,Hro09642,Hro27014,Hro08219,Hro26058,Hro03877,Hro12146,Hro08438,Hro17371,Hro02085,Hro29371,Hro18866,Hro10665,Hro06964,Hro25519,Hro09166,Hro01664,Hro23816,Hro21209,Hro24167,Hro19219,Hro15637,Hro09439,Hro28849,Hro09113,Hro29500,Hro02248,Hro24962,Hro28310,Hro06524,Hro03193,Hro16813,Hro15192,Hro01618,Hro23703,Hro24552,Hro05123,Hro13719,Hro02995,Hro26266,Hro…
Biological Process	GO:0006597	spermine biosynthetic process	7	12	0.00598	0.0984	Hro19223,Hro07181,Hro01459,Hro24951,Hro14693,Hro12991,Hro00086
Biological Process	GO:0008215	spermine metabolic process	7	12	0.00598	0.0984	Hro07181,Hro19223,Hro14693,Hro00086,Hro12991,Hro24951,Hro01459
Biological Process	GO:0008610	lipid biosynthetic process	109	406	0.00574	0.0984	Hro15714,Hro27113,Hro12241,Hro10403,Hro03350,Hro09495,Hro19870,Hro24742,Hro27592,Hro12719,Hro26445,Hro21629,Hro03457,Hro12237,Hro21208,Hro11439,Hro10482,Hro00912,Hro05107,Hro00029,Hro16662,Hro10818,Hro19987,Hro27076,Hro04354,Hro18126,Hro05839,Hro26719,Hro24205,Hro15317,Hro29258,Hro17937,Hro11336,Hro05403,Hro14235,Hro18952,Hro28802,Hro28968,Hro17291,Hro05629,Hro13746,Hro01666,Hro19431,Hro26764,Hro…
Biological Process	GO:0009071	serine family amino acid catabolic process	7	12	0.00598	0.0984	Hro01692,Hro18355,Hro14002,Hro13933,Hro19457,Hro00931,Hro19886
Biological Process	GO:0010393	galacturonan metabolic process	44	143	0.00599	0.0984	Hro27259,Hro09772,Hro15821,Hro07356,Hro28325,Hro11328,Hro03734,Hro24190,Hro19423,Hro06220,Hro06184,Hro08557,Hro23672,Hro01213,Hro05583,Hro24344,Hro15010,Hro19717,Hro08370,Hro01280,Hro18617,novel.6121,Hro26842,Hro00539,Hro08772,Hro02341,Hro17496,Hro12623,Hro27808,Hro02946,Hro15354,Hro23191,Hro22641,Hro12731,Hro07196,Hro23232,Hro03634,Hro10230,Hro27956,Hro24598,Hro28287,Hro07418,Hro17971,Hro00580
Biological Process	GO:0042278	purine nucleoside metabolic process	19	50	0.00578	0.0984	Hro28668,Hro00086,Hro14693,Hro16954,Hro01459,Hro13389,Hro19223,Hro27965,Hro12991,Hro07712,Hro26028,Hro12355,Hro18945,Hro15806,Hro18868,Hro27028,Hro24951,Hro15444,Hro07181
Biological Process	GO:0042743	hydrogen peroxide metabolic process	32	97	0.00577	0.0984	Hro20751,Hro03352,Hro08278,Hro23891,Hro08274,Hro01970,Hro28027,Hro28946,Hro14941,Hro07221,Hro06985,Hro08275,Hro26156,Hro03351,Hro12157,novel.5042,Hro00831,Hro23722,Hro07275,Hro06436,Hro02698,Hro04986,novel.10949,Hro25814,Hro20587,Hro23427,Hro18420,Hro09288,Hro17650,Hro15691,Hro14234,Hro04358
Biological Process	GO:0045488	pectin metabolic process	44	143	0.00599	0.0984	Hro03634,Hro23232,Hro10230,Hro12731,Hro07196,Hro22641,Hro23191,Hro15354,Hro27808,Hro02946,Hro12623,Hro17496,Hro02341,Hro08772,Hro00539,Hro00580,Hro17971,Hro07418,Hro28287,Hro24598,Hro27956,Hro06220,Hro06184,Hro19423,Hro24190,Hro28325,Hro03734,Hro11328,Hro07356,Hro15821,Hro09772,Hro27259,novel.6121,Hro26842,Hro01280,Hro18617,Hro19717,Hro08370,Hro24344,Hro15010,Hro05583,Hro01213,Hro23672,Hro08557
Biological Process	GO:0098662	inorganic cation transmembrane transport	55	186	0.0059	0.0984	Hro12100,Hro28346,Hro14401,Hro00832,Hro10051,Hro02687,Hro26608,Hro22212,Hro22113,Hro18192,Hro06609,Hro01693,Hro01872,Hro01602,Hro23737,Hro05715,Hro03192,Hro16454,Hro15662,Hro03196,Hro01932,Hro00930,Hro28598,Hro11265,Hro18350,Hro07004,Hro28928,Hro17481,Hro19777,Hro27371,Hro20269,Hro24391,Hro21916,Hro10970,Hro28686,Hro17683,Hro21379,Hro21372,Hro19107,Hro14086,Hro12081,Hro12105,Hro22194,Hro25448,nov…
Cellular Component	GO:0005747	mitochondrial respiratory chain complex I	13	30	0.00597	0.0984	Hro10075,Hro16978,Hro28080,Hro09170,Hro11579,Hro15766,Hro27996,Hro18313,Hro04787,Hro25108,Hro14399,Hro14492,Hro08177
Cellular Component	GO:0005794	Golgi apparatus	158	613	0.00596	0.0984	Hro14176,Hro06174,Hro23974,Hro22762,Hro17971,Hro13791,Hro12623,Hro23078,Hro02341,Hro08022,Hro28932,Hro19745,Hro01258,Hro19443,Hro10112,Hro12591,Hro28565,Hro17637,Hro22085,Hro01807,Hro13163,Hro22761,Hro23976,Hro10657,Hro06702,Hro17797,Hro21067,Hro17910,Hro24344,Hro23521,Hro25770,Hro02579,Hro11225,Hro16120,Hro21215,Hro19120,Hro18639,Hro14419,Hro15905,Hro05229,Hro22619,Hro08760,Hro03065,Hro10995,Hro…
Cellular Component	GO:0030964	NADH dehydrogenase complex	13	30	0.00597	0.0984	Hro18313,Hro25108,Hro04787,Hro08177,Hro14492,Hro14399,Hro28080,Hro09170,Hro16978,Hro10075,Hro11579,Hro27996,Hro15766
Cellular Component	GO:0045271	respiratory chain complex I	13	30	0.00597	0.0984	Hro18313,Hro25108,Hro04787,Hro14492,Hro08177,Hro14399,Hro09170,Hro28080,Hro16978,Hro10075,Hro11579,Hro27996,Hro15766
Molecular Function	GO:0004014	adenosylmethionine decarboxylase activity	7	12	0.00598	0.0984	Hro01459,Hro24951,Hro14693,Hro00086,Hro12991,Hro19223,Hro07181
Biological Process	GO:1901606	alpha-amino acid catabolic process	16	40	0.00618	0.101	Hro03422,Hro02476,Hro03495,Hro01692,Hro09929,Hro00931,Hro19886,Hro26401,Hro18355,Hro05885,Hro02929,Hro19457,Hro14002,Hro17566,Hro14088,Hro13933
Molecular Function	GO:0070008	serine-type exopeptidase activity	24	68	0.00621	0.101	Hro26736,novel.29197,Hro27697,Hro19247,Hro14181,Hro04255,Hro03801,Hro27694,Hro27698,Hro23168,Hro09937,Hro00834,Hro23003,Hro17260,Hro22257,novel.18787,Hro20080,Hro08299,Hro14446,Hro19874,Hro14180,Hro25859,Hro14182,Hro21491
Biological Process	GO:1902600	hydrogen ion transmembrane transport	30	90	0.00624	0.101	Hro14401,Hro07004,Hro19777,Hro28928,Hro00832,Hro27371,Hro22212,Hro02687,Hro21916,Hro28686,Hro22113,Hro10970,Hro18192,Hro14086,Hro19107,Hro01872,Hro22194,Hro12105,Hro23737,Hro12081,Hro01602,Hro03192,Hro25448,Hro05715,Hro01957,Hro04532,Hro23163,Hro09944,Hro03196,Hro23487
Biological Process	GO:0006790	sulfur compound metabolic process	76	271	0.00628	0.102	Hro11734,Hro05889,Hro07181,Hro10910,Hro04281,Hro07606,Hro11333,Hro06096,Hro01231,Hro10905,Hro07916,Hro11556,Hro14543,Hro12991,Hro17630,Hro06148,Hro19224,Hro14148,Hro19223,Hro13570,Hro10438,Hro18868,Hro00375,Hro21604,Hro23270,Hro23787,Hro08292,Hro00684,Hro19473,Hro05417,Hro12355,Hro27706,Hro16489,Hro28343,Hro17560,Hro08123,Hro16676,Hro06940,Hro19870,Hro16947,Hro02262,Hro18748,Hro17213,Hro03710,Hro…
Biological Process	GO:0006595	polyamine metabolic process	12	27	0.00639	0.103	Hro12991,Hro09846,Hro24951,Hro03495,Hro07181,Hro14693,Hro00086,Hro01459,Hro14088,Hro19223,Hro02444,Hro26531
Biological Process	GO:0019288	isopentenyl diphosphate biosynthetic process, methylerythritol 4-phosphate pathway	5	7	0.0065	0.103	Hro14118,Hro03457,Hro05629,Hro27293,Hro27652
Biological Process	GO:0046128	purine ribonucleoside metabolic process	18	47	0.00649	0.103	Hro07712,Hro12991,Hro27965,Hro01459,Hro16954,Hro00086,Hro14693,Hro28668,Hro19223,Hro27028,Hro24951,Hro18868,Hro07181,Hro15444,Hro26028,Hro15806,Hro18945,Hro12355
Biological Process	GO:0046189	phenol-containing compound biosynthetic process	5	7	0.0065	0.103	Hro17691,Hro13155,Hro27598,Hro06384,Hro04909
Cellular Component	GO:0000275	mitochondrial proton-transporting ATP synthase complex, catalytic core F(1)	5	7	0.0065	0.103	Hro21916,Hro10970,Hro04532,Hro12081,Hro22194
Molecular Function	GO:0004075	biotin carboxylase activity	5	7	0.0065	0.103	Hro28802,Hro23872,Hro00912,Hro19870,Hro19473
Biological Process	GO:0008272	sulfate transport	8	15	0.00675	0.105	Hro23608,Hro27171,Hro24038,Hro19741,Hro03346,Hro28658,Hro06254,Hro12097
Biological Process	GO:0008299	isoprenoid biosynthetic process	28	83	0.00672	0.105	Hro17291,Hro23384,Hro21629,Hro18369,Hro03457,Hro13746,Hro27652,Hro19574,Hro05629,Hro24205,Hro24552,Hro00006,Hro05403,Hro27592,Hro23352,Hro24742,Hro09495,Hro05098,Hro14286,Hro27076,Hro06890,Hro13990,Hro20552,Hro02551,Hro16662,Hro14118,Hro16040,Hro27293
Molecular Function	GO:0008271	secondary active sulfate transmembrane transporter activity	8	15	0.00675	0.105	Hro03346,Hro19741,Hro28658,Hro06254,Hro12097,Hro24038,Hro27171,Hro23608
Molecular Function	GO:0015116	sulfate transmembrane transporter activity	8	15	0.00675	0.105	Hro23608,Hro27171,Hro24038,Hro28658,Hro06254,Hro12097,Hro03346,Hro19741
Biological Process	GO:0006575	cellular modified amino acid metabolic process	32	98	0.00683	0.106	Hro03710,Hro11556,Hro07916,Hro18748,Hro16947,Hro14513,Hro07304,Hro22359,Hro08593,Hro28266,Hro06148,Hro20234,Hro23270,Hro05417,Hro01597,Hro12355,Hro15394,Hro26368,Hro18868,Hro13570,Hro20859,Hro23327,Hro21337,Hro14843,Hro03303,novel.964,Hro01396,Hro07860,Hro28343,Hro01826,Hro08410,Hro25069
Molecular Function	GO:0046933	proton-transporting ATP synthase activity, rotational mechanism	9	18	0.00703	0.109	Hro22194,Hro12081,Hro27371,Hro21916,Hro05715,Hro01957,Hro28686,Hro04532,Hro10970
Biological Process	GO:0033692	cellular polysaccharide biosynthetic process	39	125	0.00722	0.111	Hro20518,Hro25105,Hro24344,Hro10119,Hro00099,Hro18617,Hro18046,Hro12304,Hro15515,Hro24178,Hro15276,Hro28761,Hro06184,Hro06824,Hro06356,Hro27981,Hro22989,Hro13461,Hro00166,Hro13265,Hro17971,Hro28175,Hro21621,Hro26259,Hro01360,Hro02184,Hro18819,Hro23439,Hro14551,Hro11281,Hro13400,Hro02402,Hro15613,Hro24973,Hro16188,Hro01361,Hro02341,Hro08070,Hro15997
Biological Process	GO:0006099	tricarboxylic acid cycle	19	51	0.00739	0.112	Hro27769,Hro02248,Hro08230,Hro24704,Hro15092,Hro25641,Hro04037,Hro16639,Hro29371,Hro15444,Hro22759,Hro08828,Hro24695,Hro16574,Hro26080,Hro10905,Hro28095,Hro15152,Hro27207
Biological Process	GO:0006101	citrate metabolic process	19	51	0.00739	0.112	Hro10905,Hro28095,Hro15152,Hro27207,Hro16639,Hro04037,Hro29371,Hro08828,Hro22759,Hro15444,Hro24695,Hro16574,Hro26080,Hro02248,Hro08230,Hro15092,Hro24704,Hro25641,Hro27769
Biological Process	GO:0009163	nucleoside biosynthetic process	19	51	0.00739	0.112	Hro26028,Hro21692,Hro15806,Hro18945,Hro03414,Hro24951,Hro27028,Hro15444,Hro07181,Hro14693,Hro00086,Hro01459,Hro28668,Hro19223,Hro12991,Hro07712,Hro05035,Hro27965,Hro23429
Biological Process	GO:0044282	small molecule catabolic process	34	106	0.00734	0.112	Hro12560,Hro18769,Hro19266,Hro02476,Hro03422,Hro09929,Hro01692,Hro19886,Hro00931,Hro14002,Hro17566,Hro02995,Hro12265,Hro14088,Hro00732,Hro13963,Hro02929,Hro04037,Hro05885,Hro19457,Hro18567,Hro29381,Hro12938,Hro09647,Hro03495,Hro02089,Hro15560,Hro26401,Hro06419,Hro13933,Hro01599,Hro18355,Hro17937,Hro22592
Biological Process	GO:1901659	glycosyl compound biosynthetic process	19	51	0.00739	0.112	Hro19223,Hro14693,Hro00086,Hro01459,Hro28668,Hro23429,Hro12991,Hro07712,Hro05035,Hro27965,Hro15806,Hro18945,Hro03414,Hro21692,Hro26028,Hro07181,Hro15444,Hro24951,Hro27028
Biological Process	GO:0006733	oxidoreduction coenzyme metabolic process	46	153	0.00802	0.121	Hro17154,Hro23340,Hro18769,Hro25509,Hro27950,Hro21359,Hro25924,Hro06642,Hro20910,Hro12265,novel.8710,Hro17120,Hro24510,Hro16295,Hro19574,Hro07688,Hro18972,Hro08178,Hro24861,Hro01754,Hro00766,Hro03197,Hro24191,Hro22201,Hro02260,Hro09000,Hro03754,Hro10963,Hro00965,Hro29321,Hro28073,Hro00270,Hro24116,Hro12168,Hro04208,Hro21377,Hro06953,Hro16370,Hro13406,Hro29241,Hro13945,Hro15431,Hro14398,Hro23870,H…
Biological Process	GO:0009063	cellular amino acid catabolic process	16	41	0.00814	0.123	Hro09929,Hro01692,Hro03495,Hro03422,Hro02476,Hro19886,Hro26401,Hro00931,Hro17566,Hro14002,Hro14088,Hro13933,Hro18355,Hro19457,Hro02929,Hro05885
Biological Process	GO:0007017	microtubule-based process	62	217	0.00828	0.123	Hro11767,Hro16053,Hro00354,Hro24368,Hro17364,Hro23371,Hro25459,Hro16466,Hro24183,Hro09730,Hro04932,Hro05550,Hro07792,Hro11248,Hro07480,Hro29295,Hro24168,Hro22772,Hro07815,Hro02749,Hro08943,Hro04202,Hro11965,Hro25136,Hro07387,Hro22524,Hro05897,Hro17381,Hro27878,Hro05245,Hro16139,Hro11918,Hro01327,Hro24513,Hro23404,Hro27572,Hro27434,Hro22514,Hro25828,Hro27574,Hro14442,Hro00814,Hro10628,Hro20140,Hro…
Biological Process	GO:0042180	cellular ketone metabolic process	18	48	0.00833	0.123	Hro13155,Hro29381,Hro00965,Hro12560,Hro04909,Hro17691,Hro06384,Hro00270,Hro03422,Hro25439,Hro16370,Hro03176,Hro19574,Hro04037,Hro01754,Hro26925,Hro23492,Hro15997
Biological Process	GO:0044275	cellular carbohydrate catabolic process	20	55	0.00825	0.123	Hro11429,Hro16543,Hro12265,Hro11555,Hro24622,Hro23870,Hro05408,Hro01599,Hro12150,Hro12111,Hro22218,Hro07481,Hro18769,Hro16802,Hro24114,Hro24255,Hro03736,Hro19266,Hro27447,Hro15803
Biological Process	GO:0051156	glucose 6-phosphate metabolic process	13	31	0.00828	0.123	Hro24510,Hro10963,Hro17120,Hro29321,Hro03754,Hro21377,Hro24191,Hro06642,Hro25924,Hro23870,Hro03197,Hro22201,Hro18972
Molecular Function	GO:0008374	O-acyltransferase activity	33	103	0.00833	0.123	Hro06891,Hro18498,Hro08022,Hro23311,Hro02923,Hro13960,Hro28034,Hro13791,Hro25937,Hro02763,Hro04997,Hro23078,Hro24945,Hro15156,Hro04573,Hro22762,Hro06940,Hro23974,Hro18819,Hro21208,Hro05229,Hro27508,Hro10403,Hro05969,Hro23976,Hro22761,Hro12304,Hro24195,Hro10366,Hro06041,Hro10367,Hro11486,Hro28565
Biological Process	GO:0009697	salicylic acid biosynthetic process	4	5	0.00884	0.125	Hro17691,Hro13155,Hro06384,Hro04909
Biological Process	GO:0010117	photoprotection	4	5	0.00884	0.125	Hro24205,Hro05557,Hro11656,Hro27220
Biological Process	GO:0019673	GDP-mannose metabolic process	4	5	0.00884	0.125	Hro23959,Hro10089,Hro28721,Hro08939
Biological Process	GO:0070813	hydrogen sulfide metabolic process	4	5	0.00884	0.125	Hro10438,Hro04018,Hro20502,Hro21604
Biological Process	GO:0070814	hydrogen sulfide biosynthetic process	4	5	0.00884	0.125	Hro04018,Hro20502,Hro21604,Hro10438
Biological Process	GO:0071484	cellular response to light intensity	4	5	0.00884	0.125	Hro05557,Hro22483,Hro27220,Hro11656
Molecular Function	GO:0003913	DNA photolyase activity	4	5	0.00884	0.125	Hro03722,Hro11058,Hro19572,Hro08546
Molecular Function	GO:0004375	glycine dehydrogenase (decarboxylating) activity	4	5	0.00884	0.125	Hro19457,Hro19886,Hro00931,Hro01692
Molecular Function	GO:0004449	isocitrate dehydrogenase (NAD+) activity	4	5	0.00884	0.125	Hro15444,Hro27769,Hro08230,Hro02248
Molecular Function	GO:0004802	transketolase activity	4	5	0.00884	0.125	Hro26056,Hro06526,Hro18925,Hro12413
Molecular Function	GO:0016642	oxidoreductase activity, acting on the CH-NH2 group of donors, disulfide as acceptor	4	5	0.00884	0.125	Hro01692,Hro00931,Hro19886,Hro19457
Molecular Function	GO:0016801	hydrolase activity, acting on ether bonds	4	5	0.00884	0.125	Hro12355,Hro07905,Hro18868,Hro27269
Molecular Function	GO:0033773	isoflavone 2'-hydroxylase activity	4	5	0.00884	0.125	Hro23805,Hro23803,Hro23804,Hro23802
Molecular Function	GO:0050321	tau-protein kinase activity	4	5	0.00884	0.125	Hro12371,Hro28222,Hro02371,Hro15303
Biological Process	GO:0044038	cell wall macromolecule biosynthetic process	15	38	0.0091	0.127	Hro12304,Hro18617,Hro06184,Hro21621,Hro24344,Hro20518,Hro17971,Hro28761,Hro13265,Hro00166,Hro08070,Hro11309,Hro02341,Hro18819,Hro19597
Biological Process	GO:0070589	cellular component macromolecule biosynthetic process	15	38	0.0091	0.127	Hro11309,Hro02341,Hro19597,Hro18819,Hro00166,Hro28761,Hro13265,Hro08070,Hro18617,Hro06184,Hro21621,Hro24344,Hro20518,Hro17971,Hro12304
Biological Process	GO:0072524	pyridine-containing compound metabolic process	46	154	0.0091	0.127	Hro24116,Hro12168,Hro28073,Hro29321,Hro10963,Hro09000,Hro03754,Hro15019,Hro23870,Hro21625,Hro11986,Hro13945,Hro14398,Hro15431,Hro29241,Hro13406,Hro21377,Hro04208,Hro06953,Hro05880,Hro20910,Hro25924,Hro21359,Hro06642,Hro27950,Hro18769,Hro25509,Hro17154,Hro23340,Hro17374,Hro02260,Hro22201,Hro03197,Hro24191,Hro00766,Hro18972,Hro24861,Hro08178,Hro16295,Hro07688,Hro17120,Hro24217,Hro24510,Hro04478,nov…
Molecular Function	GO:0008810	cellulase activity	12	28	0.00903	0.127	Hro11555,Hro24622,Hro03736,Hro12150,Hro12111,Hro27447,Hro15803,Hro22218,Hro07481,Hro11429,Hro16802,Hro24255
Biological Process	GO:0034637	cellular carbohydrate biosynthetic process	48	162	0.00922	0.127	Hro24178,Hro18120,Hro15276,Hro28761,Hro10119,Hro25105,Hro24344,Hro20518,Hro18617,Hro22654,Hro00099,Hro18046,Hro15515,Hro12304,Hro25801,Hro27981,Hro22989,Hro13461,Hro00166,Hro13265,Hro10160,Hro06184,Hro10482,Hro12718,Hro06824,Hro06356,Hro02184,Hro18819,Hro23439,Hro14551,Hro11281,Hro13400,Hro28175,Hro17971,Hro18567,Hro21621,Hro26259,Hro01360,Hro02341,Hro08070,Hro15997,Hro02402,Hro04736,Hro16648,Hro…
Biological Process	GO:0042814	monopolar cell growth	6	10	0.00923	0.127	Hro08477,Hro03640,Hro28694,Hro29303,Hro23988,Hro03673
Biological Process	GO:0043096	purine nucleobase salvage	6	10	0.00923	0.127	Hro14873,Hro19618,Hro27028,Hro23549,Hro12724,Hro18118
Molecular Function	GO:0046556	alpha-L-arabinofuranosidase activity	6	10	0.00923	0.127	Hro09060,Hro03188,Hro04265,Hro25840,Hro27843,Hro22540
Biological Process	GO:0009699	phenylpropanoid biosynthetic process	24	70	0.00928	0.127	Hro05885,Hro12911,Hro13335,Hro23146,Hro09526,Hro22209,Hro13325,Hro18296,Hro21340,Hro21159,Hro17566,Hro26401,Hro03202,Hro21566,Hro09929,Hro04260,Hro21067,Hro27598,Hro03862,Hro06313,Hro15831,Hro21066,Hro12851,Hro17560
Biological Process	GO:0009298	GDP-mannose biosynthetic process	3	3	0.00994	0.132	Hro23959,Hro28721,Hro10089
Biological Process	GO:0009954	proximal/distal pattern formation	3	3	0.00994	0.132	Hro19487,Hro01727,Hro09042
Biological Process	GO:2001293	malonyl-CoA metabolic process	3	3	0.00994	0.132	Hro19473,Hro00912,Hro19870
Biological Process	GO:2001295	malonyl-CoA biosynthetic process	3	3	0.00994	0.132	Hro00912,Hro19870,Hro19473
Cellular Component	GO:0030093	chloroplast photosystem I	3	3	0.00994	0.132	Hro06953,Hro17980,Hro15019
Molecular Function	GO:0008514	organic anion transmembrane transporter activity	41	135	0.00986	0.132	Hro23349,Hro01548,Hro27890,Hro17404,Hro09742,Hro23825,Hro22105,Hro16355,Hro15704,Hro16796,Hro21896,Hro12287,Hro19988,Hro03206,Hro29186,Hro08755,Hro21067,Hro07117,Hro15800,Hro24328,Hro23308,Hro18796,Hro18578,Hro14903,Hro22190,novel.23117,Hro08372,Hro05860,Hro27816,Hro28848,Hro18695,Hro14391,Hro27853,Hro27424,Hro27425,Hro20975,Hro12189,Hro22492,Hro06280,Hro23878,Hro20794
Molecular Function	GO:0009674	potassium:sodium symporter activity	3	3	0.00994	0.132	Hro20269,Hro26608,Hro21372
Molecular Function	GO:0016901	oxidoreductase activity, acting on the CH-OH group of donors, quinone or similar compound as acceptor	3	3	0.00994	0.132	Hro05614,Hro09922,Hro27279
Molecular Function	GO:0033946	xyloglucan-specific endo-beta-1,4-glucanase activity	3	3	0.00994	0.132	Hro21197,Hro10678,Hro17271
Molecular Function	GO:1990534	thermospermine oxidase activity	3	3	0.00994	0.132	Hro19937,Hro00989,Hro01614
Molecular Function	GO:0048037	cofactor binding	145	566	0.0101	0.134	Hro25863,Hro28294,Hro05629,Hro17710,Hro21015,Hro00826,Hro10441,Hro15444,Hro29294,Hro22653,Hro03754,Hro09784,Hro14843,Hro11600,Hro02479,Hro23996,Hro07979,Hro27777,Hro14588,Hro26950,Hro05614,Hro02043,Hro21629,Hro15510,novel.14563,novel.20015,Hro28583,Hro17213,Hro11091,Hro18733,Hro04587,Hro15359,Hro06722,Hro24938,Hro12723,Hro12714,Hro03018,Hro27009,Hro11531,Hro28919,Hro01457,Hro11263,Hro27769,Hro169…
Molecular Function	GO:0015078	hydrogen ion transmembrane transporter activity	52	179	0.0105	0.138	Hro26319,Hro21916,Hro15830,Hro28686,Hro10970,Hro19777,Hro00872,Hro28928,Hro27371,Hro11744,Hro07004,Hro01894,Hro09944,Hro23487,Hro25448,Hro04532,Hro01957,Hro23163,Hro06321,Hro12105,Hro22194,Hro14434,Hro12081,novel.21686,Hro00297,Hro14086,Hro17831,Hro19107,Hro18192,Hro22212,Hro02687,Hro22113,Hro23071,Hro00832,Hro17397,Hro14401,Hro26302,Hro03196,Hro04494,novel.10060,Hro03192,Hro05715,Hro19367,Hro009…
Molecular Function	GO:0004332	fructose-bisphosphate aldolase activity	7	13	0.0106	0.139	novel.8710,Hro27950,Hro14398,Hro08178,Hro16295,Hro03197,Hro25509
Molecular Function	GO:0044769	ATPase activity, coupled to transmembrane movement of ions, rotational mechanism	16	42	0.0106	0.139	Hro27371,Hro14401,Hro07004,Hro18192,Hro28686,Hro10970,Hro22212,Hro21916,Hro12105,Hro22194,Hro12081,Hro03196,Hro01957,Hro04532,Hro03192,Hro05715
Cellular Component	GO:0098798	mitochondrial protein complex	31	97	0.0107	0.14	Hro14399,Hro08177,Hro00872,Hro25108,Hro28686,Hro23767,Hro10970,Hro21916,Hro15766,Hro01006,Hro27996,Hro17337,Hro22650,Hro14086,Hro28893,Hro18313,Hro01585,Hro00297,Hro22194,Hro14492,Hro01602,Hro12081,Hro04787,Hro04532,Hro11579,Hro23163,Hro10075,Hro28080,Hro09170,Hro16978,Hro09944
Molecular Function	GO:0016763	transferase activity, transferring pentosyl groups	27	82	0.0109	0.142	novel.18812,Hro26701,Hro05357,Hro17815,Hro05035,Hro06767,Hro02834,Hro28668,Hro25800,Hro18617,Hro23549,Hro23391,Hro18118,Hro13022,Hro15091,Hro14873,Hro13265,Hro00166,Hro21625,Hro08070,Hro28937,Hro25696,Hro19618,Hro21692,Hro05630,Hro03414,Hro12724
Biological Process	GO:0006541	glutamine metabolic process	13	32	0.0113	0.147	Hro08292,Hro01460,Hro24232,Hro02368,Hro15304,Hro23955,Hro23941,Hro29364,Hro12988,Hro19224,Hro17842,Hro27706,Hro03380
Biological Process	GO:0055086	nucleobase-containing small molecule metabolic process	112	428	0.0116	0.151	Hro12355,Hro03414,Hro04208,Hro04225,Hro19618,Hro00684,Hro10970,Hro28686,Hro26028,Hro15431,Hro19777,Hro14398,Hro27371,Hro29241,Hro13406,Hro18868,Hro15019,Hro27028,Hro23870,Hro28450,Hro18951,Hro28668,Hro10963,Hro23163,Hro04532,Hro01957,Hro09025,Hro27965,Hro19107,Hro24116,Hro05035,Hro14086,novel.8710,Hro10905,Hro18945,Hro24273,Hro22212,Hro07606,Hro21692,Hro00832,Hro18972,Hro08177,Hro07181,Hro24552,H…
Biological Process	GO:0006694	steroid biosynthetic process	19	53	0.0117	0.151	Hro28968,Hro01666,Hro24552,Hro26899,Hro18619,Hro15317,Hro02355,Hro09495,Hro23090,Hro04354,Hro29235,Hro24425,Hro19431,Hro05107,Hro22993,Hro18057,Hro00955,Hro14705,Hro10112
Biological Process	GO:0006865	amino acid transport	29	90	0.0118	0.152	Hro03206,Hro08755,Hro27424,Hro29186,Hro27425,Hro22492,Hro12189,Hro20794,Hro07117,Hro06280,Hro23349,Hro27890,Hro14903,Hro24328,Hro07123,Hro23308,Hro22190,novel.23117,Hro01755,Hro23825,Hro08372,Hro15704,Hro14391,Hro16497,Hro27816,Hro21896,Hro16796,Hro18695,Hro28848
Biological Process	GO:0016125	sterol metabolic process	17	46	0.012	0.154	Hro09495,Hro26275,Hro15317,Hro02355,Hro18619,Hro20268,Hro24552,Hro24450,Hro26899,Hro10112,Hro14705,Hro05107,Hro25400,Hro04354,Hro24425,Hro23090,Hro04291
Biological Process	GO:0006090	pyruvate metabolic process	36	117	0.012	0.154	Hro27950,Hro14118,Hro21359,Hro20910,Hro17837,Hro23340,Hro17154,Hro25509,Hro18769,Hro18601,Hro24861,Hro08178,Hro00766,Hro11734,Hro03197,Hro02260,Hro12265,Hro03457,novel.8710,Hro20271,Hro24510,Hro27652,Hro07688,Hro16295,Hro28073,Hro12168,Hro27293,Hro09000,Hro13406,Hro14398,Hro13945,Hro15431,Hro23870,Hro26605,Hro04208,Hro05629
Molecular Function	GO:0042349	guiding stereospecific synthesis activity	12	29	0.0124	0.159	Hro13335,Hro23146,Hro12911,Hro03202,Hro21159,Hro21066,Hro18296,Hro21340,Hro15831,Hro06313,Hro13325,Hro21067
Biological Process	GO:0009205	purine ribonucleoside triphosphate metabolic process	57	201	0.0128	0.164	Hro00766,Hro08178,Hro24861,Hro08177,Hro00832,Hro02260,Hro03197,novel.8710,Hro12265,Hro24273,Hro18945,Hro22212,Hro07688,Hro16295,Hro22113,Hro24510,Hro27950,Hro09491,Hro01602,Hro20910,Hro27744,Hro07712,Hro21359,Hro17154,Hro23340,Hro05715,Hro25509,Hro18769,Hro19777,Hro13945,Hro14398,Hro15431,Hro00872,Hro14399,Hro13406,Hro27371,Hro23870,Hro04208,Hro15806,Hro21916,Hro29399,Hro26028,Hro28686,Hro10970,H…
Biological Process	GO:0006739	NADP metabolic process	14	36	0.0134	0.169	Hro06642,Hro24191,Hro03197,Hro25924,Hro23870,Hro22201,Hro15019,Hro18972,Hro17120,Hro10963,Hro29321,Hro06953,Hro03754,Hro21377
Biological Process	GO:0015693	magnesium ion transport	14	36	0.0134	0.169	Hro28780,Hro17644,Hro13198,Hro27866,Hro18080,Hro11227,Hro03166,Hro11045,Hro08697,Hro16233,Hro12941,Hro01303,Hro28781,Hro03167
Biological Process	GO:0015988	energy coupled proton transmembrane transport, against electrochemical gradient	16	43	0.0135	0.169	Hro28928,Hro07004,Hro14401,Hro18192,Hro22212,Hro02687,Hro10970,Hro01872,Hro23737,Hro12081,Hro22194,Hro12105,Hro03196,Hro23487,Hro25448,Hro03192
Biological Process	GO:0015991	ATP hydrolysis coupled proton transport	16	43	0.0135	0.169	Hro23487,Hro03196,Hro25448,Hro03192,Hro23737,Hro12081,Hro22194,Hro12105,Hro01872,Hro18192,Hro10970,Hro02687,Hro22212,Hro28928,Hro14401,Hro07004
Biological Process	GO:0090662	ATP hydrolysis coupled transmembrane transport	16	43	0.0135	0.169	Hro18192,Hro10970,Hro02687,Hro22212,Hro28928,Hro07004,Hro14401,Hro23487,Hro03196,Hro03192,Hro25448,Hro22194,Hro12105,Hro23737,Hro12081,Hro01872
Biological Process	GO:0099131	ATP hydrolysis coupled ion transmembrane transport	16	43	0.0135	0.169	Hro28928,Hro07004,Hro14401,Hro18192,Hro02687,Hro22212,Hro10970,Hro01872,Hro12081,Hro23737,Hro22194,Hro12105,Hro03196,Hro23487,Hro25448,Hro03192
Biological Process	GO:0099132	ATP hydrolysis coupled cation transmembrane transport	16	43	0.0135	0.169	Hro03196,Hro23487,Hro25448,Hro03192,Hro01872,Hro23737,Hro12081,Hro12105,Hro22194,Hro18192,Hro22212,Hro02687,Hro10970,Hro28928,Hro07004,Hro14401
Molecular Function	GO:0015095	magnesium ion transmembrane transporter activity	14	36	0.0134	0.169	Hro16233,Hro08697,Hro12941,Hro01303,Hro03166,Hro11045,Hro28781,Hro03167,Hro28780,Hro17644,Hro11227,Hro27866,Hro18080,Hro13198
Cellular Component	GO:0034357	photosynthetic membrane	63	226	0.0136	0.169	Hro02175,Hro28893,Hro05557,Hro17712,Hro09555,Hro25400,Hro03187,Hro09306,Hro10325,Hro24668,Hro08502,Hro21354,Hro22608,Hro04633,Hro05485,Hro15449,Hro15019,Hro27155,Hro25804,Hro01268,Hro27848,Hro24450,Hro02622,Hro24205,Hro16823,Hro26505,Hro17900,Hro00138,Hro06953,Hro05271,Hro08262,Hro03668,Hro00782,Hro05358,Hro19097,Hro18901,Hro06642,Hro03604,Hro24335,Hro17980,Hro25169,Hro16848,Hro29468,Hro24263,Hro…
Biological Process	GO:0009225	nucleotide-sugar metabolic process	11	26	0.0137	0.169	Hro02402,Hro28751,Hro08939,Hro19071,Hro29375,Hro10089,Hro28721,Hro23959,Hro28562,Hro00826,Hro24178
Biological Process	GO:0009240	isopentenyl diphosphate biosynthetic process	5	8	0.0143	0.174	Hro14118,Hro03457,Hro27652,Hro05629,Hro27293
Biological Process	GO:0046490	isopentenyl diphosphate metabolic process	5	8	0.0143	0.174	Hro05629,Hro27293,Hro27652,Hro14118,Hro03457
Molecular Function	GO:0008172	S-methyltransferase activity	5	8	0.0143	0.174	Hro16489,Hro00375,Hro04281,Hro26535,Hro06096
Molecular Function	GO:0008373	sialyltransferase activity	5	8	0.0143	0.174	Hro11852,Hro17242,Hro10657,Hro03065,Hro11851
Molecular Function	GO:0090599	alpha-glucosidase activity	5	8	0.0143	0.174	Hro09224,Hro00219,Hro19097,Hro12567,Hro22952
Molecular Function	GO:0016746	transferase activity, transferring acyl groups	127	495	0.0145	0.177	Hro27694,Hro27698,Hro05025,Hro06940,Hro22762,Hro09780,Hro01625,Hro19062,Hro06971,Hro11992,Hro23974,Hro26900,Hro01768,Hro02923,Hro08022,Hro08176,Hro06891,Hro10666,Hro20080,Hro13960,Hro02763,Hro05098,Hro04148,Hro25937,Hro04034,Hro13791,Hro28034,Hro12338,Hro01029,novel.27870,Hro00834,Hro23078,Hro04015,Hro22761,Hro23976,Hro03472,Hro08850,Hro10437,Hro17446,Hro20302,Hro28565,Hro00578,Hro29403,Hro22569,…
Biological Process	GO:0003333	amino acid transmembrane transport	26	80	0.0147	0.178	Hro15704,Hro08372,Hro14391,Hro18695,Hro28848,Hro27816,Hro21896,Hro16796,Hro16497,Hro14903,Hro27890,Hro23349,Hro23308,Hro24328,novel.23117,Hro22190,Hro23825,Hro12189,Hro22492,Hro27425,Hro20794,Hro06280,Hro03206,Hro27424,Hro08755,Hro29186
Biological Process	GO:0009072	aromatic amino acid family metabolic process	26	80	0.0147	0.178	Hro24034,Hro26715,Hro26714,Hro26401,Hro09013,Hro02924,Hro03422,Hro09929,Hro09966,Hro28661,Hro06286,Hro05897,Hro21052,Hro26057,Hro05885,Hro11118,Hro18733,Hro09627,Hro24157,Hro23492,Hro27509,Hro02173,Hro25439,Hro10469,Hro04215,Hro17566
Biological Process	GO:0015711	organic anion transport	49	170	0.0147	0.178	Hro18816,Hro08372,Hro22064,Hro27816,Hro00650,Hro28848,Hro18695,Hro10381,Hro14391,novel.13662,Hro24328,Hro12045,Hro23308,Hro18578,Hro14903,Hro01755,Hro21528,novel.23117,Hro22190,Hro02627,Hro27425,Hro22492,Hro12189,Hro20975,Hro06280,Hro23438,Hro20794,Hro23878,Hro15016,Hro27853,Hro27424,Hro16355,Hro15704,Hro21896,Hro16497,Hro16796,Hro19988,Hro07123,Hro23349,Hro17404,Hro27890,Hro09742,Hro23825,Hro071…
Biological Process	GO:0051186	cofactor metabolic process	101	385	0.0148	0.178	Hro20416,Hro20910,Hro15023,Hro21359,Hro20234,Hro14405,Hro15426,Hro18601,Hro25509,Hro17154,Hro08593,Hro09495,Hro22201,Hro16947,Hro19870,Hro02262,Hro03197,Hro17213,Hro00766,Hro08178,Hro24861,Hro07688,Hro16295,Hro24510,Hro24217,Hro00912,Hro17120,Hro26445,Hro20271,Hro12265,Hro24054,novel.964,Hro01396,Hro00270,Hro12168,Hro28073,Hro29321,Hro14843,Hro03754,Hro09000,Hro28608,Hro26075,Hro26605,Hro21625,Hr…
Molecular Function	GO:0016759	cellulose synthase activity	15	40	0.0153	0.184	Hro14551,Hro23439,Hro02184,Hro13461,Hro11281,Hro22989,Hro10119,Hro25105,Hro01361,Hro06356,Hro06824,Hro15515,Hro01360,Hro26259,Hro18046
Molecular Function	GO:0016760	cellulose synthase (UDP-forming) activity	15	40	0.0153	0.184	Hro23439,Hro14551,Hro02184,Hro13461,Hro11281,Hro22989,Hro10119,Hro25105,Hro06356,Hro01361,Hro06824,Hro01360,Hro15515,Hro26259,Hro18046
Biological Process	GO:0009144	purine nucleoside triphosphate metabolic process	57	203	0.0157	0.188	novel.8710,Hro24273,Hro12265,Hro18945,Hro07688,Hro22212,Hro16295,Hro22113,Hro24510,Hro00766,Hro08178,Hro24861,Hro08177,Hro00832,Hro02260,Hro03197,Hro17154,Hro23340,Hro05715,Hro25509,Hro18769,Hro27950,Hro09491,Hro01602,Hro20910,Hro27744,Hro07712,Hro21359,Hro04208,Hro15806,Hro21916,Hro29399,Hro28686,Hro26028,Hro10970,Hro19777,Hro13945,Hro14398,Hro15431,Hro00872,Hro13406,Hro14399,Hro27371,Hro23870,H…
Molecular Function	GO:0031406	carboxylic acid binding	37	123	0.016	0.19	Hro02705,Hro23462,Hro20317,Hro14378,Hro03219,Hro19902,Hro14818,Hro26316,Hro25749,Hro18131,Hro18065,Hro06513,Hro26715,Hro26714,Hro06782,Hro10037,Hro21052,Hro23076,Hro01314,novel.21198,Hro05897,Hro24938,Hro19433,Hro10783,Hro00729,Hro19457,Hro06303,Hro09810,Hro26071,Hro14747,Hro01692,Hro04996,Hro04594,Hro00431,Hro26321,Hro04026,Hro08840
Molecular Function	GO:0043177	organic acid binding	37	123	0.016	0.19	Hro09810,Hro06303,Hro10783,Hro00729,Hro19457,Hro24938,Hro19433,Hro26321,Hro04026,Hro08840,Hro04996,Hro00431,Hro04594,Hro26071,Hro14747,Hro01692,Hro18131,Hro18065,Hro03219,Hro19902,Hro14818,Hro26316,Hro25749,Hro02705,Hro23462,Hro20317,Hro14378,Hro01314,novel.21198,Hro05897,Hro10037,Hro21052,Hro23076,Hro26715,Hro26714,Hro06782,Hro06513
Biological Process	GO:0046164	alcohol catabolic process	6	11	0.0166	0.196	Hro12265,Hro13963,Hro18567,Hro18769,Hro01599,Hro19266
Biological Process	GO:0046174	polyol catabolic process	6	11	0.0166	0.196	Hro12265,Hro13963,Hro18567,Hro18769,Hro01599,Hro19266
Biological Process	GO:0060236	regulation of mitotic spindle organization	6	11	0.0166	0.196	Hro29295,Hro04585,Hro22772,Hro05897,Hro25136,Hro24168
Biological Process	GO:0090224	regulation of spindle organization	6	11	0.0166	0.196	Hro24168,Hro25136,Hro29295,Hro05897,Hro22772,Hro04585
Biological Process	GO:0006098	pentose-phosphate shunt	12	30	0.0168	0.196	Hro22201,Hro06642,Hro24191,Hro25924,Hro23870,Hro03197,Hro18972,Hro29321,Hro17120,Hro10963,Hro03754,Hro21377
Molecular Function	GO:0016638	oxidoreductase activity, acting on the CH-NH2 group of donors	12	30	0.0168	0.196	Hro19368,Hro09213,Hro11600,Hro21606,Hro20504,Hro24116,Hro22969,Hro01692,Hro19457,Hro29241,Hro00931,Hro19886
Biological Process	GO:0035384	thioester biosynthetic process	8	17	0.0169	0.196	Hro19870,Hro11734,Hro26605,Hro00912,Hro18601,Hro19473,Hro20271,Hro14543
Biological Process	GO:0071616	acyl-CoA biosynthetic process	8	17	0.0169	0.196	Hro26605,Hro11734,Hro19870,Hro19473,Hro18601,Hro00912,Hro20271,Hro14543
Biological Process	GO:0009251	glucan catabolic process	16	44	0.0171	0.198	Hro09871,Hro03736,Hro15803,Hro27447,Hro24114,Hro16802,Hro24255,Hro05408,Hro24622,Hro11555,Hro22218,Hro07481,Hro12111,Hro12150,Hro11429,Hro05946
Biological Process	GO:0010497	plasmodesmata-mediated intercellular transport	7	14	0.0172	0.198	Hro27058,Hro27668,Hro22855,Hro07792,Hro11539,Hro14148,Hro05391
Biological Process	GO:0048506	regulation of timing of meristematic phase transition	7	14	0.0172	0.198	Hro28773,Hro01614,Hro00989,Hro19937,Hro28159,Hro05697,Hro27351
Biological Process	GO:0048510	regulation of timing of transition from vegetative to reproductive phase	7	14	0.0172	0.198	Hro00989,Hro19937,Hro27351,Hro28159,Hro05697,Hro28773,Hro01614
Molecular Function	GO:0042973	glucan endo-1,3-beta-D-glucosidase activity	7	14	0.0172	0.198	Hro00792,Hro22432,Hro19855,Hro27645,Hro24229,Hro27476,Hro20506
Biological Process	GO:0015980	energy derivation by oxidation of organic compounds	33	108	0.0174	0.199	novel.24779,Hro08230,Hro24704,Hro25641,Hro21589,Hro13400,Hro00297,Hro15152,Hro29399,Hro27207,Hro16188,Hro29371,Hro14399,Hro15444,Hro00872,Hro16574,Hro18284,Hro00099,Hro02248,Hro15092,Hro27769,Hro27744,Hro24273,Hro28095,Hro10905,Hro27981,Hro22759,Hro08828,Hro08177,Hro16639,Hro04037,Hro26080,Hro24695
Molecular Function	GO:0016747	transferase activity, transferring acyl groups other than amino-acyl groups	115	447	0.0177	0.202	Hro15994,Hro06098,Hro11991,Hro21119,Hro18819,Hro17659,Hro26764,Hro11612,Hro09201,Hro00793,Hro04573,Hro23794,Hro22848,Hro03801,Hro14181,Hro18798,Hro17937,Hro22182,Hro04997,Hro13645,Hro10540,Hro15156,Hro24945,Hro09707,Hro23713,Hro23311,Hro18498,Hro26632,Hro21116,Hro17421,Hro03756,Hro20888,Hro27697,Hro06041,Hro01225,Hro19383,novel.7038,Hro17256,Hro22490,Hro05969,Hro12304,Hro24195,Hro04160,Hro07875,H…
Biological Process	GO:0009108	coenzyme biosynthetic process	35	116	0.0179	0.203	Hro01754,Hro00091,Hro19870,Hro11734,Hro05889,Hro26445,Hro14543,Hro20271,Hro04478,Hro24217,Hro00912,Hro19574,Hro20234,Hro17374,Hro22359,Hro08593,Hro28266,Hro18601,Hro21337,Hro29241,Hro11986,Hro00468,Hro21625,Hro26605,Hro05880,Hro16370,Hro03176,Hro19473,Hro08410,Hro01396,Hro00270,Hro24116,Hro07860,novel.964,Hro00965
Biological Process	GO:0042445	hormone metabolic process	27	85	0.0179	0.203	Hro01539,Hro23559,Hro25439,Hro03404,Hro16408,Hro19448,Hro18619,Hro01618,Hro02355,Hro23492,Hro15317,Hro27693,Hro23090,Hro24425,Hro04354,Hro14179,Hro07063,Hro01680,Hro15560,Hro05107,Hro23010,Hro23498,Hro11216,Hro14705,Hro12938,Hro20242,Hro07007
Biological Process	GO:0015849	organic acid transport	38	128	0.0183	0.205	Hro29186,Hro08755,Hro03206,Hro07117,Hro15800,Hro23825,Hro07123,Hro27890,Hro23349,Hro21896,Hro16796,Hro16497,Hro19988,Hro15704,Hro27424,Hro27853,Hro06280,Hro23878,Hro20794,Hro22492,Hro20975,Hro12189,Hro27425,Hro21528,Hro01755,Hro22190,novel.23117,Hro23308,novel.13662,Hro24328,Hro14903,Hro18578,Hro28848,Hro00650,Hro18695,Hro27816,Hro14391,Hro08372
Biological Process	GO:0044283	small molecule biosynthetic process	132	520	0.0181	0.205	Hro09929,Hro06384,Hro07630,Hro05376,Hro18126,Hro02407,Hro19987,Hro24157,Hro19870,Hro24938,Hro18733,Hro17566,Hro11439,Hro12265,Hro12719,Hro02173,Hro21629,Hro06098,novel.964,Hro04909,Hro26764,Hro25400,Hro26535,Hro18567,Hro06286,Hro27038,Hro17937,Hro21337,Hro24205,Hro28802,Hro21747,Hro14235,Hro20206,Hro17842,Hro15637,Hro26057,Hro18769,Hro02733,Hro15304,Hro17374,Hro28266,Hro22654,Hro02086,Hro12988,Hr…
Biological Process	GO:0044550	secondary metabolite biosynthetic process	38	128	0.0183	0.205	Hro17560,Hro00345,Hro21066,Hro03862,Hro21566,Hro22644,Hro18905,Hro17208,Hro26401,Hro02167,Hro21159,Hro28478,Hro18296,Hro06795,Hro21340,Hro22209,Hro05212,Hro12911,Hro27955,Hro08475,Hro29500,Hro12851,Hro06313,Hro15831,Hro21067,Hro27598,Hro09929,Hro04260,Hro03202,Hro09016,Hro17566,Hro15510,Hro13325,Hro21629,Hro23146,Hro13335,Hro09526,Hro05885
Biological Process	GO:0046942	carboxylic acid transport	38	128	0.0183	0.205	Hro14903,Hro18578,Hro23308,novel.13662,Hro24328,novel.23117,Hro22190,Hro21528,Hro01755,Hro08372,Hro14391,Hro00650,Hro28848,Hro18695,Hro27816,Hro27853,Hro27424,Hro22492,Hro12189,Hro20975,Hro27425,Hro20794,Hro23878,Hro06280,Hro27890,Hro23349,Hro07123,Hro23825,Hro15704,Hro19988,Hro21896,Hro16497,Hro16796,Hro03206,Hro08755,Hro29186,Hro15800,Hro07117
Molecular Function	GO:0035251	UDP-glucosyltransferase activity	47	164	0.0184	0.206	Hro01275,Hro08140,Hro21091,Hro22989,Hro13461,Hro03362,Hro12005,Hro08463,Hro08141,Hro07194,Hro06824,Hro06356,Hro08465,Hro04934,Hro03360,Hro21114,Hro10119,Hro25105,Hro18883,Hro21442,Hro15515,Hro18046,Hro18267,Hro08464,Hro00159,Hro01707,Hro19417,Hro15613,Hro24973,Hro01361,Hro23993,Hro14551,Hro23439,Hro15825,Hro03361,Hro02184,Hro15534,Hro26471,Hro21665,Hro01658,Hro11281,Hro23858,Hro13774,Hro01360,Hro…
Biological Process	GO:0046271	phenylpropanoid catabolic process	11	27	0.0187	0.208	Hro05046,Hro29231,Hro23073,Hro29230,Hro24105,Hro21836,Hro05228,Hro03862,Hro11950,Hro24107,Hro12851
Biological Process	GO:0046274	lignin catabolic process	11	27	0.0187	0.208	Hro05228,Hro03862,Hro11950,Hro24107,Hro12851,Hro05046,Hro29231,Hro23073,Hro29230,Hro21836,Hro24105
Molecular Function	GO:0052716	hydroquinone:oxygen oxidoreductase activity	11	27	0.0187	0.208	Hro05228,Hro11950,Hro03862,Hro24107,Hro12851,Hro05046,Hro29231,Hro23073,Hro21836,Hro29230,Hro24105
Biological Process	GO:0045333	cellular respiration	29	93	0.0187	0.208	Hro04037,Hro16639,Hro00872,Hro29371,Hro15444,Hro22759,Hro08828,Hro14399,Hro08177,Hro24695,Hro16574,Hro26080,Hro10905,Hro24273,Hro28095,Hro15152,Hro29399,Hro27207,Hro27769,Hro21589,Hro00297,Hro27744,Hro02248,Hro08230,Hro15092,Hro24704,novel.24779,Hro18284,Hro25641
Biological Process	GO:0009199	ribonucleoside triphosphate metabolic process	58	209	0.0189	0.209	Hro28686,Hro29399,Hro26028,Hro10970,Hro21916,Hro15806,Hro04208,Hro23870,Hro13406,Hro14399,Hro27371,Hro19777,Hro13945,Hro14398,Hro15431,Hro00872,Hro04532,Hro01957,Hro23163,Hro09000,Hro09944,Hro14086,Hro19107,Hro12168,Hro00297,Hro12105,Hro22194,Hro28073,Hro12081,Hro22113,Hro24510,Hro22212,Hro07688,Hro16295,Hro24273,Hro12265,Hro18945,novel.8710,Hro03197,Hro02260,Hro08178,Hro24861,Hro08177,Hro00832,H…
Biological Process	GO:0006006	glucose metabolic process	15	41	0.0195	0.213	Hro02479,Hro15192,Hro23703,Hro06419,Hro09647,Hro20867,Hro27782,Hro14588,Hro23870,Hro03754,Hro12265,Hro09784,Hro08219,Hro18769,Hro17120
Biological Process	GO:0007051	spindle organization	13	34	0.0196	0.213	Hro24168,Hro05897,Hro11248,Hro07480,Hro17381,Hro29295,Hro25136,Hro00814,Hro22772,Hro04585,Hro01327,Hro23404,Hro24183
Biological Process	GO:0009808	lignin metabolic process	15	41	0.0195	0.213	Hro05046,Hro29231,Hro23073,Hro04260,Hro09526,Hro21836,Hro29230,Hro24105,Hro21566,Hro05228,Hro03862,Hro22209,Hro11950,Hro24107,Hro12851
Cellular Component	GO:0098796	membrane protein complex	117	457	0.0195	0.213	Hro17106,Hro10837,Hro14401,Hro22975,Hro11388,Hro25603,Hro17337,Hro18352,Hro20574,Hro01075,Hro11086,Hro00745,Hro02687,Hro02491,Hro19347,Hro01815,Hro00661,Hro16805,Hro23737,Hro01872,Hro05358,Hro18901,Hro24559,Hro01585,Hro18313,Hro03668,Hro28250,Hro03196,Hro11579,Hro29468,Hro17980,Hro26505,Hro16823,Hro14399,Hro00138,Hro24205,Hro02622,Hro28928,Hro00872,Hro27506,Hro05238,Hro07004,Hro05485,Hro15449,Hro…
Molecular Function	GO:0016837	carbon-oxygen lyase activity, acting on polysaccharides	13	34	0.0196	0.213	Hro05583,Hro23191,Hro15354,Hro11328,Hro06220,novel.6121,Hro00580,Hro08370,Hro24598,Hro27956,Hro28287,Hro23672,Hro09772
Molecular Function	GO:0030570	pectate lyase activity	13	34	0.0196	0.213	Hro28287,Hro23672,Hro09772,Hro24598,Hro27956,Hro06220,novel.6121,Hro00580,Hro08370,Hro05583,Hro23191,Hro11328,Hro15354
Biological Process	GO:0009060	aerobic respiration	21	63	0.02	0.216	Hro16574,Hro26080,Hro24695,Hro29371,Hro22759,Hro08828,Hro15444,Hro16639,Hro00872,Hro04037,Hro15152,Hro27207,Hro28095,Hro10905,Hro00297,Hro27769,Hro25641,Hro08230,Hro02248,Hro24704,Hro15092
Molecular Function	GO:0046943	carboxylic acid transmembrane transporter activity	33	109	0.02	0.216	Hro03206,Hro29186,Hro08755,Hro07117,Hro15800,Hro23349,Hro01548,Hro27890,Hro23825,Hro15704,Hro16796,Hro21896,Hro19988,Hro27853,Hro27424,Hro27425,Hro22492,Hro20975,Hro12189,Hro06280,Hro20794,Hro23878,Hro24328,Hro23308,Hro18578,Hro14903,Hro22190,novel.23117,Hro08372,Hro27816,Hro28848,Hro18695,Hro14391
Biological Process	GO:0034219	carbohydrate transmembrane transport	18	52	0.0203	0.219	Hro18578,Hro09854,Hro07736,Hro24750,Hro28118,Hro18816,Hro26870,Hro25483,Hro25326,Hro07020,Hro03002,Hro02007,Hro15800,Hro25325,Hro00425,Hro00785,Hro11580,Hro23508
Biological Process	GO:0009141	nucleoside triphosphate metabolic process	60	218	0.0204	0.22	Hro07688,Hro22212,Hro16295,Hro22113,Hro24510,Hro10905,novel.8710,Hro12265,Hro24273,Hro18945,Hro02260,Hro03197,Hro00766,Hro24861,Hro08178,Hro00832,Hro08177,Hro05715,Hro25509,Hro18769,Hro23340,Hro17154,Hro12896,Hro20910,Hro07712,Hro27744,Hro21359,Hro27950,Hro23429,Hro09491,Hro01602,Hro21916,Hro29399,Hro28686,Hro26028,Hro10970,Hro04208,Hro15806,Hro23870,Hro14398,Hro19777,Hro13945,Hro15431,Hro00872,H…
Biological Process	GO:0006596	polyamine biosynthetic process	10	24	0.0207	0.222	Hro14088,Hro19223,Hro02444,Hro14693,Hro00086,Hro01459,Hro07181,Hro12991,Hro24951,Hro03495
Molecular Function	GO:0022853	active ion transmembrane transporter activity	39	133	0.0207	0.222	Hro09491,Hro05715,Hro03192,novel.29532,Hro16454,Hro03196,Hro28598,Hro27423,Hro19188,Hro14401,Hro16766,Hro00832,Hro01421,Hro22212,Hro22113,Hro18192,Hro15849,Hro19107,Hro16822,Hro12081,Hro22194,Hro12105,Hro01957,Hro04532,Hro12949,Hro22447,Hro07004,Hro11366,Hro04214,Hro19777,Hro27371,Hro09011,Hro24391,Hro21916,Hro10970,Hro05117,Hro28686,Hro05446,Hro07991
Molecular Function	GO:0015171	amino acid transmembrane transporter activity	27	86	0.0208	0.223	Hro14391,Hro28848,Hro18695,Hro27816,Hro16796,Hro21896,Hro15704,Hro08372,Hro22190,novel.23117,Hro23825,Hro14903,Hro27890,Hro01548,Hro23349,Hro23308,Hro24328,Hro20794,Hro06280,Hro07117,Hro22492,Hro12189,Hro27425,Hro27424,Hro08755,Hro29186,Hro03206
Biological Process	GO:0009119	ribonucleoside metabolic process	22	67	0.0209	0.223	Hro28668,Hro00086,Hro14693,Hro01459,Hro16954,Hro13389,Hro19223,Hro27965,Hro07712,Hro12991,Hro23429,Hro21692,Hro26028,Hro12355,Hro03414,Hro18945,Hro15806,Hro18868,Hro24951,Hro27028,Hro07181,Hro15444
Cellular Component	GO:0031966	mitochondrial membrane	56	202	0.0212	0.226	Hro19574,Hro23767,Hro15491,Hro17337,Hro15766,Hro19196,Hro25108,Hro08177,Hro09170,Hro28080,Hro11579,Hro28826,Hro21984,Hro26302,Hro24152,Hro01585,Hro18313,Hro17139,Hro15023,Hro01602,Hro26256,Hro21916,Hro10970,Hro28686,Hro22650,Hro27996,Hro01006,Hro09173,Hro04783,Hro11744,Hro00872,Hro06360,Hro14399,Hro16978,Hro00965,Hro15367,Hro23276,Hro20886,Hro10075,Hro23163,Hro12448,Hro04532,Hro09944,Hro28625,Hro…
Cellular Component	GO:0005746	mitochondrial respiratory chain	16	45	0.0214	0.227	Hro10075,Hro15367,Hro09170,Hro16978,Hro28080,Hro11579,Hro00297,Hro18313,Hro04787,Hro14492,Hro15766,Hro27996,Hro00872,Hro25108,Hro14399,Hro08177
Biological Process	GO:1901605	alpha-amino acid metabolic process	68	252	0.0221	0.23	Hro15304,Hro10923,Hro02924,Hro00931,Hro01692,Hro17842,Hro20206,Hro19224,Hro24232,Hro11556,Hro02995,Hro16281,Hro11333,Hro04281,Hro06096,Hro14002,Hro19457,Hro05885,Hro02929,Hro23492,Hro12988,Hro02368,Hro05897,Hro16676,Hro06940,Hro23941,Hro21052,Hro16489,Hro26401,Hro26714,Hro27706,Hro03495,Hro05417,Hro12355,Hro08292,Hro22237,Hro00375,Hro20859,Hro18355,Hro18868,Hro02407,Hro07630,Hro19886,Hro09929,Hro…
Cellular Component	GO:0005774	vacuolar membrane	74	277	0.0221	0.23	Hro03192,Hro28080,Hro18612,Hro24344,Hro09524,Hro15662,Hro19443,Hro10112,Hro00854,Hro28355,Hro12591,Hro04185,Hro13580,Hro18639,novel.612,Hro19071,Hro19120,Hro20989,Hro23492,Hro12100,Hro06561,Hro08177,Hro23487,Hro27336,Hro11102,Hro14176,Hro05584,Hro28932,Hro05365,Hro12477,Hro01336,Hro09136,Hro07029,Hro15448,Hro03196,Hro05079,Hro23254,Hro02242,Hro21402,Hro23737,Hro07787,Hro08160,Hro02687,Hro15912,Hr…
Cellular Component	GO:0044437	vacuolar part	74	277	0.0221	0.23	Hro12477,Hro05584,Hro28932,Hro05365,Hro09136,Hro07029,Hro01336,Hro23487,Hro27336,Hro11102,Hro14176,Hro20989,Hro18639,novel.612,Hro19071,Hro19120,Hro06561,Hro08177,Hro23492,Hro12100,Hro24344,Hro15662,Hro09524,Hro03192,Hro18612,Hro28080,Hro28355,Hro13580,Hro12591,Hro04185,Hro19443,Hro00854,Hro10112,Hro26870,Hro24456,Hro09367,Hro14399,Hro10242,Hro23986,Hro17481,Hro28928,Hro12438,Hro07004,Hro17937,Hr…
Molecular Function	GO:0004020	adenylylsulfate kinase activity	4	6	0.022	0.23	Hro10438,Hro20502,Hro04018,Hro21604
Molecular Function	GO:0004751	ribose-5-phosphate isomerase activity	4	6	0.022	0.23	Hro10963,Hro25924,Hro06642,Hro22201
Molecular Function	GO:0016628	oxidoreductase activity, acting on the CH-CH group of donors, NAD or NADP as acceptor	52	186	0.022	0.23	Hro28408,Hro14322,Hro25273,Hro04539,Hro15387,Hro12933,Hro06072,Hro20755,Hro11185,Hro00250,Hro19457,Hro17306,Hro25169,Hro28103,Hro06516,Hro28225,Hro23509,Hro26067,Hro00930,Hro06357,Hro20889,Hro25483,Hro20206,Hro01693,Hro07718,Hro01692,Hro03914,Hro03462,Hro14929,Hro04267,Hro12849,Hro05163,Hro11180,Hro13753,Hro26632,Hro17902,Hro12371,Hro08438,Hro12166,Hro19711,Hro00949,Hro12258,Hro12139,Hro10807,Hro…
Molecular Function	GO:0022820	potassium ion symporter activity	4	6	0.022	0.23	Hro21372,Hro20269,Hro26608,Hro27423
Molecular Function	GO:0048040	UDP-glucuronate decarboxylase activity	4	6	0.022	0.23	Hro19071,Hro18761,Hro22438,Hro10804
Cellular Component	GO:0098803	respiratory chain complex	15	42	0.0244	0.254	Hro00297,Hro18313,Hro14399,Hro14492,Hro08177,Hro04787,Hro25108,Hro00872,Hro11579,Hro10075,Hro16978,Hro28080,Hro09170,Hro15766,Hro27996
Biological Process	GO:0009064	glutamine family amino acid metabolic process	22	68	0.0248	0.256	Hro07630,Hro10923,Hro15304,Hro02368,Hro23941,Hro19224,Hro02476,Hro27706,Hro12266,Hro03495,Hro17842,Hro03380,Hro08292,Hro01460,Hro14088,Hro24232,Hro23955,Hro29364,Hro12988,Hro02705,Hro22237,Hro02929
Biological Process	GO:0072348	sulfur compound transport	8	18	0.0248	0.256	Hro24038,Hro27171,Hro12097,Hro28658,Hro06254,Hro19741,Hro03346,Hro23608
Molecular Function	GO:0046912	transferase activity, transferring acyl groups, acyl groups converted into alkyl on transfer	8	18	0.0248	0.256	Hro28095,Hro27592,Hro26080,Hro16574,Hro19062,Hro06722,Hro05098,Hro16639
Biological Process	GO:0009116	nucleoside metabolic process	29	95	0.025	0.257	Hro15806,Hro18945,Hro12724,Hro12355,Hro03414,Hro26028,Hro21692,Hro19618,Hro15444,Hro07181,Hro27028,Hro24951,Hro18868,Hro14873,Hro19223,Hro18118,Hro13389,Hro23549,Hro16954,Hro01459,Hro14693,Hro00086,Hro28668,Hro23429,Hro05035,Hro08194,Hro07712,Hro12991,Hro27965
Biological Process	GO:0000271	polysaccharide biosynthetic process	47	167	0.0252	0.259	Hro15375,Hro02946,Hro15613,Hro16188,Hro24973,Hro01361,Hro07196,Hro02402,Hro03634,Hro08070,Hro15997,Hro02341,Hro26259,Hro01360,Hro17971,Hro28175,Hro21621,Hro11281,Hro13400,Hro02184,Hro18819,Hro23439,Hro14551,Hro24190,Hro06824,Hro06356,Hro06184,Hro22989,Hro13461,Hro13265,Hro00166,Hro27981,Hro07898,Hro18046,Hro15515,Hro12304,Hro10119,Hro25105,Hro24344,Hro20518,Hro15010,Hro00099,Hro18617,Hro02303,Hro…
Biological Process	GO:0006168	adenine salvage	5	9	0.0265	0.264	Hro18118,Hro12724,Hro23549,Hro14873,Hro19618
Biological Process	GO:0006629	lipid metabolic process	194	796	0.0261	0.264	Hro23090,Hro03472,Hro09422,Hro20552,Hro27445,Hro12997,Hro26011,Hro06184,Hro06668,Hro24435,Hro12584,Hro19574,Hro24552,Hro26899,Hro20268,Hro00732,Hro26252,Hro06995,Hro27336,Hro05256,Hro22824,Hro09483,Hro13990,Hro13500,Hro19454,Hro02089,Hro10292,Hro17832,Hro22750,Hro08675,Hro22232,Hro06871,Hro00006,Hro00289,Hro25937,Hro02355,Hro05098,novel.22491,Hro04291,Hro10818,Hro02596,Hro28876,Hro04354,Hro16662,…
Biological Process	GO:0006743	ubiquinone metabolic process	5	9	0.0265	0.264	Hro01754,Hro16370,Hro00270,Hro19574,Hro00965
Biological Process	GO:0006744	ubiquinone biosynthetic process	5	9	0.0265	0.264	Hro16370,Hro01754,Hro00965,Hro19574,Hro00270
Biological Process	GO:0010496	intercellular transport	7	15	0.0264	0.264	Hro27058,Hro27668,Hro22855,Hro07792,Hro14148,Hro11539,Hro05391
Biological Process	GO:0016143	S-glycoside metabolic process	5	9	0.0265	0.264	Hro03380,Hro01460,Hro08292,Hro27706,Hro19224
Biological Process	GO:0019757	glycosinolate metabolic process	5	9	0.0265	0.264	Hro19224,Hro27706,Hro08292,Hro01460,Hro03380
Biological Process	GO:0019760	glucosinolate metabolic process	5	9	0.0265	0.264	Hro01460,Hro08292,Hro27706,Hro19224,Hro03380
Biological Process	GO:0042822	pyridoxal phosphate metabolic process	5	9	0.0265	0.264	Hro24217,Hro04478,Hro17374,Hro05880,Hro11986
Biological Process	GO:0042823	pyridoxal phosphate biosynthetic process	5	9	0.0265	0.264	Hro04478,Hro24217,Hro11986,Hro05880,Hro17374
Biological Process	GO:0046184	aldehyde biosynthetic process	7	15	0.0264	0.264	Hro18769,Hro24217,Hro04478,Hro05880,Hro12265,Hro17374,Hro11986
Biological Process	GO:0052325	cell wall pectin biosynthetic process	5	9	0.0265	0.264	Hro18617,Hro06184,Hro02341,Hro24344,Hro17971
Molecular Function	GO:0003999	adenine phosphoribosyltransferase activity	5	9	0.0265	0.264	Hro14873,Hro19618,Hro23549,Hro12724,Hro18118
Biological Process	GO:0032147	activation of protein kinase activity	6	12	0.0273	0.268	Hro24168,Hro25136,Hro29295,Hro05897,Hro22772,Hro04585
Biological Process	GO:0046165	alcohol biosynthetic process	6	12	0.0273	0.268	Hro24205,Hro11983,Hro21629,Hro22654,Hro18567,Hro10482
Cellular Component	GO:0005856	cytoskeleton	71	267	0.0271	0.268	Hro25459,Hro16466,Hro20185,Hro24183,novel.20016,Hro16053,Hro24368,Hro16441,Hro13130,Hro23371,Hro00517,Hro28470,Hro07980,Hro07792,Hro29295,Hro01327,Hro27434,Hro10628,Hro07387,Hro05897,Hro22524,Hro17381,Hro27878,Hro11918,Hro15048,Hro25177,Hro01976,Hro03162,Hro15740,Hro28410,Hro01217,Hro20140,Hro29488,Hro11832,Hro08834,Hro11207,Hro11648,Hro20625,Hro09730,Hro04932,Hro11767,Hro00354,Hro17364,Hro22772,…
Cellular Component	GO:0044436	thylakoid part	65	242	0.0272	0.268	Hro06953,Hro08262,Hro05485,Hro15449,Hro01268,Hro24450,Hro24205,Hro02622,Hro26505,Hro16823,Hro00138,Hro10325,Hro24668,Hro04633,novel.29810,Hro17712,Hro25400,Hro03187,Hro02491,Hro11086,Hro25603,Hro11388,Hro10837,Hro27220,Hro17106,Hro17980,Hro25169,Hro29468,Hro28250,Hro13258,Hro03668,Hro00782,Hro18901,Hro05358,Hro05271,Hro15019,Hro27155,Hro25804,Hro27848,Hro17900,Hro08502,Hro21354,Hro22608,Hro02175,…
Molecular Function	GO:0008121	ubiquinol-cytochrome-c reductase activity	6	12	0.0273	0.268	Hro11744,Hro00297,Hro17139,Hro26302,Hro06321,Hro00872
Molecular Function	GO:0016681	oxidoreductase activity, acting on diphenols and related substances as donors, cytochrome as acceptor	6	12	0.0273	0.268	Hro26302,Hro00872,Hro06321,Hro17139,Hro11744,Hro00297
Molecular Function	GO:0042132	fructose 1,6-bisphosphate 1-phosphatase activity	6	12	0.0273	0.268	Hro18797,Hro27319,Hro05657,Hro23882,Hro12289,Hro05048
Biological Process	GO:0006637	acyl-CoA metabolic process	10	25	0.028	0.272	Hro26605,Hro19870,Hro11734,Hro20271,Hro14543,Hro10905,Hro19473,Hro18601,Hro17560,Hro00912
Biological Process	GO:0035383	thioester metabolic process	10	25	0.028	0.272	Hro26605,Hro19870,Hro11734,Hro19473,Hro18601,Hro00912,Hro17560,Hro10905,Hro20271,Hro14543
Biological Process	GO:0046653	tetrahydrofolate metabolic process	10	25	0.028	0.272	Hro16947,Hro20859,Hro07860,novel.964,Hro01826,Hro08410,Hro14843,Hro28266,Hro05417,Hro11556
Cellular Component	GO:0009535	chloroplast thylakoid membrane	46	164	0.0281	0.272	Hro25603,Hro02052,Hro11656,Hro23767,Hro11149,Hro17106,Hro23785,Hro11388,Hro10837,Hro15661,Hro27220,Hro02241,Hro10738,Hro13258,Hro25169,Hro17980,Hro16848,Hro24263,Hro29468,Hro03604,Hro24335,Hro00782,Hro06642,Hro19097,Hro18901,Hro06953,Hro05271,Hro08262,Hro01268,Hro25804,Hro27848,Hro24450,Hro24205,Hro05485,Hro15019,Hro15449,Hro27155,Hro04633,Hro24668,Hro21354,Hro05557,Hro25400,Hro03187,Hro09306,Hro…
Cellular Component	GO:0055035	plastid thylakoid membrane	46	164	0.0281	0.272	Hro06953,Hro05271,Hro08262,Hro05485,Hro15019,Hro15449,Hro27155,Hro01268,Hro25804,Hro27848,Hro24205,Hro24450,Hro24668,Hro21354,Hro04633,Hro02175,Hro28893,Hro05557,Hro25400,Hro03187,Hro09306,Hro02052,Hro11656,Hro23767,Hro11149,Hro25603,Hro11388,Hro10837,Hro15661,Hro27220,Hro17106,Hro23785,Hro16848,Hro25169,Hro17980,Hro24263,Hro29468,Hro02241,Hro10738,Hro13258,Hro00782,Hro19097,Hro06642,Hro18901,Hro…
Molecular Function	GO:1901682	sulfur compound transmembrane transporter activity	10	25	0.028	0.272	Hro03346,Hro19741,Hro12097,Hro06254,Hro28658,Hro27171,Hro24038,Hro05860,Hro21067,Hro23608
Biological Process	GO:0043648	dicarboxylic acid metabolic process	28	92	0.0283	0.273	Hro24695,Hro27058,Hro24157,Hro07772,Hro11539,Hro11091,Hro22237,Hro04037,Hro18733,Hro08828,Hro15152,Hro27207,Hro10905,Hro18720,Hro20206,novel.964,Hro02476,Hro04847,Hro01254,Hro28158,Hro25641,Hro22855,Hro09113,Hro10923,Hro26057,Hro05391,Hro15092,Hro28723
Cellular Component	GO:0005743	mitochondrial inner membrane	43	152	0.0287	0.277	Hro28080,Hro09170,Hro11579,Hro26302,Hro18313,Hro01585,Hro17139,Hro15023,Hro01602,Hro26256,Hro19574,Hro23767,Hro17337,Hro15766,Hro25108,Hro08177,Hro00965,Hro16978,Hro15367,Hro10075,Hro23163,Hro04532,Hro09944,Hro13293,novel.24779,Hro00297,Hro14086,Hro28893,Hro06321,Hro04787,Hro14492,Hro12081,Hro22194,Hro21916,Hro10970,Hro28686,Hro22650,Hro27996,Hro01006,Hro11744,Hro00872,Hro06360,Hro14399
Biological Process	GO:0019362	pyridine nucleotide metabolic process	41	144	0.029	0.278	Hro24116,Hro12168,Hro28073,Hro29321,Hro10963,Hro03754,Hro09000,Hro15019,Hro21625,Hro23870,Hro14398,Hro13945,Hro15431,Hro13406,Hro29241,Hro06953,Hro21377,Hro04208,Hro20910,Hro06642,Hro25924,Hro21359,Hro27950,Hro25509,Hro18769,Hro23340,Hro17154,Hro22201,Hro02260,Hro24191,Hro03197,Hro00766,Hro24861,Hro08178,Hro18972,Hro07688,Hro16295,Hro24510,Hro17120,novel.8710,Hro12265
Biological Process	GO:0046034	ATP metabolic process	53	193	0.029	0.278	Hro09944,Hro09000,Hro04532,Hro01957,Hro23163,Hro12105,Hro22194,Hro28073,Hro12081,Hro14086,Hro19107,Hro12168,Hro00297,Hro04208,Hro29399,Hro28686,Hro10970,Hro21916,Hro13406,Hro14399,Hro27371,Hro19777,Hro15431,Hro13945,Hro14398,Hro00872,Hro23870,Hro17154,Hro23340,Hro25509,Hro18769,Hro05715,Hro09491,Hro01602,Hro27950,Hro27744,Hro21359,Hro20910,Hro24273,Hro12265,novel.8710,Hro24510,Hro22113,Hro22212,H…
Biological Process	GO:0046496	nicotinamide nucleotide metabolic process	41	144	0.029	0.278	Hro00766,Hro18972,Hro24861,Hro08178,Hro22201,Hro02260,Hro03197,Hro24191,novel.8710,Hro12265,Hro16295,Hro07688,Hro17120,Hro24510,Hro27950,Hro20910,Hro25924,Hro21359,Hro06642,Hro17154,Hro23340,Hro18769,Hro25509,Hro13945,Hro15431,Hro14398,Hro29241,Hro13406,Hro15019,Hro23870,Hro21625,Hro21377,Hro04208,Hro06953,Hro28073,Hro12168,Hro24116,Hro09000,Hro03754,Hro29321,Hro10963
Biological Process	GO:0009145	purine nucleoside triphosphate biosynthetic process	22	69	0.0292	0.278	Hro07712,Hro14086,Hro19107,Hro22194,Hro09491,Hro12081,Hro01602,Hro05715,Hro04532,Hro01957,Hro23163,Hro09944,Hro19777,Hro27371,Hro00832,Hro21916,Hro28686,Hro22113,Hro26028,Hro10970,Hro15806,Hro18945
Biological Process	GO:0009206	purine ribonucleoside triphosphate biosynthetic process	22	69	0.0292	0.278	Hro19777,Hro00832,Hro27371,Hro21916,Hro28686,Hro26028,Hro22113,Hro10970,Hro18945,Hro15806,Hro07712,Hro14086,Hro19107,Hro09491,Hro22194,Hro01602,Hro12081,Hro05715,Hro01957,Hro04532,Hro23163,Hro09944
Molecular Function	GO:0005342	organic acid transmembrane transporter activity	33	112	0.0293	0.279	Hro15800,Hro07117,Hro03206,Hro08755,Hro29186,Hro15704,Hro19988,Hro21896,Hro16796,Hro27890,Hro23349,Hro01548,Hro23825,Hro22492,Hro20975,Hro12189,Hro27425,Hro23878,Hro20794,Hro06280,Hro27853,Hro27424,Hro08372,Hro14391,Hro28848,Hro18695,Hro27816,Hro14903,Hro18578,Hro23308,Hro24328,novel.23117,Hro22190
Biological Process	GO:0043094	cellular metabolic compound salvage	18	54	0.0298	0.282	Hro07811,Hro23429,Hro27965,Hro05035,Hro23549,Hro15800,Hro28201,Hro18118,Hro28668,Hro04037,Hro15444,Hro00732,Hro14873,Hro21625,Hro27028,Hro12724,Hro19618,Hro24217
Biological Process	GO:0016054	organic acid catabolic process	23	73	0.03	0.283	Hro14002,Hro17566,Hro02995,Hro14088,Hro13933,Hro00732,Hro18355,Hro17937,Hro04037,Hro02929,Hro05885,Hro19457,Hro12938,Hro02089,Hro03495,Hro02476,Hro03422,Hro01692,Hro09929,Hro26401,Hro15560,Hro19886,Hro00931
Biological Process	GO:0046395	carboxylic acid catabolic process	23	73	0.03	0.283	Hro17937,Hro18355,Hro00732,Hro19457,Hro05885,Hro04037,Hro02929,Hro17566,Hro14002,Hro13933,Hro14088,Hro02995,Hro01692,Hro09929,Hro03422,Hro02089,Hro02476,Hro03495,Hro12938,Hro00931,Hro26401,Hro19886,Hro15560
Biological Process	GO:0044247	cellular polysaccharide catabolic process	15	43	0.0302	0.285	Hro11429,Hro24114,Hro16543,Hro16802,Hro24255,Hro05408,Hro24622,Hro11555,Hro03736,Hro27447,Hro12111,Hro12150,Hro15803,Hro22218,Hro07481
Biological Process	GO:0006021	inositol biosynthetic process	3	4	0.0333	0.297	Hro18567,Hro22654,Hro10482
Biological Process	GO:0006166	purine ribonucleoside salvage	3	4	0.0333	0.297	Hro28668,Hro27965,Hro15444
Biological Process	GO:0010289	homogalacturonan biosynthetic process	3	4	0.0333	0.297	Hro24344,Hro02341,Hro17971
Biological Process	GO:0010394	homogalacturonan metabolic process	3	4	0.0333	0.297	Hro17971,Hro02341,Hro24344
Biological Process	GO:0015985	energy coupled proton transport, down electrochemical gradient	13	36	0.0318	0.297	Hro09944,Hro04532,Hro28686,Hro01957,Hro23163,Hro10970,Hro05715,Hro21916,Hro22194,Hro12081,Hro27371,Hro01602,Hro14086
Biological Process	GO:0015986	ATP synthesis coupled proton transport	13	36	0.0318	0.297	Hro14086,Hro12081,Hro27371,Hro01602,Hro22194,Hro05715,Hro21916,Hro10970,Hro23163,Hro28686,Hro04532,Hro01957,Hro09944
Biological Process	GO:0019220	regulation of phosphate metabolic process	20	62	0.0323	0.297	Hro04996,Hro23076,Hro10037,Hro05897,Hro06555,novel.21198,Hro01314,Hro26321,Hro25749,Hro24168,Hro18065,Hro29295,Hro26741,Hro23870,Hro26885,Hro25136,Hro22772,Hro04585,Hro00729,Hro10783
Biological Process	GO:0031221	arabinan metabolic process	3	4	0.0333	0.297	Hro03188,Hro27843,Hro25840
Biological Process	GO:0031222	arabinan catabolic process	3	4	0.0333	0.297	Hro03188,Hro25840,Hro27843
Biological Process	GO:0042454	ribonucleoside catabolic process	3	4	0.0333	0.297	Hro16954,Hro27028,Hro13389
Biological Process	GO:0050992	dimethylallyl diphosphate biosynthetic process	3	4	0.0333	0.297	Hro27652,Hro03457,Hro14118
Biological Process	GO:0050993	dimethylallyl diphosphate metabolic process	3	4	0.0333	0.297	Hro27652,Hro14118,Hro03457
Biological Process	GO:0051174	regulation of phosphorus metabolic process	20	62	0.0323	0.297	Hro04585,Hro22772,Hro00729,Hro10783,Hro26741,Hro23870,Hro26885,Hro25136,Hro18065,Hro29295,Hro25749,Hro24168,Hro05897,novel.21198,Hro06555,Hro01314,Hro26321,Hro04996,Hro23076,Hro10037
Biological Process	GO:0070592	cell wall polysaccharide biosynthetic process	13	36	0.0318	0.297	Hro12304,Hro17971,Hro24344,Hro20518,Hro21621,Hro06184,Hro18617,Hro08070,Hro00166,Hro28761,Hro13265,Hro18819,Hro02341
Biological Process	GO:0071241	cellular response to inorganic substance	3	4	0.0333	0.297	Hro12100,Hro25585,Hro17481
Biological Process	GO:1901004	ubiquinone-6 metabolic process	3	4	0.0333	0.297	Hro16370,Hro01754,Hro00270
Biological Process	GO:1901006	ubiquinone-6 biosynthetic process	3	4	0.0333	0.297	Hro16370,Hro01754,Hro00270
Molecular Function	GO:0003954	NADH dehydrogenase activity	13	36	0.0318	0.297	Hro16370,Hro13874,Hro11579,Hro01695,Hro16978,Hro12133,Hro08177,Hro14399,Hro25108,Hro04787,Hro01754,Hro00270,Hro18439
Molecular Function	GO:0004013	adenosylhomocysteinase activity	3	4	0.0333	0.297	Hro27269,Hro18868,Hro12355
Molecular Function	GO:0008878	glucose-1-phosphate adenylyltransferase activity	3	4	0.0333	0.297	Hro16188,Hro00099,Hro27981
Molecular Function	GO:0009044	xylan 1,4-beta-xylosidase activity	3	4	0.0333	0.297	Hro03188,Hro27843,Hro25840
Molecular Function	GO:0016710	trans-cinnamate 4-monooxygenase activity	3	4	0.0333	0.297	Hro26966,Hro05315,Hro16880
Molecular Function	GO:0016802	trialkylsulfonium hydrolase activity	3	4	0.0333	0.297	Hro27269,Hro18868,Hro12355
Molecular Function	GO:0019829	cation-transporting ATPase activity	33	113	0.0331	0.297	Hro22194,Hro12105,Hro12081,Hro19107,Hro12949,Hro04532,Hro01957,Hro27371,Hro19777,Hro07004,Hro11366,Hro22447,Hro07991,Hro28686,Hro05446,Hro05117,Hro10970,Hro21916,Hro24391,Hro09491,Hro28598,Hro16454,Hro03196,Hro03192,Hro05715,Hro00832,Hro14401,Hro19188,Hro15849,Hro18192,Hro22113,Hro22212,Hro01421
Molecular Function	GO:0045430	chalcone isomerase activity	3	4	0.0333	0.297	Hro26309,Hro06311,novel.31383
Molecular Function	GO:0051745	4-hydroxy-3-methylbut-2-en-1-yl diphosphate reductase activity	3	4	0.0333	0.297	Hro27652,Hro03457,Hro14118
Biological Process	GO:0006760	folic acid-containing compound metabolic process	14	40	0.0346	0.308	Hro03303,Hro14843,Hro28266,Hro22359,Hro11556,Hro05417,Hro07860,Hro20859,Hro16947,novel.964,Hro08410,Hro01826,Hro21337,Hro20234
Molecular Function	GO:0016655	oxidoreductase activity, acting on NAD(P)H, quinone or similar compound as acceptor	14	40	0.0346	0.308	Hro02175,Hro18439,Hro24899,Hro29087,Hro25108,Hro08177,Hro14399,Hro16978,Hro12133,Hro13874,Hro11579,Hro01695,Hro21485,Hro27009
Biological Process	GO:0009832	plant-type cell wall biogenesis	23	74	0.0349	0.309	Hro05725,Hro17971,Hro24344,Hro18617,Hro13041,Hro15615,Hro07788,Hro24178,Hro08473,Hro24958,Hro02402,Hro06184,Hro25439,Hro02749,Hro28174,Hro08070,Hro23492,Hro00166,Hro27073,Hro13265,Hro02298,Hro02341,Hro21528
Biological Process	GO:0006818	hydrogen transport	34	118	0.0372	0.328	Hro14086,Hro19107,Hro22194,Hro12105,Hro12081,Hro04532,Hro01957,Hro23163,Hro25448,Hro23487,Hro09944,Hro07004,Hro04585,Hro27371,Hro19777,Hro28928,Hro28686,Hro10970,Hro05163,Hro21916,Hro08722,Hro09491,Hro23737,Hro01602,Hro01872,Hro03192,Hro05715,Hro03196,Hro14401,Hro00832,Hro22113,Hro02687,Hro22212,Hro18192
Biological Process	GO:0015992	proton transport	34	118	0.0372	0.328	Hro08722,Hro10970,Hro28686,Hro21916,Hro05163,Hro04585,Hro27371,Hro28928,Hro19777,Hro07004,Hro23487,Hro09944,Hro23163,Hro01957,Hro04532,Hro25448,Hro12081,Hro22194,Hro12105,Hro19107,Hro14086,Hro18192,Hro22113,Hro22212,Hro02687,Hro00832,Hro14401,Hro03196,Hro05715,Hro03192,Hro01602,Hro23737,Hro09491,Hro01872
Biological Process	GO:1901137	carbohydrate derivative biosynthetic process	79	305	0.0371	0.328	Hro26417,Hro00029,Hro19597,Hro26701,Hro07712,Hro18617,Hro00086,Hro01459,Hro23959,Hro12265,Hro15150,Hro11851,Hro22113,Hro25140,Hro06782,Hro11309,Hro22194,Hro12081,Hro03065,Hro09944,Hro14693,Hro23360,Hro15858,Hro03014,Hro26719,Hro00826,Hro15444,Hro25864,Hro29258,Hro24951,Hro15806,Hro28721,Hro21916,Hro09912,Hro23429,Hro09491,Hro01602,Hro11852,Hro12991,Hro27478,Hro19223,Hro05715,Hro06702,Hro10657,Hro…
Biological Process	GO:0006720	isoprenoid metabolic process	31	106	0.0373	0.328	Hro05629,Hro19574,Hro13746,Hro27652,Hro18369,Hro21629,Hro03457,Hro23384,Hro17291,Hro09495,Hro05098,Hro05361,Hro24742,Hro23352,Hro27592,Hro25937,Hro05403,Hro00006,Hro18619,Hro24552,Hro24205,Hro13990,Hro06890,Hro27076,Hro14286,Hro27293,Hro16040,Hro14118,Hro20552,Hro16662,Hro02551
Biological Process	GO:0000032	cell wall mannoprotein biosynthetic process	2	2	0.0462	0.33	Hro19597,Hro11309
Biological Process	GO:0001558	regulation of cell growth	11	30	0.0417	0.33	Hro03290,Hro16773,Hro11405,Hro09659,Hro28694,Hro23988,Hro08477,Hro03640,Hro04972,Hro03673,Hro29303
Biological Process	GO:0002229	defense response to oomycetes	4	7	0.0427	0.33	Hro13155,Hro06384,Hro17691,Hro04909
Biological Process	GO:0006056	mannoprotein metabolic process	2	2	0.0462	0.33	Hro19597,Hro11309
Biological Process	GO:0006057	mannoprotein biosynthetic process	2	2	0.0462	0.33	Hro11309,Hro19597
Biological Process	GO:0006165	nucleoside diphosphate phosphorylation	30	103	0.0421	0.33	Hro23870,Hro03197,Hro02260,Hro24861,Hro13406,Hro08178,Hro15431,Hro14398,Hro13945,Hro00766,Hro26028,Hro24510,Hro16295,Hro07688,Hro15806,Hro18945,Hro12265,novel.8710,Hro04208,Hro12168,Hro21359,Hro07712,Hro20910,Hro28073,Hro27950,Hro18769,Hro25509,Hro23340,Hro17154,Hro09000
Biological Process	GO:0006183	GTP biosynthetic process	4	7	0.0427	0.33	Hro18945,Hro15806,Hro26028,Hro07712
Biological Process	GO:0006228	UTP biosynthetic process	4	7	0.0427	0.33	Hro18945,Hro15806,Hro07712,Hro26028
Biological Process	GO:0006656	phosphatidylcholine biosynthetic process	2	2	0.0462	0.33	Hro03854,Hro08675
Biological Process	GO:0006740	NADPH regeneration	2	2	0.0462	0.33	Hro06953,Hro15019
Biological Process	GO:0006812	cation transport	132	537	0.0458	0.33	Hro08164,Hro16089,Hro01602,Hro09491,Hro03931,Hro23371,Hro15662,Hro22470,Hro27866,Hro19188,Hro27781,Hro23825,Hro01421,Hro22212,Hro26608,Hro18192,Hro15849,Hro12941,Hro19107,Hro22896,Hro27057,Hro23163,Hro04532,Hro23061,Hro28781,Hro27371,Hro20269,Hro10970,Hro04713,Hro05117,Hro08722,Hro01693,Hro01609,Hro01872,Hro23737,Hro26713,Hro28780,Hro05883,Hro18080,Hro01303,Hro17645,Hro00364,Hro10051,Hro22113,Hro…
Biological Process	GO:0006986	response to unfolded protein	7	16	0.0385	0.33	Hro11309,Hro22526,Hro01268,Hro19597,Hro11202,Hro10627,Hro01306
Biological Process	GO:0008643	carbohydrate transport	37	131	0.0409	0.33	Hro23878,Hro11580,Hro08226,Hro03002,Hro07838,Hro00777,Hro26870,Hro19745,Hro13372,Hro05860,Hro28118,Hro18816,Hro28837,Hro24750,Hro18892,Hro18578,Hro18796,Hro15800,Hro00425,Hro25325,Hro00785,Hro23508,Hro02007,Hro07020,Hro03462,Hro14929,Hro24583,Hro25483,Hro25326,Hro07840,Hro00066,Hro12287,Hro22619,Hro17594,Hro09854,Hro07736,Hro17404
Biological Process	GO:0009052	pentose-phosphate shunt, non-oxidative branch	4	7	0.0427	0.33	Hro22201,Hro25924,Hro10963,Hro06642
Biological Process	GO:0009065	glutamine family amino acid catabolic process	4	7	0.0427	0.33	Hro03495,Hro02476,Hro14088,Hro02929
Biological Process	GO:0009780	photosynthetic NADP+ reduction	2	2	0.0462	0.33	Hro06953,Hro15019
Biological Process	GO:0010200	response to chitin	5	10	0.0437	0.33	Hro10011,Hro28853,novel.2956,Hro25118,novel.13981
Biological Process	GO:0010315	auxin efflux	4	7	0.0427	0.33	Hro23492,Hro01133,Hro25439,Hro08084
Biological Process	GO:0016049	cell growth	39	139	0.0403	0.33	Hro08473,Hro07788,Hro16662,Hro17682,Hro13163,Hro27626,Hro04972,Hro16773,Hro05725,Hro09951,Hro02298,Hro27073,Hro23492,Hro28174,Hro29303,Hro07093,Hro03673,Hro25439,Hro06184,Hro24958,Hro06609,Hro08953,Hro22954,Hro08356,Hro23988,Hro08477,Hro03640,Hro15560,Hro27644,Hro12938,Hro13041,Hro11405,Hro23082,Hro28694,Hro13730,Hro15997,novel.25364,Hro03290,Hro09659
Biological Process	GO:0016053	organic acid biosynthetic process	111	443	0.0393	0.33	Hro02086,Hro12988,Hro05885,Hro27551,Hro27257,Hro13162,Hro19914,Hro06096,Hro04281,Hro11333,Hro10469,Hro16281,Hro06184,Hro02995,Hro24232,Hro16692,Hro20206,Hro17842,Hro12997,Hro26011,Hro02924,Hro15637,Hro02733,Hro26057,Hro03472,Hro13155,Hro22359,Hro15304,Hro28266,Hro01029,Hro00375,Hro11118,Hro04215,Hro17832,Hro01768,Hro19473,Hro11180,Hro09583,Hro07860,Hro23872,Hro13500,Hro24034,Hro26714,Hro26401,Hro…
Biological Process	GO:0019310	inositol catabolic process	2	2	0.0462	0.33	Hro19266,Hro01599
Biological Process	GO:0019464	glycine decarboxylation via glycine cleavage system	4	7	0.0427	0.33	Hro19457,Hro14002,Hro18355,Hro01692
Biological Process	GO:0019693	ribose phosphate metabolic process	74	285	0.0403	0.33	Hro21377,Hro15806,Hro21916,Hro29399,Hro13945,Hro00872,Hro14399,Hro03754,Hro09944,Hro09000,Hro29321,Hro06782,Hro22194,Hro12105,Hro28073,Hro12081,Hro00297,Hro12168,Hro12265,Hro07688,Hro16295,Hro24510,Hro22113,Hro17120,Hro00766,Hro08178,Hro24861,Hro09495,Hro22201,Hro03197,Hro17154,Hro25509,Hro20910,Hro07712,Hro27744,Hro21359,Hro04208,Hro00684,Hro28686,Hro26028,Hro10970,Hro14398,Hro15431,Hro19777,Hro…
Biological Process	GO:0030308	negative regulation of cell growth	4	7	0.0427	0.33	Hro16773,Hro11405,Hro04972,Hro09659
Biological Process	GO:0031399	regulation of protein modification process	22	71	0.0397	0.33	Hro05897,novel.21198,Hro06555,Hro01314,Hro26321,Hro04996,Hro23076,Hro10037,Hro01225,Hro09401,Hro18065,Hro29295,Hro25749,Hro24168,Hro01608,Hro22772,Hro04585,Hro00729,Hro10783,Hro26741,Hro26885,Hro25136
Biological Process	GO:0031506	cell wall glycoprotein biosynthetic process	2	2	0.0462	0.33	Hro11309,Hro19597
Biological Process	GO:0035966	response to topologically incorrect protein	7	16	0.0385	0.33	Hro01306,Hro22526,Hro11309,Hro01268,Hro19597,Hro11202,Hro10627
Biological Process	GO:0040034	regulation of development, heterochronic	7	16	0.0385	0.33	Hro01614,Hro28773,Hro27351,Hro28159,Hro05697,Hro19937,Hro00989
Biological Process	GO:0042181	ketone biosynthetic process	6	13	0.0417	0.33	Hro00270,Hro03176,Hro00965,Hro19574,Hro16370,Hro01754
Biological Process	GO:0042545	cell wall modification	22	72	0.046	0.33	Hro01213,Hro11457,Hro26842,Hro01280,Hro19717,Hro07418,Hro08557,Hro22641,Hro27808,Hro28325,Hro08953,Hro03734,Hro07356,Hro23232,Hro10230,Hro19423,Hro12731,Hro08772,Hro00539,Hro15821,Hro17496,Hro27259
Biological Process	GO:0042550	photosystem I stabilization	2	2	0.0462	0.33	Hro15019,Hro06953
Biological Process	GO:0042816	vitamin B6 metabolic process	5	10	0.0437	0.33	Hro05880,Hro17374,Hro11986,Hro24217,Hro04478
Biological Process	GO:0042819	vitamin B6 biosynthetic process	5	10	0.0437	0.33	Hro04478,Hro24217,Hro05880,Hro17374,Hro11986
Biological Process	GO:0044845	chain elongation of O-linked mannose residue	2	2	0.0462	0.33	Hro19597,Hro11309
Biological Process	GO:0046051	UTP metabolic process	4	7	0.0427	0.33	Hro18945,Hro15806,Hro26028,Hro07712
Biological Process	GO:0046083	adenine metabolic process	5	10	0.0437	0.33	Hro19618,Hro14873,Hro18118,Hro23549,Hro12724
Biological Process	GO:0046084	adenine biosynthetic process	5	10	0.0437	0.33	Hro12724,Hro23549,Hro18118,Hro19618,Hro14873
Biological Process	GO:0046102	inosine metabolic process	2	2	0.0462	0.33	Hro16954,Hro27028
Biological Process	GO:0046130	purine ribonucleoside catabolic process	2	2	0.0462	0.33	Hro16954,Hro27028
Biological Process	GO:0046394	carboxylic acid biosynthetic process	111	443	0.0393	0.33	Hro11180,Hro09583,Hro19473,Hro01768,Hro04215,Hro17832,Hro00375,Hro01029,Hro11118,Hro06940,Hro23941,Hro16676,Hro05897,Hro02368,Hro21052,Hro26714,Hro24034,Hro26401,Hro23872,Hro13500,Hro16489,Hro08410,Hro15870,Hro26900,Hro07860,Hro06184,Hro02995,Hro16281,Hro10469,Hro24232,Hro16692,Hro06096,Hro19914,Hro04281,Hro11333,Hro05885,Hro13162,Hro27551,Hro27257,Hro02086,Hro12988,Hro13155,Hro28266,Hro15304,Hro…
Biological Process	GO:0051483	terpenoid biosynthetic process, mevalonate-independent	2	2	0.0462	0.33	Hro27293,Hro05629
Biological Process	GO:0051484	isopentenyl diphosphate biosynthetic process, methylerythritol 4-phosphate pathway involved in terpenoid biosynthetic process	2	2	0.0462	0.33	Hro05629,Hro27293
Biological Process	GO:0052546	cell wall pectin metabolic process	6	13	0.0417	0.33	Hro18617,Hro06184,Hro12623,Hro02341,Hro24344,Hro17971
Biological Process	GO:0070507	regulation of microtubule cytoskeleton organization	7	16	0.0385	0.33	Hro05897,Hro04585,Hro22772,Hro29295,Hro17381,Hro24168,Hro25136
Biological Process	GO:0080024	indolebutyric acid metabolic process	2	2	0.0462	0.33	Hro12938,Hro15560
Biological Process	GO:0080026	response to indolebutyric acid	2	2	0.0462	0.33	Hro15560,Hro12938
Biological Process	GO:1900101	regulation of endoplasmic reticulum unfolded protein response	2	2	0.0462	0.33	Hro11309,Hro19597
Biological Process	GO:1901616	organic hydroxy compound catabolic process	6	13	0.0417	0.33	Hro12265,Hro13963,Hro18567,Hro18769,Hro01599,Hro19266
Biological Process	GO:1901661	quinone metabolic process	6	13	0.0417	0.33	Hro01754,Hro16370,Hro19574,Hro00965,Hro00270,Hro03176
Biological Process	GO:1901663	quinone biosynthetic process	6	13	0.0417	0.33	Hro19574,Hro00965,Hro00270,Hro03176,Hro16370,Hro01754
Biological Process	GO:2000037	regulation of stomatal complex patterning	2	2	0.0462	0.33	Hro11405,Hro16773
Cellular Component	GO:0005802	trans-Golgi network	48	176	0.0404	0.33	Hro28932,Hro06528,Hro12438,Hro26896,Hro12623,Hro10242,Hro18866,Hro02341,Hro03512,Hro17971,Hro08760,Hro14176,Hro01189,Hro10995,Hro27615,Hro19120,Hro03790,Hro19071,Hro18639,Hro06668,Hro13876,Hro16115,Hro22175,Hro22875,Hro08617,Hro16221,Hro13537,Hro22170,Hro06561,Hro18612,Hro05079,Hro17910,Hro18617,Hro15448,Hro22381,Hro27423,Hro24344,Hro11002,Hro10112,Hro19443,Hro02242,Hro13580,Hro17637,Hro12591,Hro…
Cellular Component	GO:0005960	glycine cleavage complex	4	7	0.0427	0.33	Hro19457,Hro14002,Hro18355,Hro01692
Cellular Component	GO:0009512	cytochrome b6f complex	2	2	0.0462	0.33	novel.29811,novel.29810
Cellular Component	GO:0009514	glyoxysome	4	7	0.0427	0.33	Hro16574,Hro17937,Hro16639,Hro28095
Cellular Component	GO:0031502	dolichyl-phosphate-mannose-protein mannosyltransferase complex	2	2	0.0462	0.33	Hro19597,Hro11309
Cellular Component	GO:0044430	cytoskeletal part	62	235	0.0424	0.33	Hro25176,Hro14442,Hro27574,Hro25828,Hro10628,Hro24513,Hro01327,Hro23404,Hro27434,Hro27572,Hro05245,Hro16139,Hro11918,Hro07387,Hro05897,Hro22524,Hro17381,Hro27878,Hro03162,Hro25177,Hro01976,Hro15740,Hro04585,Hro17164,Hro15048,Hro08151,Hro11207,Hro21724,Hro11648,Hro28410,Hro21631,Hro20140,Hro11832,Hro29488,Hro17958,Hro08834,Hro20625,Hro09730,novel.20016,Hro04932,Hro25459,Hro16466,Hro24183,Hro24368,…
Cellular Component	GO:0044455	mitochondrial membrane part	33	115	0.0418	0.33	Hro17337,Hro15766,Hro23767,Hro19574,Hro08177,Hro25108,Hro11579,Hro28080,Hro09170,Hro01602,Hro18313,Hro01585,Hro27996,Hro01006,Hro22650,Hro10970,Hro28686,Hro21916,Hro14399,Hro00872,Hro09944,Hro23163,Hro04532,Hro16978,Hro10075,Hro15367,Hro12081,Hro14492,Hro22194,Hro04787,Hro28893,Hro14086,Hro00297
Cellular Component	GO:0098807	chloroplast thylakoid membrane protein complex	4	7	0.0427	0.33	Hro06953,Hro24205,Hro17980,Hro15019
Molecular Function	GO:0000234	phosphoethanolamine N-methyltransferase activity	2	2	0.0462	0.33	Hro08675,Hro03854
Molecular Function	GO:0001053	plastid sigma factor activity	2	2	0.0462	0.33	Hro09259,Hro04683
Molecular Function	GO:0004001	adenosine kinase activity	2	2	0.0462	0.33	Hro27965,Hro15444
Molecular Function	GO:0004128	cytochrome-b5 reductase activity, acting on NAD(P)H	4	7	0.0427	0.33	Hro07600,Hro22515,Hro16483,Hro10640
Molecular Function	GO:0004165	dodecenoyl-CoA delta-isomerase activity	2	2	0.0462	0.33	Hro12938,Hro15560
Molecular Function	GO:0004314	[acyl-carrier-protein] S-malonyltransferase activity	2	2	0.0462	0.33	Hro21119,Hro21116
Molecular Function	GO:0004329	formate-tetrahydrofolate ligase activity	2	2	0.0462	0.33	Hro21337,Hro20234
Molecular Function	GO:0004452	isopentenyl-diphosphate delta-isomerase activity	2	2	0.0462	0.33	Hro27076,Hro05403
Molecular Function	GO:0004476	mannose-6-phosphate isomerase activity	2	2	0.0462	0.33	Hro23959,Hro28721
Molecular Function	GO:0004496	mevalonate kinase activity	2	2	0.0462	0.33	Hro00006,Hro16040
Molecular Function	GO:0004550	nucleoside diphosphate kinase activity	4	7	0.0427	0.33	Hro15806,Hro18945,Hro26028,Hro07712
Molecular Function	GO:0004648	O-phospho-L-serine:2-oxoglutarate aminotransferase activity	2	2	0.0462	0.33	Hro20654,Hro21747
Molecular Function	GO:0004738	pyruvate dehydrogenase activity	5	10	0.0437	0.33	Hro21359,Hro11734,Hro18601,Hro26605,Hro20271
Molecular Function	GO:0004739	pyruvate dehydrogenase (acetyl-transferring) activity	5	10	0.0437	0.33	Hro20271,Hro18601,Hro26605,Hro21359,Hro11734
Molecular Function	GO:0005452	inorganic anion exchanger activity	5	10	0.0437	0.33	Hro03750,Hro08573,novel.1458,Hro05632,Hro25867
Molecular Function	GO:0005504	fatty acid binding	2	2	0.0462	0.33	Hro19433,Hro19902
Molecular Function	GO:0005542	folic acid binding	2	2	0.0462	0.33	Hro04594,Hro00431
Molecular Function	GO:0008028	monocarboxylic acid transmembrane transporter activity	4	7	0.0427	0.33	Hro22492,Hro18578,Hro19988,Hro15800
Molecular Function	GO:0008734	L-aspartate oxidase activity	2	2	0.0462	0.33	Hro29241,Hro24116
Molecular Function	GO:0008898	S-adenosylmethionine-homocysteine S-methyltransferase activity	2	2	0.0462	0.33	Hro26535,Hro06096
Molecular Function	GO:0008942	nitrite reductase [NAD(P)H] activity	2	2	0.0462	0.33	Hro29396,Hro24270
Molecular Function	GO:0010334	sesquiterpene synthase activity	2	2	0.0462	0.33	Hro23384,Hro02551
Molecular Function	GO:0015199	amino-acid betaine transmembrane transporter activity	2	2	0.0462	0.33	Hro07838,Hro07840
Molecular Function	GO:0015226	carnitine transmembrane transporter activity	2	2	0.0462	0.33	Hro07838,Hro07840
Molecular Function	GO:0015651	quaternary ammonium group transmembrane transporter activity	2	2	0.0462	0.33	Hro07840,Hro07838
Molecular Function	GO:0015922	aspartate oxidase activity	2	2	0.0462	0.33	Hro24116,Hro29241
Molecular Function	GO:0016419	S-malonyltransferase activity	2	2	0.0462	0.33	Hro21119,Hro21116
Molecular Function	GO:0016420	malonyltransferase activity	2	2	0.0462	0.33	Hro21119,Hro21116
Molecular Function	GO:0016672	oxidoreductase activity, acting on a sulfur group of donors, quinone or similar compound as acceptor	2	2	0.0462	0.33	Hro14513,Hro26368
Molecular Function	GO:0016711	flavonoid 3'-monooxygenase activity	2	2	0.0462	0.33	Hro05212,Hro04260
Molecular Function	GO:0016726	oxidoreductase activity, acting on CH or CH2 groups, NAD or NADP as acceptor	4	7	0.0427	0.33	Hro03457,Hro14118,Hro28193,Hro27652
Molecular Function	GO:0016740	transferase activity	1004	4463	0.0382	0.33	Hro13408,Hro13945,Hro12391,Hro04882,Hro08464,Hro25284,Hro29353,Hro17271,Hro14487,Hro02705,Hro12371,Hro09020,Hro26741,Hro22182,Hro04187,Hro17487,Hro07285,Hro21658,Hro09592,Hro29229,Hro26628,Hro12276,novel.13103,Hro02066,Hro06526,Hro02834,Hro15378,Hro00527,Hro29467,Hro15484,Hro16152,Hro02169,Hro14638,Hro07021,Hro23360,Hro16954,Hro00766,Hro19148,Hro06175,Hro11809,Hro28286,Hro19961,novel.23931,Hro103…
Molecular Function	GO:0016854	racemase and epimerase activity	12	34	0.0456	0.33	Hro06524,Hro11371,Hro01457,Hro19219,Hro16723,Hro18866,Hro26058,Hro05700,Hro12714,Hro28723,Hro12412,Hro02968
Molecular Function	GO:0016903	oxidoreductase activity, acting on the aldehyde or oxo group of donors	23	75	0.0404	0.33	Hro14588,Hro21359,Hro11795,Hro06738,Hro02476,Hro24383,Hro02479,Hro17560,Hro18601,Hro08219,Hro09784,Hro28608,Hro27782,Hro11734,Hro26605,Hro23703,Hro20096,Hro15192,Hro20161,Hro00134,Hro02995,Hro20271,Hro08952
Molecular Function	GO:0019187	beta-1,4-mannosyltransferase activity	2	2	0.0462	0.33	Hro21215,Hro21012
Molecular Function	GO:0030604	1-deoxy-D-xylulose-5-phosphate reductoisomerase activity	2	2	0.0462	0.33	Hro27293,Hro05629
Molecular Function	GO:0033843	xyloglucan 6-xylosyltransferase activity	2	2	0.0462	0.33	Hro13022,Hro17815
Molecular Function	GO:0034004	germacradienol synthase activity	2	2	0.0462	0.33	Hro23384,Hro02551
Molecular Function	GO:0035312	5'-3' exodeoxyribonuclease activity	4	7	0.0427	0.33	Hro08766,Hro11898,Hro26920,Hro19663
Molecular Function	GO:0042284	sphingolipid delta-4 desaturase activity	2	2	0.0462	0.33	Hro02002,Hro15714
Molecular Function	GO:0042625	ATPase coupled ion transmembrane transporter activity	36	127	0.0412	0.33	Hro09491,Hro03192,Hro05715,Hro28598,Hro03196,Hro16454,Hro14401,Hro19188,Hro00832,Hro16766,Hro22113,Hro01421,Hro22212,Hro15849,Hro18192,Hro19107,Hro12105,Hro22194,Hro12081,Hro01957,Hro04532,Hro12949,Hro04214,Hro07004,Hro11366,Hro22447,Hro27371,Hro19777,Hro05117,Hro28686,Hro05446,Hro10970,Hro21916,Hro24391,Hro09011,Hro07991
Molecular Function	GO:0044318	L-aspartate:fumarate oxidoreductase activity	2	2	0.0462	0.33	Hro29241,Hro24116
Molecular Function	GO:0045174	glutathione dehydrogenase (ascorbate) activity	2	2	0.0462	0.33	Hro14513,Hro26368
Molecular Function	GO:0046423	allene-oxide cyclase activity	2	2	0.0462	0.33	Hro28712,Hro23969
Molecular Function	GO:0047044	androstan-3-alpha,17-beta-diol dehydrogenase activity	2	2	0.0462	0.33	Hro07288,Hro14553
Molecular Function	GO:0047259	glucomannan 4-beta-mannosyltransferase activity	2	2	0.0462	0.33	Hro21215,Hro21012
Molecular Function	GO:0047652	allantoate deiminase activity	2	2	0.0462	0.33	Hro25478,Hro24541
Molecular Function	GO:0047724	inosine nucleosidase activity	2	2	0.0462	0.33	Hro13389,Hro16954
Molecular Function	GO:0050113	inositol oxygenase activity	2	2	0.0462	0.33	Hro19266,Hro01599
Molecular Function	GO:0050379	UDP-glucuronate 5'-epimerase activity	2	2	0.0462	0.33	Hro19219,Hro01457
Molecular Function	GO:0050613	delta14-sterol reductase activity	2	2	0.0462	0.33	Hro12933,Hro17902
Molecular Function	GO:0051213	dioxygenase activity	44	159	0.0385	0.33	Hro11251,Hro09426,Hro18177,Hro16662,Hro13953,Hro04876,Hro29210,Hro09571,Hro27598,Hro00189,Hro25274,Hro05361,Hro20768,Hro27551,Hro21837,Hro02218,Hro20733,Hro09424,Hro18395,Hro09425,Hro14131,Hro16692,Hro09427,Hro11638,Hro10254,Hro08760,Hro02042,Hro21589,Hro03447,Hro13741,Hro26140,Hro05015,Hro01881,Hro13556,Hro25712,Hro09569,Hro04374,Hro16693,Hro12383,Hro22633,Hro19358,Hro11636,Hro20767,Hro09568
Molecular Function	GO:0051753	mannan synthase activity	2	2	0.0462	0.33	Hro21012,Hro21215
Molecular Function	GO:0052577	germacrene-D synthase activity	2	2	0.0462	0.33	Hro23384,Hro02551
Molecular Function	GO:0098809	nitrite reductase activity	2	2	0.0462	0.33	Hro24270,Hro29396
Biological Process	GO:0044272	sulfur compound biosynthetic process	34	120	0.0465	0.331	Hro12991,Hro20502,Hro26417,Hro00086,Hro01459,Hro18601,Hro19223,Hro11734,Hro19870,Hro05889,Hro07181,Hro04281,Hro11333,Hro00912,Hro06096,Hro04018,Hro26445,Hro20271,Hro14543,Hro16489,Hro25140,Hro14693,Hro26535,Hro08123,Hro16676,Hro06940,Hro24951,Hro10438,Hro26605,Hro00375,Hro00468,Hro21604,Hro09912,Hro19473
Biological Process	GO:0044724	single-organism carbohydrate catabolic process	33	116	0.0467	0.333	Hro03197,Hro02260,Hro27843,Hro08178,Hro24861,Hro03188,Hro00766,Hro24510,Hro16295,Hro07688,Hro12265,novel.8710,Hro25840,Hro21359,Hro20910,Hro19266,Hro27950,Hro18769,Hro25509,Hro23340,Hro17154,Hro23870,Hro01599,Hro13406,Hro13945,Hro14398,Hro15431,Hro04208,Hro12168,Hro09647,Hro06419,Hro28073,Hro09000
Biological Process	GO:0060560	developmental growth involved in morphogenesis	25	84	0.0472	0.335	Hro09951,Hro27073,Hro29303,Hro07093,Hro03673,novel.25364,Hro23492,Hro06184,Hro03290,Hro25439,Hro06609,Hro23988,Hro08356,Hro15560,Hro08477,Hro03640,Hro13163,Hro16662,Hro17682,Hro12938,Hro27644,Hro27626,Hro23082,Hro13730,Hro28694
Biological Process	GO:0007052	mitotic spindle organization	8	20	0.0475	0.335	Hro05897,Hro29295,Hro11248,Hro24168,Hro22772,Hro01327,Hro04585,Hro25136
Biological Process	GO:0009250	glucan biosynthetic process	26	88	0.0474	0.335	Hro15997,Hro22989,Hro13461,Hro27981,Hro15613,Hro24973,Hro01361,Hro16188,Hro06356,Hro06824,Hro02402,Hro13400,Hro11281,Hro15276,Hro14551,Hro24178,Hro23439,Hro02184,Hro01360,Hro15515,Hro18046,Hro26259,Hro00099,Hro10119,Hro25105,Hro28175
Biological Process	GO:1902850	microtubule cytoskeleton organization involved in mitosis	8	20	0.0475	0.335	Hro25136,Hro01327,Hro22772,Hro04585,Hro24168,Hro29295,Hro11248,Hro05897
Molecular Function	GO:0051287	NAD binding	29	100	0.0474	0.335	Hro04847,Hro02476,Hro07195,Hro14588,Hro24167,Hro02479,Hro09439,Hro27769,Hro14492,Hro23996,Hro09113,Hro08219,Hro03018,Hro14714,Hro08230,Hro02248,Hro24962,Hro09784,Hro28310,Hro24938,Hro27782,Hro29294,Hro15192,Hro11091,Hro23703,Hro29371,Hro15444,Hro02995,Hro25519
Biological Process	GO:0070726	cell wall assembly	10	27	0.0477	0.336	Hro24958,Hro13041,Hro05725,Hro02298,Hro21528,Hro08473,Hro07788,Hro28174,Hro02749,Hro27073
Biological Process	GO:0071668	plant-type cell wall assembly	10	27	0.0477	0.336	Hro05725,Hro13041,Hro24958,Hro27073,Hro02749,Hro28174,Hro21528,Hro08473,Hro07788,Hro02298
Biological Process	GO:0015672	monovalent inorganic cation transport	59	224	0.0481	0.338	Hro12081,Hro22896,Hro12105,Hro22194,Hro14434,Hro05884,Hro21372,Hro27853,Hro19107,Hro17831,Hro14086,Hro09944,Hro19469,Hro23061,Hro20896,Hro23487,novel.9107,Hro25448,Hro19993,Hro23163,Hro01957,Hro04532,Hro28928,Hro08075,Hro19777,Hro04585,Hro27371,Hro11265,Hro18350,Hro07004,Hro21379,Hro08722,Hro20269,Hro21916,Hro05163,Hro10970,Hro28686,Hro01872,Hro01602,Hro23737,Hro09491,Hro08164,Hro15662,Hro03196,H…
Molecular Function	GO:0016782	transferase activity, transferring sulfur-containing groups	13	38	0.0488	0.342	novel.11869,Hro22135,novel.23931,Hro20318,Hro03966,Hro18852,Hro20320,Hro17213,Hro22156,novel.23932,Hro11787,Hro22136,Hro26445
Molecular Function	GO:0019203	carbohydrate phosphatase activity	13	38	0.0488	0.342	Hro18120,Hro12289,Hro05657,Hro25801,Hro16648,Hro05048,Hro04736,Hro23882,Hro12718,Hro24114,Hro10160,Hro27319,Hro18797
Molecular Function	GO:0016765	transferase activity, transferring alkyl or aryl (other than methyl) groups	37	133	0.0503	0.352	Hro13162,Hro23352,Hro18748,Hro05889,Hro20657,Hro07916,Hro10469,Hro02444,Hro06184,Hro14367,Hro03710,Hro19574,Hro09013,Hro06148,Hro07304,Hro26057,Hro14513,Hro05376,Hro00468,Hro23327,Hro13570,Hro15394,Hro26368,Hro18369,Hro23270,Hro03176,Hro13746,Hro04215,Hro25069,Hro29379,Hro28343,Hro17684,Hro08123,Hro27038,Hro12448,Hro13990,Hro06890
Biological Process	GO:0006979	response to oxidative stress	56	212	0.0504	0.352	Hro08275,Hro28328,Hro07221,Hro06985,Hro14941,Hro25081,Hro23891,Hro01970,Hro08274,Hro28946,Hro01231,Hro28027,Hro11202,Hro26759,Hro03352,Hro08278,Hro20751,Hro12386,Hro23722,Hro07712,Hro05978,Hro00831,novel.5042,Hro27577,Hro14148,Hro12157,Hro03351,Hro00866,novel.2458,Hro26156,Hro20587,Hro25814,Hro01268,novel.10949,Hro23787,Hro22483,Hro04986,Hro28766,Hro27668,Hro14785,Hro00020,Hro11363,Hro02698,Hro26…
Molecular Function	GO:0003993	acid phosphatase activity	14	42	0.0515	0.359	Hro01591,Hro03483,Hro23494,Hro07704,Hro09120,Hro26567,Hro13387,Hro29501,Hro27637,Hro14095,Hro21426,Hro08661,Hro19272,Hro09119
Molecular Function	GO:0051537	2 iron, 2 sulfur cluster binding	14	42	0.0515	0.359	Hro10910,Hro29198,Hro29396,Hro17238,Hro17139,Hro24270,Hro11744,Hro21348,Hro27743,Hro01838,Hro25138,Hro05969,Hro12770,Hro10325
Molecular Function	GO:0045330	aspartyl esterase activity	20	65	0.0517	0.359	Hro22641,Hro28325,Hro27808,Hro07356,Hro03734,Hro12731,Hro10230,Hro23232,Hro19423,Hro00539,Hro08772,Hro17496,Hro27259,Hro15821,Hro01213,Hro19717,Hro07418,Hro26842,Hro01280,Hro08557
Molecular Function	GO:0016857	racemase and epimerase activity, acting on carbohydrates and derivatives	11	31	0.0524	0.364	Hro26058,Hro05700,Hro12714,Hro12412,Hro02968,Hro11371,Hro06524,Hro19219,Hro01457,Hro18866,Hro16723
Biological Process	GO:0009201	ribonucleoside triphosphate biosynthetic process	23	77	0.0532	0.368	Hro18945,Hro15806,Hro28686,Hro22113,Hro26028,Hro10970,Hro21916,Hro27371,Hro00832,Hro19777,Hro09944,Hro04532,Hro01957,Hro23163,Hro05715,Hro09491,Hro22194,Hro01602,Hro12081,Hro23429,Hro07712,Hro14086,Hro19107
Biological Process	GO:0046939	nucleotide phosphorylation	30	105	0.0531	0.368	Hro24861,Hro08178,Hro13406,Hro14398,Hro15431,Hro13945,Hro00766,Hro23870,Hro03197,Hro02260,Hro15806,Hro18945,Hro12265,Hro04208,novel.8710,Hro26028,Hro24510,Hro16295,Hro07688,Hro28073,Hro27950,Hro21359,Hro12168,Hro07712,Hro20910,Hro17154,Hro23340,Hro09000,Hro18769,Hro25509
Molecular Function	GO:0050661	NADP binding	23	77	0.0532	0.368	Hro08219,Hro28357,Hro03754,Hro28608,Hro09784,Hro27293,Hro01664,Hro07880,Hro14588,Hro02479,Hro11263,Hro24383,Hro05629,Hro05123,Hro17120,Hro28294,Hro09495,Hro27782,Hro12723,Hro15192,Hro23703,Hro24552,Hro15359
Biological Process	GO:0009142	nucleoside triphosphate biosynthetic process	24	81	0.0535	0.369	Hro09491,Hro22194,Hro01602,Hro12081,Hro23429,Hro14086,Hro07712,Hro19107,Hro09944,Hro01957,Hro04532,Hro23163,Hro05715,Hro27371,Hro00832,Hro19777,Hro18945,Hro15806,Hro10905,Hro26028,Hro28686,Hro22113,Hro10970,Hro21916
Biological Process	GO:0032535	regulation of cellular component size	15	46	0.0537	0.369	Hro17289,Hro18731,Hro07154,Hro21043,Hro16773,Hro01218,Hro10841,Hro11405,Hro00854,Hro27073,Hro01336,Hro00541,Hro11468,Hro14320,Hro11896
Biological Process	GO:0032886	regulation of microtubule-based process	7	17	0.0536	0.369	Hro05897,Hro04585,Hro22772,Hro29295,Hro17381,Hro24168,Hro25136
Biological Process	GO:0090066	regulation of anatomical structure size	15	46	0.0537	0.369	Hro14320,Hro11896,Hro00541,Hro11468,Hro00854,Hro27073,Hro01336,Hro07154,Hro16773,Hro21043,Hro01218,Hro10841,Hro11405,Hro18731,Hro17289
Biological Process	GO:0009690	cytokinin metabolic process	12	35	0.0562	0.385	Hro03404,Hro14179,Hro27693,Hro23559,Hro07007,Hro23010,Hro23498,Hro01618,Hro11216,Hro01680,Hro07063,Hro19448
Molecular Function	GO:0046961	proton-transporting ATPase activity, rotational mechanism	12	35	0.0562	0.385	Hro04532,Hro01957,Hro03192,Hro22212,Hro05715,Hro21916,Hro18192,Hro03196,Hro14401,Hro07004,Hro12105,Hro27371
Molecular Function	GO:0008171	O-methyltransferase activity	18	58	0.0581	0.397	Hro19358,Hro04579,Hro14153,Hro06175,Hro09354,Hro29432,Hro22209,Hro14377,Hro10361,Hro22769,Hro10360,Hro04578,Hro13805,Hro13822,Hro27817,Hro04580,Hro19705,Hro27818
Molecular Function	GO:0004364	glutathione transferase activity	13	39	0.0593	0.404	Hro13570,Hro06148,Hro26368,Hro18748,Hro15394,Hro25069,Hro23327,Hro28343,Hro03710,Hro14513,Hro23270,Hro07304,Hro07916
Cellular Component	GO:0005773	vacuole	109	442	0.0595	0.405	Hro28932,Hro21343,Hro05584,Hro05365,Hro12766,Hro12477,Hro01336,Hro09136,Hro26587,Hro07029,Hro22305,Hro10841,Hro23487,Hro25585,Hro27336,Hro14176,Hro11102,Hro06174,novel.612,Hro17289,Hro18639,Hro19120,Hro19071,Hro20989,Hro22175,Hro04716,Hro18731,Hro29165,Hro23492,Hro12100,Hro08177,Hro06561,Hro24415,Hro28080,Hro18612,Hro03192,novel.13313,Hro24344,Hro09524,Hro15662,Hro11056,Hro09132,Hro00854,Hro10112…
Biological Process	GO:0010054	trichoblast differentiation	6	14	0.06	0.405	Hro15560,Hro09951,Hro18617,Hro24217,Hro12938,Hro23082
Biological Process	GO:0035999	tetrahydrofolate interconversion	6	14	0.06	0.405	Hro05417,Hro11556,Hro08410,Hro14843,Hro20859,Hro16947
Biological Process	GO:0051274	beta-glucan biosynthetic process	20	66	0.0597	0.405	Hro13461,Hro22989,Hro15997,Hro06356,Hro01361,Hro06824,Hro02402,Hro15276,Hro11281,Hro02184,Hro14551,Hro24178,Hro23439,Hro26259,Hro18046,Hro01360,Hro15515,Hro28175,Hro10119,Hro25105
Cellular Component	GO:0005758	mitochondrial intermembrane space	6	14	0.06	0.405	Hro29399,Hro27744,Hro23371,Hro17337,Hro24273,Hro10910
Cellular Component	GO:0009538	photosystem I reaction center	6	14	0.06	0.405	Hro04473,Hro28250,Hro09555,Hro27155,Hro11086,Hro05485
Biological Process	GO:0006555	methionine metabolic process	10	28	0.0604	0.407	Hro00375,Hro16489,Hro18868,Hro16947,Hro05417,Hro11556,Hro12355,Hro06096,Hro26535,Hro04281
Biological Process	GO:0006558	L-phenylalanine metabolic process	8	21	0.0627	0.421	Hro21052,Hro17566,Hro05897,Hro09929,Hro26715,Hro26714,Hro26401,Hro05885
Biological Process	GO:0010268	brassinosteroid homeostasis	8	21	0.0627	0.421	Hro24425,Hro04354,Hro23090,Hro14705,Hro15317,Hro02355,Hro05107,Hro18619
Biological Process	GO:1902221	erythrose 4-phosphate/phosphoenolpyruvate family amino acid metabolic process	8	21	0.0627	0.421	Hro21052,Hro17566,Hro05897,Hro09929,Hro05885,Hro26715,Hro26714,Hro26401
Biological Process	GO:0016051	carbohydrate biosynthetic process	60	232	0.0635	0.426	Hro02341,Hro23870,Hro20867,Hro08070,Hro15997,Hro07196,Hro03634,Hro02402,Hro16648,Hro04736,Hro15375,Hro02946,Hro16188,Hro24973,Hro01361,Hro15613,Hro18819,Hro02184,Hro14551,Hro23439,Hro11281,Hro13400,Hro17971,Hro28175,Hro21621,Hro18567,Hro26259,Hro01360,Hro27981,Hro25801,Hro07898,Hro13461,Hro22989,Hro00166,Hro13265,Hro10160,Hro12265,Hro06184,Hro10482,Hro24190,Hro06824,Hro06356,Hro12718,Hro24178,Hro…
Biological Process	GO:0006085	acetyl-CoA biosynthetic process	5	11	0.0663	0.426	Hro11734,Hro18601,Hro26605,Hro14543,Hro20271
Biological Process	GO:0007094	mitotic spindle assembly checkpoint	5	11	0.0663	0.426	Hro29488,Hro26579,Hro06039,Hro22772,Hro21417
Biological Process	GO:0009074	aromatic amino acid family catabolic process	5	11	0.0663	0.426	Hro05885,Hro26401,Hro03422,Hro17566,Hro09929
Biological Process	GO:0009126	purine nucleoside monophosphate metabolic process	55	211	0.0645	0.426	Hro29399,Hro28686,Hro10970,Hro21916,Hro04208,Hro28450,Hro23870,Hro14399,Hro13406,Hro27371,Hro13945,Hro19777,Hro15431,Hro14398,Hro00872,Hro04532,Hro01957,Hro23163,Hro09944,Hro09000,Hro14086,Hro12168,Hro19107,Hro00297,Hro12105,Hro22194,Hro12081,Hro28073,Hro06782,Hro22113,Hro24510,Hro07688,Hro22212,Hro16295,Hro12265,Hro24273,novel.8710,Hro03197,Hro02260,Hro08178,Hro24861,Hro00832,Hro08177,Hro00766,H…
Biological Process	GO:0009167	purine ribonucleoside monophosphate metabolic process	55	211	0.0645	0.426	Hro02260,Hro03197,Hro00766,Hro08177,Hro00832,Hro24861,Hro08178,Hro16295,Hro07688,Hro22212,Hro24510,Hro22113,novel.8710,Hro24273,Hro12265,Hro20910,Hro21359,Hro27744,Hro27950,Hro01602,Hro09491,Hro05715,Hro18769,Hro25509,Hro23340,Hro17154,Hro23870,Hro28450,Hro00872,Hro15431,Hro19777,Hro13945,Hro14398,Hro27371,Hro14399,Hro13406,Hro21916,Hro10970,Hro28686,Hro29399,Hro04208,Hro00297,Hro12168,Hro19107,H…
Biological Process	GO:0009414	response to water deprivation	15	47	0.0638	0.426	Hro16773,Hro11405,Hro07792,Hro13155,Hro11656,Hro20306,Hro12304,Hro18819,Hro06851,Hro05557,Hro17691,Hro02388,Hro28328,Hro27220,Hro15997
Biological Process	GO:0009789	positive regulation of abscisic acid-activated signaling pathway	5	11	0.0663	0.426	Hro29091,Hro17691,Hro13155,Hro24703,Hro17937
Biological Process	GO:0009853	photorespiration	5	11	0.0663	0.426	Hro00732,Hro28201,Hro15800,Hro04037,Hro07811
Biological Process	GO:0031577	spindle checkpoint	5	11	0.0663	0.426	Hro22772,Hro29488,Hro26579,Hro06039,Hro21417
Biological Process	GO:0033046	negative regulation of sister chromatid segregation	5	11	0.0663	0.426	Hro21417,Hro22772,Hro26579,Hro29488,Hro06039
Biological Process	GO:0033048	negative regulation of mitotic sister chromatid segregation	5	11	0.0663	0.426	Hro06039,Hro29488,Hro26579,Hro22772,Hro21417
Biological Process	GO:0045839	negative regulation of mitotic nuclear division	5	11	0.0663	0.426	Hro21417,Hro06039,Hro26579,Hro29488,Hro22772
Biological Process	GO:0045841	negative regulation of mitotic metaphase/anaphase transition	5	11	0.0663	0.426	Hro29488,Hro26579,Hro06039,Hro22772,Hro21417
Biological Process	GO:0048509	regulation of meristem development	11	32	0.0649	0.426	Hro27351,Hro28159,Hro01682,Hro14148,Hro13385,Hro27668,Hro05697,Hro00989,Hro19937,Hro01614,Hro28773
Biological Process	GO:0051784	negative regulation of nuclear division	5	11	0.0663	0.426	Hro21417,Hro22772,Hro29488,Hro26579,Hro06039
Biological Process	GO:0051985	negative regulation of chromosome segregation	5	11	0.0663	0.426	Hro22772,Hro06039,Hro26579,Hro29488,Hro21417
Biological Process	GO:0071173	spindle assembly checkpoint	5	11	0.0663	0.426	Hro21417,Hro06039,Hro29488,Hro26579,Hro22772
Biological Process	GO:0071174	mitotic spindle checkpoint	5	11	0.0663	0.426	Hro22772,Hro06039,Hro26579,Hro29488,Hro21417
Biological Process	GO:1901421	positive regulation of response to alcohol	5	11	0.0663	0.426	Hro24703,Hro17937,Hro17691,Hro29091,Hro13155
Biological Process	GO:1902100	negative regulation of metaphase/anaphase transition of cell cycle	5	11	0.0663	0.426	Hro21417,Hro26579,Hro29488,Hro06039,Hro22772
Biological Process	GO:1905819	negative regulation of chromosome separation	5	11	0.0663	0.426	Hro22772,Hro06039,Hro26579,Hro29488,Hro21417
Biological Process	GO:1905959	positive regulation of cellular response to alcohol	5	11	0.0663	0.426	Hro13155,Hro29091,Hro17691,Hro24703,Hro17937
Biological Process	GO:2000816	negative regulation of mitotic sister chromatid separation	5	11	0.0663	0.426	Hro21417,Hro22772,Hro29488,Hro26579,Hro06039
Molecular Function	GO:0004448	isocitrate dehydrogenase activity	5	11	0.0663	0.426	Hro29371,Hro15444,Hro27769,Hro02248,Hro08230
Molecular Function	GO:0004565	beta-galactosidase activity	11	32	0.0649	0.426	Hro20590,Hro19938,Hro00759,Hro04832,Hro02696,Hro29165,Hro21695,Hro08752,Hro09132,Hro16893,Hro04362
Molecular Function	GO:0016841	ammonia-lyase activity	5	11	0.0663	0.426	Hro05885,Hro16281,Hro26401,Hro17566,Hro09929
Molecular Function	GO:0047911	galacturan 1,4-alpha-galacturonidase activity	5	11	0.0663	0.426	Hro05385,Hro16800,Hro17076,Hro10534,Hro00161
Molecular Function	GO:0072341	modified amino acid binding	5	11	0.0663	0.426	Hro04594,Hro00431,Hro16170,Hro17832,Hro12997
Biological Process	GO:0009073	aromatic amino acid family biosynthetic process	17	55	0.0665	0.427	Hro28661,Hro09966,Hro02924,Hro09013,Hro26714,Hro26715,Hro24034,Hro26057,Hro21052,Hro05897,Hro06286,Hro24157,Hro18733,Hro11118,Hro04215,Hro02173,Hro10469
Biological Process	GO:0002239	response to oomycetes	4	8	0.0711	0.431	Hro04909,Hro17691,Hro06384,Hro13155
Biological Process	GO:0006023	aminoglycan biosynthetic process	3	5	0.0701	0.431	Hro26417,Hro25140,Hro09912
Biological Process	GO:0006024	glycosaminoglycan biosynthetic process	3	5	0.0701	0.431	Hro26417,Hro25140,Hro09912
Biological Process	GO:0006097	glyoxylate cycle	3	5	0.0701	0.431	Hro16574,Hro16639,Hro28095
Biological Process	GO:0006123	mitochondrial electron transport, cytochrome c to oxygen	3	5	0.0701	0.431	Hro24273,Hro27744,Hro29399
Biological Process	GO:0006152	purine nucleoside catabolic process	3	5	0.0701	0.431	Hro16954,Hro27028,Hro13389
Biological Process	GO:0006458	'de novo' protein folding	4	8	0.0711	0.431	Hro22526,Hro01268,Hro10627,Hro11202
Biological Process	GO:0006544	glycine metabolic process	9	25	0.0697	0.431	Hro00931,Hro19886,Hro19457,Hro18355,Hro20859,Hro01692,Hro13933,Hro14843,Hro14002
Biological Process	GO:0009150	purine ribonucleotide metabolic process	63	246	0.0691	0.431	Hro23340,Hro17154,Hro05715,Hro25509,Hro18769,Hro27950,Hro09491,Hro01602,Hro20910,Hro27744,Hro07712,Hro21359,novel.8710,Hro12265,Hro24273,Hro18945,Hro22212,Hro07688,Hro16295,Hro24510,Hro22113,Hro07606,Hro00766,Hro24552,Hro24861,Hro08178,Hro00832,Hro08177,Hro09495,Hro02260,Hro03197,Hro09000,Hro09944,Hro04532,Hro01957,Hro23163,Hro06782,Hro22194,Hro12105,Hro12081,Hro28073,Hro00297,Hro14086,Hro19107,H…
Biological Process	GO:0009800	cinnamic acid biosynthetic process	4	8	0.0711	0.431	Hro26401,Hro05885,Hro09929,Hro17566
Biological Process	GO:0009803	cinnamic acid metabolic process	4	8	0.0711	0.431	Hro09929,Hro17566,Hro26401,Hro05885
Biological Process	GO:0009826	unidimensional cell growth	23	79	0.0688	0.431	Hro06609,Hro03290,Hro25439,Hro06184,Hro08356,Hro23988,Hro09951,novel.25364,Hro23492,Hro29303,Hro03673,Hro07093,Hro27073,Hro28694,Hro13730,Hro23082,Hro16662,Hro17682,Hro13163,Hro08477,Hro03640,Hro27626,Hro27644
Biological Process	GO:0009943	adaxial/abaxial axis specification	4	8	0.0711	0.431	Hro09042,Hro01727,Hro19487,Hro13385
Biological Process	GO:0010215	cellulose microfibril organization	9	25	0.0697	0.431	Hro05725,Hro13041,Hro24958,Hro27073,Hro02749,Hro28174,Hro08473,Hro07788,Hro02298
Biological Process	GO:0010375	stomatal complex patterning	3	5	0.0701	0.431	Hro07792,Hro16773,Hro11405
Biological Process	GO:0010506	regulation of autophagy	3	5	0.0701	0.431	Hro17864,Hro27154,Hro12964
Biological Process	GO:0015012	heparan sulfate proteoglycan biosynthetic process	3	5	0.0701	0.431	Hro26417,Hro25140,Hro09912
Biological Process	GO:0015689	molybdate ion transport	3	5	0.0701	0.431	Hro10242,Hro22875,Hro09277
Biological Process	GO:0030166	proteoglycan biosynthetic process	3	5	0.0701	0.431	Hro09912,Hro26417,Hro25140
Biological Process	GO:0030201	heparan sulfate proteoglycan metabolic process	3	5	0.0701	0.431	Hro09912,Hro25140,Hro26417
Biological Process	GO:0030203	glycosaminoglycan metabolic process	3	5	0.0701	0.431	Hro09912,Hro25140,Hro26417
Biological Process	GO:0045493	xylan catabolic process	3	5	0.0701	0.431	Hro03188,Hro27843,Hro25840
Biological Process	GO:0046039	GTP metabolic process	4	8	0.0711	0.431	Hro07712,Hro26028,Hro18945,Hro15806
Biological Process	GO:0046173	polyol biosynthetic process	4	8	0.0711	0.431	Hro10482,Hro11983,Hro22654,Hro18567
Biological Process	GO:0048767	root hair elongation	4	8	0.0711	0.431	Hro09951,Hro15560,Hro23082,Hro12938
Biological Process	GO:0051084	'de novo' posttranslational protein folding	4	8	0.0711	0.431	Hro11202,Hro10627,Hro01268,Hro22526
Biological Process	GO:0051085	chaperone mediated protein folding requiring cofactor	4	8	0.0711	0.431	Hro11202,Hro10627,Hro22526,Hro01268
Biological Process	GO:0051289	protein homotetramerization	3	5	0.0701	0.431	Hro11091,Hro04847,Hro09113
Cellular Component	GO:0000276	mitochondrial proton-transporting ATP synthase complex, coupling factor F(o)	4	8	0.0711	0.431	Hro23163,Hro14086,Hro09944,Hro01602
Cellular Component	GO:0042651	thylakoid membrane	52	199	0.068	0.431	Hro09306,Hro03187,Hro25400,Hro05557,Hro17712,Hro28893,Hro02175,Hro04633,Hro21354,Hro10325,Hro24668,Hro17900,Hro26505,Hro24450,Hro24205,Hro27848,Hro25804,Hro01268,Hro27155,Hro15449,Hro05485,Hro15019,Hro08262,Hro06953,Hro05271,Hro24335,Hro03604,Hro19097,Hro18901,Hro06642,Hro05358,Hro00782,Hro13258,Hro10738,Hro02241,Hro29468,Hro24263,Hro25169,Hro16848,Hro17980,Hro23785,Hro17106,Hro15661,Hro27220,Hro…
Cellular Component	GO:0044429	mitochondrial part	74	293	0.0685	0.431	Hro00965,Hro16978,Hro20886,Hro12448,Hro23163,Hro04532,Hro13293,Hro01432,Hro16481,Hro22137,Hro14086,Hro28893,Hro04787,Hro10970,Hro28686,Hro27996,Hro01006,Hro09170,Hro28080,Hro23371,novel.10060,Hro26302,Hro24152,Hro04494,Hro17139,Hro22526,Hro01602,Hro19574,Hro23767,Hro10905,Hro15491,Hro15766,Hro24273,Hro11202,Hro25108,Hro08177,Hro10910,Hro23276,Hro10075,Hro15367,Hro09944,Hro28625,Hro07638,novel.247…
Molecular Function	GO:0003849	3-deoxy-7-phosphoheptulonate synthase activity	3	5	0.0701	0.431	Hro04215,Hro09013,Hro10469
Molecular Function	GO:0004473	malate dehydrogenase (decarboxylating) (NADP+) activity	3	5	0.0701	0.431	Hro11091,Hro09113,Hro04847
Molecular Function	GO:0015098	molybdate ion transmembrane transporter activity	3	5	0.0701	0.431	Hro10242,Hro09277,Hro22875
Molecular Function	GO:0015294	solute:cation symporter activity	18	59	0.0674	0.431	Hro18892,Hro09854,Hro26870,Hro25326,Hro25483,Hro16822,Hro01133,Hro07020,Hro26713,novel.29532,Hro23508,Hro11580,Hro00785,Hro08226,Hro25325,Hro00425,Hro23878,Hro27423
Molecular Function	GO:0045548	phenylalanine ammonia-lyase activity	4	8	0.0711	0.431	Hro05885,Hro26401,Hro17566,Hro09929
Molecular Function	GO:0047213	anthocyanidin 3-O-glucosyltransferase activity	3	5	0.0701	0.431	Hro08463,Hro18883,Hro08464
Molecular Function	GO:0050897	cobalt ion binding	9	25	0.0697	0.431	Hro28686,Hro09113,Hro09170,Hro18463,Hro22650,Hro04847,Hro04787,Hro11091,Hro25108
Molecular Function	GO:0097599	xylanase activity	3	5	0.0701	0.431	Hro27843,Hro25840,Hro03188
Biological Process	GO:0006730	one-carbon metabolic process	13	40	0.0712	0.431	Hro12355,Hro05417,Hro11556,Hro22359,Hro14843,Hro02733,Hro27269,Hro00468,Hro08410,Hro05889,Hro18868,Hro20859,Hro16947
Biological Process	GO:0007264	small GTPase mediated signal transduction	44	166	0.0719	0.434	Hro20881,Hro09171,Hro14269,Hro06174,Hro00671,Hro09853,Hro12374,Hro02316,Hro18784,Hro18336,Hro07140,Hro12438,Hro04382,Hro21928,Hro24690,Hro21724,Hro00797,Hro12279,Hro20625,Hro20823,Hro19110,Hro00790,Hro01807,Hro18888,Hro12948,Hro01566,Hro16271,Hro13820,Hro15894,Hro15363,Hro15256,Hro25770,Hro26110,Hro06561,Hro22080,Hro07883,Hro26935,Hro04786,Hro05621,Hro05295,Hro18099,Hro07822,Hro25636,Hro20145
Biological Process	GO:0051510	regulation of unidimensional cell growth	7	18	0.0719	0.434	Hro03290,Hro08477,Hro03640,Hro03673,Hro29303,Hro23988,Hro28694
Biological Process	GO:0009132	nucleoside diphosphate metabolic process	30	108	0.0733	0.442	Hro23870,Hro03197,Hro02260,Hro13406,Hro24861,Hro08178,Hro15431,Hro00766,Hro14398,Hro13945,Hro24510,Hro26028,Hro07688,Hro16295,Hro12265,Hro18945,Hro15806,novel.8710,Hro04208,Hro07712,Hro21359,Hro12168,Hro20910,Hro28073,Hro27950,Hro25509,Hro18769,Hro09000,Hro23340,Hro17154
Biological Process	GO:0042558	pteridine-containing compound metabolic process	14	44	0.0734	0.442	Hro20234,Hro01826,Hro08410,Hro21337,novel.964,Hro07860,Hro20859,Hro16947,Hro11556,Hro05417,Hro28266,Hro22359,Hro14843,Hro03303
Biological Process	GO:0009415	response to water	15	48	0.075	0.451	Hro15997,Hro27220,Hro05557,Hro17691,Hro28328,Hro02388,Hro18819,Hro06851,Hro20306,Hro12304,Hro11656,Hro13155,Hro16773,Hro11405,Hro07792
Molecular Function	GO:0003950	NAD+ ADP-ribosyltransferase activity	10	29	0.075	0.451	Hro05357,Hro28937,novel.18812,Hro26701,Hro15091,Hro02834,Hro06767,Hro05630,Hro25800,Hro23391
Biological Process	GO:0006163	purine nucleotide metabolic process	65	256	0.076	0.456	Hro17154,Hro25509,Hro20910,Hro21359,Hro27744,Hro07712,Hro12265,Hro16295,Hro07688,Hro22113,Hro24510,Hro00766,Hro24861,Hro08178,Hro09495,Hro03197,Hro09944,Hro09000,Hro06782,Hro12081,Hro28073,Hro22194,Hro12105,Hro00297,Hro12168,Hro15806,Hro21916,Hro29399,Hro00872,Hro13945,Hro14399,Hro23340,Hro05715,Hro18769,Hro27950,Hro01602,Hro09491,novel.8710,Hro18945,Hro24273,Hro22212,Hro07606,Hro00832,Hro08177,H…
Molecular Function	GO:0015144	carbohydrate transmembrane transporter activity	26	92	0.0761	0.456	Hro17289,Hro22619,Hro28837,Hro21043,Hro00066,Hro26870,Hro18731,Hro18578,Hro01336,Hro11896,Hro09854,Hro18892,Hro10841,Hro25325,Hro00425,Hro15800,Hro23878,Hro23508,Hro00785,Hro08226,Hro11580,Hro11468,Hro25326,Hro00854,Hro25483,Hro07020
Molecular Function	GO:0008483	transaminase activity	17	56	0.0771	0.46	Hro13933,Hro17203,Hro21747,Hro04586,Hro11809,Hro28028,Hro04587,Hro20654,Hro22401,Hro09020,Hro27700,Hro22653,Hro06066,Hro10378,Hro00864,Hro24400,Hro12266
Molecular Function	GO:0016769	transferase activity, transferring nitrogenous groups	17	56	0.0771	0.46	Hro21747,Hro13933,Hro17203,Hro04586,Hro28028,Hro11809,Hro04587,Hro20654,Hro22401,Hro22653,Hro09020,Hro27700,Hro06066,Hro10378,Hro00864,Hro24400,Hro12266
Cellular Component	GO:0098791	Golgi subcompartment	77	308	0.0775	0.462	Hro28932,Hro05860,Hro26896,Hro18866,Hro02341,Hro12623,Hro23909,Hro17971,Hro27336,Hro14176,Hro25418,Hro18639,Hro19120,Hro19071,Hro22175,Hro24468,Hro06668,Hro18099,Hro25770,Hro02579,Hro06561,Hro18612,Hro11002,Hro24344,Hro22381,Hro17910,Hro21067,Hro27478,Hro10112,Hro19443,Hro13163,Hro22166,Hro01807,Hro22085,Hro12591,Hro13580,Hro17637,Hro02946,Hro25696,Hro18816,Hro07196,Hro06528,Hro03634,Hro12438,Hro…
Biological Process	GO:0009069	serine family amino acid metabolic process	20	68	0.0781	0.465	Hro01692,Hro00931,Hro19886,Hro14843,Hro16676,Hro02407,Hro06940,Hro20859,Hro18355,Hro24938,Hro18868,Hro19457,Hro20654,Hro17213,Hro11333,Hro14002,Hro13933,Hro21747,Hro02995,Hro12355
Biological Process	GO:0045491	xylan metabolic process	11	33	0.0791	0.471	Hro12304,Hro21621,Hro20518,Hro27843,Hro28761,Hro00166,Hro13265,Hro08070,Hro25840,Hro03188,Hro18819
Cellular Component	GO:0009534	chloroplast thylakoid	51	197	0.0803	0.476	Hro24668,Hro21354,Hro04633,Hro28893,Hro02175,Hro09306,Hro05557,Hro25400,Hro03187,Hro15620,Hro08262,Hro05498,Hro05271,Hro06953,Hro13251,Hro27155,Hro05485,Hro15019,Hro15449,Hro24205,Hro24450,Hro17900,Hro01268,Hro25804,Hro27848,Hro24263,Hro29468,Hro17980,Hro25169,Hro16848,Hro10738,Hro13258,Hro02241,Hro00782,Hro19097,Hro06642,Hro18901,Hro24335,Hro03604,Hro11656,Hro11149,Hro23767,Hro02052,Hro25603,Hro…
Cellular Component	GO:0031976	plastid thylakoid	51	197	0.0803	0.476	Hro04633,Hro24668,Hro21354,Hro09306,Hro05557,Hro03187,Hro25400,Hro28893,Hro02175,Hro08262,Hro05498,Hro05271,Hro06953,Hro15620,Hro24450,Hro24205,Hro17900,Hro01268,Hro25804,Hro27848,Hro13251,Hro27155,Hro15449,Hro05485,Hro15019,Hro13258,Hro10738,Hro02241,Hro29468,Hro24263,Hro25169,Hro17980,Hro16848,Hro24335,Hro03604,Hro00782,Hro19097,Hro18901,Hro06642,Hro25603,Hro19988,Hro11656,Hro11149,Hro23767,Hro…
Molecular Function	GO:0010333	terpene synthase activity	8	22	0.0806	0.477	Hro01977,Hro13722,Hro23384,Hro15095,Hro02551,Hro13893,novel.25254,Hro23383
Biological Process	GO:0009113	purine nucleobase biosynthetic process	6	15	0.0824	0.485	Hro18118,Hro23549,Hro12724,Hro27028,Hro14873,Hro19618
Biological Process	GO:0034754	cellular hormone metabolic process	12	37	0.0822	0.485	Hro03404,Hro14179,Hro27693,Hro23559,Hro07007,Hro23498,Hro23010,Hro01618,Hro11216,Hro01680,Hro07063,Hro19448
Cellular Component	GO:0031970	organelle envelope lumen	6	15	0.0824	0.485	Hro17337,Hro10910,Hro24273,Hro29399,Hro27744,Hro23371
Molecular Function	GO:0042285	xylosyltransferase activity	6	15	0.0824	0.485	Hro17815,Hro08070,Hro13265,Hro00166,Hro13022,Hro25696
Molecular Function	GO:0050308	sugar-phosphatase activity	6	15	0.0824	0.485	Hro12289,Hro23882,Hro05048,Hro18797,Hro27319,Hro05657
Molecular Function	GO:0032440	2-alkenal reductase [NAD(P)] activity	39	147	0.0849	0.498	Hro28408,Hro14322,Hro25273,Hro15387,Hro06072,Hro20755,Hro19457,Hro00250,Hro06516,Hro28103,Hro25169,Hro23509,Hro26067,Hro06357,Hro00930,Hro01693,Hro25483,Hro20889,Hro01692,Hro07718,Hro04267,Hro14929,Hro03462,Hro05163,Hro12849,Hro13753,Hro12371,Hro19711,Hro12166,Hro12258,Hro00949,Hro12139,Hro24704,Hro10807,Hro16822,Hro00777,Hro04689,Hro17880,Hro20786
Molecular Function	GO:1901476	carbohydrate transporter activity	26	93	0.0849	0.498	Hro18731,Hro21043,Hro00066,Hro26870,Hro28837,Hro17289,Hro22619,Hro18892,Hro11896,Hro09854,Hro01336,Hro18578,Hro23508,Hro00785,Hro08226,Hro11580,Hro00425,Hro25325,Hro10841,Hro15800,Hro23878,Hro07020,Hro00854,Hro25326,Hro25483,Hro11468
Biological Process	GO:0009056	catabolic process	298	1292	0.0858	0.503	Hro08275,Hro04192,Hro04590,Hro03188,Hro19496,Hro03197,Hro27154,Hro27843,Hro08278,Hro17566,Hro21197,Hro07688,Hro28027,novel.5042,novel.28744,Hro22943,Hro21018,Hro27697,Hro00992,Hro12096,Hro25840,Hro09929,Hro08370,Hro11629,Hro01213,Hro23073,Hro05408,Hro00970,Hro15997,Hro08772,Hro23095,Hro01597,Hro10230,Hro07275,Hro04264,Hro27808,Hro11551,Hro04986,Hro13698,Hro09647,Hro03319,Hro21239,Hro29381,Hro1338…
Molecular Function	GO:0015925	galactosidase activity	14	45	0.0863	0.505	Hro16893,Hro03726,Hro04362,Hro20590,Hro19938,Hro04832,Hro00759,Hro02696,Hro03728,Hro29165,Hro08752,Hro21695,Hro12169,Hro09132
Biological Process	GO:0010565	regulation of cellular ketone metabolic process	9	26	0.087	0.508	Hro15997,Hro26925,Hro23492,Hro04037,Hro17691,Hro06384,Hro04909,Hro25439,Hro13155
Cellular Component	GO:0009524	phragmoplast	9	26	0.087	0.508	Hro28338,Hro20625,Hro21417,novel.20016,Hro05550,Hro21631,Hro07911,Hro11648,Hro21724
Cellular Component	GO:0005819	spindle	15	49	0.0875	0.51	Hro05897,Hro21631,Hro29295,Hro11832,Hro29488,Hro11248,Hro24168,Hro21724,Hro23404,Hro22772,Hro04585,Hro01327,Hro24183,Hro20625,Hro25136
Cellular Component	GO:0019866	organelle inner membrane	46	177	0.0879	0.512	Hro27996,Hro01006,Hro22650,Hro10970,Hro28686,Hro21916,Hro06360,Hro14399,Hro00872,Hro21528,Hro11744,novel.24779,Hro09944,Hro13293,Hro23163,Hro04532,Hro16978,Hro00965,Hro15367,Hro10075,Hro12081,Hro14492,Hro22194,Hro06321,Hro04787,Hro14086,Hro28893,Hro00297,Hro17337,Hro15766,Hro23767,Hro19574,Hro08177,Hro25108,Hro15800,Hro26302,Hro11579,Hro28080,Hro09170,Hro01602,Hro26256,Hro17139,Hro17196,Hro15023,…
Cellular Component	GO:0005768	endosome	57	224	0.0884	0.514	Hro27615,Hro01189,Hro08760,Hro14269,Hro14176,Hro17971,Hro22471,Hro11457,Hro03512,Hro21928,Hro12623,Hro18866,Hro02341,Hro10242,Hro12438,Hro26896,Hro12477,Hro06528,Hro28932,Hro12591,Hro19668,Hro17637,Hro13580,Hro16089,Hro22166,Hro21402,Hro17682,Hro00661,Hro13163,Hro02242,Hro19443,Hro10112,Hro10690,Hro20823,Hro18617,Hro05079,Hro27423,Hro24344,Hro22381,Hro11002,Hro15448,Hro18612,Hro13537,Hro06561,Hro…
Cellular Component	GO:0009579	thylakoid	76	306	0.0886	0.514	Hro27220,Hro03197,Hro10837,Hro11388,Hro17106,Hro11086,Hro02491,Hro19988,Hro25603,Hro18901,Hro07712,Hro05358,Hro00782,Hro03668,Hro29468,Hro25169,Hro17980,Hro13258,Hro28250,Hro15449,Hro05485,Hro26505,Hro00138,Hro16823,Hro24205,Hro24450,Hro02622,Hro01268,Hro15620,Hro05498,Hro08262,Hro06953,novel.29810,Hro03187,Hro25400,Hro17712,Hro24668,Hro10325,Hro04633,Hro15661,Hro23785,Hro23767,Hro11149,Hro11656,…
Molecular Function	GO:0016860	intramolecular oxidoreductase activity	17	57	0.0887	0.514	Hro18769,Hro10963,Hro25272,Hro27076,Hro06642,Hro25924,Hro12938,Hro15560,Hro28712,Hro28721,Hro23969,Hro12265,Hro05403,Hro05260,Hro22201,Hro23959,Hro20268
Biological Process	GO:0055082	cellular chemical homeostasis	40	152	0.0906	0.525	Hro10841,novel.1032,novel.5858,Hro27057,Hro00595,Hro19107,novel.1458,Hro05189,Hro27335,Hro04713,Hro05632,Hro17481,Hro19777,Hro25238,Hro04696,Hro01336,Hro07004,Hro17472,Hro03196,Hro14670,Hro03192,Hro15965,Hro00854,Hro20910,Hro11468,Hro28079,Hro29342,Hro08573,Hro18731,Hro21043,Hro24510,Hro22113,Hro17289,Hro03750,Hro00832,Hro11896,Hro27781,Hro12100,Hro11482,Hro14401
Molecular Function	GO:0042626	ATPase activity, coupled to transmembrane movement of substances	59	233	0.0909	0.525	Hro09491,Hro03192,Hro20732,Hro05715,Hro28598,Hro10209,Hro02421,Hro16454,Hro03196,Hro14401,Hro07218,Hro15387,Hro19188,Hro00832,Hro09782,Hro16766,Hro21124,Hro22113,Hro15829,Hro22212,Hro14736,Hro01421,Hro15849,Hro18192,Hro28445,Hro16822,Hro19107,Hro04689,Hro22194,Hro12787,Hro12105,Hro12081,Hro08084,Hro02719,Hro04532,Hro01957,Hro11070,Hro10683,Hro12949,Hro04214,Hro11366,Hro07004,Hro23308,Hro22447,Hro…
Biological Process	GO:0006084	acetyl-CoA metabolic process	5	12	0.0942	0.539	Hro26605,Hro18601,Hro11734,Hro20271,Hro14543
Biological Process	GO:0080147	root hair cell development	5	12	0.0942	0.539	Hro23082,Hro12938,Hro09951,Hro18617,Hro15560
Cellular Component	GO:0005876	spindle microtubule	5	12	0.0942	0.539	Hro24183,Hro11248,Hro29488,Hro23404,Hro01327
Molecular Function	GO:0003989	acetyl-CoA carboxylase activity	5	12	0.0942	0.539	Hro19870,Hro00912,Hro19473,Hro28802,Hro23872
Molecular Function	GO:0015399	primary active transmembrane transporter activity	64	255	0.0936	0.539	Hro01957,Hro04532,Hro02719,Hro12787,Hro28445,Hro19107,Hro04689,Hro08722,Hro07991,Hro01006,Hro02965,Hro28686,Hro05117,Hro10970,Hro19777,Hro11069,Hro27371,Hro04214,Hro02421,Hro10209,Hro03192,Hro05715,Hro09491,Hro18192,Hro15849,Hro14736,Hro01421,Hro22212,Hro09782,Hro00832,Hro15387,Hro19188,Hro07218,Hro10683,Hro12949,Hro28085,Hro11070,Hro08084,Hro22194,Hro12105,Hro12081,Hro16822,Hro24391,Hro24018,Hro…
Molecular Function	GO:0015405	P-P-bond-hydrolysis-driven transmembrane transporter activity	64	255	0.0936	0.539	Hro03196,Hro16454,Hro28598,Hro20732,Hro01585,Hro15829,Hro22113,Hro16766,Hro21124,Hro14401,Hro10683,Hro12949,Hro28085,Hro11070,Hro08084,Hro22194,Hro12105,Hro12081,Hro16822,Hro24391,Hro24018,Hro09367,Hro21916,Hro09011,Hro05163,Hro05446,Hro23986,Hro23308,Hro22447,Hro11366,Hro07004,Hro02421,Hro10209,Hro03192,Hro05715,Hro09491,Hro18192,Hro15849,Hro01421,Hro22212,Hro14736,Hro00832,Hro09782,Hro15387,Hro…
Molecular Function	GO:0016421	CoA carboxylase activity	5	12	0.0942	0.539	Hro19473,Hro19870,Hro00912,Hro23872,Hro28802
Molecular Function	GO:0016885	ligase activity, forming carbon-carbon bonds	5	12	0.0942	0.539	Hro28802,Hro23872,Hro19870,Hro00912,Hro19473
Cellular Component	GO:0033178	proton-transporting two-sector ATPase complex, catalytic domain	11	34	0.0952	0.544	Hro12081,Hro27371,Hro22194,Hro12105,Hro18192,Hro21916,Hro05715,Hro22212,Hro10970,Hro01957,Hro04532
Cellular Component	GO:0031984	organelle subcompartment	172	731	0.0961	0.548	Hro09972,Hro12477,Hro05860,Hro05271,Hro12470,novel.22491,Hro26896,Hro23909,Hro25804,Hro18866,Hro18113,Hro21354,Hro27336,Hro19238,Hro12978,Hro02175,Hro25600,Hro05557,Hro16559,Hro02052,Hro19071,Hro25418,Hro23767,Hro06668,Hro24468,Hro18099,Hro20989,Hro22175,Hro27910,Hro06561,Hro24552,Hro00861,Hro18612,Hro09348,Hro22381,Hro11002,Hro17852,Hro27478,Hro13580,Hro03604,Hro22166,Hro01666,Hro15620,Hro02946,…
Biological Process	GO:0009416	response to light stimulus	52	204	0.0973	0.553	Hro20601,Hro05557,Hro03187,Hro08084,Hro04909,Hro09306,Hro19062,Hro11058,Hro01189,Hro04633,Hro16023,Hro09523,Hro04374,Hro24668,Hro21354,Hro27848,Hro24205,Hro13235,Hro20474,Hro15449,Hro05271,Hro26459,Hro08262,Hro09583,Hro04270,Hro22483,Hro04267,Hro06384,Hro24467,Hro24335,Hro16662,Hro09061,Hro02476,Hro07712,Hro24497,Hro04980,Hro02241,Hro14300,Hro23090,Hro08413,Hro06624,Hro29468,Hro17106,Hro23785,Hro…
Biological Process	GO:0030641	regulation of cellular pH	12	38	0.0976	0.553	Hro00832,Hro19777,Hro03750,Hro19107,novel.1458,Hro14401,Hro07004,Hro03196,Hro08573,Hro05632,Hro22113,Hro03192
Biological Process	GO:0051453	regulation of intracellular pH	12	38	0.0976	0.553	novel.1458,Hro19107,Hro14401,Hro07004,Hro00832,Hro19777,Hro03750,Hro05632,Hro22113,Hro03192,Hro08573,Hro03196
Biological Process	GO:0070838	divalent metal ion transport	23	82	0.0975	0.553	Hro11951,Hro28780,Hro26196,Hro27866,Hro18080,Hro00930,Hro28598,Hro12949,Hro16454,Hro11045,Hro03166,Hro12941,Hro01693,Hro17644,Hro24391,Hro13198,Hro11227,Hro26870,Hro01303,Hro16233,Hro08697,Hro28781,Hro03167
Biological Process	GO:0072511	divalent inorganic cation transport	23	82	0.0975	0.553	Hro28781,Hro03167,Hro16233,Hro01303,Hro08697,Hro13198,Hro11227,Hro26870,Hro17644,Hro24391,Hro11045,Hro03166,Hro12941,Hro01693,Hro00930,Hro27866,Hro18080,Hro28598,Hro12949,Hro16454,Hro28780,Hro11951,Hro26196
Molecular Function	GO:0016706	oxidoreductase activity, acting on paired donors, with incorporation or reduction of molecular oxygen, 2-oxoglutarate as one donor, and incorporation of one atom each of oxygen into both donors	12	38	0.0976	0.553	Hro25712,Hro29210,Hro09425,Hro14131,Hro04374,Hro12383,Hro22633,Hro00189,Hro05361,Hro16662,Hro20768,Hro09424
Molecular Function	GO:0016835	carbon-oxygen lyase activity	44	170	0.0984	0.556	Hro10529,Hro27257,Hro18733,Hro03350,Hro09772,novel.25254,Hro23383,Hro11328,Hro01977,Hro05123,Hro27570,Hro08939,Hro24054,Hro06220,Hro15095,Hro02924,Hro05124,Hro13893,Hro23672,Hro28562,Hro13722,Hro02733,Hro05583,Hro08370,novel.6121,Hro15092,Hro22613,Hro13406,Hro11118,Hro19607,Hro15354,Hro23191,Hro23384,Hro14235,Hro27956,Hro24598,Hro02551,Hro26715,Hro28287,Hro26714,Hro21052,Hro05897,Hro29381,Hro00580
Biological Process	GO:0015698	inorganic anion transport	21	74	0.0993	0.56	Hro08737,Hro10995,Hro28658,Hro16770,Hro03346,Hro19741,Hro17897,Hro07970,Hro27423,Hro28984,Hro17910,Hro10242,Hro22170,Hro24038,Hro27304,Hro27171,Hro12097,Hro06254,Hro22875,Hro09277,Hro23608
Biological Process	GO:0019318	hexose metabolic process	21	74	0.0993	0.56	Hro15192,Hro23703,Hro04727,Hro20867,Hro11371,Hro19470,Hro23870,Hro27782,Hro02968,Hro12265,Hro17120,Hro02479,Hro16723,Hro06419,Hro09647,Hro03065,Hro14588,Hro03754,Hro09784,Hro08219,Hro18769
Molecular Function	GO:0030599	pectinesterase activity	20	70	0.1	0.564	Hro01280,Hro26842,Hro19717,Hro07418,Hro01213,Hro08557,Hro19423,Hro23232,Hro10230,Hro12731,Hro27808,Hro28325,Hro03734,Hro07356,Hro22641,Hro15821,Hro27259,Hro17496,Hro08772,Hro00539
Biological Process	GO:0006749	glutathione metabolic process	14	46	0.1	0.564	Hro07916,Hro01597,Hro07304,Hro23270,Hro03710,Hro14513,Hro25069,Hro28343,Hro23327,Hro13570,Hro18748,Hro15394,Hro26368,Hro06148
Biological Process	GO:0021700	developmental maturation	14	46	0.1	0.564	Hro09951,Hro10441,Hro15560,Hro03221,Hro12938,Hro07926,Hro06079,Hro18617,Hro28354,Hro28315,Hro23082,Hro00866,Hro16532,Hro24411
Biological Process	GO:0006144	purine nucleobase metabolic process	8	23	0.101	0.566	Hro18118,Hro23549,Hro12724,Hro25478,Hro19618,Hro24541,Hro27028,Hro14873
Biological Process	GO:0006754	ATP biosynthetic process	18	62	0.101	0.566	Hro28686,Hro22113,Hro10970,Hro21916,Hro00832,Hro27371,Hro19777,Hro09944,Hro01957,Hro04532,Hro23163,Hro05715,Hro09491,Hro22194,Hro01602,Hro12081,Hro14086,Hro19107
Biological Process	GO:0051347	positive regulation of transferase activity	8	23	0.101	0.566	Hro24168,Hro09401,Hro05897,Hro29295,Hro05030,Hro25136,Hro04585,Hro22772
Molecular Function	GO:0016620	oxidoreductase activity, acting on the aldehyde or oxo group of donors, NAD or NADP as acceptor	17	58	0.101	0.567	Hro27782,Hro20096,Hro23703,Hro15192,Hro20161,Hro02995,Hro08952,Hro11795,Hro14588,Hro06738,Hro02476,Hro24383,Hro02479,Hro17560,Hro08219,Hro09784,Hro28608
Biological Process	GO:0009161	ribonucleoside monophosphate metabolic process	56	222	0.103	0.573	Hro00766,Hro08178,Hro24861,Hro08177,Hro00832,Hro02260,Hro03197,novel.8710,Hro24273,Hro12265,Hro07688,Hro22212,Hro16295,Hro24510,Hro22113,Hro27950,Hro23429,Hro09491,Hro01602,Hro20910,Hro27744,Hro21359,Hro17154,Hro23340,Hro05715,Hro25509,Hro18769,Hro19777,Hro13945,Hro15431,Hro14398,Hro00872,Hro14399,Hro13406,Hro27371,Hro28450,Hro23870,Hro04208,Hro21916,Hro28686,Hro29399,Hro10970,Hro06782,Hro12105,H…
Biological Process	GO:0006011	UDP-glucose metabolic process	2	3	0.119	0.574	Hro29375,Hro28751
Biological Process	GO:0006086	acetyl-CoA biosynthetic process from pyruvate	4	9	0.107	0.574	Hro20271,Hro18601,Hro26605,Hro11734
Biological Process	GO:0006096	glycolytic process	26	96	0.115	0.574	Hro16295,Hro07688,Hro24510,Hro04208,novel.8710,Hro12265,Hro02260,Hro23870,Hro03197,Hro15431,Hro13945,Hro14398,Hro00766,Hro24861,Hro08178,Hro13406,Hro18769,Hro25509,Hro23340,Hro09000,Hro17154,Hro20910,Hro21359,Hro12168,Hro27950,Hro28073
Biological Process	GO:0006559	L-phenylalanine catabolic process	4	9	0.107	0.574	Hro09929,Hro17566,Hro26401,Hro05885
Biological Process	GO:0006757	ATP generation from ADP	26	96	0.115	0.574	Hro02260,Hro03197,Hro23870,Hro00766,Hro15431,Hro14398,Hro13945,Hro13406,Hro24861,Hro08178,Hro16295,Hro07688,Hro24510,Hro04208,novel.8710,Hro12265,Hro20910,Hro21359,Hro12168,Hro27950,Hro28073,Hro18769,Hro25509,Hro23340,Hro09000,Hro17154
Biological Process	GO:0006880	intracellular sequestering of iron ion	2	3	0.119	0.574	Hro17481,Hro12100
Biological Process	GO:0006949	syncytium formation	2	3	0.119	0.574	Hro09345,Hro10340
Biological Process	GO:0009117	nucleotide metabolic process	84	345	0.11	0.574	Hro12896,Hro17154,Hro25509,Hro12096,Hro27744,Hro07712,Hro21359,Hro20910,Hro12265,Hro24510,Hro22113,Hro17120,Hro07688,Hro16295,Hro08178,Hro24861,Hro00766,Hro03197,Hro09495,Hro22201,Hro03754,Hro09944,Hro09000,Hro29321,Hro22194,Hro12105,Hro28073,Hro12081,Hro06782,Hro12168,Hro00297,Hro15806,Hro06953,Hro21377,Hro29399,Hro21916,Hro14399,Hro13945,Hro00872,Hro21625,Hro23340,Hro18769,Hro05715,Hro09491,Hro…
Biological Process	GO:0009135	purine nucleoside diphosphate metabolic process	26	96	0.115	0.574	Hro07688,Hro16295,Hro24510,Hro04208,novel.8710,Hro12265,Hro02260,Hro23870,Hro03197,Hro15431,Hro00766,Hro14398,Hro13945,Hro24861,Hro08178,Hro13406,Hro25509,Hro18769,Hro23340,Hro17154,Hro09000,Hro20910,Hro12168,Hro21359,Hro27950,Hro28073
Biological Process	GO:0009164	nucleoside catabolic process	3	6	0.118	0.574	Hro27028,Hro16954,Hro13389
Biological Process	GO:0009179	purine ribonucleoside diphosphate metabolic process	26	96	0.115	0.574	Hro08178,Hro24861,Hro13406,Hro00766,Hro15431,Hro14398,Hro13945,Hro03197,Hro23870,Hro02260,Hro12265,novel.8710,Hro04208,Hro24510,Hro07688,Hro16295,Hro28073,Hro27950,Hro12168,Hro21359,Hro20910,Hro17154,Hro23340,Hro09000,Hro25509,Hro18769
Biological Process	GO:0009185	ribonucleoside diphosphate metabolic process	26	96	0.115	0.574	Hro12265,Hro04208,novel.8710,Hro24510,Hro07688,Hro16295,Hro13406,Hro24861,Hro08178,Hro14398,Hro15431,Hro13945,Hro00766,Hro03197,Hro23870,Hro02260,Hro09000,Hro23340,Hro17154,Hro25509,Hro18769,Hro28073,Hro27950,Hro21359,Hro12168,Hro20910
Biological Process	GO:0009259	ribonucleotide metabolic process	64	257	0.106	0.574	Hro04208,Hro26028,Hro28686,Hro10970,Hro00684,Hro13406,Hro27371,Hro15431,Hro14398,Hro19777,Hro28450,Hro23870,Hro04532,Hro01957,Hro23163,Hro14086,Hro19107,Hro24273,Hro18945,novel.8710,Hro07606,Hro22212,Hro24552,Hro08177,Hro00832,Hro02260,Hro23340,Hro18769,Hro05715,Hro09491,Hro01602,Hro27950,Hro23429,Hro15806,Hro29399,Hro21916,Hro14399,Hro13945,Hro00872,Hro09000,Hro09944,Hro22194,Hro12105,Hro12081,H…
Biological Process	GO:0009612	response to mechanical stimulus	2	3	0.119	0.574	Hro21631,Hro11173
Biological Process	GO:0009687	abscisic acid metabolic process	3	6	0.118	0.574	Hro21629,Hro18619,Hro24205
Biological Process	GO:0009695	jasmonic acid biosynthetic process	4	9	0.107	0.574	Hro11180,Hro25400,Hro24450,Hro17937
Biological Process	GO:0009767	photosynthetic electron transport chain	7	20	0.118	0.574	Hro09583,Hro06953,Hro05557,Hro27220,Hro11656,Hro17980,Hro15019
Biological Process	GO:0010112	regulation of systemic acquired resistance	2	3	0.119	0.574	Hro04909,Hro06384
Biological Process	GO:0010135	ureide metabolic process	2	3	0.119	0.574	Hro24541,Hro25478
Biological Process	GO:0010136	ureide catabolic process	2	3	0.119	0.574	Hro24541,Hro25478
Biological Process	GO:0010258	NADH dehydrogenase complex (plastoquinone) assembly	2	3	0.119	0.574	Hro24899,Hro02175
Biological Process	GO:0010413	glucuronoxylan metabolic process	3	6	0.118	0.574	Hro08070,Hro00166,Hro13265
Biological Process	GO:0010417	glucuronoxylan biosynthetic process	3	6	0.118	0.574	Hro13265,Hro00166,Hro08070
Biological Process	GO:0010483	pollen tube reception	2	3	0.119	0.574	Hro04972,Hro09659
Biological Process	GO:0010731	protein glutathionylation	2	3	0.119	0.574	Hro18748,Hro14513
Biological Process	GO:0015939	pantothenate metabolic process	2	3	0.119	0.574	Hro08593,Hro01396
Biological Process	GO:0015940	pantothenate biosynthetic process	2	3	0.119	0.574	Hro08593,Hro01396
Biological Process	GO:0015977	carbon fixation	4	9	0.107	0.574	Hro28201,Hro22759,Hro07811,Hro24704
Biological Process	GO:0019566	arabinose metabolic process	3	6	0.118	0.574	Hro09060,Hro04265,Hro22540
Biological Process	GO:0019860	uracil metabolic process	2	3	0.119	0.574	Hro05035,Hro28225
Biological Process	GO:0030026	cellular manganese ion homeostasis	2	3	0.119	0.574	Hro12100,Hro17481
Biological Process	GO:0030148	sphingolipid biosynthetic process	3	6	0.118	0.574	Hro02002,Hro06668,Hro15714
Biological Process	GO:0031848	protection from non-homologous end joining at telomere	2	3	0.119	0.574	Hro19663,Hro08766
Biological Process	GO:0033356	UDP-L-arabinose metabolic process	2	3	0.119	0.574	Hro24178,Hro02402
Biological Process	GO:0033388	putrescine biosynthetic process from arginine	2	3	0.119	0.574	Hro14088,Hro03495
Biological Process	GO:0042775	mitochondrial ATP synthesis coupled electron transport	7	20	0.118	0.574	Hro00297,Hro29399,Hro27744,Hro00872,Hro24273,Hro14399,Hro08177
Biological Process	GO:0042873	aldonate transport	2	3	0.119	0.574	Hro15800,Hro18578
Biological Process	GO:0043247	telomere maintenance in response to DNA damage	2	3	0.119	0.574	Hro19663,Hro08766
Biological Process	GO:0043288	apocarotenoid metabolic process	3	6	0.118	0.574	Hro24205,Hro18619,Hro21629
Biological Process	GO:0045337	farnesyl diphosphate biosynthetic process	2	3	0.119	0.574	Hro18369,Hro13990
Biological Process	GO:0045338	farnesyl diphosphate metabolic process	2	3	0.119	0.574	Hro13990,Hro18369
Biological Process	GO:0046031	ADP metabolic process	26	96	0.115	0.574	Hro23870,Hro03197,Hro02260,Hro08178,Hro24861,Hro13406,Hro00766,Hro15431,Hro14398,Hro13945,Hro24510,Hro16295,Hro07688,Hro12265,novel.8710,Hro04208,Hro21359,Hro12168,Hro20910,Hro28073,Hro27950,Hro18769,Hro25509,Hro23340,Hro17154,Hro09000
Biological Process	GO:0046113	nucleobase catabolic process	3	6	0.118	0.574	Hro28225,Hro25478,Hro24541
Biological Process	GO:0046373	L-arabinose metabolic process	3	6	0.118	0.574	Hro09060,Hro04265,Hro22540
Biological Process	GO:0046487	glyoxylate metabolic process	3	6	0.118	0.574	Hro16639,Hro28095,Hro16574
Biological Process	GO:0046855	inositol phosphate dephosphorylation	2	3	0.119	0.574	Hro13963,Hro18567
Biological Process	GO:0051188	cofactor biosynthetic process	50	197	0.108	0.574	Hro17374,Hro22359,Hro28266,Hro08593,Hro02733,Hro15426,Hro18601,Hro20234,Hro14405,Hro20416,Hro15023,Hro26445,Hro14543,Hro20271,Hro24054,Hro19574,Hro04478,Hro24217,Hro00912,Hro01754,Hro17213,Hro00091,Hro10910,Hro05889,Hro19870,Hro02262,Hro11734,Hro28608,Hro00965,Hro12448,Hro24383,Hro08410,novel.964,Hro01396,Hro24116,Hro07860,Hro00270,Hro16370,Hro05880,Hro21516,Hro19473,Hro03176,Hro11986,Hro00468,Hr…
Biological Process	GO:0051382	kinetochore assembly	2	3	0.119	0.574	Hro28184,Hro21293
Biological Process	GO:0051383	kinetochore organization	2	3	0.119	0.574	Hro28184,Hro21293
Biological Process	GO:0051457	maintenance of protein location in nucleus	2	3	0.119	0.574	Hro02229,Hro08047
Biological Process	GO:0051651	maintenance of location in cell	7	20	0.118	0.574	Hro12100,Hro03780,Hro22954,Hro02229,Hro17481,Hro08047,Hro01218
Biological Process	GO:0051703	intraspecies interaction between organisms	2	3	0.119	0.574	Hro04972,Hro09659
Biological Process	GO:0055071	manganese ion homeostasis	2	3	0.119	0.574	Hro17481,Hro12100
Biological Process	GO:0055088	lipid homeostasis	9	27	0.107	0.574	Hro18619,Hro21528,Hro05107,Hro14705,Hro15317,Hro02355,Hro23090,Hro24425,Hro04354
Biological Process	GO:0071248	cellular response to metal ion	2	3	0.119	0.574	Hro17481,Hro12100
Biological Process	GO:0071281	cellular response to iron ion	2	3	0.119	0.574	Hro17481,Hro12100
Biological Process	GO:0071545	inositol phosphate catabolic process	2	3	0.119	0.574	Hro13963,Hro18567
Biological Process	GO:0072330	monocarboxylic acid biosynthetic process	53	211	0.116	0.574	Hro24450,Hro24205,Hro05839,Hro01029,Hro17937,Hro28802,Hro09583,Hro18952,Hro11180,Hro14235,Hro01768,Hro19473,Hro17832,Hro04909,Hro15870,Hro26900,Hro26401,Hro17691,Hro25400,Hro26764,Hro13500,Hro23872,Hro06098,Hro01396,Hro04890,Hro16693,Hro00793,Hro16170,Hro03350,Hro27551,Hro12241,Hro05885,Hro02086,Hro19870,Hro16692,Hro21629,Hro12719,Hro26445,Hro11439,Hro00912,Hro17566,Hro19914,Hro15637,Hro12997,Hro…
Biological Process	GO:0090610	bundle sheath cell fate specification	2	3	0.119	0.574	Hro02229,Hro08047
Biological Process	GO:0097577	sequestering of iron ion	2	3	0.119	0.574	Hro12100,Hro17481
Biological Process	GO:1900407	regulation of cellular response to oxidative stress	2	3	0.119	0.574	Hro01268,Hro11202
Biological Process	GO:1900409	positive regulation of cellular response to oxidative stress	2	3	0.119	0.574	Hro01268,Hro11202
Biological Process	GO:1900424	regulation of defense response to bacterium	3	6	0.118	0.574	Hro04909,Hro06384,Hro28328
Biological Process	GO:1901031	regulation of response to reactive oxygen species	2	3	0.119	0.574	Hro01268,Hro11202
Biological Process	GO:1901033	positive regulation of response to reactive oxygen species	2	3	0.119	0.574	Hro11202,Hro01268
Biological Process	GO:1901668	regulation of superoxide dismutase activity	2	3	0.119	0.574	Hro01268,Hro11202
Biological Process	GO:1901671	positive regulation of superoxide dismutase activity	2	3	0.119	0.574	Hro01268,Hro11202
Biological Process	GO:1902222	erythrose 4-phosphate/phosphoenolpyruvate family amino acid catabolic process	4	9	0.107	0.574	Hro05885,Hro26401,Hro17566,Hro09929
Biological Process	GO:1902644	tertiary alcohol metabolic process	3	6	0.118	0.574	Hro24205,Hro18619,Hro21629
Biological Process	GO:1904833	positive regulation of removal of superoxide radicals	2	3	0.119	0.574	Hro11202,Hro01268
Biological Process	GO:2000031	regulation of salicylic acid mediated signaling pathway	2	3	0.119	0.574	Hro27813,novel.15635
Biological Process	GO:2000121	regulation of removal of superoxide radicals	2	3	0.119	0.574	Hro11202,Hro01268
Biological Process	GO:2000379	positive regulation of reactive oxygen species metabolic process	2	3	0.119	0.574	Hro01268,Hro11202
Cellular Component	GO:0000780	condensed nuclear chromosome, centromeric region	3	6	0.118	0.574	Hro28184,Hro01327,Hro11248
Cellular Component	GO:0043626	PCNA complex	2	3	0.119	0.574	Hro26791,Hro05833
Cellular Component	GO:0043680	filiform apparatus	2	3	0.119	0.574	Hro04972,Hro09659
Cellular Component	GO:0044431	Golgi apparatus part	86	354	0.112	0.574	Hro22166,Hro01807,Hro13163,Hro13580,Hro12591,Hro17637,Hro22085,Hro27478,Hro19443,Hro10112,Hro24344,Hro11002,Hro22381,Hro17910,Hro21067,Hro18612,Hro06561,Hro25770,Hro11225,Hro02579,Hro22175,Hro18099,Hro24468,Hro06668,Hro22954,Hro14419,Hro18639,Hro25418,Hro19071,Hro19120,Hro14176,Hro17971,Hro27336,Hro18866,Hro02341,Hro12623,Hro23909,Hro26896,Hro05860,Hro12477,Hro28932,Hro17682,Hro21402,Hro16805,Hro…
Cellular Component	GO:0044796	DNA polymerase processivity factor complex	2	3	0.119	0.574	Hro05833,Hro26791
Molecular Function	GO:0001716	L-amino-acid oxidase activity	2	3	0.119	0.574	Hro24116,Hro29241
Molecular Function	GO:0003855	3-dehydroquinate dehydratase activity	3	6	0.118	0.574	Hro27570,Hro05123,Hro05124
Molecular Function	GO:0003871	5-methyltetrahydropteroyltriglutamate-homocysteine S-methyltransferase activity	3	6	0.118	0.574	Hro04281,Hro16489,Hro00375
Molecular Function	GO:0003881	CDP-diacylglycerol-inositol 3-phosphatidyltransferase activity	2	3	0.119	0.574	Hro27113,Hro16972
Molecular Function	GO:0003904	deoxyribodipyrimidine photo-lyase activity	2	3	0.119	0.574	Hro08546,Hro03722
Molecular Function	GO:0003959	NADPH dehydrogenase activity	2	3	0.119	0.574	Hro11180,Hro24260
Molecular Function	GO:0003983	UTP:glucose-1-phosphate uridylyltransferase activity	2	3	0.119	0.574	Hro29375,Hro28751
Molecular Function	GO:0004097	catechol oxidase activity	3	6	0.118	0.574	Hro19007,Hro05330,Hro11506
Molecular Function	GO:0004161	dimethylallyltranstransferase activity	2	3	0.119	0.574	Hro18369,Hro13990
Molecular Function	GO:0004337	geranyltranstransferase activity	2	3	0.119	0.574	Hro18369,Hro13990
Molecular Function	GO:0004506	squalene monooxygenase activity	3	6	0.118	0.574	Hro28849,Hro09166,Hro23816
Molecular Function	GO:0004512	inositol-3-phosphate synthase activity	2	3	0.119	0.574	Hro10482,Hro22654
Molecular Function	GO:0004529	exodeoxyribonuclease activity	4	9	0.107	0.574	Hro08766,Hro11898,Hro26920,Hro19663
Molecular Function	GO:0004604	phosphoadenylyl-sulfate reductase (thioredoxin) activity	2	3	0.119	0.574	Hro16676,Hro11333
Molecular Function	GO:0004615	phosphomannomutase activity	2	3	0.119	0.574	Hro22222,Hro10089
Molecular Function	GO:0004764	shikimate 3-dehydrogenase (NADP+) activity	3	6	0.118	0.574	Hro05124,Hro27570,Hro05123
Molecular Function	GO:0004765	shikimate kinase activity	3	6	0.118	0.574	Hro24034,Hro02173,Hro28661
Molecular Function	GO:0008447	L-ascorbate oxidase activity	2	3	0.119	0.574	Hro10402,Hro11332
Molecular Function	GO:0008792	arginine decarboxylase activity	2	3	0.119	0.574	Hro14088,Hro03495
Molecular Function	GO:0015165	pyrimidine nucleotide-sugar transmembrane transporter activity	4	9	0.107	0.574	Hro18816,Hro16355,Hro09742,Hro17404
Molecular Function	GO:0015296	anion:cation symporter activity	3	6	0.118	0.574	novel.29532,Hro16822,Hro27423
Molecular Function	GO:0015377	cation:chloride symporter activity	3	6	0.118	0.574	Hro27423,Hro16822,novel.29532
Molecular Function	GO:0016594	glycine binding	2	3	0.119	0.574	Hro19457,Hro01692
Molecular Function	GO:0016624	oxidoreductase activity, acting on the aldehyde or oxo group of donors, disulfide as acceptor	6	16	0.109	0.574	Hro20271,Hro00134,Hro18601,Hro26605,Hro11734,Hro21359
Molecular Function	GO:0016653	oxidoreductase activity, acting on NAD(P)H, heme protein as acceptor	6	16	0.109	0.574	Hro07600,Hro22515,Hro10640,Hro15023,Hro16483,Hro00836
Molecular Function	GO:0016838	carbon-oxygen lyase activity, acting on phosphates	10	31	0.11	0.574	Hro13722,Hro01977,Hro23384,Hro15095,Hro23383,novel.25254,Hro11118,Hro13893,Hro18733,Hro02551
Molecular Function	GO:0016895	exodeoxyribonuclease activity, producing 5'-phosphomonoesters	4	9	0.107	0.574	Hro26920,Hro11898,Hro19663,Hro08766
Molecular Function	GO:0016984	ribulose-bisphosphate carboxylase activity	2	3	0.119	0.574	Hro28201,Hro07811
Molecular Function	GO:0017169	CDP-alcohol phosphatidyltransferase activity	3	6	0.118	0.574	Hro12237,Hro27113,Hro16972
Molecular Function	GO:0030145	manganese ion binding	20	71	0.112	0.574	Hro06671,Hro25893,Hro27058,Hro19031,Hro24634,Hro11539,Hro13172,Hro05629,Hro19032,Hro25892,Hro01254,Hro09647,Hro27293,Hro06419,Hro06680,Hro11637,Hro22855,Hro22608,Hro27282,Hro05391
Molecular Function	GO:0030337	DNA polymerase processivity factor activity	2	3	0.119	0.574	Hro26791,Hro05833
Molecular Function	GO:0033771	licodione synthase activity	2	3	0.119	0.574	Hro20826,Hro03195
Molecular Function	GO:0038198	auxin receptor activity	2	3	0.119	0.574	Hro07926,Hro28354
Molecular Function	GO:0042085	5-methyltetrahydropteroyltri-L-glutamate-dependent methyltransferase activity	3	6	0.118	0.574	Hro04281,Hro16489,Hro00375
Molecular Function	GO:0042879	aldonate transmembrane transporter activity	2	3	0.119	0.574	Hro15800,Hro18578
Molecular Function	GO:0045431	flavonol synthase activity	3	6	0.118	0.574	Hro12383,Hro29210,Hro00189
Molecular Function	GO:0047085	hydroxyphenylacetonitrile 2-monooxygenase activity	2	3	0.119	0.574	Hro26039,Hro10274
Molecular Function	GO:0047513	1,2-alpha-L-fucosidase activity	2	3	0.119	0.574	Hro08313,Hro27679
Molecular Function	GO:0050281	serine-glyoxylate transaminase activity	2	3	0.119	0.574	Hro17203,Hro11809
Molecular Function	GO:0050592	4-hydroxyphenylacetaldehyde oxime monooxygenase activity	2	3	0.119	0.574	Hro26039,Hro10274
Molecular Function	GO:0052691	UDP-arabinopyranose mutase activity	2	3	0.119	0.574	Hro24178,Hro02402
Molecular Function	GO:0072349	modified amino acid transmembrane transporter activity	2	3	0.119	0.574	Hro07838,Hro07840
Molecular Function	GO:0098599	palmitoyl hydrolase activity	4	9	0.107	0.574	Hro19317,novel.13313,Hro11321,Hro06542
Molecular Function	GO:0009055	electron carrier activity	48	190	0.12	0.581	Hro24001,Hro01523,Hro05176,Hro15023,Hro27744,Hro00216,Hro27743,Hro04494,Hro02864,Hro12770,Hro05969,Hro14768,Hro11304,novel.10060,Hro10910,Hro25108,Hro21539,Hro27220,Hro08627,Hro19335,Hro24273,Hro25343,Hro11656,Hro26210,Hro01163,Hro16520,Hro00937,Hro05557,Hro17547,Hro16307,Hro06550,Hro11821,Hro17238,novel.21686,Hro06294,Hro03661,Hro28683,Hro10325,Hro23641,Hro03804,Hro21909,novel.9985,Hro07545,Hro2…
Cellular Component	GO:0031090	organelle membrane	184	792	0.123	0.593	Hro23360,Hro10075,Hro23276,Hro22471,novel.24779,Hro28625,Hro08226,Hro01189,Hro17831,Hro03245,Hro00297,Hro22194,Hro27615,Hro18819,Hro14492,Hro12081,Hro00671,Hro06321,Hro11507,Hro02946,Hro21916,Hro26870,Hro10992,Hro24456,Hro06953,Hro09548,Hro22650,Hro07927,Hro10242,Hro23986,Hro28928,Hro18892,Hro15894,Hro12304,Hro15800,Hro15448,Hro03196,Hro05079,Hro23254,Hro10690,Hro18313,Hro20727,Hro02242,Hro21402,…
Biological Process	GO:0048878	chemical homeostasis	56	225	0.124	0.596	Hro18731,Hro08573,Hro29342,Hro21043,Hro17289,Hro22113,Hro24510,Hro03750,Hro18619,Hro09045,Hro11896,Hro00832,Hro27781,Hro12100,Hro14401,Hro11482,Hro17472,Hro07117,Hro03196,Hro23090,Hro14670,Hro15965,Hro04354,Hro03192,Hro16089,Hro05107,Hro01133,Hro20910,Hro00854,Hro28079,Hro11468,Hro25638,Hro25138,Hro27335,Hro04713,Hro05632,Hro21528,Hro25238,Hro17481,Hro19777,Hro01336,Hro04696,Hro02355,Hro07004,Hro…
Cellular Component	GO:0000775	chromosome, centromeric region	8	24	0.124	0.596	Hro21293,Hro21417,Hro01327,Hro28184,Hro11248,Hro29488,Hro17270,Hro11877
Molecular Function	GO:0004784	superoxide dismutase activity	8	24	0.124	0.596	Hro12480,Hro27058,Hro11539,Hro13172,Hro22483,Hro22855,Hro05391,Hro22391
Molecular Function	GO:0016721	oxidoreductase activity, acting on superoxide radicals as acceptor	8	24	0.124	0.596	Hro12480,Hro27058,Hro11539,Hro22483,Hro22855,Hro13172,Hro22391,Hro05391
Molecular Function	GO:0016832	aldehyde-lyase activity	8	24	0.124	0.596	novel.964,Hro03197,Hro27950,Hro14398,Hro08178,Hro16295,Hro25509,novel.8710
Biological Process	GO:0006753	nucleoside phosphate metabolic process	85	352	0.125	0.6	Hro21377,Hro06953,Hro15806,Hro21916,Hro29399,Hro00872,Hro13945,Hro14399,Hro21625,Hro09944,Hro09000,Hro03754,Hro29321,Hro06782,Hro12081,Hro28073,Hro22194,Hro12105,Hro00297,Hro12168,Hro12265,Hro16295,Hro07688,Hro17120,Hro22113,Hro24510,Hro00766,Hro24861,Hro08178,Hro22201,Hro09495,Hro03197,Hro17154,Hro12896,Hro25509,Hro20910,Hro21359,Hro12096,Hro27744,Hro07712,Hro04208,Hro04225,Hro00684,Hro10970,Hro…
Biological Process	GO:0009226	nucleotide-sugar biosynthetic process	5	13	0.127	0.602	Hro19071,Hro10089,Hro28721,Hro00826,Hro23959
Biological Process	GO:0009644	response to high light intensity	5	13	0.127	0.602	Hro22483,Hro11656,Hro27220,Hro05557,Hro09583
Biological Process	GO:0048469	cell maturation	5	13	0.127	0.602	Hro23082,Hro12938,Hro18617,Hro09951,Hro15560
Biological Process	GO:0048764	trichoblast maturation	5	13	0.127	0.602	Hro09951,Hro18617,Hro15560,Hro23082,Hro12938
Biological Process	GO:0048765	root hair cell differentiation	5	13	0.127	0.602	Hro12938,Hro23082,Hro15560,Hro18617,Hro09951
Biological Process	GO:0072523	purine-containing compound catabolic process	5	13	0.127	0.602	Hro27028,Hro16954,Hro25478,Hro13389,Hro24541
Biological Process	GO:1901988	negative regulation of cell cycle phase transition	5	13	0.127	0.602	Hro21417,Hro26579,Hro29488,Hro06039,Hro22772
Biological Process	GO:1901991	negative regulation of mitotic cell cycle phase transition	5	13	0.127	0.602	Hro21417,Hro06039,Hro29488,Hro26579,Hro22772
Molecular Function	GO:0008409	5'-3' exonuclease activity	5	13	0.127	0.602	Hro08766,Hro17675,Hro26920,Hro11898,Hro19663
Biological Process	GO:0046112	nucleobase biosynthetic process	9	28	0.129	0.607	Hro14873,Hro05035,Hro27028,Hro19618,Hro18951,Hro28225,Hro12724,Hro23549,Hro18118
Molecular Function	GO:0005544	calcium-dependent phospholipid binding	9	28	0.129	0.607	Hro21596,Hro14652,Hro10474,Hro20495,Hro11364,Hro22661,Hro24288,Hro10085,Hro10084
Molecular Function	GO:0008137	NADH dehydrogenase (ubiquinone) activity	9	28	0.129	0.607	Hro08177,Hro14399,Hro25108,Hro18439,Hro13874,Hro11579,Hro01695,Hro16978,Hro12133
Molecular Function	GO:0050136	NADH dehydrogenase (quinone) activity	9	28	0.129	0.607	Hro14399,Hro08177,Hro25108,Hro18439,Hro01695,Hro11579,Hro13874,Hro12133,Hro16978
Molecular Function	GO:0030234	enzyme regulator activity	76	313	0.129	0.607	Hro03734,Hro23495,Hro19423,Hro06799,Hro16975,Hro13876,Hro13325,Hro01271,Hro23146,Hro13335,Hro15821,Hro10783,Hro26791,Hro08580,Hro26321,Hro15831,Hro03202,Hro07843,Hro27668,Hro27808,Hro25749,Hro10230,Hro16348,Hro00252,Hro21340,Hro08418,Hro08772,Hro26741,Hro19130,Hro02198,Hro15083,Hro10408,Hro01314,novel.21198,Hro28325,Hro07356,Hro04748,Hro22486,Hro09999,Hro07093,Hro00729,Hro10162,Hro04996,Hro16109,…
Biological Process	GO:0009123	nucleoside monophosphate metabolic process	56	226	0.131	0.618	Hro05715,Hro18769,Hro25509,Hro23340,Hro17154,Hro20910,Hro21359,Hro27744,Hro23429,Hro27950,Hro01602,Hro09491,Hro16295,Hro22212,Hro07688,Hro22113,Hro24510,novel.8710,Hro24273,Hro12265,Hro02260,Hro03197,Hro00766,Hro08177,Hro00832,Hro08178,Hro24861,Hro23163,Hro04532,Hro01957,Hro09000,Hro09944,Hro00297,Hro19107,Hro12168,Hro14086,Hro06782,Hro12081,Hro28073,Hro22194,Hro12105,Hro21916,Hro10970,Hro28686,H…
Molecular Function	GO:0005198	structural molecule activity	146	624	0.132	0.621	Hro25040,Hro19103,Hro11965,Hro09712,Hro02262,Hro21780,Hro08109,Hro05773,Hro15426,Hro24917,Hro15470,Hro00354,Hro17364,Hro11767,Hro16842,Hro01696,Hro14657,Hro14679,Hro26256,Hro15999,Hro16263,Hro28455,Hro21983,Hro19925,Hro04220,Hro07164,Hro23960,Hro08322,Hro16254,Hro04129,Hro19854,Hro09020,Hro08718,Hro00136,Hro08068,Hro17367,Hro11874,Hro24009,Hro16434,Hro24668,Hro28625,Hro17581,Hro02915,Hro25917,Hro…
Biological Process	GO:0009606	tropism	11	36	0.133	0.622	Hro03151,Hro01189,Hro14460,Hro02229,Hro08084,Hro01133,Hro08143,Hro08047,Hro26459,Hro21631,Hro04270
Biological Process	GO:0097164	ammonium ion metabolic process	11	36	0.133	0.622	Hro03854,Hro14088,Hro19223,Hro14693,Hro00086,Hro01459,Hro08675,Hro07181,Hro03495,Hro12991,Hro24951
Molecular Function	GO:0016407	acetyltransferase activity	40	157	0.132	0.622	Hro01608,Hro05229,Hro21208,Hro06041,Hro10437,Hro28565,Hro29403,Hro01225,Hro11486,Hro10367,Hro04015,Hro12304,Hro22761,Hro23976,Hro10366,Hro24195,Hro08850,Hro04997,Hro13791,Hro28034,Hro15156,Hro24945,novel.27870,Hro23078,Hro02923,Hro23311,Hro08022,Hro06891,Hro18498,Hro20888,Hro17421,Hro11991,Hro11992,Hro18819,Hro23974,Hro11612,Hro09201,Hro04573,Hro22762,Hro06940
Biological Process	GO:0044703	multi-organism reproductive process	12	40	0.133	0.623	Hro08228,Hro25122,Hro09659,Hro08503,Hro20502,Hro21604,Hro04972,Hro27771,Hro00666,Hro00814,Hro09345,Hro10340
Cellular Component	GO:0033176	proton-transporting V-type ATPase complex	12	40	0.133	0.623	Hro03196,Hro23487,Hro25448,Hro03192,Hro22212,Hro02687,Hro28928,Hro01872,Hro23737,Hro12105,Hro14401,Hro07004
Molecular Function	GO:0016879	ligase activity, forming carbon-nitrogen bonds	22	81	0.135	0.632	Hro29364,Hro26445,Hro24232,Hro28802,Hro19473,Hro00912,Hro21337,Hro12988,Hro07564,Hro28450,Hro19870,Hro05008,Hro27834,Hro23941,Hro08593,Hro02368,Hro15304,Hro22359,Hro20234,Hro23872,Hro08410,Hro17842
Biological Process	GO:0015931	nucleobase-containing compound transport	21	77	0.137	0.641	Hro04877,Hro15016,Hro11071,Hro17381,Hro23438,Hro25490,Hro02627,Hro09570,Hro22094,Hro05624,Hro09742,Hro17404,Hro09548,Hro10381,Hro22637,Hro02179,Hro19745,Hro28455,Hro18816,Hro17565,Hro16355
Biological Process	GO:0001934	positive regulation of protein phosphorylation	6	17	0.139	0.644	Hro29295,Hro22772,Hro04585,Hro05897,Hro25136,Hro24168
Biological Process	GO:0009850	auxin metabolic process	6	17	0.139	0.644	Hro15560,Hro25439,Hro23492,Hro16408,Hro12938,Hro20242
Biological Process	GO:0045860	positive regulation of protein kinase activity	6	17	0.139	0.644	Hro29295,Hro05897,Hro04585,Hro22772,Hro24168,Hro25136
Biological Process	GO:2000280	regulation of root development	6	17	0.139	0.644	Hro03741,Hro27058,Hro22855,novel.6269,Hro05391,Hro11539
Cellular Component	GO:1990204	oxidoreductase complex	26	98	0.138	0.644	Hro14002,Hro02491,Hro15766,Hro27996,Hro18355,Hro26505,Hro14399,Hro19457,Hro17900,Hro08177,Hro00872,Hro25108,Hro11579,Hro10075,Hro09922,Hro28080,Hro09170,Hro16978,Hro03018,Hro05358,Hro01692,Hro00297,Hro18313,Hro14492,Hro04787,Hro17712
Molecular Function	GO:0071949	FAD binding	6	17	0.139	0.644	Hro21629,Hro02043,Hro15510,Hro06795,Hro08438,Hro29500
Biological Process	GO:0010817	regulation of hormone levels	30	115	0.139	0.646	Hro24425,Hro04354,Hro14179,Hro23090,Hro27693,Hro07007,Hro20242,Hro14705,Hro12938,Hro11216,Hro23498,Hro23010,Hro01133,Hro08084,Hro05107,Hro07063,Hro15560,Hro01682,Hro01680,Hro16408,Hro03404,Hro25439,Hro23559,Hro01539,Hro15317,Hro23492,Hro02355,Hro01618,Hro19448,Hro18619
Biological Process	GO:0006810	transport	595	2666	0.144	0.665	novel.1458,Hro25688,Hro22896,Hro04259,Hro07521,Hro09570,Hro27218,Hro21873,Hro19619,novel.29959,Hro07029,Hro28781,Hro06950,Hro02965,Hro00797,Hro05632,Hro05117,Hro13372,Hro14391,Hro06738,Hro01682,Hro20164,Hro01811,Hro03931,Hro25490,Hro27781,Hro06495,Hro17864,Hro25286,Hro20466,Hro26608,Hro17289,Hro15491,Hro18192,Hro08573,Hro18731,Hro00066,Hro27853,Hro11272,Hro12105,Hro01002,Hro09944,Hro23878,Hro1126…
Biological Process	GO:0001763	morphogenesis of a branching structure	4	10	0.149	0.672	Hro13624,Hro01682,Hro21036,Hro25496
Biological Process	GO:0006564	L-serine biosynthetic process	4	10	0.149	0.672	Hro21747,Hro02407,Hro20654,Hro24938
Biological Process	GO:0007035	vacuolar acidification	4	10	0.149	0.672	Hro03196,Hro03192,Hro14401,Hro07004
Biological Process	GO:0008654	phospholipid biosynthetic process	22	82	0.149	0.672	Hro15858,Hro13990,Hro03854,Hro16972,Hro22654,Hro27336,Hro27293,Hro00029,Hro14118,Hro10482,Hro27652,Hro05629,Hro12237,Hro03457,Hro18369,Hro29258,Hro11336,novel.22491,Hro26719,Hro27113,Hro08675,Hro04244
Biological Process	GO:0009692	ethylene metabolic process	4	10	0.149	0.672	Hro13953,Hro10441,Hro18395,Hro25274
Biological Process	GO:0009693	ethylene biosynthetic process	4	10	0.149	0.672	Hro18395,Hro25274,Hro13953,Hro10441
Biological Process	GO:0010053	root epidermal cell differentiation	7	21	0.146	0.672	Hro24704,Hro15560,Hro09951,Hro18617,Hro24217,Hro12938,Hro23082
Biological Process	GO:0010223	secondary shoot formation	4	10	0.149	0.672	Hro13624,Hro01682,Hro21036,Hro25496
Biological Process	GO:0010346	shoot axis formation	4	10	0.149	0.672	Hro13624,Hro01682,Hro21036,Hro25496
Biological Process	GO:0010948	negative regulation of cell cycle process	7	21	0.146	0.672	Hro29488,Hro26579,Hro06039,Hro16773,Hro22772,Hro11405,Hro21417
Biological Process	GO:0019632	shikimate metabolic process	4	10	0.149	0.672	Hro24034,Hro02173,Hro28661,Hro05123
Biological Process	GO:0043449	cellular alkene metabolic process	4	10	0.149	0.672	Hro18395,Hro25274,Hro13953,Hro10441
Biological Process	GO:0043450	alkene biosynthetic process	4	10	0.149	0.672	Hro10441,Hro13953,Hro25274,Hro18395
Biological Process	GO:0045851	pH reduction	4	10	0.149	0.672	Hro03192,Hro14401,Hro07004,Hro03196
Biological Process	GO:0051452	intracellular pH reduction	4	10	0.149	0.672	Hro03192,Hro14401,Hro07004,Hro03196
Biological Process	GO:0097502	mannosylation	4	10	0.149	0.672	Hro21012,Hro21215,Hro19597,Hro11309
Biological Process	GO:1900673	olefin metabolic process	4	10	0.149	0.672	Hro10441,Hro13953,Hro25274,Hro18395
Biological Process	GO:1900674	olefin biosynthetic process	4	10	0.149	0.672	Hro10441,Hro13953,Hro25274,Hro18395
Cellular Component	GO:0000220	vacuolar proton-transporting V-type ATPase, V0 domain	4	10	0.149	0.672	Hro03196,Hro03192,Hro14401,Hro07004
Cellular Component	GO:0022627	cytosolic small ribosomal subunit	22	82	0.149	0.672	Hro15999,novel.8611,Hro16842,Hro03255,Hro17581,Hro25917,Hro28720,Hro21514,Hro23216,Hro24009,Hro24205,Hro20688,Hro08068,Hro28152,Hro21780,Hro24206,Hro16254,Hro23960,Hro19925,Hro20413,Hro06238,Hro28455
Molecular Function	GO:0003830	beta-1,4-mannosylglycoprotein 4-beta-N-acetylglucosaminyltransferase activity	4	10	0.149	0.672	Hro20010,Hro03014,Hro14601,Hro26544
Molecular Function	GO:0004602	glutathione peroxidase activity	4	10	0.149	0.672	Hro12386,Hro27577,Hro11363,novel.2458
Molecular Function	GO:0016639	oxidoreductase activity, acting on the CH-NH2 group of donors, NAD or NADP as acceptor	4	10	0.149	0.672	Hro20504,Hro22969,Hro09213,Hro21606
Molecular Function	GO:0036442	hydrogen-exporting ATPase activity	17	61	0.146	0.672	Hro04532,Hro01957,Hro05715,Hro03192,Hro03196,Hro19107,Hro12105,Hro09491,Hro22113,Hro21916,Hro22212,Hro18192,Hro07004,Hro14401,Hro27371,Hro00832,Hro19777
Biological Process	GO:0019321	pentose metabolic process	8	25	0.15	0.677	Hro26838,Hro22540,Hro26088,Hro19071,Hro06505,Hro09060,Hro04265,Hro12391
Molecular Function	GO:0016861	intramolecular oxidoreductase activity, interconverting aldoses and ketoses	8	25	0.15	0.677	Hro18769,Hro10963,Hro28721,Hro12265,Hro25924,Hro06642,Hro22201,Hro23959
Biological Process	GO:0019751	polyol metabolic process	9	29	0.153	0.685	Hro11983,Hro13963,Hro01599,Hro19266,Hro22654,Hro18567,Hro12265,Hro18769,Hro10482
Biological Process	GO:0022904	respiratory electron transport chain	9	29	0.153	0.685	Hro27744,Hro00297,Hro08177,Hro14399,Hro00872,Hro29399,novel.24779,Hro18284,Hro24273
Biological Process	GO:0031401	positive regulation of protein modification process	9	29	0.153	0.685	Hro01608,Hro04585,Hro22772,Hro01225,Hro25136,Hro29295,Hro05897,Hro09401,Hro24168
Biological Process	GO:0010035	response to inorganic substance	33	129	0.153	0.686	Hro22483,Hro15997,Hro01268,Hro17481,Hro02388,Hro23986,Hro06851,Hro20306,Hro09743,Hro24704,Hro11405,Hro25585,Hro12480,Hro05557,Hro17691,Hro18819,Hro22896,Hro11656,Hro16355,Hro11202,Hro07792,Hro12100,Hro03197,Hro27220,Hro28328,Hro27304,Hro17213,Hro12304,novel.13981,Hro13155,Hro16773,Hro07712,Hro04267
Biological Process	GO:0048588	developmental cell growth	10	33	0.154	0.686	Hro07093,Hro12938,Hro27073,Hro27626,Hro15560,Hro09951,Hro08356,Hro23082,Hro06184,Hro03290
Cellular Component	GO:0005839	proteasome core complex	10	33	0.154	0.686	Hro04426,Hro03364,Hro11826,Hro14223,Hro08988,Hro19496,Hro04192,Hro18571,Hro14781,Hro05499
Cellular Component	GO:0005871	kinesin complex	12	41	0.153	0.686	Hro07815,Hro08943,Hro25828,Hro01976,Hro09730,Hro04932,Hro05550,Hro17958,Hro16053,Hro08834,Hro11918,Hro11648
Molecular Function	GO:0004298	threonine-type endopeptidase activity	10	33	0.154	0.686	Hro04426,Hro03364,Hro14781,Hro18571,Hro04192,Hro05499,Hro11826,Hro14223,Hro08988,Hro19496
Molecular Function	GO:0070003	threonine-type peptidase activity	10	33	0.154	0.686	Hro04426,Hro03364,Hro14781,Hro18571,Hro05499,Hro04192,Hro11826,Hro14223,Hro08988,Hro19496
Cellular Component	GO:0005875	microtubule associated complex	20	74	0.155	0.688	Hro01976,Hro08943,Hro07815,Hro11648,Hro08834,Hro11248,Hro17958,Hro05550,Hro20140,Hro04932,Hro09730,Hro25828,Hro24183,Hro23404,Hro01327,Hro11918,Hro23371,Hro16139,Hro13130,Hro16053
Molecular Function	GO:0016820	hydrolase activity, acting on acid anhydrides, catalyzing transmembrane movement of substances	59	242	0.155	0.688	Hro10683,Hro12949,Hro11070,Hro04532,Hro01957,Hro08084,Hro02719,Hro12787,Hro22194,Hro12105,Hro12081,Hro16822,Hro28445,Hro04689,Hro19107,Hro07991,Hro02965,Hro24018,Hro24391,Hro21916,Hro09367,Hro09011,Hro05446,Hro28686,Hro05117,Hro10970,Hro23986,Hro19777,Hro11069,Hro27371,Hro23308,Hro22447,Hro04214,Hro07004,Hro11366,Hro16454,Hro03196,Hro28598,Hro10209,Hro02421,Hro03192,Hro20732,Hro05715,Hro09491,Hro…
Biological Process	GO:0001676	long-chain fatty acid metabolic process	3	7	0.175	0.699	Hro09583,Hro14790,Hro23618
Biological Process	GO:0001682	tRNA 5'-leader removal	1	1	0.215	0.699	Hro07892
Biological Process	GO:0001944	vasculature development	2	4	0.204	0.699	Hro17750,Hro28408
Biological Process	GO:0002833	positive regulation of response to biotic stimulus	2	4	0.204	0.699	Hro06384,Hro04909
Biological Process	GO:0005978	glycogen biosynthetic process	4	11	0.196	0.699	Hro16188,Hro13400,Hro00099,Hro27981
Biological Process	GO:0006007	glucose catabolic process	2	4	0.204	0.699	Hro09647,Hro06419
Biological Process	GO:0006029	proteoglycan metabolic process	3	7	0.175	0.699	Hro25140,Hro26417,Hro09912
Biological Process	GO:0006105	succinate metabolic process	2	4	0.204	0.699	Hro02476,Hro10905
Biological Process	GO:0006120	mitochondrial electron transport, NADH to ubiquinone	2	4	0.204	0.699	Hro08177,Hro14399
Biological Process	GO:0006122	mitochondrial electron transport, ubiquinol to cytochrome c	5	14	0.164	0.699	Hro29399,Hro27744,Hro00297,Hro24273,Hro00872
Biological Process	GO:0006145	purine nucleobase catabolic process	2	4	0.204	0.699	Hro25478,Hro24541
Biological Process	GO:0006148	inosine catabolic process	1	1	0.215	0.699	Hro16954
Biological Process	GO:0006154	adenosine catabolic process	1	1	0.215	0.699	Hro27028
Biological Process	GO:0006218	uridine catabolic process	1	1	0.215	0.699	Hro13389
Biological Process	GO:0006223	uracil salvage	1	1	0.215	0.699	Hro05035
Biological Process	GO:0006241	CTP biosynthetic process	5	15	0.205	0.699	Hro18945,Hro15806,Hro23429,Hro07712,Hro26028
Biological Process	GO:0006272	leading strand elongation	2	4	0.204	0.699	Hro05833,Hro26791
Biological Process	GO:0006520	cellular amino acid metabolic process	97	417	0.204	0.699	Hro03422,Hro02476,Hro28661,Hro09929,Hro19886,Hro09013,Hro07630,Hro02407,Hro24938,Hro24157,Hro16947,Hro17213,Hro18733,Hro04587,Hro22350,Hro03796,Hro17566,Hro29364,Hro02173,Hro25439,Hro14088,novel.20015,Hro12266,Hro09966,Hro22969,Hro26715,Hro03380,Hro07979,Hro14843,Hro26535,Hro28409,Hro06286,Hro28723,Hro02705,Hro09627,Hro20654,Hro01460,Hro23955,Hro13933,Hro21747,Hro17842,Hro20206,Hro19224,Hro20504,…
Biological Process	GO:0006527	arginine catabolic process	2	4	0.204	0.699	Hro14088,Hro03495
Biological Process	GO:0006562	proline catabolic process	1	1	0.215	0.699	Hro02929
Biological Process	GO:0006780	uroporphyrinogen III biosynthetic process	1	1	0.215	0.699	Hro02733
Biological Process	GO:0006828	manganese ion transport	2	4	0.204	0.699	Hro17481,Hro12100
Biological Process	GO:0006849	plasma membrane pyruvate transport	1	1	0.215	0.699	Hro19988
Biological Process	GO:0007093	mitotic cell cycle checkpoint	6	19	0.209	0.699	Hro22772,Hro26579,Hro29488,Hro06039,Hro21417,Hro16494
Biological Process	GO:0007586	digestion	1	1	0.215	0.699	Hro06995
Biological Process	GO:0009084	glutamine family amino acid biosynthetic process	10	35	0.204	0.699	Hro02705,Hro17842,Hro12266,Hro12988,Hro29364,Hro23941,Hro15304,Hro24232,Hro02368,Hro07630
Biological Process	GO:0009152	purine ribonucleotide biosynthetic process	24	93	0.186	0.699	Hro23163,Hro01957,Hro04532,Hro05715,Hro09944,Hro19107,Hro07712,Hro14086,Hro12081,Hro01602,Hro22194,Hro09491,Hro06782,Hro10970,Hro26028,Hro28686,Hro22113,Hro21916,Hro15806,Hro18945,Hro28450,Hro27371,Hro00832,Hro19777
Biological Process	GO:0009208	pyrimidine ribonucleoside triphosphate metabolic process	5	15	0.205	0.699	Hro15806,Hro18945,Hro23429,Hro07712,Hro26028
Biological Process	GO:0009209	pyrimidine ribonucleoside triphosphate biosynthetic process	5	15	0.205	0.699	Hro23429,Hro15806,Hro18945,Hro07712,Hro26028
Biological Process	GO:0009314	response to radiation	52	213	0.169	0.699	Hro24205,Hro13235,Hro27848,Hro20474,Hro15449,Hro08262,Hro09583,Hro04270,Hro05271,Hro26459,Hro22483,Hro04909,Hro09306,Hro05557,Hro20601,Hro03187,Hro08084,Hro11058,Hro01189,Hro19062,Hro04633,Hro16023,Hro24668,Hro21354,Hro09523,Hro04374,Hro27981,Hro17106,Hro28328,Hro23785,Hro27220,Hro04497,Hro25603,Hro08352,Hro11656,Hro19207,Hro16662,Hro24467,Hro24335,Hro09061,Hro04267,Hro06384,Hro07712,Hro02476,Hro…
Biological Process	GO:0009399	nitrogen fixation	1	1	0.215	0.699	Hro23941
Biological Process	GO:0009407	toxin catabolic process	4	11	0.196	0.699	Hro06148,Hro13570,Hro23270,Hro23327
Biological Process	GO:0009595	detection of biotic stimulus	1	1	0.215	0.699	Hro11457
Biological Process	GO:0009607	response to biotic stimulus	50	208	0.208	0.699	Hro26816,Hro07792,Hro09200,Hro12098,Hro17294,Hro03920,Hro16948,Hro08708,Hro22224,Hro28328,Hro10935,Hro05463,Hro17011,Hro20382,Hro03412,Hro13155,Hro06739,Hro10937,novel.18890,Hro17503,Hro06384,Hro21685,Hro13899,Hro11056,Hro21359,Hro22225,Hro03726,Hro09042,Hro22223,Hro10953,Hro02388,novel.23282,Hro02083,Hro18423,Hro17109,Hro03894,Hro25585,Hro17504,novel.24058,Hro14261,Hro11457,Hro24722,Hro04909,Hro…
Biological Process	GO:0009652	thigmotropism	1	1	0.215	0.699	Hro21631
Biological Process	GO:0009688	abscisic acid biosynthetic process	2	4	0.204	0.699	Hro21629,Hro24205
Biological Process	GO:0009798	axis specification	5	14	0.164	0.699	Hro01189,Hro19487,Hro01727,Hro09042,Hro13385
Biological Process	GO:0009831	plant-type cell wall modification involved in multidimensional cell growth	1	1	0.215	0.699	Hro08953
Biological Process	GO:0009835	fruit ripening	2	4	0.204	0.699	Hro03221,Hro10441
Biological Process	GO:0009944	polarity specification of adaxial/abaxial axis	3	7	0.175	0.699	Hro19487,Hro01727,Hro09042
Biological Process	GO:0009958	positive gravitropism	5	15	0.205	0.699	Hro08143,Hro14460,Hro08084,Hro01133,Hro03151
Biological Process	GO:0010039	response to iron ion	3	7	0.175	0.699	Hro24704,Hro17481,Hro12100
Biological Process	GO:0010167	response to nitrate	2	4	0.204	0.699	Hro27304,Hro15997
Biological Process	GO:0010191	mucilage metabolic process	2	4	0.204	0.699	Hro21215,Hro21012
Biological Process	GO:0010192	mucilage biosynthetic process	2	4	0.204	0.699	Hro21215,Hro21012
Biological Process	GO:0010243	response to organonitrogen compound	11	39	0.201	0.699	Hro15560,Hro10011,Hro12938,Hro05145,novel.2956,Hro25118,Hro26896,Hro19313,Hro27547,Hro28853,novel.13981
Biological Process	GO:0010254	nectary development	1	1	0.215	0.699	Hro09042
Biological Process	GO:0010286	heat acclimation	4	11	0.196	0.699	Hro01306,novel.25856,Hro16132,Hro15483
Biological Process	GO:0010381	attachment of peroxisome to chloroplast	1	1	0.215	0.699	Hro00732
Biological Process	GO:0010433	bract morphogenesis	1	1	0.215	0.699	Hro09042
Biological Process	GO:0010434	bract formation	1	1	0.215	0.699	Hro09042
Biological Process	GO:0010453	regulation of cell fate commitment	1	1	0.215	0.699	Hro15615
Biological Process	GO:0010455	positive regulation of cell fate commitment	1	1	0.215	0.699	Hro15615
Biological Process	GO:0010562	positive regulation of phosphorus metabolic process	6	19	0.209	0.699	Hro25136,Hro24168,Hro29295,Hro22772,Hro04585,Hro05897
Biological Process	GO:0015713	phosphoglycerate transport	1	1	0.215	0.699	Hro18578
Biological Process	GO:0015717	triose phosphate transport	1	1	0.215	0.699	Hro18578
Biological Process	GO:0015718	monocarboxylic acid transport	5	14	0.164	0.699	Hro19988,Hro15800,Hro21528,Hro18578,Hro22492
Biological Process	GO:0015784	GDP-mannose transport	1	1	0.215	0.699	Hro22637
Biological Process	GO:0015790	UDP-xylose transport	1	1	0.215	0.699	Hro17404
Biological Process	GO:0015800	acidic amino acid transport	1	1	0.215	0.699	Hro23825
Biological Process	GO:0015801	aromatic amino acid transport	1	1	0.215	0.699	Hro23825
Biological Process	GO:0015810	aspartate transport	1	1	0.215	0.699	Hro23825
Biological Process	GO:0015827	tryptophan transport	1	1	0.215	0.699	Hro23825
Biological Process	GO:0015850	organic hydroxy compound transport	2	4	0.204	0.699	Hro26275,Hro15800
Biological Process	GO:0015942	formate metabolic process	1	1	0.215	0.699	Hro02995
Biological Process	GO:0015959	diadenosine polyphosphate metabolic process	1	1	0.215	0.699	Hro12096
Biological Process	GO:0015961	diadenosine polyphosphate catabolic process	1	1	0.215	0.699	Hro12096
Biological Process	GO:0015965	diadenosine tetraphosphate metabolic process	1	1	0.215	0.699	Hro12096
Biological Process	GO:0015967	diadenosine tetraphosphate catabolic process	1	1	0.215	0.699	Hro12096
Biological Process	GO:0016045	detection of bacterium	1	1	0.215	0.699	Hro11457
Biological Process	GO:0016311	dephosphorylation	53	221	0.205	0.699	Hro09734,Hro13988,Hro04736,Hro28459,Hro25749,Hro13018,Hro09687,Hro18065,Hro17660,Hro00886,Hro27539,Hro00289,Hro22899,Hro22232,Hro03212,Hro24114,Hro23076,Hro10037,Hro08661,Hro10223,Hro18567,Hro01314,novel.21198,Hro27534,Hro10219,Hro17819,Hro23494,Hro12070,Hro11222,Hro16510,Hro17013,Hro10160,Hro26252,Hro11550,Hro19069,Hro23528,Hro17850,Hro13056,Hro04399,Hro10293,Hro00729,Hro13963,Hro10783,Hro06443,…
Biological Process	GO:0019252	starch biosynthetic process	5	15	0.205	0.699	Hro27981,Hro00099,Hro15613,Hro24973,Hro16188
Biological Process	GO:0019637	organophosphate metabolic process	133	572	0.163	0.699	Hro10963,Hro23163,Hro04532,Hro07860,Hro19107,Hro10970,Hro26028,Hro29148,Hro04225,Hro00684,Hro18369,Hro28450,Hro15019,Hro27371,Hro29241,Hro14398,Hro18769,Hro28266,Hro14670,Hro17374,Hro22654,Hro03854,Hro17630,Hro06642,Hro01602,Hro09491,Hro10926,Hro14118,Hro23429,Hro19668,Hro27652,Hro22212,Hro18945,Hro24191,Hro18972,Hro00091,Hro04244,Hro15858,Hro09944,Hro09000,Hro03754,Hro16972,Hro18567,Hro12168,Hro…
Biological Process	GO:0030001	metal ion transport	79	334	0.184	0.699	Hro27057,Hro22896,Hro12941,Hro03166,Hro23061,Hro26196,Hro28781,Hro04696,Hro18350,Hro21379,Hro13198,Hro20269,Hro27335,Hro17644,Hro04713,Hro05117,novel.10722,Hro28079,Hro08164,Hro15662,Hro22470,Hro27866,Hro23371,Hro03167,Hro19188,Hro27781,Hro12100,Hro11482,Hro22862,Hro29342,Hro15849,Hro11227,Hro01421,Hro26608,novel.5858,Hro14434,Hro00595,Hro05884,Hro05189,Hro27853,Hro21372,Hro17831,Hro12949,Hro1946…
Biological Process	GO:0031998	regulation of fatty acid beta-oxidation	1	1	0.215	0.699	Hro04037
Biological Process	GO:0033319	UDP-D-xylose metabolic process	1	1	0.215	0.699	Hro19071
Biological Process	GO:0033320	UDP-D-xylose biosynthetic process	1	1	0.215	0.699	Hro19071
Biological Process	GO:0033674	positive regulation of kinase activity	6	18	0.172	0.699	Hro22772,Hro04585,Hro05897,Hro29295,Hro25136,Hro24168
Biological Process	GO:0034501	protein localization to kinetochore	1	1	0.215	0.699	Hro28184
Biological Process	GO:0034502	protein localization to chromosome	1	1	0.215	0.699	Hro28184
Biological Process	GO:0035436	triose phosphate transmembrane transport	1	1	0.215	0.699	Hro18578
Biological Process	GO:0042138	meiotic DNA double-strand break formation	2	4	0.204	0.699	Hro12005,Hro00814
Biological Process	GO:0042183	formate catabolic process	1	1	0.215	0.699	Hro02995
Biological Process	GO:0042327	positive regulation of phosphorylation	6	18	0.172	0.699	Hro29295,Hro04585,Hro22772,Hro05897,Hro25136,Hro24168
Biological Process	GO:0042430	indole-containing compound metabolic process	9	30	0.179	0.699	Hro06286,Hro25439,Hro02924,Hro15560,Hro09966,Hro23492,Hro09627,Hro03422,Hro12938
Biological Process	GO:0042547	cell wall modification involved in multidimensional cell growth	1	1	0.215	0.699	Hro08953
Biological Process	GO:0042759	long-chain fatty acid biosynthetic process	1	1	0.215	0.699	Hro09583
Biological Process	GO:0043100	pyrimidine nucleobase salvage	1	1	0.215	0.699	Hro05035
Biological Process	GO:0043103	hypoxanthine salvage	1	1	0.215	0.699	Hro27028
Biological Process	GO:0043289	apocarotenoid biosynthetic process	2	4	0.204	0.699	Hro21629,Hro24205
Biological Process	GO:0043456	regulation of pentose-phosphate shunt	1	1	0.215	0.699	Hro23870
Biological Process	GO:0043470	regulation of carbohydrate catabolic process	1	1	0.215	0.699	Hro23870
Biological Process	GO:0043471	regulation of cellular carbohydrate catabolic process	1	1	0.215	0.699	Hro23870
Biological Process	GO:0044763	single-organism cellular process	813	3694	0.213	0.699	Hro24658,Hro11454,Hro18369,Hro26028,Hro06593,Hro08292,Hro10970,Hro04586,Hro24973,Hro20269,Hro04225,Hro21528,Hro14984,Hro13570,Hro01154,Hro05228,Hro02368,Hro23061,Hro12364,Hro14286,Hro17560,Hro11918,Hro28338,Hro23872,Hro28039,Hro03495,Hro27965,Hro21417,Hro16692,Hro04281,Hro22212,Hro07194,Hro19457,Hro04244,Hro16132,Hro02086,Hro23352,Hro02579,Hro24695,Hro18284,Hro24344,Hro11877,Hro03854,Hro11950,Hro…
Biological Process	GO:0045492	xylan biosynthetic process	8	27	0.209	0.699	Hro18819,Hro08070,Hro13265,Hro28761,Hro00166,Hro20518,Hro21621,Hro12304
Biological Process	GO:0045596	negative regulation of cell differentiation	1	1	0.215	0.699	Hro09332
Biological Process	GO:0045926	negative regulation of growth	4	11	0.196	0.699	Hro04972,Hro09659,Hro16773,Hro11405
Biological Process	GO:0045930	negative regulation of mitotic cell cycle	6	19	0.209	0.699	Hro26579,Hro29488,Hro06039,Hro22772,Hro21417,Hro16494
Biological Process	GO:0045937	positive regulation of phosphate metabolic process	6	19	0.209	0.699	Hro04585,Hro22772,Hro05897,Hro29295,Hro25136,Hro24168
Biological Process	GO:0046036	CTP metabolic process	5	15	0.205	0.699	Hro07712,Hro26028,Hro18945,Hro15806,Hro23429
Biological Process	GO:0046085	adenosine metabolic process	1	1	0.215	0.699	Hro27028
Biological Process	GO:0046100	hypoxanthine metabolic process	1	1	0.215	0.699	Hro27028
Biological Process	GO:0046101	hypoxanthine biosynthetic process	1	1	0.215	0.699	Hro27028
Biological Process	GO:0046103	inosine biosynthetic process	1	1	0.215	0.699	Hro27028
Biological Process	GO:0046107	uracil biosynthetic process	1	1	0.215	0.699	Hro05035
Biological Process	GO:0046108	uridine metabolic process	1	1	0.215	0.699	Hro13389
Biological Process	GO:0046320	regulation of fatty acid oxidation	1	1	0.215	0.699	Hro04037
Biological Process	GO:0046502	uroporphyrinogen III metabolic process	1	1	0.215	0.699	Hro02733
Biological Process	GO:0046838	phosphorylated carbohydrate dephosphorylation	2	4	0.204	0.699	Hro13963,Hro18567
Biological Process	GO:0048259	regulation of receptor-mediated endocytosis	1	1	0.215	0.699	Hro26252
Biological Process	GO:0048359	mucilage metabolic process involved in seed coat development	2	4	0.204	0.699	Hro21215,Hro21012
Biological Process	GO:0048439	flower morphogenesis	1	1	0.215	0.699	Hro09042
Biological Process	GO:0048441	petal development	2	4	0.204	0.699	Hro01727,Hro19487
Biological Process	GO:0048465	corolla development	2	4	0.204	0.699	Hro19487,Hro01727
Biological Process	GO:0048497	maintenance of floral organ identity	1	1	0.215	0.699	Hro09332
Biological Process	GO:0050982	detection of mechanical stimulus	1	1	0.215	0.699	Hro11173
Biological Process	GO:0051234	establishment of localization	597	2693	0.192	0.699	Hro21065,Hro07840,Hro23608,Hro22637,Hro22862,Hro11359,Hro16355,Hro09854,Hro09782,Hro17397,Hro07218,Hro22381,Hro24152,Hro12995,Hro14708,Hro17518,Hro05715,Hro14148,Hro28079,Hro00854,novel.10722,Hro25326,Hro13198,Hro21379,Hro15830,Hro25395,Hro23487,Hro28440,Hro06280,Hro17381,Hro27425,Hro26196,Hro28024,Hro03349,Hro18122,Hro20145,Hro25439,Hro20574,Hro02687,Hro21757,Hro28346,Hro17162,Hro16233,Hro15800,…
Biological Process	GO:0051262	protein tetramerization	4	11	0.196	0.699	Hro04847,Hro09113,Hro15092,Hro11091
Biological Process	GO:0051353	positive regulation of oxidoreductase activity	2	4	0.204	0.699	Hro11202,Hro01268
Biological Process	GO:0051493	regulation of cytoskeleton organization	10	35	0.204	0.699	Hro25136,Hro27073,Hro22772,Hro04585,Hro24168,Hro17381,Hro29295,Hro01218,Hro07154,Hro05897
Biological Process	GO:0051973	positive regulation of telomerase activity	1	1	0.215	0.699	Hro05030
Biological Process	GO:0052031	modulation by symbiont of host defense response	1	1	0.215	0.699	Hro11309
Biological Process	GO:0052033	pathogen-associated molecular pattern dependent induction by symbiont of host innate immune response	1	1	0.215	0.699	Hro11309
Biological Process	GO:0052166	positive regulation by symbiont of host innate immune response	1	1	0.215	0.699	Hro11309
Biological Process	GO:0052167	modulation by symbiont of host innate immune response	1	1	0.215	0.699	Hro11309
Biological Process	GO:0052169	pathogen-associated molecular pattern dependent modulation by symbiont of host innate immune response	1	1	0.215	0.699	Hro11309
Biological Process	GO:0052173	response to defenses of other organism involved in symbiotic interaction	1	1	0.215	0.699	Hro11309
Biological Process	GO:0052200	response to host defenses	1	1	0.215	0.699	Hro11309
Biological Process	GO:0052255	modulation by organism of defense response of other organism involved in symbiotic interaction	1	1	0.215	0.699	Hro11309
Biological Process	GO:0052257	pathogen-associated molecular pattern dependent induction by organism of innate immune response of other organism involved in symbiotic interaction	1	1	0.215	0.699	Hro11309
Biological Process	GO:0052305	positive regulation by organism of innate immune response in other organism involved in symbiotic interaction	1	1	0.215	0.699	Hro11309
Biological Process	GO:0052306	modulation by organism of innate immune response in other organism involved in symbiotic interaction	1	1	0.215	0.699	Hro11309
Biological Process	GO:0052308	pathogen-associated molecular pattern dependent modulation by organism of innate immune response in other organism involved in symbiotic interaction	1	1	0.215	0.699	Hro11309
Biological Process	GO:0052509	positive regulation by symbiont of host defense response	1	1	0.215	0.699	Hro11309
Biological Process	GO:0052510	positive regulation by organism of defense response of other organism involved in symbiotic interaction	1	1	0.215	0.699	Hro11309
Biological Process	GO:0052552	modulation by organism of immune response of other organism involved in symbiotic interaction	1	1	0.215	0.699	Hro11309
Biological Process	GO:0052553	modulation by symbiont of host immune response	1	1	0.215	0.699	Hro11309
Biological Process	GO:0052555	positive regulation by organism of immune response of other organism involved in symbiotic interaction	1	1	0.215	0.699	Hro11309
Biological Process	GO:0052556	positive regulation by symbiont of host immune response	1	1	0.215	0.699	Hro11309
Biological Process	GO:0052564	response to immune response of other organism involved in symbiotic interaction	1	1	0.215	0.699	Hro11309
Biological Process	GO:0052572	response to host immune response	1	1	0.215	0.699	Hro11309
Biological Process	GO:0055129	L-proline biosynthetic process	1	1	0.215	0.699	Hro07630
Biological Process	GO:0065001	specification of axis polarity	3	7	0.175	0.699	Hro19487,Hro01727,Hro09042
Biological Process	GO:0070476	rRNA (guanine-N7)-methylation	1	1	0.215	0.699	Hro17067
Biological Process	GO:0071421	manganese ion transmembrane transport	2	4	0.204	0.699	Hro17481,Hro12100
Biological Process	GO:0071459	protein localization to chromosome, centromeric region	1	1	0.215	0.699	Hro28184
Biological Process	GO:0071695	anatomical structure maturation	2	4	0.204	0.699	Hro10441,Hro03221
Biological Process	GO:0071731	response to nitric oxide	1	1	0.215	0.699	Hro25585
Biological Process	GO:0071732	cellular response to nitric oxide	1	1	0.215	0.699	Hro25585
Biological Process	GO:0071804	cellular potassium ion transport	13	47	0.195	0.699	novel.9107,Hro10051,Hro20269,Hro26608,Hro06609,Hro15662,Hro01932,Hro23061,Hro21379,Hro28346,Hro21372,Hro11265,Hro18350
Biological Process	GO:0071805	potassium ion transmembrane transport	13	47	0.195	0.699	novel.9107,Hro20269,Hro10051,Hro26608,Hro06609,Hro15662,Hro23061,Hro01932,Hro21379,Hro21372,Hro28346,Hro11265,Hro18350
Biological Process	GO:0071941	nitrogen cycle metabolic process	5	14	0.164	0.699	Hro24270,Hro02705,Hro22592,Hro23941,Hro29396
Biological Process	GO:0072358	cardiovascular system development	2	4	0.204	0.699	Hro17750,Hro28408
Biological Process	GO:0072359	circulatory system development	2	4	0.204	0.699	Hro28408,Hro17750
Biological Process	GO:0072525	pyridine-containing compound biosynthetic process	8	26	0.178	0.699	Hro17374,Hro05880,Hro04478,Hro24217,Hro29241,Hro11986,Hro21625,Hro24116
Biological Process	GO:0075136	response to host	1	1	0.215	0.699	Hro11309
Biological Process	GO:0080006	internode patterning	1	1	0.215	0.699	Hro21036
Biological Process	GO:0080093	regulation of photorespiration	1	1	0.215	0.699	Hro04037
Biological Process	GO:0090333	regulation of stomatal closure	1	1	0.215	0.699	Hro25585
Biological Process	GO:0090487	secondary metabolite catabolic process	4	11	0.196	0.699	Hro23270,Hro13570,Hro06148,Hro23327
Biological Process	GO:0090700	maintenance of plant organ identity	1	1	0.215	0.699	Hro09332
Biological Process	GO:0097036	regulation of plasma membrane sterol distribution	1	1	0.215	0.699	Hro26275
Biological Process	GO:0098501	polynucleotide dephosphorylation	1	1	0.215	0.699	Hro16510
Biological Process	GO:0098502	DNA dephosphorylation	1	1	0.215	0.699	Hro16510
Biological Process	GO:0098503	DNA 3' dephosphorylation	1	1	0.215	0.699	Hro16510
Biological Process	GO:0098504	DNA 3' dephosphorylation involved in DNA repair	1	1	0.215	0.699	Hro16510
Biological Process	GO:0098506	polynucleotide 3' dephosphorylation	1	1	0.215	0.699	Hro16510
Biological Process	GO:0098543	detection of other organism	1	1	0.215	0.699	Hro11457
Biological Process	GO:0098581	detection of external biotic stimulus	1	1	0.215	0.699	Hro11457
Biological Process	GO:1900055	regulation of leaf senescence	1	1	0.215	0.699	Hro28328
Biological Process	GO:1900426	positive regulation of defense response to bacterium	2	4	0.204	0.699	Hro06384,Hro04909
Biological Process	GO:1901070	guanosine-containing compound biosynthetic process	4	11	0.196	0.699	Hro18945,Hro15806,Hro26028,Hro07712
Biological Process	GO:1902031	regulation of NADP metabolic process	1	1	0.215	0.699	Hro23870
Biological Process	GO:1902074	response to salt	1	1	0.215	0.699	Hro28328
Biological Process	GO:1902170	cellular response to reactive nitrogen species	1	1	0.215	0.699	Hro25585
Biological Process	GO:1902645	tertiary alcohol biosynthetic process	2	4	0.204	0.699	Hro21629,Hro24205
Biological Process	GO:1902882	regulation of response to oxidative stress	2	4	0.204	0.699	Hro01268,Hro11202
Biological Process	GO:1902884	positive regulation of response to oxidative stress	2	4	0.204	0.699	Hro01268,Hro11202
Biological Process	GO:1905897	regulation of response to endoplasmic reticulum stress	2	4	0.204	0.699	Hro19597,Hro11309
Biological Process	GO:1990570	GDP-mannose transmembrane transport	1	1	0.215	0.699	Hro22637
Biological Process	GO:2000369	regulation of clathrin-dependent endocytosis	1	1	0.215	0.699	Hro26252
Biological Process	GO:2000573	positive regulation of DNA biosynthetic process	1	1	0.215	0.699	Hro05030
Biological Process	GO:2000693	positive regulation of seed maturation	1	1	0.215	0.699	Hro28315
Biological Process	GO:2001251	negative regulation of chromosome organization	5	15	0.205	0.699	Hro21417,Hro22772,Hro29488,Hro26579,Hro06039
Cellular Component	GO:0000444	MIS12/MIND type complex	1	1	0.215	0.699	Hro28184
Cellular Component	GO:0000502	proteasome complex	22	86	0.212	0.699	Hro02181,Hro04192,Hro18571,Hro15819,Hro19496,Hro08988,Hro05624,Hro14223,Hro05145,Hro23095,Hro27547,Hro04039,Hro03364,Hro08588,Hro28695,Hro08827,Hro14781,Hro05499,Hro19313,Hro11826,Hro09969,Hro04426
Cellular Component	GO:0000776	kinetochore	4	11	0.196	0.699	Hro21293,Hro21417,Hro28184,Hro29488
Cellular Component	GO:0000786	nucleosome	18	67	0.177	0.699	Hro27331,Hro02687,Hro00254,Hro14955,Hro21147,Hro24760,Hro24655,Hro21080,Hro21203,Hro26773,Hro26959,Hro26782,Hro21022,Hro29057,Hro11056,Hro16350,Hro19992,Hro05675
Cellular Component	GO:0000818	nuclear MIS12/MIND complex	1	1	0.215	0.699	Hro28184
Cellular Component	GO:0005828	kinetochore microtubule	1	1	0.215	0.699	Hro29488
Cellular Component	GO:0009328	phenylalanine-tRNA ligase complex	1	1	0.215	0.699	Hro07796
Cellular Component	GO:0009360	DNA polymerase III complex	3	7	0.175	0.699	Hro28101,Hro26933,Hro16768
Cellular Component	GO:0009504	cell plate	6	19	0.209	0.699	Hro26884,Hro28338,Hro00661,Hro06079,Hro14269,Hro07911
Cellular Component	GO:0009569	chloroplast starch grain	1	1	0.215	0.699	Hro24114
Cellular Component	GO:0009575	chromoplast stroma	1	1	0.215	0.699	Hro21354
Cellular Component	GO:0009782	photosystem I antenna complex	1	1	0.215	0.699	Hro23785
Cellular Component	GO:0009925	basal plasma membrane	1	1	0.215	0.699	Hro01133
Cellular Component	GO:0010369	chromocenter	1	1	0.215	0.699	Hro29488
Cellular Component	GO:0016323	basolateral plasma membrane	1	1	0.215	0.699	Hro01133
Cellular Component	GO:0019005	SCF ubiquitin ligase complex	8	27	0.209	0.699	Hro08503,Hro07926,Hro25695,Hro28354,Hro19873,Hro12832,Hro09042,Hro24411
Cellular Component	GO:0022626	cytosolic ribosome	55	228	0.187	0.699	Hro20413,Hro19925,Hro28455,Hro25052,Hro23960,Hro13150,Hro00928,Hro07276,Hro17057,Hro23395,Hro04129,Hro16254,Hro14223,Hro28152,Hro08068,Hro24205,Hro11858,Hro17248,Hro20992,Hro21514,Hro24009,Hro23216,Hro17367,Hro28720,Hro25917,Hro24946,Hro17581,Hro23941,Hro27222,Hro03904,Hro03255,Hro08940,Hro19883,Hro12692,Hro06238,novel.13800,Hro18636,Hro26675,Hro16079,Hro21780,Hro23144,Hro08716,Hro05560,Hro24206,…
Cellular Component	GO:0030929	ADPG pyrophosphorylase complex	1	1	0.215	0.699	Hro27981
Cellular Component	GO:0030931	heterotetrameric ADPG pyrophosphorylase complex	1	1	0.215	0.699	Hro27981
Cellular Component	GO:0031501	mannosyltransferase complex	2	4	0.204	0.699	Hro19597,Hro11309
Cellular Component	GO:0031616	spindle pole centrosome	2	4	0.204	0.699	Hro11248,Hro01327
Cellular Component	GO:0032133	chromosome passenger complex	2	4	0.204	0.699	Hro01327,Hro11248
Cellular Component	GO:0032541	cortical endoplasmic reticulum	1	1	0.215	0.699	Hro26275
Cellular Component	GO:0035145	exon-exon junction complex	2	4	0.204	0.699	Hro20906,novel.28744
Cellular Component	GO:0042807	central vacuole	2	4	0.204	0.699	Hro01336,Hro00854
Cellular Component	GO:0043036	starch grain	1	1	0.215	0.699	Hro24114
Cellular Component	GO:0045178	basal part of cell	1	1	0.215	0.699	Hro01133
Cellular Component	GO:0051233	spindle midzone	2	4	0.204	0.699	Hro11248,Hro01327
Cellular Component	GO:0098590	plasma membrane region	5	15	0.205	0.699	Hro01133,Hro03290,Hro06338,Hro07093,Hro27073
Cellular Component	GO:1905369	endopeptidase complex	22	86	0.212	0.699	Hro11826,Hro19313,Hro14781,Hro05499,Hro04426,Hro09969,Hro14223,Hro05145,Hro15819,Hro19496,Hro05624,Hro08988,Hro18571,Hro04192,Hro02181,Hro08588,Hro28695,Hro08827,Hro03364,Hro04039,Hro23095,Hro27547
Molecular Function	GO:0000030	mannosyltransferase activity	4	11	0.196	0.699	Hro11309,Hro19597,Hro21012,Hro21215
Molecular Function	GO:0000171	ribonuclease MRP activity	1	1	0.215	0.699	Hro07892
Molecular Function	GO:0000249	C-22 sterol desaturase activity	1	1	0.215	0.699	Hro26899
Molecular Function	GO:0000822	inositol hexakisphosphate binding	4	11	0.196	0.699	Hro07284,Hro05340,Hro07926,Hro28354
Molecular Function	GO:0002094	polyprenyltransferase activity	1	1	0.215	0.699	Hro19574
Molecular Function	GO:0003777	microtubule motor activity	20	77	0.204	0.699	Hro07815,Hro15740,Hro08943,Hro02749,Hro01976,Hro04202,Hro17958,Hro08834,Hro05550,Hro11648,Hro11207,Hro04234,Hro27572,Hro22514,Hro04932,Hro09730,Hro25828,Hro16053,Hro11918,Hro24368
Molecular Function	GO:0003838	sterol 24-C-methyltransferase activity	1	1	0.215	0.699	Hro10112
Molecular Function	GO:0003914	DNA (6-4) photolyase activity	1	1	0.215	0.699	Hro11058
Molecular Function	GO:0004038	allantoinase activity	1	1	0.215	0.699	Hro18463
Molecular Function	GO:0004049	anthranilate synthase activity	2	4	0.204	0.699	Hro09966,Hro06286
Molecular Function	GO:0004148	dihydrolipoyl dehydrogenase activity	2	4	0.204	0.699	Hro06704,Hro25863
Molecular Function	GO:0004169	dolichyl-phosphate-mannose-protein mannosyltransferase activity	2	4	0.204	0.699	Hro19597,Hro11309
Molecular Function	GO:0004301	epoxide hydrolase activity	1	1	0.215	0.699	Hro07905
Molecular Function	GO:0004334	fumarylacetoacetase activity	1	1	0.215	0.699	Hro27509
Molecular Function	GO:0004368	glycerol-3-phosphate dehydrogenase activity	1	1	0.215	0.699	Hro09922
Molecular Function	GO:0004385	guanylate kinase activity	2	4	0.204	0.699	Hro09025,Hro04225
Molecular Function	GO:0004421	hydroxymethylglutaryl-CoA synthase activity	2	4	0.204	0.699	Hro27592,Hro05098
Molecular Function	GO:0004427	inorganic diphosphatase activity	7	23	0.21	0.699	Hro04351,Hro05065,Hro08722,novel.6170,Hro22030,Hro05163,Hro27885
Molecular Function	GO:0004451	isocitrate lyase activity	2	4	0.204	0.699	Hro16574,Hro16639
Molecular Function	GO:0004474	malate synthase activity	1	1	0.215	0.699	Hro28095
Molecular Function	GO:0004585	ornithine carbamoyltransferase activity	1	1	0.215	0.699	Hro02705
Molecular Function	GO:0004592	pantoate-beta-alanine ligase activity	1	1	0.215	0.699	Hro08593
Molecular Function	GO:0004657	proline dehydrogenase activity	1	1	0.215	0.699	Hro02929
Molecular Function	GO:0004664	prephenate dehydratase activity	4	11	0.196	0.699	Hro05897,Hro26714,Hro26715,Hro21052
Molecular Function	GO:0004735	pyrroline-5-carboxylate reductase activity	1	1	0.215	0.699	Hro07630
Molecular Function	GO:0004737	pyruvate decarboxylase activity	1	1	0.215	0.699	Hro26950
Molecular Function	GO:0004743	pyruvate kinase activity	7	23	0.21	0.699	Hro07688,Hro02260,Hro21359,Hro12168,Hro15431,Hro17154,Hro28073
Molecular Function	GO:0004777	succinate-semialdehyde dehydrogenase (NAD+) activity	2	4	0.204	0.699	Hro20096,Hro02476
Molecular Function	GO:0004780	sulfate adenylyltransferase (ADP) activity	1	1	0.215	0.699	Hro00684
Molecular Function	GO:0004845	uracil phosphoribosyltransferase activity	1	1	0.215	0.699	Hro05035
Molecular Function	GO:0004852	uroporphyrinogen-III synthase activity	1	1	0.215	0.699	Hro02733
Molecular Function	GO:0004857	enzyme inhibitor activity	35	139	0.169	0.699	Hro09226,Hro17496,Hro05197,Hro00539,Hro08772,Hro08418,Hro18065,Hro23232,Hro10230,Hro27808,Hro22641,Hro25749,Hro28766,Hro07418,novel.21198,Hro01314,Hro10408,Hro23076,Hro02198,Hro10037,Hro15821,Hro00729,Hro10783,Hro01271,Hro19423,Hro28325,Hro07356,Hro03734,Hro08557,Hro07843,Hro01280,Hro26321,Hro04996,Hro16109,Hro10162
Molecular Function	GO:0005217	intracellular ligand-gated ion channel activity	1	1	0.215	0.699	Hro22896
Molecular Function	GO:0005221	intracellular cyclic nucleotide activated cation channel activity	1	1	0.215	0.699	Hro22896
Molecular Function	GO:0005223	intracellular cGMP activated cation channel activity	1	1	0.215	0.699	Hro22896
Molecular Function	GO:0005458	GDP-mannose transmembrane transporter activity	1	1	0.215	0.699	Hro22637
Molecular Function	GO:0005460	UDP-glucose transmembrane transporter activity	2	4	0.204	0.699	Hro16355,Hro09742
Molecular Function	GO:0005464	UDP-xylose transmembrane transporter activity	1	1	0.215	0.699	Hro17404
Molecular Function	GO:0008083	growth factor activity	2	4	0.204	0.699	Hro08842,Hro20874
Molecular Function	GO:0008194	UDP-glycosyltransferase activity	68	286	0.191	0.699	Hro17971,Hro23858,Hro01360,Hro20010,Hro03361,Hro02184,Hro15534,Hro26471,Hro01419,Hro21665,Hro01658,Hro26544,Hro19417,Hro14601,Hro01361,Hro24973,Hro18267,Hro02341,Hro08070,Hro01707,Hro25105,Hro21442,Hro15515,Hro04934,Hro03360,Hro10878,Hro21114,Hro06668,Hro12005,Hro07194,Hro08463,Hro06824,Hro19616,Hro04244,Hro08140,Hro13265,Hro00166,Hro22989,Hro21091,Hro03362,Hro13461,Hro13774,Hro26259,Hro12823,Hro…
Molecular Function	GO:0008195	phosphatidate phosphatase activity	3	7	0.175	0.699	Hro27336,Hro11136,Hro02741
Molecular Function	GO:0008238	exopeptidase activity	27	105	0.174	0.699	Hro14181,Hro03801,Hro04255,Hro27694,Hro27698,Hro23168,novel.29454,Hro09937,Hro07787,Hro26736,novel.29197,Hro27697,Hro19247,Hro22257,novel.18787,Hro20080,Hro14446,Hro08299,Hro19874,Hro12644,Hro14180,Hro25859,Hro14182,Hro21491,Hro00834,Hro23003,Hro17260
Molecular Function	GO:0008297	single-stranded DNA exodeoxyribonuclease activity	1	1	0.215	0.699	Hro11898
Molecular Function	GO:0008384	IkappaB kinase activity	1	1	0.215	0.699	Hro19557
Molecular Function	GO:0008453	alanine-glyoxylate transaminase activity	2	4	0.204	0.699	Hro28028,Hro22653
Molecular Function	GO:0008477	purine nucleosidase activity	2	4	0.204	0.699	Hro13389,Hro16954
Molecular Function	GO:0008484	sulfuric ester hydrolase activity	1	1	0.215	0.699	Hro29258
Molecular Function	GO:0008705	methionine synthase activity	1	1	0.215	0.699	Hro04281
Molecular Function	GO:0008716	D-alanine-D-alanine ligase activity	1	1	0.215	0.699	Hro05008
Molecular Function	GO:0008806	carboxymethylenebutenolidase activity	1	1	0.215	0.699	Hro07935
Molecular Function	GO:0008863	formate dehydrogenase (NAD+) activity	1	1	0.215	0.699	Hro02995
Molecular Function	GO:0008864	formyltetrahydrofolate deformylase activity	1	1	0.215	0.699	Hro06782
Molecular Function	GO:0008934	inositol monophosphate 1-phosphatase activity	2	4	0.204	0.699	Hro18567,Hro13963
Molecular Function	GO:0008972	phosphomethylpyrimidine kinase activity	1	1	0.215	0.699	Hro08123
Molecular Function	GO:0009013	succinate-semialdehyde dehydrogenase [NAD(P)+] activity	2	4	0.204	0.699	Hro02476,Hro20096
Molecular Function	GO:0009540	zeaxanthin epoxidase [overall] activity	1	1	0.215	0.699	Hro21629
Molecular Function	GO:0009672	auxin:proton symporter activity	1	1	0.215	0.699	Hro01133
Molecular Function	GO:0009927	histidine phosphotransfer kinase activity	5	15	0.205	0.699	Hro12527,Hro20786,Hro05452,Hro19046,Hro15405
Molecular Function	GO:0009979	16:0 monogalactosyldiacylglycerol desaturase activity	1	1	0.215	0.699	Hro09583
Molecular Function	GO:0010011	auxin binding	2	4	0.204	0.699	Hro28354,Hro07926
Molecular Function	GO:0010178	IAA-amino acid conjugate hydrolase activity	1	1	0.215	0.699	Hro16408
Molecular Function	GO:0010210	IAA-Phe conjugate hydrolase activity	1	1	0.215	0.699	Hro16408
Molecular Function	GO:0010211	IAA-Leu conjugate hydrolase activity	1	1	0.215	0.699	Hro16408
Molecular Function	GO:0010277	chlorophyllide a oxygenase [overall] activity	3	7	0.175	0.699	Hro21348,Hro29198,Hro01838
Molecular Function	GO:0010328	auxin influx transmembrane transporter activity	1	1	0.215	0.699	Hro08084
Molecular Function	GO:0010997	anaphase-promoting complex binding	3	7	0.175	0.699	Hro09999,Hro05096,Hro04748
Molecular Function	GO:0015079	potassium ion transmembrane transporter activity	22	84	0.179	0.699	Hro28346,Hro18350,Hro11265,Hro08075,Hro26608,Hro20269,Hro10051,Hro06609,Hro21379,Hro21372,Hro22897,Hro05884,Hro22896,Hro22893,Hro05883,Hro19993,novel.9107,Hro27423,Hro01932,Hro23061,Hro22470,Hro15662
Molecular Function	GO:0015120	phosphoglycerate transmembrane transporter activity	1	1	0.215	0.699	Hro18578
Molecular Function	GO:0015131	oxaloacetate transmembrane transporter activity	1	1	0.215	0.699	Hro27853
Molecular Function	GO:0015172	acidic amino acid transmembrane transporter activity	2	4	0.204	0.699	Hro23825,Hro27425
Molecular Function	GO:0015179	L-amino acid transmembrane transporter activity	7	23	0.21	0.699	Hro27890,Hro15704,Hro01548,Hro27425,Hro08755,Hro29186,Hro18695
Molecular Function	GO:0016295	myristoyl-[acyl-carrier-protein] hydrolase activity	4	11	0.196	0.699	Hro01029,Hro19987,Hro00793,Hro22182
Molecular Function	GO:0016296	palmitoyl-[acyl-carrier-protein] hydrolase activity	4	11	0.196	0.699	Hro01029,Hro19987,Hro00793,Hro22182
Molecular Function	GO:0016297	acyl-[acyl-carrier-protein] hydrolase activity	4	11	0.196	0.699	Hro00793,Hro22182,Hro01029,Hro19987
Molecular Function	GO:0016597	amino acid binding	21	80	0.183	0.699	Hro19457,Hro02705,Hro24938,Hro14378,Hro20317,Hro18131,Hro09810,Hro06303,Hro14818,Hro03219,Hro26316,Hro06782,Hro26715,Hro26714,Hro06513,Hro26071,Hro01692,Hro04026,Hro05897,Hro08840,Hro21052
Molecular Function	GO:0016627	oxidoreductase activity, acting on the CH-CH group of donors	57	234	0.161	0.699	Hro12933,Hro15387,Hro23223,Hro06072,Hro11185,Hro20755,Hro19457,Hro00250,Hro28408,Hro08678,Hro14322,Hro25273,Hro04539,Hro20889,Hro25483,Hro01693,Hro20206,Hro07718,Hro01692,Hro15023,Hro03914,Hro14929,Hro04267,Hro03462,Hro17306,Hro25169,Hro06516,Hro28103,Hro23509,Hro28225,Hro26067,Hro00930,Hro06357,Hro12371,Hro17902,Hro08438,Hro12166,Hro19711,Hro12258,Hro00949,Hro12139,Hro05163,Hro12849,Hro11180,Hro…
Molecular Function	GO:0016646	oxidoreductase activity, acting on the CH-NH group of donors, NAD or NADP as acceptor	5	14	0.164	0.699	Hro11556,Hro05417,Hro16947,Hro07630,Hro02733
Molecular Function	GO:0016744	transferase activity, transferring aldehyde or ketonic groups	5	14	0.164	0.699	Hro06526,Hro26056,Hro21377,Hro12413,Hro18925
Molecular Function	GO:0016776	phosphotransferase activity, phosphate group as acceptor	10	34	0.178	0.699	Hro15806,Hro18945,Hro08123,Hro04225,Hro19255,Hro18951,Hro26028,Hro02469,Hro09025,Hro07712
Molecular Function	GO:0016803	ether hydrolase activity	1	1	0.215	0.699	Hro07905
Molecular Function	GO:0016819	hydrolase activity, acting on acid anhydrides, in sulfonyl-containing anhydrides	2	4	0.204	0.699	Hro07606,Hro00684
Molecular Function	GO:0016822	hydrolase activity, acting on acid carbon-carbon bonds	1	1	0.215	0.699	Hro27509
Molecular Function	GO:0016823	hydrolase activity, acting on acid carbon-carbon bonds, in ketonic substances	1	1	0.215	0.699	Hro27509
Molecular Function	GO:0016833	oxo-acid-lyase activity	5	15	0.205	0.699	Hro09966,Hro16574,Hro06286,Hro16639,Hro17211
Molecular Function	GO:0017113	dihydropyrimidine dehydrogenase (NADP+) activity	1	1	0.215	0.699	Hro28225
Molecular Function	GO:0019139	cytokinin dehydrogenase activity	5	14	0.164	0.699	Hro01618,Hro23498,Hro23010,Hro11216,Hro07007
Molecular Function	GO:0019166	trans-2-enoyl-CoA reductase (NADPH) activity	1	1	0.215	0.699	Hro17306
Molecular Function	GO:0019205	nucleobase-containing compound kinase activity	14	52	0.213	0.699	Hro05035,Hro07712,Hro27965,Hro15444,Hro09025,Hro02469,Hro23429,Hro26028,Hro04225,Hro19255,Hro18951,Hro18945,Hro15806,Hro16510
Molecular Function	GO:0019904	protein domain specific binding	7	22	0.177	0.699	Hro14812,Hro02796,Hro24351,Hro28642,Hro12016,Hro23852,Hro22759
Molecular Function	GO:0030551	cyclic nucleotide binding	1	1	0.215	0.699	Hro22896
Molecular Function	GO:0030552	cAMP binding	1	1	0.215	0.699	Hro22896
Molecular Function	GO:0030553	cGMP binding	1	1	0.215	0.699	Hro22896
Molecular Function	GO:0030955	potassium ion binding	7	23	0.21	0.699	Hro21359,Hro12168,Hro07688,Hro02260,Hro28073,Hro15431,Hro17154
Molecular Function	GO:0031420	alkali metal ion binding	7	23	0.21	0.699	Hro21359,Hro12168,Hro07688,Hro02260,Hro28073,Hro15431,Hro17154
Molecular Function	GO:0034485	phosphatidylinositol-3,4,5-trisphosphate 5-phosphatase activity	1	1	0.215	0.699	Hro26252
Molecular Function	GO:0034594	phosphatidylinositol trisphosphate phosphatase activity	1	1	0.215	0.699	Hro26252
Molecular Function	GO:0035173	histone kinase activity	2	4	0.204	0.699	Hro11248,Hro01327
Molecular Function	GO:0035174	histone serine kinase activity	2	4	0.204	0.699	Hro01327,Hro11248
Molecular Function	GO:0036080	purine nucleotide-sugar transmembrane transporter activity	1	1	0.215	0.699	Hro22637
Molecular Function	GO:0042084	5-methyltetrahydrofolate-dependent methyltransferase activity	1	1	0.215	0.699	Hro04281
Molecular Function	GO:0042389	omega-3 fatty acid desaturase activity	1	1	0.215	0.699	Hro09583
Molecular Function	GO:0042409	caffeoyl-CoA O-methyltransferase activity	3	7	0.175	0.699	Hro19705,Hro22209,Hro19358
Molecular Function	GO:0043492	ATPase activity, coupled to movement of substances	61	254	0.182	0.699	Hro02719,Hro08084,Hro12081,Hro12787,Hro22194,Hro12105,Hro04689,Hro19107,Hro16822,Hro28445,Hro12949,Hro10683,Hro11070,Hro04532,Hro01957,Hro11069,Hro19777,Hro23986,Hro27371,Hro22447,Hro12045,Hro23308,Hro07004,Hro11366,Hro04214,Hro07991,Hro24018,Hro24391,Hro09367,Hro21916,Hro09011,Hro02965,Hro22064,Hro10970,Hro05117,Hro28686,Hro05446,Hro09491,Hro16454,Hro03196,Hro10209,Hro02421,Hro28598,Hro05715,Hro…
Molecular Function	GO:0043855	cyclic nucleotide-gated ion channel activity	1	1	0.215	0.699	Hro22896
Molecular Function	GO:0044183	protein binding involved in protein folding	2	4	0.204	0.699	Hro17192,Hro20898
Molecular Function	GO:0045145	single-stranded DNA 5'-3' exodeoxyribonuclease activity	1	1	0.215	0.699	Hro11898
Molecular Function	GO:0045437	uridine nucleosidase activity	1	1	0.215	0.699	Hro13389
Molecular Function	GO:0045486	naringenin 3-dioxygenase activity	1	1	0.215	0.699	Hro04374
Molecular Function	GO:0046403	polynucleotide 3'-phosphatase activity	1	1	0.215	0.699	Hro16510
Molecular Function	GO:0046404	ATP-dependent polydeoxyribonucleotide 5'-hydroxyl-kinase activity	1	1	0.215	0.699	Hro16510
Molecular Function	GO:0046538	2,3-bisphosphoglycerate-dependent phosphoglycerate mutase activity	1	1	0.215	0.699	Hro23870
Molecular Function	GO:0046592	polyamine oxidase activity	1	1	0.215	0.699	Hro22994
Molecular Function	GO:0047012	sterol-4-alpha-carboxylate 3-dehydrogenase (decarboxylating) activity	1	1	0.215	0.699	Hro28968
Molecular Function	GO:0047180	salutaridinol 7-O-acetyltransferase activity	2	4	0.204	0.699	Hro23311,Hro06041
Molecular Function	GO:0047183	anthocyanin 5-aromatic acyltransferase activity	1	1	0.215	0.699	Hro12338
Molecular Function	GO:0047381	dodecanoyl-[acyl-carrier-protein] hydrolase activity	1	1	0.215	0.699	Hro22182
Molecular Function	GO:0047526	2'-hydroxyisoflavone reductase activity	2	4	0.204	0.699	Hro03911,Hro03914
Molecular Function	GO:0047622	adenosine nucleosidase activity	1	1	0.215	0.699	Hro13389
Molecular Function	GO:0047627	adenylylsulfatase activity	2	4	0.204	0.699	Hro07606,Hro00684
Molecular Function	GO:0047769	arogenate dehydratase activity	4	11	0.196	0.699	Hro26714,Hro26715,Hro05897,Hro21052
Molecular Function	GO:0047964	glyoxylate reductase activity	1	1	0.215	0.699	Hro09439
Molecular Function	GO:0050263	ribosylpyrimidine nucleosidase activity	1	1	0.215	0.699	Hro13389
Molecular Function	GO:0051377	mannose-ethanolamine phosphotransferase activity	1	1	0.215	0.699	Hro29258
Molecular Function	GO:0051733	polydeoxyribonucleotide kinase activity	1	1	0.215	0.699	Hro16510
Molecular Function	GO:0051734	ATP-dependent polynucleotide kinase activity	1	1	0.215	0.699	Hro16510
Molecular Function	GO:0051748	UTP-monosaccharide-1-phosphate uridylyltransferase activity	2	4	0.204	0.699	Hro29375,Hro28751
Molecular Function	GO:0052590	sn-glycerol-3-phosphate:ubiquinone oxidoreductase activity	1	1	0.215	0.699	Hro09922
Molecular Function	GO:0052591	sn-glycerol-3-phosphate:ubiquinone-8 oxidoreductase activity	1	1	0.215	0.699	Hro09922
Molecular Function	GO:0052662	zeaxanthin epoxidase activity	1	1	0.215	0.699	Hro21629
Molecular Function	GO:0052663	antheraxanthin epoxidase activity	1	1	0.215	0.699	Hro21629
Molecular Function	GO:0052684	L-serine hydro-lyase (adding indole, L-tryptophan-forming) activity	1	1	0.215	0.699	Hro02924
Molecular Function	GO:0052745	inositol phosphate phosphatase activity	3	7	0.175	0.699	Hro18567,Hro13963,Hro00289
Molecular Function	GO:0052793	pectin acetylesterase activity	1	1	0.215	0.699	Hro10191
Molecular Function	GO:0052832	inositol monophosphate 3-phosphatase activity	2	4	0.204	0.699	Hro18567,Hro13963
Molecular Function	GO:0052833	inositol monophosphate 4-phosphatase activity	2	4	0.204	0.699	Hro18567,Hro13963
Molecular Function	GO:0052834	inositol monophosphate phosphatase activity	2	4	0.204	0.699	Hro18567,Hro13963
Molecular Function	GO:0052861	glucan endo-1,3-beta-glucanase activity, C-3 substituted reducing group	1	1	0.215	0.699	Hro23973
Molecular Function	GO:0055106	ubiquitin-protein transferase regulator activity	3	7	0.175	0.699	Hro09999,Hro05096,Hro04748
Molecular Function	GO:0070704	sterol desaturase activity	1	1	0.215	0.699	Hro26899
Molecular Function	GO:0071917	triose-phosphate transmembrane transporter activity	1	1	0.215	0.699	Hro18578
Molecular Function	GO:0072509	divalent inorganic cation transmembrane transporter activity	23	90	0.207	0.699	Hro24391,Hro17644,Hro13198,Hro11227,Hro08697,Hro16233,Hro01303,Hro28781,Hro03167,Hro26196,Hro11951,Hro28780,Hro16454,Hro12949,Hro27866,Hro18080,Hro00930,Hro28598,Hro12941,Hro01693,Hro25638,Hro11045,Hro03166
Molecular Function	GO:0072585	xanthosine nucleotidase activity	1	1	0.215	0.699	Hro13389
Molecular Function	GO:0097027	ubiquitin-protein transferase activator activity	3	7	0.175	0.699	Hro04748,Hro09999,Hro05096
Molecular Function	GO:0098772	molecular function regulator	84	354	0.168	0.699	Hro26340,Hro08557,Hro00790,Hro14148,Hro12604,Hro16109,Hro04996,Hro10162,Hro06313,Hro08880,Hro21067,Hro01280,Hro07093,Hro09999,Hro00729,Hro07356,Hro28325,Hro22486,Hro04748,Hro05096,Hro16481,Hro18947,Hro06174,Hro10037,Hro10672,Hro23076,Hro21066,Hro07418,Hro06995,Hro17381,Hro00539,Hro05833,Hro05197,Hro11871,Hro12911,Hro17496,Hro09226,Hro22641,Hro28766,Hro21159,novel.15436,Hro09979,Hro18065,Hro18296,…
Molecular Function	GO:1990482	sphingolipid alpha-glucuronosyltransferase activity	1	1	0.215	0.699	Hro06668
Molecular Function	GO:1990538	xylan O-acetyltransferase activity	2	4	0.204	0.699	Hro12304,Hro18819
Biological Process	GO:0006928	movement of cell or subcellular component	21	82	0.217	0.705	Hro11207,Hro04234,Hro11648,Hro05550,Hro17958,Hro08834,Hro02749,Hro11336,Hro08943,Hro01976,Hro04202,Hro15740,Hro07815,Hro24368,Hro11918,Hro16053,Hro09730,Hro25828,Hro04932,Hro27572,Hro22514
Biological Process	GO:0006066	alcohol metabolic process	13	48	0.218	0.706	Hro01599,Hro19266,Hro25937,Hro18619,Hro13963,Hro11983,Hro24205,Hro18769,Hro10482,Hro22654,Hro18567,Hro21629,Hro12265
Biological Process	GO:0090407	organophosphate biosynthetic process	63	267	0.221	0.717	Hro12081,Hro22194,Hro11983,Hro06782,Hro24116,Hro07860,Hro19107,Hro14086,Hro27293,Hro09944,Hro27336,Hro16972,Hro15858,Hro23163,Hro01957,Hro04532,Hro18951,Hro13990,Hro27371,Hro29241,Hro19777,Hro26719,Hro08675,Hro11986,Hro11336,Hro29258,Hro28450,Hro21625,novel.22491,Hro05880,Hro15806,Hro18369,Hro10970,Hro26028,Hro28686,Hro21916,Hro05629,Hro01602,Hro00029,Hro09491,Hro23429,Hro14118,Hro07712,Hro28266,…
Biological Process	GO:0007018	microtubule-based movement	20	78	0.222	0.72	Hro16053,Hro11918,Hro24368,Hro22514,Hro27572,Hro04932,Hro25828,Hro09730,Hro08834,Hro17958,Hro05550,Hro11648,Hro11207,Hro04234,Hro07815,Hro15740,Hro01976,Hro04202,Hro02749,Hro08943
Biological Process	GO:0030004	cellular monovalent inorganic cation homeostasis	12	44	0.222	0.72	Hro22113,Hro05632,Hro03192,Hro08573,Hro03196,Hro14401,novel.1458,Hro19107,Hro07004,Hro00832,Hro19777,Hro03750
Biological Process	GO:0051179	localization	606	2745	0.225	0.727	Hro21372,Hro04671,Hro17831,Hro01189,Hro12081,Hro05858,Hro08084,novel.9107,Hro08226,Hro28625,Hro03894,Hro27058,Hro10949,Hro10242,Hro04585,Hro28928,Hro16021,Hro21916,Hro20897,Hro20708,Hro26870,Hro08738,Hro25755,Hro00650,Hro25638,Hro18313,Hro24283,Hro19556,Hro00661,Hro02229,Hro09722,Hro00429,Hro28598,Hro11881,Hro20354,Hro10596,Hro22080,Hro21578,Hro16051,Hro06338,Hro05666,Hro16911,Hro03166,Hro00777,H…
Molecular Function	GO:0051087	chaperone binding	11	40	0.227	0.734	Hro16658,Hro11318,Hro05103,Hro27420,Hro01268,Hro22526,Hro09811,Hro16481,Hro11202,Hro10627,Hro25160
Cellular Component	GO:0044815	DNA packaging complex	19	74	0.228	0.736	Hro29057,Hro11056,Hro16350,Hro05675,Hro19992,Hro21203,Hro26773,Hro26959,Hro26782,Hro21022,Hro24655,Hro21080,Hro21147,Hro14955,Hro24760,Hro00254,Hro27331,Hro02687,Hro10298
Biological Process	GO:0048468	cell development	15	57	0.23	0.743	Hro06184,Hro03290,Hro18617,Hro12364,Hro09332,Hro16773,Hro11405,Hro23082,Hro08356,Hro15560,Hro09951,Hro12938,Hro27073,Hro27626,Hro07093
Biological Process	GO:0008645	hexose transport	10	36	0.232	0.744	Hro25325,Hro00425,Hro26870,Hro23508,Hro00785,Hro11580,Hro25326,Hro25483,Hro07020,Hro09854
Biological Process	GO:0015758	glucose transport	10	36	0.232	0.744	Hro09854,Hro07020,Hro25483,Hro25326,Hro26870,Hro00425,Hro25325,Hro11580,Hro00785,Hro23508
Biological Process	GO:0035428	hexose transmembrane transport	10	36	0.232	0.744	Hro09854,Hro07020,Hro25483,Hro25326,Hro26870,Hro25325,Hro00425,Hro11580,Hro00785,Hro23508
Biological Process	GO:0046323	glucose import	10	36	0.232	0.744	Hro25483,Hro25326,Hro09854,Hro07020,Hro00785,Hro11580,Hro23508,Hro26870,Hro00425,Hro25325
Biological Process	GO:1905393	plant organ formation	10	36	0.232	0.744	Hro28354,Hro23090,Hro13624,Hro10113,Hro25496,Hro09042,Hro01682,Hro21056,Hro07926,Hro21036
Biological Process	GO:1905950	monosaccharide transmembrane transport	10	36	0.232	0.744	Hro26870,Hro00425,Hro25325,Hro00785,Hro11580,Hro23508,Hro09854,Hro07020,Hro25483,Hro25326
Molecular Function	GO:0004312	fatty acid synthase activity	10	36	0.232	0.744	Hro00793,Hro19914,Hro21116,Hro26632,Hro12719,Hro19987,Hro22182,Hro21119,Hro26900,Hro01029
Biological Process	GO:0010214	seed coat development	3	8	0.237	0.754	Hro17588,Hro21012,Hro21215
Biological Process	GO:0034620	cellular response to unfolded protein	3	8	0.237	0.754	Hro01306,Hro19597,Hro11309
Biological Process	GO:0035967	cellular response to topologically incorrect protein	3	8	0.237	0.754	Hro01306,Hro11309,Hro19597
Biological Process	GO:0042126	nitrate metabolic process	3	8	0.237	0.754	Hro24270,Hro23941,Hro29396
Biological Process	GO:0042128	nitrate assimilation	3	8	0.237	0.754	Hro23941,Hro29396,Hro24270
Biological Process	GO:2001057	reactive nitrogen species metabolic process	3	8	0.237	0.754	Hro23941,Hro29396,Hro24270
Cellular Component	GO:0000407	pre-autophagosomal structure	3	8	0.237	0.754	Hro12964,Hro17864,Hro27154
Cellular Component	GO:0000779	condensed chromosome, centromeric region	3	8	0.237	0.754	Hro11248,Hro01327,Hro28184
Molecular Function	GO:0004619	phosphoglycerate mutase activity	3	8	0.237	0.754	Hro09647,Hro23870,Hro06419
Molecular Function	GO:0031177	phosphopantetheine binding	3	8	0.237	0.754	Hro12997,Hro16170,Hro17832
Molecular Function	GO:0031492	nucleosomal DNA binding	3	8	0.237	0.754	Hro02687,Hro14955,Hro26782
Molecular Function	GO:0043682	copper-transporting ATPase activity	3	8	0.237	0.754	Hro11366,Hro05117,Hro15849
Molecular Function	GO:0070330	aromatase activity	3	8	0.237	0.754	Hro08497,Hro14577,Hro13393
Biological Process	GO:0009630	gravitropism	8	28	0.241	0.765	Hro01189,Hro03151,Hro08084,Hro01133,Hro14460,Hro02229,Hro08047,Hro08143
Biological Process	GO:0098754	detoxification	8	28	0.241	0.765	Hro22483,Hro23270,Hro11202,Hro06148,Hro12480,Hro13570,Hro23327,Hro01268
Biological Process	GO:0006568	tryptophan metabolic process	7	24	0.245	0.77	Hro02924,Hro25439,Hro06286,Hro09627,Hro09966,Hro23492,Hro03422
Biological Process	GO:0006586	indolalkylamine metabolic process	7	24	0.245	0.77	Hro03422,Hro09627,Hro09966,Hro23492,Hro25439,Hro06286,Hro02924
Biological Process	GO:0006665	sphingolipid metabolic process	6	20	0.247	0.77	Hro26275,Hro02002,Hro13230,Hro03319,Hro06668,Hro15714
Biological Process	GO:0007088	regulation of mitotic nuclear division	7	24	0.245	0.77	Hro20911,Hro22772,Hro06039,Hro29488,Hro26579,Hro17381,Hro21417
Biological Process	GO:0007091	metaphase/anaphase transition of mitotic cell cycle	6	20	0.247	0.77	Hro29488,Hro26579,Hro06039,Hro20911,Hro22772,Hro21417
Biological Process	GO:0009094	L-phenylalanine biosynthetic process	4	12	0.247	0.77	Hro21052,Hro26714,Hro26715,Hro05897
Biological Process	GO:0009396	folic acid-containing compound biosynthetic process	7	24	0.245	0.77	Hro20234,Hro22359,Hro21337,Hro28266,Hro08410,novel.964,Hro07860
Biological Process	GO:0009404	toxin metabolic process	4	12	0.247	0.77	Hro23327,Hro06148,Hro13570,Hro23270
Biological Process	GO:0009955	adaxial/abaxial pattern specification	4	12	0.247	0.77	Hro13385,Hro19487,Hro09042,Hro01727
Biological Process	GO:0016126	sterol biosynthetic process	4	12	0.247	0.77	Hro24552,Hro26899,Hro09495,Hro10112
Biological Process	GO:0030071	regulation of mitotic metaphase/anaphase transition	6	20	0.247	0.77	Hro20911,Hro22772,Hro29488,Hro26579,Hro06039,Hro21417
Biological Process	GO:0031407	oxylipin metabolic process	6	20	0.247	0.77	Hro17937,Hro16692,Hro27551,Hro16693,Hro09583,Hro11180
Biological Process	GO:0031408	oxylipin biosynthetic process	6	20	0.247	0.77	Hro17937,Hro16692,Hro27551,Hro16693,Hro09583,Hro11180
Biological Process	GO:0044784	metaphase/anaphase transition of cell cycle	6	20	0.247	0.77	Hro21417,Hro26579,Hro29488,Hro06039,Hro22772,Hro20911
Biological Process	GO:0046131	pyrimidine ribonucleoside metabolic process	6	20	0.247	0.77	Hro23429,Hro13389,Hro18945,Hro15806,Hro26028,Hro07712
Biological Process	GO:1902099	regulation of metaphase/anaphase transition of cell cycle	6	20	0.247	0.77	Hro06039,Hro29488,Hro26579,Hro20911,Hro22772,Hro21417
Biological Process	GO:1902223	erythrose 4-phosphate/phosphoenolpyruvate family amino acid biosynthetic process	4	12	0.247	0.77	Hro21052,Hro05897,Hro26715,Hro26714
Cellular Component	GO:0016324	apical plasma membrane	4	12	0.247	0.77	Hro07093,Hro27073,Hro03290,Hro06338
Cellular Component	GO:0045263	proton-transporting ATP synthase complex, coupling factor F(o)	4	12	0.247	0.77	Hro23163,Hro14086,Hro09944,Hro01602
Cellular Component	GO:1905368	peptidase complex	25	101	0.246	0.77	Hro09969,Hro12978,Hro04426,Hro14781,Hro05499,Hro19313,Hro17852,Hro11826,Hro27547,Hro23095,Hro04039,Hro03364,Hro08588,Hro28695,Hro09972,Hro08827,Hro02181,Hro04192,Hro18571,Hro19496,Hro15819,Hro08988,Hro05624,Hro05145,Hro14223
Molecular Function	GO:0001085	RNA polymerase II transcription factor binding	7	24	0.245	0.77	Hro26399,Hro08942,Hro12909,Hro04134,Hro01233,Hro11234,Hro17926
Molecular Function	GO:0004129	cytochrome-c oxidase activity	4	12	0.247	0.77	Hro15023,novel.21686,novel.10060,Hro04494
Molecular Function	GO:0004872	receptor activity	25	101	0.246	0.77	Hro07926,Hro00729,Hro10783,Hro29229,Hro25749,Hro28354,Hro18065,Hro21658,Hro17507,Hro06657,Hro14327,Hro19062,Hro09044,Hro22896,Hro00887,Hro23076,Hro05769,Hro10037,Hro04996,Hro01314,Hro16023,Hro20622,Hro26321,Hro25585,novel.21198
Molecular Function	GO:0015002	heme-copper terminal oxidase activity	4	12	0.247	0.77	Hro04494,Hro15023,novel.10060,novel.21686
Molecular Function	GO:0016675	oxidoreductase activity, acting on a heme group of donors	4	12	0.247	0.77	Hro04494,novel.21686,novel.10060,Hro15023
Molecular Function	GO:0016676	oxidoreductase activity, acting on a heme group of donors, oxygen as acceptor	4	12	0.247	0.77	Hro04494,Hro15023,novel.10060,novel.21686
Molecular Function	GO:0050664	oxidoreductase activity, acting on NAD(P)H, oxygen as acceptor	4	12	0.247	0.77	Hro15962,Hro19415,Hro21060,Hro01654
Molecular Function	GO:0060089	molecular transducer activity	25	101	0.246	0.77	novel.21198,Hro25585,Hro26321,Hro01314,Hro16023,Hro20622,Hro04996,Hro05769,Hro10037,Hro00887,Hro23076,Hro22896,Hro09044,Hro14327,Hro19062,Hro06657,Hro21658,Hro17507,Hro18065,Hro28354,Hro25749,Hro29229,Hro10783,Hro00729,Hro07926
Molecular Function	GO:0046873	metal ion transmembrane transporter activity	53	225	0.248	0.772	Hro23061,Hro19469,Hro12949,Hro11951,Hro19993,Hro26196,novel.9107,Hro22896,Hro22893,Hro17831,Hro21372,Hro03166,Hro05884,Hro12941,Hro13198,Hro21379,Hro17683,Hro05117,Hro17644,Hro24391,Hro20269,Hro17481,Hro28781,Hro08075,Hro11366,Hro18350,Hro11265,Hro28598,Hro27423,Hro27866,Hro18080,Hro00930,Hro01932,Hro22470,Hro16454,Hro15662,Hro05883,Hro28780,Hro22897,Hro25638,Hro11045,Hro01693,Hro15849,Hro06609,H…
Biological Process	GO:0043174	nucleoside salvage	5	16	0.249	0.772	Hro23429,Hro15444,Hro28668,Hro27965,Hro05035
Molecular Function	GO:0016707	gibberellin 3-beta-dioxygenase activity	5	16	0.249	0.772	Hro20768,Hro09424,Hro09425,Hro25712,Hro22633
Molecular Function	GO:0016725	oxidoreductase activity, acting on CH or CH2 groups	5	16	0.249	0.772	Hro17291,Hro03457,Hro14118,Hro27652,Hro28193
Cellular Component	GO:0031967	organelle envelope	128	563	0.25	0.776	novel.10060,Hro09170,Hro28080,Hro04494,Hro24152,Hro26302,Hro09801,Hro28355,Hro03604,Hro23767,Hro19574,Hro24273,Hro08177,Hro25108,Hro21354,Hro12448,Hro16472,Hro23542,Hro16978,Hro01432,Hro14086,Hro22137,Hro28686,Hro01006,Hro27996,Hro05271,Hro29488,Hro18578,Hro23355,Hro17980,Hro24917,Hro18276,Hro15800,Hro27744,Hro00782,Hro20727,Hro18313,Hro12256,Hro26256,Hro14657,Hro19196,Hro14665,Hro17337,Hro21687,…
Biological Process	GO:1901575	organic substance catabolic process	254	1137	0.251	0.778	Hro26401,Hro20036,Hro19317,Hro06419,Hro03495,Hro27956,Hro04708,Hro24704,Hro19216,Hro00580,Hro20802,Hro22123,Hro12684,Hro05228,Hro24114,Hro14398,Hro18355,Hro14223,Hro00886,Hro00539,Hro27028,Hro23232,Hro15555,Hro05950,Hro20030,Hro28556,Hro16543,Hro09042,Hro21491,Hro15354,Hro05233,Hro24541,Hro05499,Hro21836,Hro27505,Hro11950,Hro20098,Hro01280,Hro26724,Hro06195,Hro14670,Hro12851,Hro25478,Hro24415,Hro…
Biological Process	GO:0006164	purine nucleotide biosynthetic process	24	97	0.252	0.781	Hro21916,Hro28686,Hro26028,Hro22113,Hro10970,Hro18945,Hro15806,Hro28450,Hro19777,Hro27371,Hro00832,Hro05715,Hro01957,Hro04532,Hro23163,Hro09944,Hro14086,Hro07712,Hro19107,Hro06782,Hro22194,Hro09491,Hro01602,Hro12081
Cellular Component	GO:0098588	bounding membrane of organelle	129	568	0.253	0.784	Hro22085,Hro12591,Hro04185,Hro13163,Hro10112,Hro19443,Hro21067,Hro15662,Hro24344,Hro02579,Hro25770,Hro19120,Hro15905,Hro18639,Hro14176,Hro17971,Hro20886,Hro07029,Hro02341,Hro05365,Hro28932,Hro07787,Hro19110,Hro23737,Hro17682,Hro16805,Hro21984,Hro23518,Hro22875,Hro16221,Hro18352,Hro24190,Hro15912,Hro26115,Hro03065,Hro08760,Hro23878,Hro25448,Hro20975,Hro05238,Hro17481,Hro14399,Hro04783,Hro07004,Hro…
Cellular Component	GO:0015935	small ribosomal subunit	26	106	0.256	0.793	Hro17581,Hro25917,Hro28720,Hro23216,Hro24009,Hro21514,Hro15999,Hro16842,Hro00754,Hro03255,novel.8611,Hro04220,Hro23960,Hro28455,Hro07185,Hro06238,Hro19925,Hro20413,Hro20688,Hro24205,Hro08068,Hro28152,Hro24206,Hro16254,Hro21780,Hro09020
Cellular Component	GO:0031975	envelope	128	564	0.257	0.795	Hro14086,Hro22137,Hro21354,Hro16472,Hro12448,Hro23542,Hro16978,Hro01432,Hro18578,Hro23355,Hro28686,Hro01006,Hro27996,Hro05271,Hro29488,Hro09801,Hro28355,Hro03604,novel.10060,Hro28080,Hro09170,Hro04494,Hro24152,Hro26302,Hro08177,Hro25108,Hro23767,Hro19574,Hro24273,Hro00297,Hro22194,Hro12081,Hro14492,Hro03187,Hro06321,Hro24668,Hro10075,Hro23276,novel.24779,Hro28625,Hro15449,Hro07927,Hro24450,Hro012…
Biological Process	GO:0000103	sulfate assimilation	10	37	0.261	0.803	Hro10438,Hro21604,Hro14148,Hro27179,Hro20502,Hro01231,Hro27668,Hro23787,Hro04018,Hro00020
Biological Process	GO:0009127	purine nucleoside monophosphate biosynthetic process	20	80	0.26	0.803	Hro22194,Hro09491,Hro01602,Hro12081,Hro06782,Hro14086,Hro19107,Hro09944,Hro04532,Hro01957,Hro23163,Hro05715,Hro27371,Hro00832,Hro19777,Hro28450,Hro28686,Hro22113,Hro10970,Hro21916
Biological Process	GO:0009168	purine ribonucleoside monophosphate biosynthetic process	20	80	0.26	0.803	Hro27371,Hro00832,Hro19777,Hro28450,Hro28686,Hro22113,Hro10970,Hro21916,Hro22194,Hro09491,Hro12081,Hro01602,Hro06782,Hro14086,Hro19107,Hro09944,Hro04532,Hro01957,Hro23163,Hro05715
Biological Process	GO:0019953	sexual reproduction	10	37	0.261	0.803	Hro08503,Hro20502,Hro21604,Hro00666,Hro27771,Hro00814,Hro09345,Hro10340,Hro08228,Hro25122
Biological Process	GO:1901361	organic cyclic compound catabolic process	35	146	0.261	0.805	Hro26401,Hro16954,Hro24107,Hro13389,Hro03862,Hro20802,Hro21239,Hro05228,Hro17675,Hro27028,Hro23073,Hro18463,Hro20982,Hro21836,Hro03422,Hro09929,Hro12096,Hro24541,novel.28744,Hro12851,Hro25478,Hro28225,Hro11629,Hro20098,Hro11950,Hro12896,Hro24105,Hro29230,Hro20906,Hro29231,Hro02929,Hro17453,Hro05046,Hro05885,Hro17566
Molecular Function	GO:0008236	serine-type peptidase activity	48	204	0.264	0.811	Hro04950,Hro28893,Hro19247,Hro05845,Hro14181,Hro03801,Hro09937,Hro21929,Hro27694,Hro27698,Hro00834,Hro08006,Hro08854,Hro20080,Hro14446,Hro13753,Hro25859,Hro21491,Hro19874,Hro03489,Hro10433,Hro26736,Hro04181,Hro27697,Hro06762,Hro00782,novel.29197,Hro01258,Hro00979,Hro04255,novel.16236,Hro23168,Hro07667,Hro18785,Hro25374,Hro11761,novel.15819,Hro17260,Hro23003,Hro08299,Hro22257,novel.18787,Hro14182,…
Molecular Function	GO:0017171	serine hydrolase activity	48	204	0.264	0.811	Hro14182,Hro23767,Hro12693,Hro04803,Hro15590,Hro14180,Hro08299,Hro22257,novel.18787,Hro17260,Hro23003,Hro11761,novel.15819,Hro23168,Hro07667,Hro18785,Hro25374,Hro04255,novel.16236,Hro27697,Hro06762,Hro00782,novel.29197,Hro01258,Hro00979,Hro26736,Hro10433,Hro04181,Hro25859,Hro21491,Hro19874,Hro03489,Hro20080,Hro14446,Hro13753,Hro08854,Hro00834,Hro08006,Hro21929,Hro09937,Hro27694,Hro27698,Hro14181,…
Biological Process	GO:0006793	phosphorus metabolic process	558	2536	0.265	0.815	Hro13905,Hro11650,Hro08612,Hro14409,Hro08661,Hro01806,Hro14398,Hro06592,Hro17626,Hro27980,Hro07489,Hro20202,Hro13988,Hro17966,Hro06293,Hro06642,Hro16040,Hro20889,Hro14670,Hro25478,Hro19239,Hro14776,Hro18972,Hro10293,Hro11327,Hro13056,Hro02875,Hro06473,Hro22486,Hro14543,Hro11503,Hro24333,Hro12105,Hro05166,Hro22055,Hro16818,Hro16972,Hro09944,Hro22227,Hro15234,Hro15444,Hro03212,Hro18423,Hro27885,Hro…
Molecular Function	GO:0005351	sugar:proton symporter activity	13	50	0.267	0.818	Hro25326,Hro25483,Hro07020,Hro09854,Hro18892,Hro25325,Hro00425,Hro23878,Hro26870,Hro23508,Hro11580,Hro00785,Hro08226
Molecular Function	GO:0005402	cation:sugar symporter activity	13	50	0.267	0.818	Hro25325,Hro00425,Hro23878,Hro26870,Hro23508,Hro11580,Hro08226,Hro00785,Hro07020,Hro09854,Hro18892,Hro25326,Hro25483
Molecular Function	GO:0015295	solute:proton symporter activity	13	50	0.267	0.818	Hro25325,Hro00425,Hro23878,Hro26870,Hro23508,Hro08226,Hro00785,Hro11580,Hro07020,Hro09854,Hro18892,Hro25326,Hro25483
Biological Process	GO:0016128	phytosteroid metabolic process	9	33	0.267	0.818	Hro04354,Hro24425,Hro23090,Hro01539,Hro15317,Hro02355,Hro14705,Hro05107,Hro18619
Biological Process	GO:0016131	brassinosteroid metabolic process	9	33	0.267	0.818	Hro14705,Hro15317,Hro02355,Hro05107,Hro18619,Hro04354,Hro24425,Hro01539,Hro23090
Biological Process	GO:0042398	cellular modified amino acid biosynthetic process	9	33	0.267	0.818	Hro08593,Hro28266,Hro22359,novel.964,Hro07860,Hro01396,Hro20234,Hro08410,Hro21337
Biological Process	GO:0010564	regulation of cell cycle process	16	63	0.268	0.82	Hro06039,Hro01327,Hro20911,Hro21417,Hro17381,Hro05897,Hro16773,Hro11405,Hro22772,Hro04585,Hro25136,Hro29295,Hro29488,Hro26579,Hro11248,Hro24168
Cellular Component	GO:0000139	Golgi membrane	36	151	0.27	0.824	Hro25696,Hro18816,Hro02946,Hro03634,Hro05860,Hro06528,Hro07196,Hro12438,Hro23909,Hro18892,Hro02341,Hro23360,Hro08226,Hro27336,Hro23878,Hro17971,Hro03245,Hro00671,Hro18819,Hro15150,Hro19071,Hro24190,Hro25418,Hro18099,Hro24468,Hro25770,Hro02579,Hro06561,Hro12304,Hro15894,Hro21067,Hro27478,Hro19110,Hro22085,Hro17682,Hro13163
Biological Process	GO:0009636	response to toxic substance	8	29	0.274	0.834	Hro23327,Hro01268,Hro06148,Hro13570,Hro12480,Hro11202,Hro22483,Hro23270
Biological Process	GO:0009787	regulation of abscisic acid-activated signaling pathway	8	29	0.274	0.834	Hro25585,Hro13155,Hro09659,Hro17691,Hro29091,Hro04972,Hro17937,Hro24703
Biological Process	GO:0016129	phytosteroid biosynthetic process	8	29	0.274	0.834	Hro18619,Hro05107,Hro02355,Hro15317,Hro14705,Hro23090,Hro24425,Hro04354
Biological Process	GO:0016132	brassinosteroid biosynthetic process	8	29	0.274	0.834	Hro04354,Hro24425,Hro23090,Hro02355,Hro15317,Hro14705,Hro05107,Hro18619
Biological Process	GO:1901419	regulation of response to alcohol	8	29	0.274	0.834	Hro13155,Hro25585,Hro09659,Hro17691,Hro29091,Hro24703,Hro04972,Hro17937
Biological Process	GO:1905957	regulation of cellular response to alcohol	8	29	0.274	0.834	Hro17937,Hro04972,Hro24703,Hro29091,Hro17691,Hro09659,Hro25585,Hro13155
Molecular Function	GO:0016840	carbon-nitrogen lyase activity	8	29	0.274	0.834	Hro20965,Hro16281,Hro17566,Hro05885,Hro26401,Hro17226,Hro09929,Hro21746
Biological Process	GO:0007030	Golgi organization	7	25	0.281	0.854	Hro14419,Hro22954,Hro17864,Hro27154,Hro17682,Hro12964,Hro13163
Molecular Function	GO:0016717	oxidoreductase activity, acting on paired donors, with oxidation of a pair of donors resulting in the reduction of molecular oxygen to two molecules of water	7	25	0.281	0.854	Hro09583,Hro26899,Hro09695,Hro11989,Hro15542,Hro12301,Hro04890
Cellular Component	GO:0098805	whole membrane	98	431	0.282	0.854	Hro14401,Hro16221,Hro21232,Hro09495,Hro22875,Hro04367,Hro23518,Hro13537,Hro08160,Hro02687,Hro15912,Hro19196,Hro06609,Hro06483,Hro25439,Hro18352,Hro23254,Hro10690,Hro02242,Hro20727,Hro16805,Hro21402,Hro00661,Hro23737,Hro07787,Hro21984,Hro15448,Hro05079,Hro03196,Hro12438,Hro07004,Hro17937,Hro04783,Hro07927,Hro14399,Hro10242,Hro17481,Hro23986,Hro28928,Hro05238,Hro11507,Hro09367,Hro26870,Hro09173,Hro…
Biological Process	GO:0000075	cell cycle checkpoint	6	21	0.288	0.855	Hro21417,Hro16494,Hro26579,Hro29488,Hro06039,Hro22772
Biological Process	GO:0000226	microtubule cytoskeleton organization	19	77	0.288	0.855	Hro05897,Hro17381,Hro00814,Hro01327,Hro23404,Hro24183,Hro24620,Hro16841,Hro24168,Hro07792,Hro11248,Hro11832,Hro07480,Hro11454,Hro29295,Hro26893,Hro25136,Hro22772,Hro04585
Biological Process	GO:0002084	protein depalmitoylation	2	5	0.294	0.855	Hro11321,Hro19317
Biological Process	GO:0005982	starch metabolic process	6	21	0.288	0.855	Hro27981,Hro00099,Hro15613,Hro24114,Hro24973,Hro16188
Biological Process	GO:0006470	protein dephosphorylation	37	157	0.292	0.855	Hro10783,Hro04399,Hro00729,Hro06443,Hro19069,Hro11550,Hro23528,Hro13056,Hro17850,Hro12070,Hro11222,Hro28299,Hro23928,Hro26321,Hro02740,Hro14386,Hro03295,Hro04996,Hro05154,Hro03212,Hro27539,Hro00886,Hro22899,Hro13018,Hro18065,Hro09687,Hro28459,Hro25749,Hro10219,Hro17819,Hro27534,Hro01314,novel.21198,Hro10223,Hro10037,Hro24114,Hro23076
Biological Process	GO:0009148	pyrimidine nucleoside triphosphate biosynthetic process	5	17	0.295	0.855	Hro26028,Hro07712,Hro15806,Hro18945,Hro23429
Biological Process	GO:0009445	putrescine metabolic process	2	5	0.294	0.855	Hro03495,Hro14088
Biological Process	GO:0009446	putrescine biosynthetic process	2	5	0.294	0.855	Hro03495,Hro14088
Biological Process	GO:0009799	specification of symmetry	2	5	0.294	0.855	Hro19487,Hro01727
Biological Process	GO:0015802	basic amino acid transport	2	5	0.294	0.855	Hro07123,Hro15704
Biological Process	GO:0016233	telomere capping	2	5	0.294	0.855	Hro08766,Hro19663
Biological Process	GO:0019419	sulfate reduction	2	5	0.294	0.855	Hro11333,Hro16676
Biological Process	GO:0032103	positive regulation of response to external stimulus	2	5	0.294	0.855	Hro04909,Hro06384
Biological Process	GO:0032507	maintenance of protein location in cell	5	17	0.295	0.855	Hro02229,Hro08047,Hro01218,Hro03780,Hro22954
Biological Process	GO:0032973	amino acid export	2	5	0.294	0.855	Hro07117,Hro01755
Biological Process	GO:0033240	positive regulation of cellular amine metabolic process	2	5	0.294	0.855	Hro25439,Hro23492
Biological Process	GO:0033353	S-adenosylmethionine cycle	2	5	0.294	0.855	Hro12355,Hro18868
Biological Process	GO:0034508	centromere complex assembly	2	5	0.294	0.855	Hro28184,Hro21293
Biological Process	GO:0035268	protein mannosylation	2	5	0.294	0.855	Hro19597,Hro11309
Biological Process	GO:0035998	7,8-dihydroneopterin 3'-triphosphate biosynthetic process	2	5	0.294	0.855	Hro28266,Hro07860
Biological Process	GO:0042159	lipoprotein catabolic process	2	5	0.294	0.855	Hro11321,Hro19317
Biological Process	GO:0045185	maintenance of protein location	5	17	0.295	0.855	Hro03780,Hro22954,Hro01218,Hro08047,Hro02229
Biological Process	GO:0045764	positive regulation of cellular amino acid metabolic process	2	5	0.294	0.855	Hro23492,Hro25439
Biological Process	GO:0046439	L-cysteine metabolic process	2	5	0.294	0.855	Hro12355,Hro18868
Biological Process	GO:0048589	developmental growth	26	108	0.291	0.855	Hro08477,Hro03640,Hro15560,Hro16662,Hro17682,Hro13163,Hro27626,Hro12938,Hro27644,Hro23082,Hro28694,Hro13730,Hro09951,Hro13385,Hro27073,novel.25364,Hro23492,Hro07093,Hro29303,Hro03673,Hro03290,Hro25439,Hro06184,Hro06609,Hro08356,Hro23988
Biological Process	GO:0050826	response to freezing	2	5	0.294	0.855	Hro18819,Hro12304
Biological Process	GO:0051066	dihydrobiopterin metabolic process	2	5	0.294	0.855	Hro28266,Hro07860
Biological Process	GO:0072529	pyrimidine-containing compound catabolic process	2	5	0.294	0.855	Hro13389,Hro28225
Biological Process	GO:0090358	positive regulation of tryptophan metabolic process	2	5	0.294	0.855	Hro23492,Hro25439
Biological Process	GO:0098734	macromolecule depalmitoylation	2	5	0.294	0.855	Hro11321,Hro19317
Biological Process	GO:1902022	L-lysine transport	2	5	0.294	0.855	Hro15704,Hro27425
Biological Process	GO:1902475	L-alpha-amino acid transmembrane transport	2	5	0.294	0.855	Hro27425,Hro15704
Biological Process	GO:1902584	positive regulation of response to water deprivation	2	5	0.294	0.855	Hro17691,Hro13155
Biological Process	GO:1903401	L-lysine transmembrane transport	2	5	0.294	0.855	Hro27425,Hro15704
Biological Process	GO:2000038	regulation of stomatal complex development	2	5	0.294	0.855	Hro11405,Hro16773
Cellular Component	GO:0000323	lytic vacuole	10	38	0.291	0.855	Hro28103,Hro24415,Hro06483,Hro12477,novel.13313,Hro22305,Hro00970,Hro23798,Hro01133,Hro26115
Cellular Component	GO:0009574	preprophase band	2	5	0.294	0.855	Hro13130,novel.20016
Cellular Component	GO:0019773	proteasome core complex, alpha-subunit complex	5	17	0.295	0.855	Hro18571,Hro04192,Hro08988,Hro11826,Hro04426
Cellular Component	GO:0032580	Golgi cisterna membrane	2	5	0.294	0.855	Hro19071,Hro23909
Molecular Function	GO:0003934	GTP cyclohydrolase I activity	2	5	0.294	0.855	Hro28266,Hro07860
Molecular Function	GO:0004351	glutamate decarboxylase activity	2	5	0.294	0.855	Hro10923,Hro22237
Molecular Function	GO:0004618	phosphoglycerate kinase activity	2	5	0.294	0.855	Hro24861,Hro23340
Molecular Function	GO:0004805	trehalose-phosphatase activity	6	21	0.288	0.855	Hro10160,Hro25801,Hro12718,Hro16648,Hro04736,Hro18120
Molecular Function	GO:0005384	manganese ion transmembrane transporter activity	2	5	0.294	0.855	Hro12100,Hro17481
Molecular Function	GO:0008168	methyltransferase activity	92	405	0.292	0.855	Hro26497,Hro00792,Hro26513,Hro16221,Hro10442,Hro04579,Hro13537,Hro06175,Hro19148,Hro05079,Hro04578,Hro28761,Hro17905,Hro00528,Hro11039,Hro22210,Hro21402,Hro10361,Hro14377,Hro22209,Hro21423,Hro07107,Hro13933,Hro00825,Hro14248,Hro09354,Hro14843,Hro20309,Hro26535,Hro15484,Hro28211,Hro00527,Hro08760,Hro01396,Hro03367,Hro26628,Hro11137,Hro08510,Hro27615,Hro12645,Hro19120,Hro06096,Hro04281,Hro18639,Hro…
Molecular Function	GO:0008441	3'(2'),5'-bisphosphate nucleotidase activity	2	5	0.294	0.855	Hro17630,Hro18567
Molecular Function	GO:0008474	palmitoyl-(protein) hydrolase activity	2	5	0.294	0.855	Hro19317,Hro11321
Molecular Function	GO:0008883	glutamyl-tRNA reductase activity	2	5	0.294	0.855	Hro28608,Hro24383
Molecular Function	GO:0009975	cyclase activity	2	5	0.294	0.855	Hro23969,Hro28712
Molecular Function	GO:0010295	(+)-abscisic acid 8'-hydroxylase activity	2	5	0.294	0.855	Hro24425,Hro18619
Molecular Function	GO:0015037	peptide disulfide oxidoreductase activity	2	5	0.294	0.855	Hro14513,Hro26368
Molecular Function	GO:0015038	glutathione disulfide oxidoreductase activity	2	5	0.294	0.855	Hro14513,Hro26368
Molecular Function	GO:0015108	chloride transmembrane transporter activity	5	17	0.295	0.855	Hro16822,novel.29532,Hro27423,Hro08737,Hro28984
Molecular Function	GO:0015174	basic amino acid transmembrane transporter activity	2	5	0.294	0.855	Hro27425,Hro15704
Molecular Function	GO:0015175	neutral amino acid transmembrane transporter activity	2	5	0.294	0.855	Hro01548,Hro23825
Molecular Function	GO:0015189	L-lysine transmembrane transporter activity	2	5	0.294	0.855	Hro15704,Hro27425
Molecular Function	GO:0016174	NAD(P)H oxidase activity	2	5	0.294	0.855	Hro19415,Hro15962
Molecular Function	GO:0016629	12-oxophytodienoate reductase activity	2	5	0.294	0.855	Hro11180,Hro11185
Molecular Function	GO:0016741	transferase activity, transferring one-carbon groups	94	414	0.292	0.855	Hro04580,Hro27817,Hro17055,Hro27818,Hro19705,Hro18612,Hro26270,Hro24344,Hro10951,Hro03854,Hro08925,Hro16656,Hro19443,Hro20292,Hro10112,Hro08285,Hro10360,Hro27210,Hro13580,Hro12591,Hro17140,Hro17637,Hro18639,Hro04281,Hro06096,Hro12645,Hro19120,Hro06830,Hro29432,Hro10910,Hro06081,Hro03674,novel.24528,Hro04364,Hro07818,Hro13805,Hro21605,Hro13822,Hro22993,Hro14176,Hro23864,Hro16489,Hro28932,Hro22769,…
Molecular Function	GO:0016847	1-aminocyclopropane-1-carboxylate synthase activity	2	5	0.294	0.855	Hro10441,Hro26066
Molecular Function	GO:0033772	flavonoid 3',5'-hydroxylase activity	2	5	0.294	0.855	Hro10486,Hro14906
Molecular Function	GO:0045552	dihydrokaempferol 4-reductase activity	2	5	0.294	0.855	Hro06099,Hro27777
Molecular Function	GO:0070402	NADPH binding	2	5	0.294	0.855	Hro27293,Hro05629
Molecular Function	GO:0080048	GDP-D-glucose phosphorylase activity	2	5	0.294	0.855	Hro15061,Hro06936
Biological Process	GO:0009101	glycoprotein biosynthetic process	23	95	0.296	0.859	Hro23909,Hro25864,Hro02579,Hro26544,Hro14601,Hro11851,Hro15150,Hro09912,Hro17242,Hro11309,Hro26417,Hro25140,Hro11852,Hro19597,Hro26701,Hro03065,Hro27478,Hro18617,Hro10657,Hro06702,Hro20010,Hro23360,Hro03014
Biological Process	GO:0007029	endoplasmic reticulum organization	4	13	0.3	0.861	Hro04201,Hro17864,Hro27154,Hro12964
Biological Process	GO:0009112	nucleobase metabolic process	12	47	0.301	0.861	Hro19618,Hro18951,Hro28225,Hro25478,Hro12724,Hro23549,Hro18118,Hro14873,Hro27028,Hro05035,Hro24541,Hro23429
Biological Process	GO:0009260	ribonucleotide biosynthetic process	25	104	0.299	0.861	Hro23163,Hro04532,Hro01957,Hro05715,Hro09944,Hro19107,Hro14086,Hro07712,Hro01602,Hro12081,Hro22194,Hro09491,Hro23429,Hro06782,Hro10970,Hro22113,Hro28686,Hro26028,Hro21916,Hro15806,Hro18945,Hro28450,Hro00832,Hro27371,Hro19777
Biological Process	GO:0009638	phototropism	3	9	0.302	0.861	Hro04270,Hro26459,Hro01189
Biological Process	GO:0009956	radial pattern formation	3	9	0.302	0.861	Hro20883,Hro08047,Hro02229
Biological Process	GO:0010105	negative regulation of ethylene-activated signaling pathway	3	9	0.302	0.861	Hro06657,Hro25585,Hro01312
Biological Process	GO:0015851	nucleobase transport	3	9	0.302	0.861	Hro00190,Hro28099,Hro26713
Biological Process	GO:0019058	viral life cycle	3	9	0.302	0.861	Hro15912,Hro05365,novel.612
Biological Process	GO:0019079	viral genome replication	3	9	0.302	0.861	Hro05365,Hro15912,novel.612
Biological Process	GO:0030198	extracellular matrix organization	15	60	0.3	0.861	Hro05725,Hro17560,Hro23090,Hro24958,Hro13041,Hro06099,Hro01793,Hro28174,Hro02749,Hro27073,Hro27777,Hro02298,Hro07788,Hro21528,Hro08473
Biological Process	GO:0043062	extracellular structure organization	15	60	0.3	0.861	Hro05725,Hro17560,Hro24958,Hro23090,Hro01793,Hro06099,Hro13041,Hro02749,Hro28174,Hro27073,Hro27777,Hro02298,Hro08473,Hro21528,Hro07788
Biological Process	GO:0046390	ribose phosphate biosynthetic process	25	104	0.299	0.861	Hro19777,Hro00832,Hro27371,Hro28450,Hro15806,Hro18945,Hro21916,Hro10970,Hro28686,Hro26028,Hro22113,Hro23429,Hro06782,Hro01602,Hro12081,Hro09491,Hro22194,Hro19107,Hro14086,Hro07712,Hro09944,Hro05715,Hro23163,Hro01957,Hro04532
Biological Process	GO:0046654	tetrahydrofolate biosynthetic process	3	9	0.302	0.861	Hro28266,Hro07860,novel.964
Biological Process	GO:0046786	viral replication complex formation and maintenance	3	9	0.302	0.861	Hro05365,Hro15912,novel.612
Biological Process	GO:0070298	negative regulation of phosphorelay signal transduction system	3	9	0.302	0.861	Hro06657,Hro25585,Hro01312
Biological Process	GO:0090322	regulation of superoxide metabolic process	3	9	0.302	0.861	Hro01268,Hro11202,Hro24205
Biological Process	GO:0098661	inorganic anion transmembrane transport	4	13	0.3	0.861	Hro16770,Hro19741,Hro27423,Hro17910
Biological Process	GO:1901658	glycosyl compound catabolic process	3	9	0.302	0.861	Hro13389,Hro27028,Hro16954
Cellular Component	GO:0030126	COPI vesicle coat	4	13	0.3	0.861	Hro05238,Hro18352,Hro16805,Hro03245
Cellular Component	GO:0030137	COPI-coated vesicle	4	13	0.3	0.861	Hro16805,Hro05238,Hro18352,Hro03245
Cellular Component	GO:0030663	COPI-coated vesicle membrane	4	13	0.3	0.861	Hro18352,Hro05238,Hro16805,Hro03245
Cellular Component	GO:0070069	cytochrome complex	4	13	0.3	0.861	novel.29811,Hro00872,novel.29810,Hro00297
Molecular Function	GO:0005199	structural constituent of cell wall	4	13	0.3	0.861	Hro24654,Hro12364,Hro01786,Hro01195
Molecular Function	GO:0005381	iron ion transmembrane transporter activity	3	9	0.302	0.861	Hro17481,Hro17683,Hro12100
Molecular Function	GO:0015018	galactosylgalactosylxylosylprotein 3-beta-glucuronosyltransferase activity	3	9	0.302	0.861	Hro08070,Hro00166,Hro13265
Molecular Function	GO:0015205	nucleobase transmembrane transporter activity	3	9	0.302	0.861	Hro26713,Hro28099,Hro00190
Molecular Function	GO:0016712	oxidoreductase activity, acting on paired donors, with incorporation or reduction of molecular oxygen, reduced flavin or flavoprotein as one donor, and incorporation of one atom of oxygen	3	9	0.302	0.861	Hro14577,Hro13393,Hro08497
Molecular Function	GO:0047672	anthranilate N-benzoyltransferase activity	3	9	0.302	0.861	Hro04160,Hro17659,Hro18798
Biological Process	GO:0000028	ribosomal small subunit assembly	7	27	0.358	0.864	novel.8611,Hro21780,Hro23216,Hro16842,Hro03255,Hro20688,Hro25917
Biological Process	GO:0000050	urea cycle	1	2	0.384	0.864	Hro02705
Biological Process	GO:0000255	allantoin metabolic process	1	2	0.384	0.864	Hro18463
Biological Process	GO:0000256	allantoin catabolic process	1	2	0.384	0.864	Hro18463
Biological Process	GO:0000266	mitochondrial fission	2	6	0.382	0.864	Hro06079,Hro11811
Biological Process	GO:0000912	assembly of actomyosin apparatus involved in cytokinesis	1	2	0.384	0.864	Hro13130
Biological Process	GO:0000914	phragmoplast assembly	1	2	0.384	0.864	Hro13130
Biological Process	GO:0001906	cell killing	1	2	0.384	0.864	Hro03920
Biological Process	GO:0001932	regulation of protein phosphorylation	9	35	0.332	0.864	Hro29295,Hro06555,Hro05897,Hro24168,Hro22772,Hro04585,Hro25136,Hro26885,Hro26741
Biological Process	GO:0002938	tRNA guanine ribose methylation	1	2	0.384	0.864	novel.26077
Biological Process	GO:0006014	D-ribose metabolic process	4	14	0.354	0.864	Hro26088,Hro26838,Hro12391,Hro06505
Biological Process	GO:0006022	aminoglycan metabolic process	8	31	0.344	0.864	Hro00992,Hro15997,Hro26417,Hro25140,Hro20036,Hro00990,Hro09912,Hro21061
Biological Process	GO:0006083	acetate metabolic process	1	2	0.384	0.864	Hro14543
Biological Process	GO:0006089	lactate metabolic process	2	6	0.382	0.864	Hro29381,Hro12560
Biological Process	GO:0006104	succinyl-CoA metabolic process	1	2	0.384	0.864	Hro10905
Biological Process	GO:0006119	oxidative phosphorylation	7	26	0.319	0.864	Hro00872,Hro08177,Hro14399,Hro24273,Hro00297,Hro27744,Hro29399
Biological Process	GO:0006140	regulation of nucleotide metabolic process	1	2	0.384	0.864	Hro23870
Biological Process	GO:0006208	pyrimidine nucleobase catabolic process	1	2	0.384	0.864	Hro28225
Biological Process	GO:0006212	uracil catabolic process	1	2	0.384	0.864	Hro28225
Biological Process	GO:0006213	pyrimidine nucleoside metabolic process	7	27	0.358	0.864	Hro18945,Hro15806,Hro23429,Hro13389,Hro26028,Hro07712,Hro05035
Biological Process	GO:0006268	DNA unwinding involved in DNA replication	1	2	0.384	0.864	Hro16494
Biological Process	GO:0006271	DNA strand elongation involved in DNA replication	4	14	0.354	0.864	Hro26791,Hro05833,Hro26701,Hro17675
Biological Process	GO:0006465	signal peptide processing	9	35	0.332	0.864	Hro28893,Hro17852,Hro26115,Hro11625,Hro23767,Hro09972,Hro12978,Hro06483,Hro12477
Biological Process	GO:0006481	C-terminal protein methylation	1	2	0.384	0.864	Hro06175
Biological Process	GO:0006505	GPI anchor metabolic process	6	23	0.372	0.864	Hro04244,Hro26719,Hro00029,novel.22491,Hro15858,Hro29258
Biological Process	GO:0006506	GPI anchor biosynthetic process	6	23	0.372	0.864	Hro29258,Hro15858,novel.22491,Hro00029,Hro26719,Hro04244
Biological Process	GO:0006516	glycoprotein catabolic process	1	2	0.384	0.864	Hro26896
Biological Process	GO:0006538	glutamate catabolic process	1	2	0.384	0.864	Hro02476
Biological Process	GO:0006540	glutamate decarboxylation to succinate	1	2	0.384	0.864	Hro02476
Biological Process	GO:0006569	tryptophan catabolic process	1	2	0.384	0.864	Hro03422
Biological Process	GO:0006633	fatty acid biosynthetic process	39	172	0.383	0.864	Hro19914,Hro00912,Hro11439,Hro26445,Hro12719,Hro16692,Hro02086,Hro19870,Hro03350,Hro12241,Hro27551,Hro18126,Hro03472,Hro19987,Hro10818,Hro12997,Hro26011,Hro15637,Hro01768,Hro19473,Hro17832,Hro11180,Hro14235,Hro18952,Hro28802,Hro09583,Hro17937,Hro05839,Hro01029,Hro00793,Hro16170,Hro16693,Hro04890,Hro06098,Hro26764,Hro13500,Hro23872,Hro15870,Hro26900
Biological Process	GO:0006636	unsaturated fatty acid biosynthetic process	1	2	0.384	0.864	Hro09583
Biological Process	GO:0006651	diacylglycerol biosynthetic process	1	2	0.384	0.864	Hro11136
Biological Process	GO:0006714	sesquiterpenoid metabolic process	3	10	0.368	0.864	Hro18619,Hro21629,Hro24205
Biological Process	GO:0006784	heme a biosynthetic process	1	2	0.384	0.864	Hro15023
Biological Process	GO:0006796	phosphate-containing compound metabolic process	544	2497	0.366	0.864	Hro17966,Hro16040,Hro06642,Hro06293,Hro20889,Hro14670,Hro25478,Hro19239,Hro14776,Hro18972,Hro11327,Hro10293,Hro13056,Hro02875,Hro06473,Hro22486,Hro11503,Hro24333,Hro13905,Hro11650,Hro08612,Hro14409,Hro08661,Hro01806,Hro14398,Hro06592,Hro17626,Hro07489,Hro20202,Hro27980,Hro13988,Hro14953,Hro08011,Hro11938,Hro28299,Hro25872,Hro26321,Hro08867,Hro06933,Hro27864,Hro21932,Hro03197,Hro05248,Hro06799,Hro…
Biological Process	GO:0006801	superoxide metabolic process	6	23	0.372	0.864	Hro12480,Hro22483,Hro24205,Hro22391,Hro11202,Hro01268
Biological Process	GO:0006813	potassium ion transport	20	84	0.343	0.864	Hro21379,Hro06609,Hro10051,Hro20269,Hro26608,Hro08075,Hro11265,Hro18350,Hro28346,Hro15662,Hro23061,Hro01932,Hro22470,novel.9107,Hro19993,Hro05883,Hro14434,Hro22896,Hro05884,Hro21372
Biological Process	GO:0006829	zinc II ion transport	5	18	0.342	0.864	Hro26870,Hro00930,Hro01693,Hro26196,Hro11951
Biological Process	GO:0006833	water transport	2	6	0.382	0.864	Hro16770,Hro18731
Biological Process	GO:0006857	oligopeptide transport	6	22	0.33	0.864	Hro06770,Hro01199,Hro23918,Hro05666,Hro17518,Hro19099
Biological Process	GO:0006873	cellular ion homeostasis	30	130	0.364	0.864	Hro27781,Hro12100,Hro04696,Hro11482,Hro14401,Hro07004,Hro17481,Hro25238,Hro19777,Hro03750,Hro00832,Hro27335,Hro04713,Hro22113,Hro05632,Hro29342,Hro08573,Hro00595,Hro19107,novel.1458,Hro28079,Hro05189,novel.5858,Hro27057,Hro03192,Hro15965,Hro17472,Hro03196,Hro14670,novel.1032
Biological Process	GO:0006971	hypotonic response	1	2	0.384	0.864	Hro28315
Biological Process	GO:0007100	mitotic centrosome separation	1	2	0.384	0.864	Hro17381
Biological Process	GO:0007568	aging	7	26	0.319	0.864	Hro25081,Hro03221,Hro23395,Hro28328,Hro23941,Hro25138,Hro10441
Biological Process	GO:0008356	asymmetric cell division	3	10	0.368	0.864	Hro02229,Hro08047,Hro20883
Biological Process	GO:0009147	pyrimidine nucleoside triphosphate metabolic process	5	18	0.342	0.864	Hro07712,Hro26028,Hro15806,Hro18945,Hro23429
Biological Process	GO:0009218	pyrimidine ribonucleotide metabolic process	5	18	0.342	0.864	Hro15806,Hro18945,Hro23429,Hro07712,Hro26028
Biological Process	GO:0009220	pyrimidine ribonucleotide biosynthetic process	5	18	0.342	0.864	Hro15806,Hro18945,Hro23429,Hro26028,Hro07712
Biological Process	GO:0009310	amine catabolic process	1	2	0.384	0.864	Hro03422
Biological Process	GO:0009448	gamma-aminobutyric acid metabolic process	1	2	0.384	0.864	Hro02476
Biological Process	GO:0009450	gamma-aminobutyric acid catabolic process	1	2	0.384	0.864	Hro02476
Biological Process	GO:0009629	response to gravity	8	31	0.344	0.864	Hro08143,Hro08047,Hro03151,Hro01189,Hro14460,Hro02229,Hro08084,Hro01133
Biological Process	GO:0009641	shade avoidance	2	6	0.382	0.864	Hro08352,Hro24497
Biological Process	GO:0009660	amyloplast organization	1	2	0.384	0.864	Hro01189
Biological Process	GO:0009694	jasmonic acid metabolic process	4	14	0.354	0.864	Hro17937,Hro25400,Hro11180,Hro24450
Biological Process	GO:0009809	lignin biosynthetic process	6	22	0.33	0.864	Hro04260,Hro09526,Hro12851,Hro21566,Hro03862,Hro22209
Biological Process	GO:0009827	plant-type cell wall modification	1	2	0.384	0.864	Hro08953
Biological Process	GO:0010023	proanthocyanidin biosynthetic process	1	2	0.384	0.864	Hro27598
Biological Process	GO:0010044	response to aluminum ion	3	10	0.368	0.864	Hro23986,Hro16355,Hro09743
Biological Process	GO:0010076	maintenance of floral meristem identity	1	2	0.384	0.864	Hro21036
Biological Process	GO:0010099	regulation of photomorphogenesis	3	10	0.368	0.864	Hro20474,Hro09061,Hro04267
Biological Process	GO:0010104	regulation of ethylene-activated signaling pathway	3	10	0.368	0.864	Hro01312,Hro25585,Hro06657
Biological Process	GO:0010111	glyoxysome organization	1	2	0.384	0.864	Hro17937
Biological Process	GO:0010152	pollen maturation	3	10	0.368	0.864	Hro28354,Hro06079,Hro07926
Biological Process	GO:0010207	photosystem II assembly	4	14	0.354	0.864	Hro04683,Hro09259,Hro15620,Hro04595
Biological Process	GO:0010239	chloroplast mRNA processing	1	2	0.384	0.864	Hro16215
Biological Process	GO:0010257	NADH dehydrogenase complex assembly	2	6	0.382	0.864	Hro24899,Hro02175
Biological Process	GO:0010269	response to selenium ion	1	2	0.384	0.864	Hro17213
Biological Process	GO:0010306	rhamnogalacturonan II biosynthetic process	1	2	0.384	0.864	Hro06184
Biological Process	GO:0010358	leaf shaping	1	2	0.384	0.864	Hro13385
Biological Process	GO:0010396	rhamnogalacturonan II metabolic process	1	2	0.384	0.864	Hro06184
Biological Process	GO:0010430	fatty acid omega-oxidation	1	2	0.384	0.864	Hro21813
Biological Process	GO:0010639	negative regulation of organelle organization	6	23	0.372	0.864	Hro22772,Hro01218,Hro26579,Hro29488,Hro06039,Hro21417
Biological Process	GO:0010647	positive regulation of cell communication	7	26	0.319	0.864	Hro17937,Hro24703,Hro27668,Hro13155,Hro14148,Hro29091,Hro17691
Biological Process	GO:0010928	regulation of auxin mediated signaling pathway	4	14	0.354	0.864	Hro25439,Hro01133,Hro08084,Hro23492
Biological Process	GO:0010965	regulation of mitotic sister chromatid separation	6	22	0.33	0.864	Hro21417,Hro22772,Hro20911,Hro06039,Hro29488,Hro26579
Biological Process	GO:0015804	neutral amino acid transport	1	2	0.384	0.864	Hro23825
Biological Process	GO:0015807	L-amino acid transport	2	6	0.382	0.864	Hro27425,Hro15704
Biological Process	GO:0015809	arginine transport	1	2	0.384	0.864	Hro15704
Biological Process	GO:0015812	gamma-aminobutyric acid transport	1	2	0.384	0.864	Hro22492
Biological Process	GO:0015840	urea transport	1	2	0.384	0.864	Hro13541
Biological Process	GO:0015853	adenine transport	1	2	0.384	0.864	Hro26713
Biological Process	GO:0015854	guanine transport	1	2	0.384	0.864	Hro26713
Biological Process	GO:0015855	pyrimidine nucleobase transport	1	2	0.384	0.864	Hro26713
Biological Process	GO:0015857	uracil transport	1	2	0.384	0.864	Hro26713
Biological Process	GO:0015908	fatty acid transport	1	2	0.384	0.864	Hro21528
Biological Process	GO:0015918	sterol transport	1	2	0.384	0.864	Hro26275
Biological Process	GO:0016106	sesquiterpenoid biosynthetic process	2	6	0.382	0.864	Hro21629,Hro24205
Biological Process	GO:0016998	cell wall macromolecule catabolic process	6	23	0.372	0.864	Hro15997,Hro16543,Hro21197,Hro17271,Hro18281,Hro10678
Biological Process	GO:0017062	respiratory chain complex III assembly	2	6	0.382	0.864	Hro00297,Hro00872
Biological Process	GO:0018282	metal incorporation into metallo-sulfur cluster	1	2	0.384	0.864	Hro17213
Biological Process	GO:0018283	iron incorporation into metallo-sulfur cluster	1	2	0.384	0.864	Hro17213
Biological Process	GO:0019243	methylglyoxal catabolic process to D-lactate via S-lactoyl-glutathione	2	6	0.382	0.864	Hro29381,Hro12560
Biological Process	GO:0019294	keto-3-deoxy-D-manno-octulosonic acid biosynthetic process	1	2	0.384	0.864	Hro06184
Biological Process	GO:0019320	hexose catabolic process	2	6	0.382	0.864	Hro09647,Hro06419
Biological Process	GO:0019395	fatty acid oxidation	7	27	0.358	0.864	Hro21813,Hro17937,Hro00732,Hro02089,Hro12938,Hro15560,Hro04037
Biological Process	GO:0019405	alditol catabolic process	2	6	0.382	0.864	Hro18769,Hro12265
Biological Process	GO:0019427	acetyl-CoA biosynthetic process from acetate	1	2	0.384	0.864	Hro14543
Biological Process	GO:0019430	removal of superoxide radicals	4	14	0.354	0.864	Hro12480,Hro22483,Hro11202,Hro01268
Biological Process	GO:0019441	tryptophan catabolic process to kynurenine	1	2	0.384	0.864	Hro03422
Biological Process	GO:0019563	glycerol catabolic process	2	6	0.382	0.864	Hro18769,Hro12265
Biological Process	GO:0019627	urea metabolic process	2	6	0.382	0.864	Hro22592,Hro02705
Biological Process	GO:0019877	diaminopimelate biosynthetic process	1	2	0.384	0.864	Hro20206
Biological Process	GO:0022616	DNA strand elongation	4	14	0.354	0.864	Hro05833,Hro17675,Hro26701,Hro26791
Biological Process	GO:0030003	cellular cation homeostasis	29	126	0.373	0.864	Hro00832,Hro25238,Hro17481,Hro19777,Hro03750,Hro11482,Hro14401,Hro07004,Hro12100,Hro27781,Hro04696,Hro29342,Hro08573,Hro04713,Hro22113,Hro05632,Hro27335,Hro27057,novel.5858,Hro28079,novel.1458,Hro05189,Hro19107,Hro00595,novel.1032,Hro03196,Hro17472,Hro03192,Hro15965
Biological Process	GO:0030100	regulation of endocytosis	2	6	0.382	0.864	Hro26252,Hro11336
Biological Process	GO:0030258	lipid modification	19	81	0.376	0.864	Hro17630,Hro02089,Hro12938,Hro10926,Hro19668,Hro15560,Hro18567,Hro21813,Hro17937,Hro00289,Hro26252,Hro00732,Hro22232,Hro04037,Hro13963,Hro00739,Hro09734,Hro17013,Hro06338
Biological Process	GO:0030643	cellular phosphate ion homeostasis	1	2	0.384	0.864	Hro14670
Biological Process	GO:0030968	endoplasmic reticulum unfolded protein response	2	6	0.382	0.864	Hro11309,Hro19597
Biological Process	GO:0031426	polycistronic mRNA processing	1	2	0.384	0.864	Hro16215
Biological Process	GO:0031640	killing of cells of other organism	1	2	0.384	0.864	Hro03920
Biological Process	GO:0032352	positive regulation of hormone metabolic process	2	6	0.382	0.864	Hro25439,Hro23492
Biological Process	GO:0032366	intracellular sterol transport	1	2	0.384	0.864	Hro26275
Biological Process	GO:0032890	regulation of organic acid transport	1	2	0.384	0.864	Hro01755
Biological Process	GO:0032928	regulation of superoxide anion generation	1	2	0.384	0.864	Hro24205
Biological Process	GO:0033045	regulation of sister chromatid segregation	6	22	0.33	0.864	Hro22772,Hro20911,Hro26579,Hro29488,Hro06039,Hro21417
Biological Process	GO:0033047	regulation of mitotic sister chromatid segregation	6	22	0.33	0.864	Hro21417,Hro29488,Hro26579,Hro06039,Hro22772,Hro20911
Biological Process	GO:0033559	unsaturated fatty acid metabolic process	1	2	0.384	0.864	Hro09583
Biological Process	GO:0033609	oxalate metabolic process	5	18	0.342	0.864	Hro01254,Hro22855,Hro27058,Hro05391,Hro11539
Biological Process	GO:0034293	sexual sporulation	1	2	0.384	0.864	Hro00814
Biological Process	GO:0034394	protein localization to cell surface	1	2	0.384	0.864	Hro00029
Biological Process	GO:0034440	lipid oxidation	7	27	0.358	0.864	Hro17937,Hro21813,Hro00732,Hro02089,Hro12938,Hro04037,Hro15560
Biological Process	GO:0034551	mitochondrial respiratory chain complex III assembly	2	6	0.382	0.864	Hro00297,Hro00872
Biological Process	GO:0035066	positive regulation of histone acetylation	2	6	0.382	0.864	Hro01225,Hro01608
Biological Process	GO:0035344	hypoxanthine transport	1	2	0.384	0.864	Hro26713
Biological Process	GO:0036297	interstrand cross-link repair	2	6	0.382	0.864	Hro19663,Hro08766
Biological Process	GO:0040008	regulation of growth	12	48	0.329	0.864	Hro13385,Hro08477,Hro03640,Hro29303,Hro03673,Hro04972,Hro11405,Hro16773,Hro03290,Hro23988,Hro28694,Hro09659
Biological Process	GO:0042044	fluid transport	2	6	0.382	0.864	Hro18731,Hro16770
Biological Process	GO:0042157	lipoprotein metabolic process	10	40	0.353	0.864	Hro15858,Hro11321,Hro01625,novel.22491,Hro29258,Hro19317,Hro26719,Hro19383,Hro04244,Hro00029
Biological Process	GO:0042402	cellular biogenic amine catabolic process	1	2	0.384	0.864	Hro03422
Biological Process	GO:0042436	indole-containing compound catabolic process	1	2	0.384	0.864	Hro03422
Biological Process	GO:0042554	superoxide anion generation	1	2	0.384	0.864	Hro24205
Biological Process	GO:0042559	pteridine-containing compound biosynthetic process	7	26	0.319	0.864	Hro21337,Hro22359,Hro28266,Hro08410,Hro20234,Hro07860,novel.964
Biological Process	GO:0042773	ATP synthesis coupled electron transport	7	26	0.319	0.864	Hro00872,Hro08177,Hro24273,Hro14399,Hro00297,Hro27744,Hro29399
Biological Process	GO:0042989	sequestering of actin monomers	1	2	0.384	0.864	Hro01218
Biological Process	GO:0043066	negative regulation of apoptotic process	1	2	0.384	0.864	Hro10910
Biological Process	GO:0043085	positive regulation of catalytic activity	19	79	0.331	0.864	Hro14148,Hro08880,Hro05897,Hro15083,Hro04585,Hro22772,Hro01268,Hro07093,Hro05030,Hro25136,Hro11202,Hro09401,Hro29295,Hro16975,Hro23495,Hro13876,Hro03290,Hro27668,Hro24168
Biological Process	GO:0043433	negative regulation of sequence-specific DNA binding transcription factor activity	1	2	0.384	0.864	Hro13385
Biological Process	GO:0043605	cellular amide catabolic process	2	6	0.382	0.864	Hro18463,Hro22592
Biological Process	GO:0043902	positive regulation of multi-organism process	2	6	0.382	0.864	Hro06384,Hro04909
Biological Process	GO:0043934	sporulation	1	2	0.384	0.864	Hro00814
Biological Process	GO:0044093	positive regulation of molecular function	19	79	0.331	0.864	Hro24168,Hro27668,Hro11202,Hro09401,Hro29295,Hro23495,Hro03290,Hro16975,Hro13876,Hro07093,Hro05030,Hro25136,Hro04585,Hro22772,Hro01268,Hro15083,Hro05897,Hro08880,Hro14148
Biological Process	GO:0044255	cellular lipid metabolic process	120	543	0.383	0.864	Hro22232,Hro01029,Hro00006,Hro08675,Hro25937,Hro00289,Hro01154,Hro05098,novel.22491,Hro23384,Hro09583,Hro14790,Hro27580,Hro18369,Hro11180,Hro23618,Hro17832,Hro19473,Hro29148,Hro01768,Hro26900,Hro15870,Hro23872,Hro13500,Hro02002,Hro02089,Hro14286,Hro27336,Hro13990,Hro27551,Hro24552,Hro18619,Hro04244,Hro02086,Hro23352,Hro26252,Hro00732,Hro05361,Hro16692,Hro06668,Hro06184,Hro27652,Hro19914,Hro19574,…
Biological Process	GO:0044364	disruption of cells of other organism	1	2	0.384	0.864	Hro03920
Biological Process	GO:0045038	protein import into chloroplast thylakoid membrane	1	2	0.384	0.864	Hro14300
Biological Process	GO:0045039	protein import into mitochondrial inner membrane	1	2	0.384	0.864	Hro17337
Biological Process	GO:0045053	protein retention in Golgi apparatus	1	2	0.384	0.864	Hro22954
Biological Process	GO:0045117	azole transport	1	2	0.384	0.864	Hro15704
Biological Process	GO:0045489	pectin biosynthetic process	10	40	0.353	0.864	Hro18617,Hro03634,Hro06184,Hro24344,Hro15010,Hro07196,Hro17971,Hro24190,Hro02946,Hro02341
Biological Process	GO:0045859	regulation of protein kinase activity	9	35	0.332	0.864	Hro24168,Hro05897,Hro06555,Hro29295,Hro26741,Hro26885,Hro25136,Hro22772,Hro04585
Biological Process	GO:0046132	pyrimidine ribonucleoside biosynthetic process	5	18	0.342	0.864	Hro23429,Hro15806,Hro18945,Hro26028,Hro07712
Biological Process	GO:0046133	pyrimidine ribonucleoside catabolic process	1	2	0.384	0.864	Hro13389
Biological Process	GO:0046135	pyrimidine nucleoside catabolic process	1	2	0.384	0.864	Hro13389
Biological Process	GO:0046160	heme a metabolic process	1	2	0.384	0.864	Hro15023
Biological Process	GO:0046166	glyceraldehyde-3-phosphate biosynthetic process	2	6	0.382	0.864	Hro18769,Hro12265
Biological Process	GO:0046218	indolalkylamine catabolic process	1	2	0.384	0.864	Hro03422
Biological Process	GO:0046339	diacylglycerol metabolic process	1	2	0.384	0.864	Hro11136
Biological Process	GO:0046400	keto-3-deoxy-D-manno-octulosonic acid metabolic process	1	2	0.384	0.864	Hro06184
Biological Process	GO:0046467	membrane lipid biosynthetic process	11	45	0.371	0.864	Hro06668,Hro27336,Hro15858,Hro00029,Hro04244,Hro15714,Hro26719,Hro29258,Hro02002,novel.22491,Hro01154
Biological Process	GO:0046475	glycerophospholipid catabolic process	1	2	0.384	0.864	Hro14670
Biological Process	GO:0046498	S-adenosylhomocysteine metabolic process	2	6	0.382	0.864	Hro12355,Hro18868
Biological Process	GO:0046513	ceramide biosynthetic process	1	2	0.384	0.864	Hro06668
Biological Process	GO:0046602	regulation of mitotic centrosome separation	1	2	0.384	0.864	Hro17381
Biological Process	GO:0046604	positive regulation of mitotic centrosome separation	1	2	0.384	0.864	Hro17381
Biological Process	GO:0046605	regulation of centrosome cycle	1	2	0.384	0.864	Hro17381
Biological Process	GO:0046607	positive regulation of centrosome cycle	1	2	0.384	0.864	Hro17381
Biological Process	GO:0046655	folic acid metabolic process	1	2	0.384	0.864	novel.964
Biological Process	GO:0046656	folic acid biosynthetic process	1	2	0.384	0.864	novel.964
Biological Process	GO:0046834	lipid phosphorylation	6	22	0.33	0.864	Hro06338,Hro13963,Hro18567,Hro19668,Hro00739,Hro17630
Biological Process	GO:0046854	phosphatidylinositol phosphorylation	6	22	0.33	0.864	Hro00739,Hro17630,Hro18567,Hro19668,Hro06338,Hro13963
Biological Process	GO:0046901	tetrahydrofolylpolyglutamate biosynthetic process	1	2	0.384	0.864	Hro22359
Biological Process	GO:0048033	heme o metabolic process	1	2	0.384	0.864	Hro12448
Biological Process	GO:0048034	heme O biosynthetic process	1	2	0.384	0.864	Hro12448
Biological Process	GO:0048236	plant-type sporogenesis	1	2	0.384	0.864	Hro00814
Biological Process	GO:0048638	regulation of developmental growth	8	32	0.38	0.864	Hro03640,Hro08477,Hro13385,Hro29303,Hro03673,Hro03290,Hro23988,Hro28694
Biological Process	GO:0048645	animal organ formation	1	2	0.384	0.864	Hro21036
Biological Process	GO:0050667	homocysteine metabolic process	1	2	0.384	0.864	Hro04281
Biological Process	GO:0050790	regulation of catalytic activity	33	142	0.338	0.864	Hro25749,novel.15436,Hro27668,Hro18065,Hro03290,Hro26741,Hro05030,Hro26885,Hro04585,Hro01268,Hro15083,Hro23076,Hro10037,Hro05897,Hro06555,novel.21198,Hro01314,Hro24168,Hro11202,Hro09401,Hro16975,Hro29295,Hro23495,Hro13876,Hro07093,Hro25136,Hro22772,Hro00729,Hro10783,Hro04996,Hro08880,Hro26321,Hro14148
Biological Process	GO:0050994	regulation of lipid catabolic process	1	2	0.384	0.864	Hro04037
Biological Process	GO:0051129	negative regulation of cellular component organization	6	23	0.372	0.864	Hro06039,Hro29488,Hro26579,Hro22772,Hro01218,Hro21417
Biological Process	GO:0051196	regulation of coenzyme metabolic process	1	2	0.384	0.864	Hro23870
Biological Process	GO:0051299	centrosome separation	1	2	0.384	0.864	Hro17381
Biological Process	GO:0051306	mitotic sister chromatid separation	6	22	0.33	0.864	Hro21417,Hro06039,Hro26579,Hro29488,Hro22772,Hro20911
Biological Process	GO:0051438	regulation of ubiquitin-protein transferase activity	1	2	0.384	0.864	Hro09401
Biological Process	GO:0051443	positive regulation of ubiquitin-protein transferase activity	1	2	0.384	0.864	Hro09401
Biological Process	GO:0051783	regulation of nuclear division	7	27	0.358	0.864	Hro21417,Hro06039,Hro29488,Hro26579,Hro17381,Hro22772,Hro20911
Biological Process	GO:0051952	regulation of amine transport	1	2	0.384	0.864	Hro01755
Biological Process	GO:0051955	regulation of amino acid transport	1	2	0.384	0.864	Hro01755
Biological Process	GO:0051972	regulation of telomerase activity	1	2	0.384	0.864	Hro05030
Biological Process	GO:0051983	regulation of chromosome segregation	6	22	0.33	0.864	Hro21417,Hro26579,Hro29488,Hro06039,Hro22772,Hro20911
Biological Process	GO:0052482	defense response by cell wall thickening	1	2	0.384	0.864	Hro11457
Biological Process	GO:0052542	defense response by callose deposition	1	2	0.384	0.864	Hro11457
Biological Process	GO:0052544	defense response by callose deposition in cell wall	1	2	0.384	0.864	Hro11457
Biological Process	GO:0055047	generative cell mitosis	1	2	0.384	0.864	Hro08503
Biological Process	GO:0060688	regulation of morphogenesis of a branching structure	1	2	0.384	0.864	Hro13624
Biological Process	GO:0061727	methylglyoxal catabolic process to lactate	2	6	0.382	0.864	Hro12560,Hro29381
Biological Process	GO:0070189	kynurenine metabolic process	1	2	0.384	0.864	Hro03422
Biological Process	GO:0070297	regulation of phosphorelay signal transduction system	3	10	0.368	0.864	Hro06657,Hro25585,Hro01312
Biological Process	GO:0070301	cellular response to hydrogen peroxide	1	2	0.384	0.864	Hro25585
Biological Process	GO:0070370	cellular heat acclimation	1	2	0.384	0.864	Hro15483
Biological Process	GO:0070681	glutaminyl-tRNAGln biosynthesis via transamidation	1	2	0.384	0.864	Hro07564
Biological Process	GO:0071423	malate transmembrane transport	1	2	0.384	0.864	Hro27853
Biological Process	GO:0071450	cellular response to oxygen radical	4	14	0.354	0.864	Hro01268,Hro11202,Hro22483,Hro12480
Biological Process	GO:0071451	cellular response to superoxide	4	14	0.354	0.864	Hro12480,Hro22483,Hro11202,Hro01268
Biological Process	GO:0071482	cellular response to light stimulus	9	35	0.332	0.864	Hro22483,Hro11656,Hro16023,Hro04270,Hro19062,Hro27220,Hro07712,Hro05557,Hro24467
Biological Process	GO:0071486	cellular response to high light intensity	1	2	0.384	0.864	Hro22483
Biological Process	GO:0071816	tail-anchored membrane protein insertion into ER membrane	1	2	0.384	0.864	Hro04201
Biological Process	GO:0071918	urea transmembrane transport	1	2	0.384	0.864	Hro13541
Biological Process	GO:0072321	chaperone-mediated protein transport	1	2	0.384	0.864	Hro17337
Biological Process	GO:0072329	monocarboxylic acid catabolic process	8	31	0.344	0.864	Hro02995,Hro15560,Hro04037,Hro00732,Hro02476,Hro02089,Hro12938,Hro17937
Biological Process	GO:0072501	cellular divalent inorganic anion homeostasis	1	2	0.384	0.864	Hro14670
Biological Process	GO:0072502	cellular trivalent inorganic anion homeostasis	1	2	0.384	0.864	Hro14670
Biological Process	GO:0080143	regulation of amino acid export	1	2	0.384	0.864	Hro01755
Biological Process	GO:0089709	L-histidine transmembrane transport	1	2	0.384	0.864	Hro15704
Biological Process	GO:0090332	stomatal closure	1	2	0.384	0.864	Hro25585
Biological Process	GO:0090355	positive regulation of auxin metabolic process	2	6	0.382	0.864	Hro25439,Hro23492
Biological Process	GO:0090357	regulation of tryptophan metabolic process	2	6	0.382	0.864	Hro25439,Hro23492
Biological Process	GO:0097033	mitochondrial respiratory chain complex III biogenesis	2	6	0.382	0.864	Hro00297,Hro00872
Biological Process	GO:0097035	regulation of membrane lipid distribution	1	2	0.384	0.864	Hro26275
Biological Process	GO:0097339	glycolate transmembrane transport	1	2	0.384	0.864	Hro15800
Biological Process	GO:0097466	ubiquitin-dependent glycoprotein ERAD pathway	1	2	0.384	0.864	Hro26896
Biological Process	GO:0098657	import into cell	1	2	0.384	0.864	Hro26713
Biological Process	GO:0098702	adenine import across plasma membrane	1	2	0.384	0.864	Hro26713
Biological Process	GO:0098710	guanine import across plasma membrane	1	2	0.384	0.864	Hro26713
Biological Process	GO:0098721	uracil import across plasma membrane	1	2	0.384	0.864	Hro26713
Biological Process	GO:0098739	import across plasma membrane	1	2	0.384	0.864	Hro26713
Biological Process	GO:1900618	regulation of shoot system morphogenesis	1	2	0.384	0.864	Hro13624
Biological Process	GO:1900866	glycolate transport	1	2	0.384	0.864	Hro15800
Biological Process	GO:1901475	pyruvate transmembrane transport	1	2	0.384	0.864	Hro19988
Biological Process	GO:1901975	glycerate transmembrane transport	1	2	0.384	0.864	Hro15800
Biological Process	GO:1901985	positive regulation of protein acetylation	2	6	0.382	0.864	Hro01608,Hro01225
Biological Process	GO:1902001	fatty acid transmembrane transport	1	2	0.384	0.864	Hro21528
Biological Process	GO:1902024	L-histidine transport	1	2	0.384	0.864	Hro15704
Biological Process	GO:1902358	sulfate transmembrane transport	1	2	0.384	0.864	Hro19741
Biological Process	GO:1902407	assembly of actomyosin apparatus involved in mitotic cytokinesis	1	2	0.384	0.864	Hro13130
Biological Process	GO:1903716	guanine transmembrane transport	1	2	0.384	0.864	Hro26713
Biological Process	GO:1903791	uracil transmembrane transport	1	2	0.384	0.864	Hro26713
Biological Process	GO:1903826	arginine transmembrane transport	1	2	0.384	0.864	Hro15704
Biological Process	GO:1904082	pyrimidine nucleobase transmembrane transport	1	2	0.384	0.864	Hro26713
Biological Process	GO:1904587	response to glycoprotein	1	2	0.384	0.864	Hro26896
Biological Process	GO:1904823	purine nucleobase transmembrane transport	1	2	0.384	0.864	Hro26713
Biological Process	GO:1905428	regulation of plant organ formation	1	2	0.384	0.864	Hro13624
Biological Process	GO:1905818	regulation of chromosome separation	6	22	0.33	0.864	Hro21417,Hro20911,Hro22772,Hro26579,Hro29488,Hro06039
Biological Process	GO:1990542	mitochondrial transmembrane transport	1	2	0.384	0.864	Hro17337
Biological Process	GO:1990822	basic amino acid transmembrane transport	1	2	0.384	0.864	Hro15704
Biological Process	GO:2000030	regulation of response to red or far red light	3	10	0.368	0.864	Hro20474,Hro04267,Hro09061
Biological Process	GO:2000032	regulation of secondary shoot formation	1	2	0.384	0.864	Hro13624
Biological Process	GO:2000070	regulation of response to water deprivation	2	6	0.382	0.864	Hro17691,Hro13155
Biological Process	GO:2000278	regulation of DNA biosynthetic process	1	2	0.384	0.864	Hro05030
Biological Process	GO:2000758	positive regulation of peptidyl-lysine acetylation	2	6	0.382	0.864	Hro01225,Hro01608
Cellular Component	GO:0000172	ribonuclease MRP complex	1	2	0.384	0.864	Hro07892
Cellular Component	GO:0000778	condensed nuclear chromosome kinetochore	1	2	0.384	0.864	Hro28184
Cellular Component	GO:0001673	male germ cell nucleus	1	2	0.384	0.864	Hro08503
Cellular Component	GO:0005663	DNA replication factor C complex	3	10	0.368	0.864	Hro26933,Hro19100,Hro16768
Cellular Component	GO:0005911	cell-cell junction	65	284	0.305	0.864	Hro17575,Hro07911,Hro28579,Hro14275,Hro27771,Hro06079,Hro09345,Hro17185,Hro06174,Hro16307,Hro17221,Hro28338,Hro22855,Hro10841,Hro23941,Hro10084,Hro11225,Hro14987,Hro08625,Hro06561,Hro02541,Hro17289,novel.612,Hro28709,Hro20989,Hro18731,Hro00216,Hro10340,Hro01258,Hro10112,Hro10878,Hro20534,Hro24288,Hro20978,Hro09353,novel.25856,Hro14250,Hro11828,Hro05391,Hro12438,Hro27058,Hro06666,novel.3570,Hro184…
Cellular Component	GO:0005956	protein kinase CK2 complex	2	6	0.382	0.864	Hro18947,Hro06799
Cellular Component	GO:0009503	thylakoid light-harvesting complex	1	2	0.384	0.864	Hro24205
Cellular Component	GO:0009506	plasmodesma	65	284	0.305	0.864	Hro20534,Hro10878,Hro10340,Hro01258,Hro10112,Hro00216,Hro05391,Hro11828,novel.25856,Hro09353,Hro20978,Hro14250,Hro24288,Hro02541,Hro06561,Hro11225,Hro14987,Hro08625,Hro10084,Hro18731,Hro28709,Hro20989,novel.612,Hro17289,Hro06174,Hro16307,Hro17221,Hro28338,Hro09345,Hro17185,Hro27771,Hro06079,Hro23941,Hro10841,Hro22855,Hro17575,Hro14275,Hro28579,Hro07911,Hro13899,Hro02242,Hro15182,Hro04972,Hro15448…
Cellular Component	GO:0009517	PSII associated light-harvesting complex II	1	2	0.384	0.864	Hro24205
Cellular Component	GO:0010008	endosome membrane	6	23	0.372	0.864	Hro22471,Hro15905,Hro01189,Hro10690,Hro00661,Hro22381
Cellular Component	GO:0022625	cytosolic large ribosomal subunit	31	135	0.372	0.864	Hro11858,Hro17248,Hro25843,Hro19652,Hro04129,Hro23144,Hro08716,Hro05560,Hro23395,Hro16079,Hro26675,Hro17057,Hro13150,Hro07276,Hro00928,Hro25052,novel.13800,Hro18636,Hro12692,Hro19883,Hro08940,Hro27222,Hro03904,Hro08938,Hro01696,Hro10411,Hro24946,Hro00726,Hro17367,Hro20992,Hro17701
Cellular Component	GO:0030054	cell junction	65	284	0.305	0.864	Hro17575,Hro07911,Hro28579,Hro14275,Hro06079,Hro27771,Hro17185,Hro09345,Hro06174,Hro16307,Hro28338,Hro17221,Hro22855,Hro10841,Hro23941,Hro10084,Hro08625,Hro14987,Hro11225,Hro06561,Hro02541,Hro17289,novel.612,Hro20989,Hro28709,Hro18731,Hro00216,Hro10112,Hro01258,Hro10340,Hro20534,Hro10878,Hro24288,Hro14250,Hro09353,Hro20978,novel.25856,Hro11828,Hro05391,Hro27058,Hro12438,Hro06666,novel.3570,Hro184…
Cellular Component	GO:0030076	light-harvesting complex	1	2	0.384	0.864	Hro24205
Cellular Component	GO:0030173	integral component of Golgi membrane	5	18	0.342	0.864	Hro18816,Hro13163,Hro17682,Hro21067,Hro05860
Cellular Component	GO:0030956	glutamyl-tRNA(Gln) amidotransferase complex	1	2	0.384	0.864	Hro07564
Cellular Component	GO:0031228	intrinsic component of Golgi membrane	5	18	0.342	0.864	Hro18816,Hro05860,Hro21067,Hro13163,Hro17682
Cellular Component	GO:0032586	protein storage vacuole membrane	1	2	0.384	0.864	Hro27336
Cellular Component	GO:0033597	mitotic checkpoint complex	1	2	0.384	0.864	Hro21417
Cellular Component	GO:0035838	growing cell tip	2	6	0.382	0.864	Hro27626,Hro08356
Cellular Component	GO:0042719	mitochondrial intermembrane space protein transporter complex	1	2	0.384	0.864	Hro17337
Cellular Component	GO:0042720	mitochondrial inner membrane peptidase complex	2	6	0.382	0.864	Hro23767,Hro28893
Cellular Component	GO:0042721	mitochondrial inner membrane protein insertion complex	1	2	0.384	0.864	Hro17337
Cellular Component	GO:0044426	cell wall part	2	6	0.382	0.864	Hro04972,Hro09659
Cellular Component	GO:0044445	cytosolic part	59	258	0.318	0.864	Hro08940,Hro03255,Hro27222,Hro03904,Hro23941,Hro17581,Hro24946,Hro28720,Hro25917,Hro23216,Hro17367,Hro24009,Hro21514,Hro20992,Hro17248,Hro11858,Hro24205,Hro08068,Hro28152,Hro13406,Hro14223,Hro05145,Hro04129,Hro16254,Hro23395,Hro07276,Hro00928,Hro13150,Hro17057,Hro23960,Hro25052,Hro27547,Hro28455,Hro19925,Hro20413,Hro15999,Hro16842,Hro10411,Hro01696,Hro19313,novel.8611,Hro08938,Hro00726,Hro17701,H…
Cellular Component	GO:0045177	apical part of cell	4	14	0.354	0.864	Hro27073,Hro07093,Hro03290,Hro06338
Cellular Component	GO:0051286	cell tip	2	6	0.382	0.864	Hro08356,Hro27626
Cellular Component	GO:0055044	symplast	65	284	0.305	0.864	Hro07911,Hro14275,Hro28579,Hro17575,Hro22855,Hro23941,Hro10841,Hro17185,Hro09345,Hro06079,Hro27771,Hro06174,Hro17221,Hro28338,Hro16307,novel.612,Hro17289,Hro18731,Hro28709,Hro20989,Hro08625,Hro14987,Hro11225,Hro10084,Hro02541,Hro06561,Hro14250,Hro09353,Hro20978,novel.25856,Hro24288,Hro05391,Hro11828,Hro10112,Hro10340,Hro01258,Hro00216,Hro10878,Hro20534,Hro08827,Hro09659,Hro21325,Hro27058,Hro12438…
Cellular Component	GO:0071782	endoplasmic reticulum tubular network	1	2	0.384	0.864	Hro26275
Cellular Component	GO:0090404	pollen tube tip	2	6	0.382	0.864	Hro08356,Hro27626
Cellular Component	GO:0098687	chromosomal region	11	44	0.341	0.864	Hro12270,Hro19663,Hro01327,Hro21417,Hro21293,Hro08766,Hro29488,Hro11248,Hro11877,Hro17270,Hro28184
Cellular Component	GO:1903600	glutaminase complex	1	2	0.384	0.864	Hro05880
Cellular Component	GO:1990298	bub1-bub3 complex	1	2	0.384	0.864	Hro21417
Molecular Function	GO:0000287	magnesium ion binding	38	165	0.345	0.864	Hro29371,Hro13406,Hro15444,Hro15431,Hro28450,Hro27885,Hro17675,Hro12045,Hro23384,Hro05065,Hro22064,Hro02551,Hro28073,Hro24034,Hro12168,Hro26950,Hro18567,Hro08230,Hro07796,Hro22030,Hro23383,novel.25254,Hro13963,Hro02260,Hro02173,novel.6170,Hro01977,Hro07688,Hro27769,Hro13893,Hro04351,Hro15095,Hro28661,Hro21359,Hro02407,Hro02248,Hro17154,Hro13722
Molecular Function	GO:0003785	actin monomer binding	1	2	0.384	0.864	Hro01218
Molecular Function	GO:0003864	3-methyl-2-oxobutanoate hydroxymethyltransferase activity	1	2	0.384	0.864	Hro01396
Molecular Function	GO:0003880	protein C-terminal carboxyl O-methyltransferase activity	1	2	0.384	0.864	Hro06175
Molecular Function	GO:0003987	acetate-CoA ligase activity	1	2	0.384	0.864	Hro14543
Molecular Function	GO:0004019	adenylosuccinate synthase activity	1	2	0.384	0.864	Hro28450
Molecular Function	GO:0004029	aldehyde dehydrogenase (NAD) activity	5	18	0.342	0.864	Hro02476,Hro11795,Hro06738,Hro08952,Hro20096
Molecular Function	GO:0004047	aminomethyltransferase activity	1	2	0.384	0.864	Hro13933
Molecular Function	GO:0004061	arylformamidase activity	1	2	0.384	0.864	Hro03422
Molecular Function	GO:0004081	bis(5'-nucleosyl)-tetraphosphatase (asymmetrical) activity	1	2	0.384	0.864	Hro12096
Molecular Function	GO:0004112	cyclic-nucleotide phosphodiesterase activity	1	2	0.384	0.864	Hro18513
Molecular Function	GO:0004127	cytidylate kinase activity	1	2	0.384	0.864	Hro18951
Molecular Function	GO:0004150	dihydroneopterin aldolase activity	1	2	0.384	0.864	novel.964
Molecular Function	GO:0004160	dihydroxy-acid dehydratase activity	1	2	0.384	0.864	Hro27257
Molecular Function	GO:0004311	farnesyltranstransferase activity	2	6	0.382	0.864	Hro14367,Hro12448
Molecular Function	GO:0004320	oleoyl-[acyl-carrier-protein] hydrolase activity	3	10	0.368	0.864	Hro01029,Hro19987,Hro00793
Molecular Function	GO:0004359	glutaminase activity	1	2	0.384	0.864	Hro05880
Molecular Function	GO:0004419	hydroxymethylglutaryl-CoA lyase activity	1	2	0.384	0.864	Hro17211
Molecular Function	GO:0004422	hypoxanthine phosphoribosyltransferase activity	1	2	0.384	0.864	Hro28668
Molecular Function	GO:0004425	indole-3-glycerol-phosphate synthase activity	1	2	0.384	0.864	Hro09627
Molecular Function	GO:0004445	inositol-polyphosphate 5-phosphatase activity	1	2	0.384	0.864	Hro00289
Molecular Function	GO:0004459	L-lactate dehydrogenase activity	1	2	0.384	0.864	Hro25794
Molecular Function	GO:0004470	malic enzyme activity	3	10	0.368	0.864	Hro11091,Hro04847,Hro09113
Molecular Function	GO:0004471	malate dehydrogenase (decarboxylating) (NAD+) activity	3	10	0.368	0.864	Hro04847,Hro09113,Hro11091
Molecular Function	GO:0004475	mannose-1-phosphate guanylyltransferase activity	1	2	0.384	0.864	Hro28132
Molecular Function	GO:0004560	alpha-L-fucosidase activity	3	10	0.368	0.864	Hro27679,Hro04727,Hro08313
Molecular Function	GO:0004611	phosphoenolpyruvate carboxykinase activity	3	10	0.368	0.864	Hro20867,Hro24704,Hro22759
Molecular Function	GO:0004647	phosphoserine phosphatase activity	1	2	0.384	0.864	Hro02407
Molecular Function	GO:0004655	porphobilinogen synthase activity	1	2	0.384	0.864	Hro24054
Molecular Function	GO:0004671	protein C-terminal S-isoprenylcysteine carboxyl O-methyltransferase activity	1	2	0.384	0.864	Hro06175
Molecular Function	GO:0004747	ribokinase activity	4	14	0.354	0.864	Hro26838,Hro26088,Hro06505,Hro12391
Molecular Function	GO:0004774	succinate-CoA ligase activity	1	2	0.384	0.864	Hro10905
Molecular Function	GO:0004775	succinate-CoA ligase (ADP-forming) activity	1	2	0.384	0.864	Hro10905
Molecular Function	GO:0004776	succinate-CoA ligase (GDP-forming) activity	1	2	0.384	0.864	Hro10905
Molecular Function	GO:0004779	sulfate adenylyltransferase activity	2	6	0.382	0.864	Hro27179,Hro00684
Molecular Function	GO:0005290	L-histidine transmembrane transporter activity	1	2	0.384	0.864	Hro15704
Molecular Function	GO:0005350	pyrimidine nucleobase transmembrane transporter activity	1	2	0.384	0.864	Hro26713
Molecular Function	GO:0005355	glucose transmembrane transporter activity	10	40	0.353	0.864	Hro25326,Hro25483,Hro07020,Hro09854,Hro00425,Hro25325,Hro26870,Hro23508,Hro00785,Hro11580
Molecular Function	GO:0005432	calcium:sodium antiporter activity	1	2	0.384	0.864	Hro25638
Molecular Function	GO:0008107	galactoside 2-alpha-L-fucosyltransferase activity	1	2	0.384	0.864	Hro03607
Molecular Function	GO:0008115	sarcosine oxidase activity	1	2	0.384	0.864	Hro01826
Molecular Function	GO:0008417	fucosyltransferase activity	2	6	0.382	0.864	Hro23909,Hro03607
Molecular Function	GO:0008446	GDP-mannose 4,6-dehydratase activity	1	2	0.384	0.864	Hro08939
Molecular Function	GO:0008478	pyridoxal kinase activity	1	2	0.384	0.864	Hro24217
Molecular Function	GO:0008495	protoheme IX farnesyltransferase activity	1	2	0.384	0.864	Hro12448
Molecular Function	GO:0008519	ammonium transmembrane transporter activity	7	26	0.319	0.864	Hro08738,Hro07840,Hro17752,Hro03931,Hro17645,Hro00283,Hro07838
Molecular Function	GO:0008574	ATP-dependent microtubule motor activity, plus-end-directed	3	10	0.368	0.864	Hro11918,Hro02749,Hro17958
Molecular Function	GO:0008676	3-deoxy-8-phosphooctulonate synthase activity	1	2	0.384	0.864	Hro06184
Molecular Function	GO:0008796	bis(5'-nucleosyl)-tetraphosphatase activity	1	2	0.384	0.864	Hro12096
Molecular Function	GO:0008837	diaminopimelate epimerase activity	1	2	0.384	0.864	Hro28723
Molecular Function	GO:0008905	mannose-phosphate guanylyltransferase activity	1	2	0.384	0.864	Hro28132
Molecular Function	GO:0008964	phosphoenolpyruvate carboxylase activity	2	6	0.382	0.864	Hro24704,Hro22759
Molecular Function	GO:0008967	phosphoglycolate phosphatase activity	1	2	0.384	0.864	Hro13988
Molecular Function	GO:0009000	selenocysteine lyase activity	1	2	0.384	0.864	Hro17213
Molecular Function	GO:0009011	starch synthase activity	1	2	0.384	0.864	Hro24973
Molecular Function	GO:0009020	tRNA (guanosine-2'-O-)-methyltransferase activity	1	2	0.384	0.864	novel.26077
Molecular Function	GO:0009496	plastoquinol--plastocyanin reductase activity	1	2	0.384	0.864	Hro10325
Molecular Function	GO:0009815	1-aminocyclopropane-1-carboxylate oxidase activity	1	2	0.384	0.864	Hro19368
Molecular Function	GO:0010276	phytol kinase activity	1	2	0.384	0.864	novel.6738
Molecular Function	GO:0015101	organic cation transmembrane transporter activity	2	6	0.382	0.864	Hro07838,Hro07840
Molecular Function	GO:0015149	hexose transmembrane transporter activity	10	40	0.353	0.864	Hro25326,Hro25483,Hro07020,Hro09854,Hro00425,Hro25325,Hro26870,Hro23508,Hro11580,Hro00785
Molecular Function	GO:0015181	arginine transmembrane transporter activity	1	2	0.384	0.864	Hro15704
Molecular Function	GO:0015185	gamma-aminobutyric acid transmembrane transporter activity	1	2	0.384	0.864	Hro22492
Molecular Function	GO:0015204	urea transmembrane transporter activity	1	2	0.384	0.864	Hro13541
Molecular Function	GO:0015207	adenine transmembrane transporter activity	1	2	0.384	0.864	Hro26713
Molecular Function	GO:0015208	guanine transmembrane transporter activity	1	2	0.384	0.864	Hro26713
Molecular Function	GO:0015210	uracil transmembrane transporter activity	1	2	0.384	0.864	Hro26713
Molecular Function	GO:0015928	fucosidase activity	3	10	0.368	0.864	Hro04727,Hro08313,Hro27679
Molecular Function	GO:0016004	phospholipase activator activity	1	2	0.384	0.864	Hro06174
Molecular Function	GO:0016208	AMP binding	1	2	0.384	0.864	Hro14543
Molecular Function	GO:0016641	oxidoreductase activity, acting on the CH-NH2 group of donors, oxygen as acceptor	4	14	0.354	0.864	Hro24116,Hro19368,Hro11600,Hro29241
Molecular Function	GO:0016688	L-ascorbate peroxidase activity	1	2	0.384	0.864	Hro00866
Molecular Function	GO:0016780	phosphotransferase activity, for other substituted phosphate groups	5	18	0.342	0.864	Hro29258,novel.5718,Hro27113,Hro16972,Hro12237
Molecular Function	GO:0016836	hydro-lyase activity	21	88	0.333	0.864	Hro15092,Hro29381,Hro05897,Hro21052,Hro02733,Hro26715,Hro26714,Hro28562,Hro05124,Hro02924,Hro14235,Hro24054,Hro08939,Hro27570,Hro05123,Hro19607,Hro03350,Hro13406,Hro27257,Hro22613,Hro10529
Molecular Function	GO:0016851	magnesium chelatase activity	2	6	0.382	0.864	Hro21516,Hro20416
Molecular Function	GO:0016853	isomerase activity	68	299	0.321	0.864	Hro01457,Hro03439,Hro08614,Hro06311,Hro18005,Hro27076,Hro12714,Hro23959,Hro22201,Hro19433,Hro24157,Hro11371,Hro19478,Hro16115,Hro12265,Hro16494,Hro08678,Hro10482,Hro28712,Hro15560,Hro12938,Hro09647,Hro27293,Hro04542,Hro25272,Hro28723,Hro28175,Hro03512,Hro18090,Hro05403,Hro02402,Hro12412,Hro02968,Hro28721,Hro23969,Hro05629,Hro24178,Hro19219,Hro25924,Hro06642,Hro15276,Hro12752,Hro22654,Hro22222,Hro…
Molecular Function	GO:0016868	intramolecular transferase activity, phosphotransferases	5	18	0.342	0.864	Hro23870,Hro09647,Hro10089,Hro06419,Hro22222
Molecular Function	GO:0019140	inositol 3-kinase activity	1	2	0.384	0.864	Hro11983
Molecular Function	GO:0019237	centromeric DNA binding	1	2	0.384	0.864	Hro21293
Molecular Function	GO:0030170	pyridoxal phosphate binding	30	128	0.329	0.864	Hro26066,Hro01603,Hro20859,Hro22653,Hro09020,Hro28028,Hro22237,Hro11420,Hro10441,Hro17213,Hro04587,Hro04586,Hro16281,novel.20015,Hro27470,Hro12266,Hro29030,Hro24736,Hro19360,Hro07979,Hro12826,Hro02924,Hro10923,Hro14843,Hro28409,Hro00864,Hro18013,Hro10378,Hro24150,Hro06066
Molecular Function	GO:0030272	5-formyltetrahydrofolate cyclo-ligase activity	1	2	0.384	0.864	Hro08410
Molecular Function	GO:0031127	alpha-(1,2)-fucosyltransferase activity	1	2	0.384	0.864	Hro03607
Molecular Function	GO:0031490	chromatin DNA binding	3	10	0.368	0.864	Hro14955,Hro26782,Hro02687
Molecular Function	GO:0031491	nucleosome binding	3	10	0.368	0.864	Hro26782,Hro14955,Hro02687
Molecular Function	GO:0036361	racemase activity, acting on amino acids and derivatives	1	2	0.384	0.864	Hro28723
Molecular Function	GO:0043879	glycolate transmembrane transporter activity	1	2	0.384	0.864	Hro15800
Molecular Function	GO:0045118	azole transporter activity	1	2	0.384	0.864	Hro15704
Molecular Function	GO:0045158	electron transporter, transferring electrons within cytochrome b6/f complex of photosystem II activity	1	2	0.384	0.864	Hro10325
Molecular Function	GO:0045544	gibberellin 20-oxidase activity	1	2	0.384	0.864	Hro16662
Molecular Function	GO:0046030	inositol trisphosphate phosphatase activity	1	2	0.384	0.864	Hro00289
Molecular Function	GO:0046429	4-hydroxy-3-methylbut-2-en-1-yl diphosphate synthase activity	1	2	0.384	0.864	Hro17291
Molecular Function	GO:0046554	malate dehydrogenase (NADP+) activity	1	2	0.384	0.864	Hro18720
Molecular Function	GO:0046564	oxalate decarboxylase activity	5	18	0.342	0.864	Hro27058,Hro01254,Hro22855,Hro05391,Hro11539
Molecular Function	GO:0046857	oxidoreductase activity, acting on other nitrogenous compounds as donors, with NAD or NADP as acceptor	2	6	0.382	0.864	Hro24270,Hro29396
Molecular Function	GO:0046899	nucleoside triphosphate adenylate kinase activity	1	2	0.384	0.864	Hro02469
Molecular Function	GO:0046964	3'-phosphoadenosine 5'-phosphosulfate transmembrane transporter activity	2	6	0.382	0.864	Hro21067,Hro05860
Molecular Function	GO:0046992	oxidoreductase activity, acting on X-H and Y-H to form an X-Y bond	1	2	0.384	0.864	Hro09642
Molecular Function	GO:0046993	oxidoreductase activity, acting on X-H and Y-H to form an X-Y bond, with oxygen as acceptor	1	2	0.384	0.864	Hro09642
Molecular Function	GO:0047617	acyl-CoA hydrolase activity	1	2	0.384	0.864	Hro22182
Molecular Function	GO:0047654	alliin lyase activity	1	2	0.384	0.864	Hro03542
Molecular Function	GO:0047661	amino-acid racemase activity	1	2	0.384	0.864	Hro28723
Molecular Function	GO:0047750	cholestenol delta-isomerase activity	1	2	0.384	0.864	Hro20268
Molecular Function	GO:0050242	pyruvate, phosphate dikinase activity	1	2	0.384	0.864	Hro17837
Molecular Function	GO:0050468	reticuline oxidase activity	1	2	0.384	0.864	Hro09642
Molecular Function	GO:0050518	2-C-methyl-D-erythritol 4-phosphate cytidylyltransferase activity	1	2	0.384	0.864	Hro14286
Molecular Function	GO:0050567	glutaminyl-tRNA synthase (glutamine-hydrolyzing) activity	1	2	0.384	0.864	Hro07564
Molecular Function	GO:0050643	10-deacetylbaccatin III 10-O-acetyltransferase activity	1	2	0.384	0.864	Hro11486
Molecular Function	GO:0050833	pyruvate transmembrane transporter activity	1	2	0.384	0.864	Hro19988
Molecular Function	GO:0051002	ligase activity, forming nitrogen-metal bonds	2	6	0.382	0.864	Hro21516,Hro20416
Molecular Function	GO:0051003	ligase activity, forming nitrogen-metal bonds, forming coordination complexes	2	6	0.382	0.864	Hro21516,Hro20416
Molecular Function	GO:0051011	microtubule minus-end binding	2	6	0.382	0.864	Hro24183,Hro23404
Molecular Function	GO:0052635	C-20 gibberellin 2-beta-dioxygenase activity	1	2	0.384	0.864	Hro05361
Molecular Function	GO:0052657	guanine phosphoribosyltransferase activity	1	2	0.384	0.864	Hro28668
Molecular Function	GO:0052658	inositol-1,4,5-trisphosphate 5-phosphatase activity	1	2	0.384	0.864	Hro00289
Molecular Function	GO:0052659	inositol-1,3,4,5-tetrakisphosphate 5-phosphatase activity	1	2	0.384	0.864	Hro00289
Molecular Function	GO:0052743	inositol tetrakisphosphate phosphatase activity	1	2	0.384	0.864	Hro00289
Molecular Function	GO:0052880	oxidoreductase activity, acting on diphenols and related substances as donors, with copper protein as acceptor	1	2	0.384	0.864	Hro10325
Molecular Function	GO:0060229	lipase activator activity	1	2	0.384	0.864	Hro06174
Molecular Function	GO:0070279	vitamin B6 binding	30	128	0.329	0.864	Hro04586,Hro16281,Hro27470,novel.20015,Hro26066,Hro01603,Hro09020,Hro20859,Hro22653,Hro17213,Hro10441,Hro28028,Hro22237,Hro11420,Hro04587,Hro14843,Hro10923,Hro18013,Hro10378,Hro00864,Hro28409,Hro06066,Hro24150,Hro12266,Hro29030,Hro24736,Hro19360,Hro12826,Hro02924,Hro07979
Molecular Function	GO:1901474	azole transmembrane transporter activity	1	2	0.384	0.864	Hro15704
Molecular Function	GO:1901974	glycerate transmembrane transporter activity	1	2	0.384	0.864	Hro15800
Molecular Function	GO:1990939	ATP-dependent microtubule motor activity	3	10	0.368	0.864	Hro02749,Hro11918,Hro17958
Molecular Function	GO:0015145	monosaccharide transmembrane transporter activity	10	41	0.385	0.865	Hro09854,Hro07020,Hro25483,Hro25326,Hro26870,Hro00425,Hro25325,Hro11580,Hro00785,Hro23508
Molecular Function	GO:0005509	calcium ion binding	72	323	0.386	0.867	Hro25638,Hro17166,Hro05358,Hro24657,Hro23737,Hro16474,Hro11141,Hro14652,Hro10581,Hro25587,Hro05517,Hro07578,Hro10085,Hro14019,novel.3538,Hro02629,Hro27391,Hro24427,Hro11364,novel.17420,Hro18439,Hro07609,Hro17712,Hro17880,Hro27405,Hro07126,Hro28162,Hro19415,Hro18366,Hro26505,Hro16237,Hro09650,Hro25039,Hro10474,Hro21596,Hro06717,Hro00149,Hro23635,Hro14323,Hro06420,Hro13991,Hro26076,Hro09061,Hro2106…
Biological Process	GO:0000096	sulfur amino acid metabolic process	14	59	0.387	0.87	Hro16947,Hro18868,Hro16489,Hro17213,Hro00375,Hro26535,Hro04281,Hro11333,Hro06096,Hro16676,Hro06940,Hro11556,Hro05417,Hro12355
Molecular Function	GO:0050660	flavin adenine dinucleotide binding	33	145	0.388	0.87	Hro07007,Hro07880,Hro23498,Hro09642,Hro11216,Hro06704,Hro12146,Hro02085,Hro08438,Hro28294,Hro06795,Hro25863,Hro23816,Hro09166,Hro01664,Hro23010,Hro11263,Hro15637,Hro28849,Hro28357,Hro29500,Hro05969,Hro12723,Hro21813,Hro16813,Hro11437,Hro15359,Hro01618,novel.14563,Hro15510,Hro13719,Hro21629,Hro02043
Biological Process	GO:0009637	response to blue light	5	19	0.389	0.873	Hro01189,Hro04270,Hro24467,Hro08084,Hro26459
Molecular Function	GO:0001071	nucleic acid binding transcription factor activity	219	1000	0.39	0.874	Hro01306,Hro06318,Hro27948,Hro02836,novel.17853,Hro02180,Hro29393,Hro15524,Hro23193,Hro06791,Hro28384,Hro05106,Hro20890,Hro20134,Hro24301,Hro07767,Hro10038,Hro09483,Hro05596,Hro11298,Hro22073,Hro19085,Hro21421,Hro14937,Hro11088,Hro09485,Hro06217,Hro25496,Hro07409,Hro15141,Hro05241,Hro00702,Hro17142,Hro01233,Hro25594,Hro02520,Hro09073,Hro10054,Hro08130,Hro09045,Hro10011,Hro18194,Hro28853,Hro13155,…
Molecular Function	GO:0003700	transcription factor activity, sequence-specific DNA binding	219	1000	0.39	0.874	Hro11298,Hro05596,Hro09483,Hro10038,Hro07767,Hro24301,Hro06217,Hro09485,Hro14937,Hro11088,Hro19085,Hro21421,Hro22073,Hro15524,Hro29393,Hro02180,novel.17853,Hro02836,Hro27948,Hro06318,Hro01306,Hro20890,Hro20134,Hro05106,Hro06791,Hro28384,Hro23193,Hro28315,Hro04518,Hro13155,Hro28853,Hro18194,Hro01676,Hro04683,Hro17926,Hro19108,Hro10878,Hro17588,Hro25206,Hro00501,Hro12509,Hro25594,Hro09073,Hro02520,…
Molecular Function	GO:0019842	vitamin binding	38	168	0.391	0.877	Hro22653,Hro20859,Hro09020,Hro01603,Hro23462,Hro28028,Hro22237,Hro10441,Hro04586,Hro17832,Hro27470,Hro26950,Hro12266,Hro07979,Hro19360,Hro28409,Hro10378,Hro16170,Hro14843,Hro24150,Hro26066,Hro04587,Hro11420,Hro17213,novel.20015,Hro16281,Hro14747,Hro29030,Hro12826,Hro02924,Hro12997,Hro24736,Hro18013,Hro00864,Hro04594,Hro00431,Hro10923,Hro06066
Biological Process	GO:0009156	ribonucleoside monophosphate biosynthetic process	21	91	0.397	0.887	Hro19777,Hro27371,Hro00832,Hro28450,Hro21916,Hro28686,Hro22113,Hro10970,Hro06782,Hro23429,Hro22194,Hro09491,Hro01602,Hro12081,Hro14086,Hro19107,Hro09944,Hro05715,Hro04532,Hro01957,Hro23163
Biological Process	GO:0019439	aromatic compound catabolic process	32	141	0.397	0.887	Hro20906,Hro29230,Hro24105,Hro29231,Hro05046,Hro17453,Hro05885,Hro17566,Hro09929,Hro12096,Hro21836,Hro03422,novel.28744,Hro24541,Hro25478,Hro11629,Hro12851,Hro12896,Hro20098,Hro11950,Hro27028,Hro23073,Hro17675,Hro20982,Hro26401,Hro16954,Hro24107,Hro21239,Hro05228,Hro13389,Hro03862,Hro20802
Biological Process	GO:0044419	interspecies interaction between organisms	7	28	0.397	0.887	Hro11309,Hro05365,Hro12266,Hro15912,Hro17011,novel.612,Hro03920
Molecular Function	GO:0000155	phosphorelay sensor kinase activity	7	28	0.397	0.887	Hro06657,Hro19062,Hro14327,Hro20622,Hro16023,Hro25585,Hro17507
Molecular Function	GO:0005089	Rho guanyl-nucleotide exchange factor activity	7	28	0.397	0.887	Hro26340,Hro12636,Hro03290,Hro27760,Hro05038,Hro25710,Hro09979
Molecular Function	GO:0015605	organophosphate ester transmembrane transporter activity	7	28	0.397	0.887	Hro09011,Hro18578,Hro04214,Hro05860,Hro21067,Hro22105,Hro16766
Molecular Function	GO:0030246	carbohydrate binding	60	269	0.397	0.887	Hro12844,Hro11429,Hro04406,Hro23105,Hro04362,Hro07969,Hro05264,Hro02968,Hro01217,Hro28579,Hro25864,Hro23462,Hro15997,Hro20506,Hro04832,Hro24059,Hro00759,Hro20590,Hro19938,Hro12150,Hro20358,Hro07126,Hro06280,Hro27409,Hro24060,Hro21695,Hro19620,Hro27476,Hro26145,Hro03065,Hro02696,Hro22432,Hro27447,Hro17577,Hro24510,Hro27645,Hro24591,Hro16893,Hro00792,Hro08158,Hro07578,Hro29165,Hro03170,Hro19855,Hro…
Biological Process	GO:0071478	cellular response to radiation	9	37	0.4	0.891	Hro16023,Hro04270,Hro22483,Hro11656,Hro05557,Hro24467,Hro19062,Hro07712,Hro27220
Cellular Component	GO:0005764	lysosome	9	37	0.4	0.891	Hro00970,Hro23798,Hro26115,Hro28103,Hro24415,Hro12477,Hro06483,Hro22305,novel.13313
Molecular Function	GO:0008378	galactosyltransferase activity	9	37	0.4	0.891	Hro27478,Hro15023,Hro02579,Hro25864,Hro06702,Hro23360,Hro17242,Hro15150,Hro15010
Molecular Function	GO:0045735	nutrient reservoir activity	17	73	0.4	0.891	Hro13172,Hro26767,Hro19032,Hro19031,Hro06671,Hro25893,Hro27058,Hro24634,Hro11539,Hro22855,Hro27282,Hro05391,Hro28315,Hro01254,Hro25892,Hro11637,Hro06680
Biological Process	GO:0006643	membrane lipid metabolic process	15	64	0.4	0.892	Hro06668,Hro27336,Hro27580,Hro15858,Hro04244,Hro26719,Hro15714,Hro00029,Hro03319,novel.22491,Hro01154,Hro29258,Hro02002,Hro26275,Hro13230
Biological Process	GO:0051338	regulation of transferase activity	11	46	0.401	0.892	Hro22772,Hro04585,Hro05030,Hro26741,Hro25136,Hro26885,Hro06555,Hro05897,Hro09401,Hro29295,Hro24168
Biological Process	GO:0009738	abscisic acid-activated signaling pathway	24	105	0.405	0.901	Hro17691,Hro04972,Hro20625,novel.21198,Hro25585,Hro26321,Hro01314,Hro13155,Hro16331,Hro04996,Hro10037,Hro23076,Hro22035,Hro10783,Hro29091,Hro00729,Hro17937,Hro05014,Hro24703,Hro18065,Hro25749,Hro04269,Hro21724,Hro09659
Molecular Function	GO:0052689	carboxylic ester hydrolase activity	31	137	0.407	0.904	Hro04245,Hro22943,Hro08557,Hro19317,Hro10191,Hro00687,Hro16211,Hro01213,Hro07418,Hro19717,Hro26842,Hro01280,Hro00539,Hro08772,Hro11321,Hro17496,Hro27259,Hro07935,Hro15821,Hro22641,Hro28325,Hro03734,Hro27808,Hro07356,Hro12584,Hro12731,Hro24175,Hro25606,Hro10230,Hro23232,Hro19423
Biological Process	GO:0000303	response to superoxide	4	15	0.409	0.905	Hro22483,Hro12480,Hro01268,Hro11202
Biological Process	GO:0000305	response to oxygen radical	4	15	0.409	0.905	Hro22483,Hro12480,Hro01268,Hro11202
Biological Process	GO:0005977	glycogen metabolic process	4	15	0.409	0.905	Hro00099,Hro27981,Hro16188,Hro13400
Biological Process	GO:0006112	energy reserve metabolic process	4	15	0.409	0.905	Hro13400,Hro16188,Hro00099,Hro27981
Biological Process	GO:0009095	aromatic amino acid family biosynthetic process, prephenate pathway	4	15	0.409	0.905	Hro26714,Hro26715,Hro05897,Hro21052
Biological Process	GO:0010311	lateral root formation	4	15	0.409	0.905	Hro28354,Hro21056,Hro10113,Hro07926
Biological Process	GO:0046686	response to cadmium ion	4	15	0.409	0.905	Hro24704,Hro22896,novel.13981,Hro03197
Biological Process	GO:0098869	cellular oxidant detoxification	4	15	0.409	0.905	Hro01268,Hro11202,Hro22483,Hro12480
Biological Process	GO:0010646	regulation of cell communication	27	119	0.411	0.91	Hro09659,Hro27668,Hro25439,Hro01312,Hro20989,Hro27813,Hro19674,Hro24703,Hro21232,Hro23492,Hro17937,Hro29091,novel.15635,Hro11619,Hro21388,Hro13155,Hro25585,Hro06657,Hro01649,Hro04972,Hro08084,Hro01133,Hro14148,Hro00790,Hro17691,Hro11309,Hro19597
Biological Process	GO:0009100	glycoprotein metabolic process	25	110	0.414	0.915	Hro26544,Hro17242,Hro09912,Hro14601,Hro11851,Hro15150,Hro23909,Hro26896,Hro02579,Hro25864,Hro18617,Hro20010,Hro23360,Hro10657,Hro03014,Hro06702,Hro19597,Hro11852,Hro11309,Hro25140,Hro26417,Hro21359,Hro27478,Hro03065,Hro26701
Biological Process	GO:0046134	pyrimidine nucleoside biosynthetic process	6	24	0.415	0.917	Hro23429,Hro15806,Hro18945,Hro05035,Hro07712,Hro26028
Biological Process	GO:0046856	phosphatidylinositol dephosphorylation	6	24	0.415	0.917	Hro00289,Hro09734,Hro26252,Hro10926,Hro17013,Hro22232
Biological Process	GO:0015749	monosaccharide transport	10	42	0.417	0.918	Hro07020,Hro09854,Hro25326,Hro25483,Hro23508,Hro11580,Hro00785,Hro00425,Hro25325,Hro26870
Biological Process	GO:0090627	plant epidermal cell differentiation	8	33	0.417	0.918	Hro09951,Hro15560,Hro21804,Hro12938,Hro18617,Hro24704,Hro23082,Hro24217
Cellular Component	GO:0009523	photosystem II	10	42	0.417	0.918	Hro08502,Hro02491,Hro01250,Hro22608,Hro05358,Hro11388,Hro03668,Hro17900,Hro26505,Hro17712
Molecular Function	GO:0000977	RNA polymerase II regulatory region sequence-specific DNA binding	10	42	0.417	0.918	Hro11234,Hro27288,Hro04134,Hro01233,novel.17854,Hro26399,Hro17926,Hro09045,Hro12909,Hro08942
Molecular Function	GO:0001012	RNA polymerase II regulatory region DNA binding	10	42	0.417	0.918	novel.17854,Hro26399,Hro27288,Hro11234,Hro01233,Hro04134,Hro12909,Hro08942,Hro17926,Hro09045
Molecular Function	GO:0016796	exonuclease activity, active with either ribo- or deoxyribonucleic acids and producing 5'-phosphomonoesters	8	33	0.417	0.918	Hro19663,Hro11898,Hro26920,Hro08766,Hro20802,Hro20098,Hro21239,Hro20982
Biological Process	GO:0006631	fatty acid metabolic process	47	211	0.419	0.922	Hro03350,Hro12241,Hro27551,Hro04037,Hro02086,Hro21813,Hro19870,Hro00732,Hro16692,Hro12719,Hro26445,Hro11439,Hro00912,Hro19914,Hro15637,Hro26011,Hro12997,Hro10818,Hro19987,Hro03472,Hro18126,Hro05839,Hro01029,Hro17937,Hro14790,Hro28802,Hro09583,Hro18952,Hro11180,Hro14235,Hro23618,Hro19473,Hro01768,Hro17832,Hro15870,Hro26900,Hro15560,Hro26764,Hro13500,Hro23872,Hro06098,Hro12938,Hro04890,Hro02089,Hro…
Biological Process	GO:0019725	cellular homeostasis	72	326	0.42	0.924	Hro03414,Hro27335,Hro23787,Hro05632,Hro04713,Hro06593,Hro19777,Hro01336,Hro04696,novel.9985,Hro06294,Hro16676,Hro10841,Hro04064,Hro17547,Hro06704,Hro16307,Hro27057,novel.1458,Hro19107,Hro08573,Hro18731,Hro25343,Hro29342,Hro01231,Hro17289,Hro11333,Hro21692,Hro03750,Hro00832,Hro12223,Hro27781,Hro12100,Hro24703,Hro11482,Hro21539,Hro14670,Hro08880,Hro03192,Hro14148,Hro00854,Hro11468,Hro28079,Hro00216…
Biological Process	GO:0040007	growth	40	179	0.42	0.925	Hro09659,Hro03290,Hro15997,novel.25364,Hro13385,Hro23082,Hro28694,Hro13730,Hro13041,Hro11405,Hro27644,Hro12938,Hro15560,Hro03640,Hro08477,Hro23988,Hro08953,Hro22954,Hro08356,Hro06184,Hro25439,Hro06609,Hro24958,Hro27073,Hro29303,Hro07093,Hro28174,Hro03673,Hro23492,Hro09951,Hro02298,Hro05725,Hro16773,Hro27626,Hro04972,Hro07788,Hro08473,Hro13163,Hro17682,Hro16662
Molecular Function	GO:0003735	structural constituent of ribosome	114	520	0.424	0.932	Hro14679,Hro26256,Hro16234,Hro15999,Hro27686,Hro00754,Hro16842,Hro08938,Hro01696,Hro29196,Hro24935,Hro00726,Hro15470,Hro28826,Hro17701,Hro25843,Hro19652,Hro20688,Hro08109,Hro05773,Hro09712,Hro23052,Hro21780,Hro26675,Hro18636,Hro19103,Hro11282,Hro04861,Hro25040,Hro19883,Hro15704,Hro25241,Hro16224,Hro26311,Hro06308,Hro17836,Hro08940,Hro28625,Hro02915,Hro28720,Hro25917,Hro17581,Hro24009,Hro16434,Hro…
Biological Process	GO:0006952	defense response	73	331	0.424	0.932	Hro18423,novel.3570,Hro02083,novel.23282,Hro02388,Hro24450,Hro22223,Hro24252,Hro17691,Hro11309,Hro25400,Hro04909,Hro10934,Hro22644,Hro12266,Hro24721,Hro14261,Hro24722,Hro16166,Hro11457,Hro18800,Hro10935,Hro28328,Hro22224,Hro27883,Hro17011,Hro09200,novel.14783,Hro26816,Hro02731,Hro16948,Hro03920,Hro17294,Hro13899,Hro06384,Hro17503,Hro21359,Hro11117,Hro06739,Hro20382,novel.18890,novel.15635,Hro1095…
Biological Process	GO:0042542	response to hydrogen peroxide	3	11	0.432	0.945	Hro07712,Hro28328,Hro25585
Cellular Component	GO:0000788	nuclear nucleosome	3	11	0.432	0.945	Hro21022,Hro26773,Hro21203
Cellular Component	GO:0005787	signal peptidase complex	3	11	0.432	0.945	Hro09972,Hro17852,Hro12978
Cellular Component	GO:0031012	extracellular matrix	3	11	0.432	0.945	Hro26044,Hro01254,Hro09833
Cellular Component	GO:0031985	Golgi cisterna	3	11	0.432	0.945	Hro06528,Hro23909,Hro19071
Molecular Function	GO:0003689	DNA clamp loader activity	3	11	0.432	0.945	Hro26933,Hro16768,Hro19100
Molecular Function	GO:0004315	3-oxoacyl-[acyl-carrier-protein] synthase activity	3	11	0.432	0.945	Hro12719,Hro26900,Hro19914
Molecular Function	GO:0008559	xenobiotic-transporting ATPase activity	3	11	0.432	0.945	Hro23986,Hro14736,Hro02965
Molecular Function	GO:0015416	ATPase-coupled organic phosphonate transmembrane transporter activity	3	11	0.432	0.945	Hro04214,Hro09011,Hro16766
Molecular Function	GO:0015604	organic phosphonate transmembrane transporter activity	3	11	0.432	0.945	Hro16766,Hro04214,Hro09011
Molecular Function	GO:0033170	protein-DNA loading ATPase activity	3	11	0.432	0.945	Hro19100,Hro16768,Hro26933
Molecular Function	GO:0042910	xenobiotic transporter activity	3	11	0.432	0.945	Hro23986,Hro14736,Hro02965
Molecular Function	GO:0016790	thiolester hydrolase activity	9	38	0.434	0.947	novel.13313,Hro19987,Hro12560,Hro00793,Hro01029,Hro19317,Hro22182,Hro13678,Hro11321
Biological Process	GO:0065009	regulation of molecular function	35	157	0.435	0.95	Hro26741,Hro05030,Hro26885,Hro04585,Hro13385,Hro01268,Hro25749,novel.15436,Hro27668,Hro18065,Hro03290,Hro11457,Hro15083,Hro23076,Hro10037,Hro05897,Hro06555,novel.21198,Hro01314,Hro07093,Hro25136,Hro22772,Hro00729,Hro10783,Hro24168,Hro09401,Hro11202,Hro23495,Hro29295,Hro16975,Hro13876,Hro14148,Hro04996,Hro08880,Hro26321
Biological Process	GO:0000911	cytokinesis by cell plate formation	5	20	0.436	0.951	Hro14269,Hro13130,Hro07815,Hro07480,Hro26884
Biological Process	GO:0044403	symbiosis, encompassing mutualism through parasitism	5	20	0.436	0.951	Hro11309,Hro15912,Hro17011,Hro05365,novel.612
Biological Process	GO:0080135	regulation of cellular response to stress	5	20	0.436	0.951	Hro26816,Hro11202,Hro19597,Hro11309,Hro01268
Cellular Component	GO:0044391	ribosomal subunit	63	286	0.437	0.952	Hro04129,Hro16254,Hro23395,Hro19854,Hro09020,Hro06064,Hro17248,Hro11858,Hro24205,Hro08068,Hro28152,Hro28455,Hro21983,Hro19925,Hro20413,Hro00928,Hro13150,Hro07276,Hro17057,Hro04220,Hro23960,Hro25052,Hro03255,Hro08940,Hro27222,Hro03904,Hro04784,Hro23216,Hro17367,Hro24009,Hro21514,Hro20992,Hro17581,Hro28720,Hro25917,Hro24946,Hro24206,Hro05560,Hro17101,Hro23144,Hro08716,Hro21780,Hro25843,Hro20688,Hro…
Molecular Function	GO:0022838	substrate-specific channel activity	28	125	0.438	0.953	Hro18731,Hro21043,Hro11173,Hro17289,Hro08075,Hro11896,Hro11265,Hro01336,Hro24152,Hro22470,Hro15662,Hro28984,Hro10841,Hro23276,Hro00887,Hro04679,Hro05883,Hro19993,Hro08737,Hro22893,Hro22896,Hro04676,Hro05884,Hro00854,Hro16770,Hro11468,Hro22897,Hro04675
Biological Process	GO:0008152	metabolic process	2601	12072	0.44	0.957	Hro18296,Hro06900,Hro11180,Hro05452,Hro23618,Hro29377,Hro09108,Hro03219,Hro29148,Hro05697,Hro19874,Hro21028,Hro24241,Hro19989,Hro23058,Hro01603,Hro23462,Hro02763,Hro14223,Hro26354,Hro21621,Hro14402,Hro03235,Hro22751,Hro15063,Hro14468,Hro06704,Hro12228,Hro02444,Hro18583,Hro25081,Hro23383,Hro18619,Hro05624,Hro06524,Hro03362,Hro26156,Hro06357,Hro24972,Hro19557,Hro00688,Hro20622,Hro05385,Hro23509,Hro…
Biological Process	GO:0006885	regulation of pH	14	61	0.441	0.959	Hro03192,Hro22113,Hro05632,Hro08573,Hro03196,Hro07004,novel.1458,Hro19107,Hro14401,Hro17831,Hro16089,Hro03750,Hro19777,Hro00832
Molecular Function	GO:0015267	channel activity	31	139	0.442	0.96	Hro18731,Hro01006,Hro21043,Hro11173,Hro17289,Hro08075,Hro11896,Hro11265,Hro01336,Hro22470,Hro24152,Hro15662,Hro28984,Hro10841,Hro23276,Hro00887,Hro04679,Hro05883,Hro19993,Hro22893,Hro08737,Hro22896,Hro04676,Hro01585,Hro18313,Hro05884,Hro00854,Hro16770,Hro22897,Hro11468,Hro04675
Molecular Function	GO:0022803	passive transmembrane transporter activity	31	139	0.442	0.96	Hro22897,Hro11468,Hro04675,Hro16770,Hro00854,Hro01585,Hro18313,Hro05884,Hro04676,Hro22896,Hro22893,Hro08737,Hro19993,Hro04679,Hro05883,Hro23276,Hro00887,Hro10841,Hro15662,Hro28984,Hro24152,Hro22470,Hro01336,Hro11265,Hro11896,Hro08075,Hro17289,Hro11173,Hro21043,Hro01006,Hro18731
Molecular Function	GO:0004713	protein tyrosine kinase activity	17	75	0.448	0.972	Hro21658,Hro29178,Hro09659,Hro21932,Hro25643,Hro26102,Hro26354,Hro07395,Hro16166,Hro10643,Hro04592,Hro13320,novel.13103,Hro12378,Hro18301,Hro08612,Hro00950
Biological Process	GO:0010038	response to metal ion	10	43	0.448	0.973	novel.13981,Hro16355,Hro09743,Hro24704,Hro03197,Hro12100,Hro22896,Hro04267,Hro23986,Hro17481
[truncated: 2,338 more rows]

## Sheet: GO_(2)VS(4)
Table. S7-2 GO enrichment of sample (1) up vs. (3)
GO_class	GO ID	GO_term	Hit_number	Background number	P-Value	Q-Value	Gene IDs
Cellular Component	GO:0005576	extracellular region	221	526	6.58e-29	2.71e-25	Hro16523,Hro07221,Hro01904,Hro23059,Hro24634,Hro17076,Hro08987,Hro08276,novel.27921,Hro00992,Hro06701,Hro12851,Hro21404,Hro27875,Hro00779,Hro25461,Hro20036,Hro14437,Hro16906,Hro27433,Hro20874,Hro21061,Hro21325,Hro25880,Hro06671,Hro21028,Hro23232,Hro08275,novel.27925,novel.18160,Hro23214,Hro21974,Hro15691,Hro19201,Hro24148,Hro22392,Hro06681,Hro19031,Hro06436,Hro03221,Hro26506,Hro18138,Hro26310,Hro…
Molecular Function	GO:0020037	heme binding	187	431	1.19e-26	2.44e-23	Hro09288,Hro04291,Hro19018,Hro22032,Hro28908,Hro14906,Hro05978,Hro26759,Hro03091,Hro03622,Hro08906,Hro17323,Hro07275,Hro04032,Hro26081,Hro24425,Hro28197,Hro04986,Hro12395,Hro15366,Hro06629,Hro01970,Hro27587,Hro22000,Hro24407,Hro09526,novel.27655,Hro27744,Hro23722,Hro08475,Hro17650,Hro01682,novel.2513,Hro03962,Hro23805,Hro15429,Hro23804,Hro14904,Hro08908,Hro13393,Hro15571,Hro14234,Hro15239,Hro1531…
Molecular Function	GO:0016491	oxidoreductase activity	605	2018	1.13e-24	1.55e-21	Hro26156,Hro00020,Hro23495,Hro05091,Hro24118,Hro05391,Hro00250,Hro19477,Hro05228,Hro09909,Hro09183,Hro05315,Hro08932,Hro09568,Hro12258,Hro01307,Hro12157,Hro23891,Hro17209,Hro10807,Hro03351,Hro03210,Hro28103,Hro11579,Hro25483,Hro09170,Hro29231,Hro20587,Hro17139,Hro02415,Hro01666,Hro20161,Hro09571,Hro24874,Hro09439,Hro25274,Hro08880,Hro00216,Hro25469,Hro18611,Hro07195,Hro20534,Hro06985,Hro02167,Hro…
Biological Process	GO:0055114	oxidation-reduction process	571	1930	8.23e-22	8.47e-19	Hro27744,Hro27523,Hro17513,Hro11989,Hro14904,Hro23804,Hro03962,Hro23805,Hro07543,Hro11256,Hro15571,Hro11251,Hro16692,Hro13552,Hro29093,Hro11562,Hro23802,Hro15317,Hro11506,Hro02427,novel.12393,Hro27769,Hro04041,Hro14906,Hro08906,Hro03862,Hro26759,Hro23970,Hro13066,Hro17880,Hro06629,Hro09642,Hro12395,Hro01599,Hro18448,Hro01826,Hro16591,novel.24779,Hro28946,Hro14588,Hro12938,Hro19007,Hro19636,Hro063…
Molecular Function	GO:0046906	tetrapyrrole binding	187	473	4.92e-21	4.05e-18	Hro02698,Hro08274,Hro20587,Hro28990,novel.20292,Hro22033,Hro12207,Hro03352,Hro23641,Hro12394,Hro22157,Hro06985,Hro03195,Hro08278,Hro29399,Hro23427,Hro27955,Hro03774,Hro29009,Hro14767,Hro08835,Hro09016,Hro24874,Hro09279,Hro25400,Hro19019,Hro00831,Hro19477,Hro14407,Hro20718,Hro05091,Hro26156,Hro04280,Hro04728,Hro23891,Hro17209,Hro08907,Hro05212,Hro03351,Hro24203,Hro14941,Hro12157,Hro14705,Hro28635,…
Molecular Function	GO:0004497	monooxygenase activity	142	362	5.85e-16	4.02e-13	Hro22157,Hro12394,Hro03195,Hro27955,Hro09016,Hro08835,Hro14767,Hro29009,Hro24874,Hro12723,Hro28990,Hro22033,Hro12207,Hro03210,novel.20292,Hro04728,Hro17209,Hro08907,Hro05212,Hro24203,Hro14705,Hro05315,Hro12028,Hro09183,Hro12029,Hro25400,Hro19019,Hro14407,Hro19477,Hro05091,Hro20718,Hro15509,Hro17140,Hro17246,Hro00908,Hro28478,Hro05107,Hro08364,Hro04773,Hro08810,Hro23090,Hro01142,Hro28955,Hro26840,…
Cellular Component	GO:0031224	intrinsic component of membrane	1788	7487	1.33e-15	6.85e-13	Hro20419,Hro13609,Hro21676,Hro24333,Hro10209,Hro15360,Hro19936,Hro25184,Hro12123,Hro14929,Hro28547,Hro18731,Hro26938,Hro29229,Hro17109,Hro23273,Hro12180,Hro00743,Hro27602,Hro20877,Hro12766,Hro06266,Hro18816,Hro29186,Hro04716,Hro15161,Hro20550,Hro28118,Hro13636,Hro14086,Hro01737,Hro02387,Hro28634,Hro28441,Hro12575,Hro06588,Hro18618,Hro26121,Hro04701,Hro18648,Hro04689,Hro21186,Hro19989,Hro11231,Hro…
Molecular Function	GO:0022857	transmembrane transporter activity	359	1183	1.21e-15	6.85e-13	Hro15648,Hro26168,Hro07954,Hro04667,Hro22875,Hro25526,Hro17095,Hro07970,Hro24299,Hro15662,Hro28085,Hro08738,Hro21916,Hro21067,Hro09829,Hro08372,Hro03206,Hro23410,Hro08722,Hro00777,Hro17645,Hro03931,Hro18350,Hro05344,Hro07990,Hro22190,Hro03196,Hro01693,novel.9897,Hro28848,novel.23075,novel.18249,Hro02421,Hro04678,Hro25159,Hro26998,Hro06321,Hro20624,Hro08808,Hro17910,Hro26871,Hro06330,Hro15016,Hro0…
Molecular Function	GO:0005215	transporter activity	446	1540	2.27e-15	1.04e-12	Hro12291,Hro23492,Hro07020,Hro05884,Hro23262,Hro20808,Hro01894,Hro29410,Hro29194,Hro18799,Hro26924,Hro21345,Hro15830,Hro29411,Hro25068,Hro16796,Hro28434,Hro10046,Hro15193,Hro26163,Hro05715,Hro01133,Hro21896,Hro27197,Hro12853,Hro05554,Hro10178,Hro27212,Hro21723,Hro21068,Hro00785,Hro09817,Hro16770,Hro19993,Hro09782,Hro16911,Hro05702,Hro07404,Hro12787,Hro26770,Hro15640,Hro01503,Hro12100,Hro05117,Hro…
Biological Process	GO:0044710	single-organism metabolic process	1008	3964	5.76e-15	2.37e-12	Hro21700,Hro04773,Hro25534,Hro24273,Hro12718,Hro16814,Hro16173,Hro21404,Hro23360,Hro00793,Hro19315,Hro27293,Hro19608,Hro17242,Hro26701,Hro17140,Hro04876,Hro17832,Hro27433,Hro11852,Hro13953,Hro23170,Hro17246,Hro04198,Hro02551,Hro00908,Hro25840,Hro21589,Hro26275,Hro03175,Hro24823,Hro19075,Hro25478,Hro18439,Hro03914,Hro09583,Hro04771,Hro08275,Hro00834,Hro21208,Hro21629,Hro11263,Hro06668,Hro26838,Hro…
Molecular Function	GO:0005506	iron ion binding	160	435	7.41e-15	2.77e-12	Hro10864,Hro02427,Hro03637,Hro15239,Hro15317,Hro23802,Hro23803,Hro15166,Hro08908,Hro15571,Hro13393,Hro16662,Hro16520,Hro23805,Hro15429,Hro23804,Hro14904,Hro08475,Hro01682,novel.27655,Hro02086,Hro09526,Hro27587,Hro22000,Hro28197,Hro01599,Hro12395,Hro06629,Hro25190,Hro26081,Hro24425,Hro13066,Hro17323,Hro04032,Hro03091,Hro03622,Hro08906,Hro14906,Hro28908,Hro09569,Hro04291,Hro22032,Hro19018,Hro26140,…
Molecular Function	GO:0016705	oxidoreductase activity, acting on paired donors, with incorporation or reduction of molecular oxygen	158	429	9.59e-15	3.29e-12	Hro02355,Hro19429,Hro16299,Hro27804,Hro26038,Hro18906,Hro15359,Hro00345,Hro11855,Hro25712,Hro19636,novel.15564,Hro15161,Hro12383,Hro19480,Hro08497,Hro15160,Hro24410,Hro20768,Hro11433,Hro24450,Hro27600,Hro25706,Hro01539,Hro27867,Hro05649,Hro16880,Hro27441,Hro04107,Hro27379,Hro28357,novel.6795,Hro21676,Hro10486,Hro10864,Hro07880,Hro03637,Hro02427,Hro23803,Hro23802,Hro15317,Hro15239,Hro16662,Hro1339…
Cellular Component	GO:0016021	integral component of membrane	1769	7440	1.44e-14	4.56e-12	Hro28990,Hro27055,Hro14953,novel.20292,Hro21067,Hro18350,Hro10349,Hro03931,Hro22876,Hro11143,Hro26067,Hro08953,Hro13258,Hro10313,Hro08722,Hro15838,Hro13440,Hro17095,Hro13594,Hro07954,Hro22157,Hro07911,Hro20568,Hro18423,novel.4697,Hro13748,Hro19611,Hro17889,Hro15662,Hro03214,Hro03176,Hro23669,Hro25159,Hro15870,Hro10055,Hro24989,Hro23627,Hro25062,Hro19793,Hro03328,Hro18062,Hro18577,Hro19913,Hro2392…
Biological Process	GO:0055085	transmembrane transport	337	1137	3.08e-13	9.06e-11	Hro23233,Hro17645,Hro18350,Hro22876,Hro03931,Hro03206,Hro00777,Hro23410,Hro08806,Hro08372,Hro09829,Hro21067,Hro21916,Hro15662,Hro24299,Hro08738,Hro25526,Hro07970,Hro17095,Hro07954,Hro26168,Hro15648,Hro01811,Hro27489,Hro05368,Hro15016,Hro17910,Hro26871,Hro09712,Hro26998,Hro08808,Hro11697,Hro25159,Hro04678,novel.9897,Hro28848,Hro15034,Hro09173,novel.18249,Hro03196,Hro01693,Hro22190,Hro05344,Hro0042…
Cellular Component	GO:0005618	cell wall	132	358	1.37e-12	3.75e-10	Hro00539,Hro09659,Hro18787,Hro01258,Hro09910,Hro19717,Hro18835,Hro10191,Hro19202,Hro03734,Hro14987,Hro20186,Hro11332,Hro07507,Hro17271,Hro23722,Hro12325,Hro08854,Hro23934,Hro01279,Hro26611,Hro04950,Hro07306,Hro00065,Hro18420,Hro16563,Hro24516,Hro17109,Hro27724,Hro08827,Hro08277,novel.5627,Hro26351,Hro28325,Hro05246,Hro23128,Hro04181,Hro10080,novel.18155,Hro00183,Hro22430,Hro10053,Hro20184,Hro1259…
Cellular Component	GO:0030312	external encapsulating structure	132	359	1.72e-12	4.43e-10	Hro08277,Hro28325,Hro26351,novel.5627,Hro04181,Hro05246,Hro23128,Hro00183,Hro10080,novel.18155,Hro07306,Hro18420,Hro00065,Hro16563,Hro08827,Hro27724,Hro17109,Hro24516,Hro13268,Hro09880,Hro27785,Hro14680,Hro17185,Hro21631,Hro01213,Hro27876,Hro16893,Hro28946,Hro22430,Hro10053,Hro20184,Hro10000,Hro07630,Hro12591,Hro13201,Hro10191,Hro19202,Hro03734,Hro09659,Hro00539,Hro09910,Hro01258,Hro18787,Hro1883…
Biological Process	GO:0019748	secondary metabolic process	78	181	9.32e-12	2.26e-09	Hro03210,Hro21067,Hro29231,Hro03862,Hro23146,Hro12911,Hro18298,Hro24105,Hro23270,Hro26081,Hro11950,Hro14489,Hro17566,Hro27706,Hro09016,Hro29230,Hro13335,Hro17561,Hro27955,Hro06313,Hro24868,Hro12394,Hro09526,Hro23327,Hro27629,Hro13570,Hro15509,Hro18296,Hro21320,Hro08475,Hro03202,Hro05228,Hro13323,Hro08908,Hro04255,Hro03637,Hro23870,Hro14181,Hro05212,Hro13448,Hro27698,Hro13325,Hro03105,Hro24605,Hro…
Cellular Component	GO:0044425	membrane part	1813	7797	4.05e-11	9.25e-09	Hro27379,Hro16410,Hro06049,Hro13507,novel.3570,Hro27084,Hro12729,Hro00310,Hro24945,Hro27867,Hro01162,Hro22515,Hro03829,Hro20202,Hro25335,Hro23499,Hro21643,Hro18090,Hro19480,Hro26525,novel.8656,Hro03966,Hro18593,Hro15858,Hro05552,Hro24328,Hro00853,Hro15700,Hro08718,Hro12938,Hro04476,Hro12907,Hro06047,Hro17010,Hro19469,Hro07389,Hro05343,Hro25050,novel.20050,Hro26038,Hro01031,Hro15182,Hro18906,Hro16…
Biological Process	GO:0042744	hydrogen peroxide catabolic process	45	89	4.49e-10	9.73e-08	Hro26313,Hro08275,novel.2513,Hro03962,Hro06305,Hro13268,Hro00831,novel.10949,Hro15691,Hro28946,Hro26156,Hro23722,Hro26159,Hro17650,Hro12157,Hro14941,Hro06436,Hro03351,Hro04358,Hro23891,Hro04280,Hro10047,Hro14234,Hro28635,Hro01728,Hro07221,Hro16523,Hro20587,Hro08277,Hro08276,Hro07275,Hro08274,Hro02698,Hro03352,Hro09288,novel.5042,Hro23427,Hro01970,Hro08278,Hro06985,Hro18420,Hro28027,Hro27724,Hro04…
Molecular Function	GO:0022891	substrate-specific transmembrane transporter activity	263	908	1.65e-09	3.4e-07	Hro27866,Hro18695,Hro13966,Hro03192,Hro22897,Hro22601,Hro00872,Hro23308,Hro26319,Hro17139,Hro05348,Hro27003,Hro10242,Hro25483,Hro08226,Hro10664,Hro10261,Hro13702,Hro22447,Hro25034,Hro27890,Hro08075,Hro27424,Hro20269,Hro28658,novel.29959,Hro09265,novel.11826,Hro21043,Hro27152,Hro25325,Hro11227,Hro04046,Hro03167,Hro14198,Hro16766,Hro22894,Hro00832,Hro27816,Hro25490,Hro16355,Hro23349,Hro04214,Hro178…
Molecular Function	GO:0016209	antioxidant activity	69	168	1.76e-09	3.46e-07	Hro01654,Hro28635,Hro22483,Hro14234,Hro12480,Hro14941,Hro12157,Hro04280,Hro21060,Hro23891,Hro03351,Hro23722,Hro14148,Hro26156,Hro17650,Hro05391,Hro27577,Hro00831,novel.2513,Hro03962,Hro27058,Hro04986,Hro08278,Hro26610,Hro01970,Hro23427,Hro12386,Hro06985,Hro09288,Hro03352,Hro05978,Hro20587,Hro26759,Hro02698,Hro08274,Hro07275,Hro10047,novel.2458,Hro06436,Hro19415,Hro27668,Hro19726,Hro04358,Hro28946…
Biological Process	GO:0006855	drug transmembrane transport	37	69	1.89e-09	3.54e-07	Hro24299,Hro23518,Hro10309,Hro01810,Hro12548,Hro22936,Hro26168,Hro09192,Hro17095,Hro24456,Hro04050,Hro04763,Hro17468,Hro04273,Hro21580,Hro20481,Hro20897,Hro16911,Hro19549,Hro21578,Hro04723,Hro10121,Hro19550,Hro01959,Hro06431,Hro03229,Hro07029,Hro09234,Hro10178,Hro10969,Hro05368,Hro20479,Hro01811,Hro25159,Hro07373,Hro07819,Hro10964
Molecular Function	GO:0051213	dioxygenase activity	66	159	2.35e-09	4.2e-07	Hro14133,Hro15166,Hro08932,Hro09568,Hro21872,Hro11251,Hro01881,Hro16692,Hro10254,Hro04374,Hro16662,Hro02042,Hro11256,Hro19357,Hro29210,Hro27410,Hro21871,Hro18177,Hro01875,Hro18395,Hro13374,Hro06884,Hro25274,Hro05015,Hro11638,Hro13741,Hro09571,Hro03657,Hro09427,Hro22865,Hro09569,Hro09425,Hro27516,Hro19358,Hro05266,Hro26140,novel.20900,Hro20767,novel.14838,novel.30645,Hro09424,Hro02218,Hro09958,Hro…
Molecular Function	GO:0004601	peroxidase activity	57	130	2.54e-09	4.36e-07	Hro09288,Hro03352,Hro05978,novel.5042,Hro08277,Hro20587,Hro07221,Hro26759,Hro16523,Hro01728,Hro08274,Hro02698,Hro07275,Hro08276,Hro28027,Hro28823,Hro04986,Hro27724,Hro08278,Hro26610,Hro01970,Hro23427,Hro18420,Hro12386,Hro06985,Hro26156,Hro23722,Hro28946,Hro17650,Hro26159,Hro27577,Hro13268,Hro00831,Hro23304,novel.2513,Hro06305,Hro03962,Hro26313,Hro08275,Hro15691,novel.10949,Hro01654,Hro10047,Hro28…
Biological Process	GO:0015893	drug transport	37	70	3.21e-09	4.71e-07	Hro25159,Hro07819,Hro10964,Hro07373,Hro09234,Hro07029,Hro10178,Hro10969,Hro01811,Hro20479,Hro05368,Hro19550,Hro01959,Hro03229,Hro06431,Hro19549,Hro20481,Hro16911,Hro20897,Hro21578,Hro04723,Hro10121,Hro17468,Hro21580,Hro04273,Hro24456,Hro04050,Hro04763,Hro26168,Hro09192,Hro17095,Hro23518,Hro24299,Hro01810,Hro10309,Hro22936,Hro12548
Biological Process	GO:0042493	response to drug	37	70	3.21e-09	4.71e-07	Hro26168,Hro09192,Hro17095,Hro10309,Hro01810,Hro24299,Hro23518,Hro12548,Hro22936,Hro17468,Hro04273,Hro21580,Hro24456,Hro04050,Hro04763,Hro01959,Hro19550,Hro03229,Hro06431,Hro21578,Hro20897,Hro20481,Hro16911,Hro19549,Hro10121,Hro04723,Hro25159,Hro07819,Hro07373,Hro10964,Hro07029,Hro09234,Hro20479,Hro05368,Hro01811,Hro10178,Hro10969
Molecular Function	GO:0001071	nucleic acid binding transcription factor activity	284	1000	3.19e-09	4.71e-07	Hro19593,Hro17890,Hro25496,Hro07966,Hro28315,Hro25955,Hro27903,Hro02836,Hro25690,Hro21975,Hro17032,Hro27288,Hro01225,Hro15130,Hro25811,Hro20927,Hro17895,Hro02082,Hro00822,Hro14722,Hro21357,Hro18488,Hro13183,Hro28018,Hro22579,Hro24301,Hro10057,Hro06461,Hro17787,Hro20883,Hro00942,Hro18555,novel.26094,Hro20993,Hro08694,Hro04976,Hro00406,Hro15483,Hro00061,Hro13155,Hro08036,Hro11298,Hro28697,Hro03663,…
Molecular Function	GO:0003700	transcription factor activity, sequence-specific DNA binding	284	1000	3.19e-09	4.71e-07	novel.13981,Hro01842,Hro05843,Hro00450,Hro01012,Hro24983,Hro22315,Hro05106,Hro18379,Hro26305,Hro27199,Hro08492,Hro06145,Hro28097,Hro11742,Hro02876,Hro17926,Hro07654,Hro12617,Hro26974,Hro17745,Hro08130,Hro13891,Hro12582,Hro24136,Hro10281,Hro17036,Hro29260,Hro25127,Hro09400,Hro22571,Hro20890,Hro25206,Hro17136,Hro23501,Hro09280,Hro20811,Hro22836,Hro02424,Hro05596,Hro03741,Hro05697,Hro01477,Hro02229,…
Molecular Function	GO:0016684	oxidoreductase activity, acting on peroxide as acceptor	57	131	3.59e-09	5.1e-07	Hro08276,Hro07275,Hro02698,Hro08274,Hro01728,Hro16523,Hro26759,Hro07221,Hro20587,Hro08277,novel.5042,Hro05978,Hro03352,Hro09288,Hro06985,Hro12386,Hro18420,Hro01970,Hro23427,Hro26610,Hro08278,Hro27724,Hro04986,Hro28823,Hro28027,novel.10949,Hro15691,Hro08275,Hro26313,Hro03962,novel.2513,Hro23304,Hro06305,Hro00831,Hro13268,Hro27577,Hro26159,Hro17650,Hro28946,Hro23722,Hro26156,Hro03351,Hro23891,Hro04…
Biological Process	GO:0071554	cell wall organization or biogenesis	156	493	7.73e-09	1.03e-06	Hro03734,Hro25439,Hro10366,Hro19202,Hro10191,Hro27928,Hro11309,Hro27927,Hro15379,Hro12797,Hro13041,Hro18835,Hro19717,Hro15156,Hro15615,Hro00539,Hro26611,Hro29279,Hro01279,Hro18498,Hro08113,Hro23934,Hro23722,Hro12325,Hro23783,novel.5022,Hro07507,Hro17271,Hro01361,Hro22913,Hro00183,Hro23128,Hro16578,Hro28325,Hro24958,Hro24945,Hro26351,Hro23492,Hro08277,Hro27724,Hro24516,Hro08112,Hro14083,Hro16563,H…
Cellular Component	GO:0031226	intrinsic component of plasma membrane	103	293	7.64e-09	1.03e-06	Hro00283,Hro08016,novel.24210,Hro16454,Hro15848,Hro03676,Hro24229,Hro12853,Hro27425,Hro29186,Hro15849,Hro21909,Hro00785,Hro20184,Hro09854,Hro09353,Hro18321,Hro10771,Hro27409,Hro11580,Hro08927,Hro19192,Hro00792,Hro24391,Hro05117,Hro01162,Hro22896,Hro07020,Hro17289,Hro05884,Hro00425,novel.31669,Hro10693,Hro28579,Hro19855,Hro28389,Hro00854,novel.3570,Hro19777,Hro07209,Hro25307,Hro21345,Hro22432,Hro1…
Biological Process	GO:0042743	hydrogen peroxide metabolic process	45	97	1.43e-08	1.85e-06	Hro00831,Hro13268,novel.2513,Hro06305,Hro03962,Hro26313,Hro08275,Hro15691,novel.10949,Hro26156,Hro23722,Hro28946,Hro17650,Hro26159,Hro06436,Hro12157,Hro14941,Hro04280,Hro23891,Hro04358,Hro03351,Hro10047,Hro28635,Hro14234,Hro08277,Hro20587,Hro16523,Hro07221,Hro01728,Hro02698,Hro08274,Hro07275,Hro08276,Hro09288,Hro03352,novel.5042,Hro08278,Hro01970,Hro23427,Hro18420,Hro06985,Hro28027,Hro28823,Hro04…
Molecular Function	GO:0015238	drug transmembrane transporter activity	40	82	1.54e-08	1.92e-06	Hro09234,Hro07029,Hro10969,Hro10178,Hro01811,Hro20479,Hro05368,Hro23986,Hro25159,Hro07373,Hro10964,Hro07819,Hro19549,Hro16911,Hro20481,Hro20897,Hro21578,Hro04723,Hro10121,Hro19550,Hro01959,Hro02965,Hro06226,Hro03229,Hro06431,Hro24456,Hro04050,Hro04763,Hro17468,Hro21580,Hro04273,Hro23518,Hro24299,Hro10309,Hro01810,Hro22936,Hro12548,Hro26168,Hro09192,Hro17095
Biological Process	GO:0071555	cell wall organization	123	373	2.21e-08	2.6e-06	Hro20266,Hro23722,Hro12325,Hro08772,Hro12731,Hro23934,Hro05725,Hro18373,Hro21408,Hro10117,Hro29279,Hro01279,Hro26611,Hro00161,Hro20256,Hro03634,Hro19423,novel.5022,Hro01436,Hro16006,Hro17496,Hro18046,Hro22913,Hro01361,Hro27259,Hro07507,Hro17271,Hro17340,Hro02946,Hro23891,Hro05058,Hro03351,Hro03352,Hro19202,Hro07485,Hro01280,Hro07356,Hro06824,Hro03734,Hro10776,Hro15821,Hro00566,Hro25303,Hro01437,H…
Molecular Function	GO:0030145	manganese ion binding	36	71	2.21e-08	2.6e-06	Hro05391,Hro09880,novel.27925,novel.18160,Hro23214,Hro06681,Hro25895,Hro19031,Hro25879,Hro11637,Hro19032,Hro25893,Hro06672,Hro25894,Hro25881,Hro06419,Hro05629,Hro24634,Hro25892,novel.5627,novel.2251,novel.27921,Hro27293,Hro05246,novel.18155,Hro06670,Hro06684,Hro09647,Hro27282,Hro27433,Hro06683,Hro25880,Hro06671,Hro06682,Hro06680,Hro27058
Molecular Function	GO:0090484	drug transporter activity	40	83	2.38e-08	2.72e-06	Hro16911,Hro20481,Hro20897,Hro19549,Hro21578,Hro04723,Hro10121,Hro19550,Hro06226,Hro01959,Hro02965,Hro06431,Hro03229,Hro07029,Hro09234,Hro10178,Hro10969,Hro05368,Hro20479,Hro01811,Hro23986,Hro25159,Hro10964,Hro07373,Hro07819,Hro24299,Hro23518,Hro10309,Hro01810,Hro22936,Hro12548,Hro26168,Hro17095,Hro09192,Hro04050,Hro24456,Hro04763,Hro17468,Hro04273,Hro21580
Biological Process	GO:0045229	external encapsulating structure organization	130	405	5.34e-08	5.81e-06	Hro06701,Hro06099,Hro23090,Hro23059,Hro08276,Hro08987,Hro17076,Hro22641,Hro00305,Hro21028,Hro25461,Hro00779,Hro16906,Hro17560,Hro22392,Hro24148,Hro25975,Hro11457,Hro10230,Hro23232,Hro13371,Hro19201,Hro21974,Hro15691,Hro25418,Hro29278,Hro21528,Hro26842,Hro12532,Hro19766,Hro18138,Hro26506,Hro03221,Hro26310,Hro01280,Hro07485,Hro03352,Hro07356,novel.20292,Hro06824,Hro15821,Hro10776,Hro25303,Hro00566,…
Molecular Function	GO:0015291	secondary active transmembrane transporter activity	96	277	5.37e-08	5.81e-06	Hro21372,Hro01811,Hro05368,Hro03750,Hro25325,Hro09234,Hro26871,Hro07373,Hro09722,Hro07819,Hro10964,Hro08808,Hro25159,Hro17897,Hro27764,Hro04723,Hro10121,Hro28658,Hro20269,Hro20481,Hro27890,Hro21578,Hro27152,Hro19550,Hro26608,Hro03346,Hro05344,Hro01959,Hro19741,Hro04763,Hro17397,Hro24038,Hro03652,Hro26319,Hro04050,Hro08755,Hro21580,Hro25483,Hro08573,Hro08226,Hro18695,Hro23518,Hro24299,Hro15142,Hro…
Molecular Function	GO:0022804	active transmembrane transporter activity	162	539	1.85e-07	1.95e-05	Hro28445,Hro04046,Hro05368,Hro01811,Hro26871,Hro25325,Hro00832,Hro08808,Hro16766,Hro25159,Hro28658,Hro02421,Hro09367,Hro20269,Hro03196,Hro27890,Hro27152,Hro25583,Hro05344,novel.11826,Hro02965,Hro24018,Hro04763,Hro26319,Hro25527,Hro08722,Hro22447,Hro08226,Hro25483,Hro21916,Hro03192,Hro18695,Hro24299,Hro28085,Hro01810,Hro23308,Hro25526,Hro22601,Hro17095,Hro07970,Hro09192,Hro15648,Hro26168,Hro27423,…
Biological Process	GO:0072593	reactive oxygen species metabolic process	54	134	2.07e-07	2.13e-05	novel.5042,Hro09288,Hro03352,Hro26252,Hro08274,Hro02698,Hro07275,Hro08276,Hro08277,Hro20587,Hro07221,Hro16523,Hro01728,Hro28823,Hro04986,Hro27724,Hro28027,Hro18420,Hro06985,Hro08278,Hro01970,Hro23427,Hro01979,Hro26976,Hro17650,Hro26159,Hro01268,Hro23722,Hro26156,Hro28946,Hro15691,novel.10949,Hro13268,Hro25081,Hro00831,novel.2513,Hro06305,Hro03962,Hro26313,Hro08275,Hro28635,Hro22483,Hro14234,Hro12…
Cellular Component	GO:0016020	membrane	1935	8587	3.45e-07	3.46e-05	Hro01975,Hro25564,Hro14853,Hro00836,Hro27031,Hro17407,Hro21409,Hro10818,Hro12964,Hro10261,Hro25140,Hro24658,Hro06113,Hro03192,Hro10345,Hro13966,Hro22761,Hro22471,Hro18695,Hro13550,Hro20307,Hro11439,Hro27866,Hro01810,Hro00872,Hro07063,Hro23308,Hro07009,Hro09192,Hro22601,Hro00396,Hro27139,Hro03167,Hro04046,Hro07578,Hro18019,Hro18163,Hro20266,Hro29058,Hro27995,Hro11784,Hro12664,Hro25585,Hro12731,Hro…
Cellular Component	GO:0005887	integral component of plasma membrane	72	200	4.63e-07	4.53e-05	Hro07991,Hro21345,Hro26870,Hro10215,Hro01336,Hro11265,Hro18731,Hro00425,Hro07020,Hro05884,Hro17289,Hro22896,Hro07209,Hro19777,Hro00854,Hro10693,novel.31669,Hro28389,Hro10771,Hro09854,Hro05117,Hro24391,Hro19192,Hro08927,Hro11580,Hro12853,novel.24210,Hro16454,Hro15848,Hro03676,Hro08016,Hro00283,Hro00785,Hro15849,Hro27425,Hro29186,Hro08738,Hro04895,Hro18695,Hro07954,Hro22897,Hro09257,Hro22893,Hro163…
Molecular Function	GO:0045735	nutrient reservoir activity	34	73	7.23e-07	6.92e-05	novel.18155,Hro06670,Hro28315,Hro05246,novel.27921,Hro25892,novel.2251,novel.5627,Hro24634,Hro25881,Hro27058,Hro06671,Hro06682,Hro06680,Hro06683,Hro25880,Hro27433,Hro06684,Hro27282,Hro25895,Hro06681,Hro23214,Hro09880,novel.27925,novel.18160,Hro05391,Hro26767,Hro25894,Hro25893,Hro06672,Hro25879,Hro11637,Hro19032,Hro19031
[truncated: 4,073 more rows]

## Sheet: GO_(3)VS(4)
Table. S7-3 GO enrichment of sample (2) up vs. (3)
GO_class	GO ID	GO_term	Hit_number	Background number	P-Value	Q-Value	Gene IDs
[truncated: 3,449 more rows]

## Sheet: KEGG_(2)VS(3).
Table. S7-4 KEGG enrichment of sample (1) up vs. (2)
[truncated: 126 more rows]

## Sheet: KEGG_(2)VS(4)
Table. S7-5 KEGG enrichment of sample (1) up vs. (3)
[truncated: 124 more rows]

## Sheet: KEGG_(3)VS(4)
Table. S7-6 KEGG enrichment of sample (2) up vs. (3)
[truncated: 120 more rows]
