# Supplementary material for: Microbiota-mediated nitrogen fixation and microhabitat homeostasis in aerial root-mucilage
Source: Microbiome. 2023 Apr 21;11:85. doi: 10.1186/s40168-023-01525-x (PMC10120241; doi:10.1186/s40168-023-01525-x)
Supplement: Supplementary file 3 — Additional file 2: Table S1. Relative content of different compounds and carbohydrates of aerial root mucilage (ARM) and underground root exudate (URE) Table S2. Fungal and bacterial OTU of different samples. Table S3. Differentially bacterial and fungal genera of rhizosphere and mucilage. Table S4. Cultured bacteria and their nitrogen-fixing capacity. Table S5. Plant nitrogen enrichment, natural abundance, nitrogencontent, length and dry weight analysis. Table S6. Results of plant genome sequencing, assembly, and annotation. Table S7. GO and KEGG enrichment of differential sample. Table S8. Candidates for follow-up experiments in mucilage compounds. Table S9. The mucilage compounds for anti-microbe activity test. Table S10. Antagonism of F-XTBG8 against different fungi and bacteria. Table S11. Fungal genome was detected and expressed (reads FPKM>10) in different tissues of the plant. Table S12. Different metabolites analysis for monocultivation of C. raphigera (Cr) and cocultivation with environmental fungi. Table S13. Record of mucilage production and meteorological factors. [file 40168_2023_1525_MOESM2_ESM.zip › Table. S8.xlsx]

## Sheet: Sheet1
Table. S8 Potential functional compounds for follow-up experiments
Index	Formula	Compounds	Class I	Class II	URE	ARM
mws0250	C9H11NO3	L-Tyrosine	Amino acids and derivatives	Amino acids and derivatives	282080	1.19147e+07
pme0006	C5H9NO2	L-Proline	Amino acids and derivatives	Amino acids and derivatives	778100	10336000
mws0671	C4H9NO3	L-Homoserine	Amino acids and derivatives	Amino acids and derivatives	51914.3	8495700
mws0230	C4H9NO3	L-Threonine	Amino acids and derivatives	Amino acids and derivatives	69098.7	8.49937e+06
mws0282	C11H12N2O2	L-Tryptophan	Amino acids and derivatives	Amino acids and derivatives	38174	7.41997e+06
mws0256	C5H11NO2	L-Valine	Amino acids and derivatives	Amino acids and derivatives	3.67673e+06	3.80427e+06
mws0216	C5H9NO3	Trans-4-Hydroxy-L-proline	Amino acids and derivatives	Amino acids and derivatives	546963	2779200
mws1050	C5H9NO4	O-Acetylserine	Amino acids and derivatives	Amino acids and derivatives	75816.7	375150
pme2914	C6H10O5	3-Hydroxy-3-methylpentane-1,5-dioic acid	Amino acids and derivatives	Amino acids and derivatives	20184.3	278350
mws0034	C22H18O11	Epigallocatechin-3-gallate	Flavonoids	Flavanols	4870006	1.04783e+07
pme0460	C15H14O6	Epicatechin	Flavonoids	Flavanols	2.02447e+06	4.22347e+06
mws0046	C27H32O14	Naringenin-7-O-Neohesperidoside(Naringin)	Flavonoids	Flavanones	25890	1183200
mws1489	C18H36O2	Stearic Acid	Lipids	Free fatty acids	20471006	2.49833e+07
mws0367	C18H30O2	α-Linolenic Acid*	Lipids	Free fatty acids	1.15097e+07	23833000
mws0366	C18H30O2	γ-Linolenic Acid*	Lipids	Free fatty acids	10431100	2.33433e+07
mws0277	C7H12O6	Quinic Acid	Organic acids	Organic acids	7250006	14957003
mws4053	C30H48O3	Ursolic acid	Terpenoids	Triterpene	999640	4.35647e+06
pmb0484	C5H13NO	Choline	Alkaloids	Alkaloids	352213	25435000
mws0018	C10H26N4	Spermine	Alkaloids	Alkaloids	21368000	1.65577e+07
mws0024	C7H6O5	Gallic acid	Tannins	Tannin	2.71187e+07	49603003
pmp001285	C8H4O3	Phthalic anhydride	Phenolic acids	Phenolic acids	8.72023e+06	3.89463e+07
