# Supplementary material for: Microbiota-mediated nitrogen fixation and microhabitat homeostasis in aerial root-mucilage
Source: Microbiome. 2023 Apr 21;11:85. doi: 10.1186/s40168-023-01525-x (PMC10120241; doi:10.1186/s40168-023-01525-x)
Supplement: Supplementary file 3 — Additional file 2: Table S1. Relative content of different compounds and carbohydrates of aerial root mucilage (ARM) and underground root exudate (URE) Table S2. Fungal and bacterial OTU of different samples. Table S3. Differentially bacterial and fungal genera of rhizosphere and mucilage. Table S4. Cultured bacteria and their nitrogen-fixing capacity. Table S5. Plant nitrogen enrichment, natural abundance, nitrogencontent, length and dry weight analysis. Table S6. Results of plant genome sequencing, assembly, and annotation. Table S7. GO and KEGG enrichment of differential sample. Table S8. Candidates for follow-up experiments in mucilage compounds. Table S9. The mucilage compounds for anti-microbe activity test. Table S10. Antagonism of F-XTBG8 against different fungi and bacteria. Table S11. Fungal genome was detected and expressed (reads FPKM>10) in different tissues of the plant. Table S12. Different metabolites analysis for monocultivation of C. raphigera (Cr) and cocultivation with environmental fungi. Table S13. Record of mucilage production and meteorological factors. [file 40168_2023_1525_MOESM2_ESM.zip › Table. S9.xlsx]

## Sheet: High  concentrations
Table. S9-1 Mucilage compounds for anti-microbe activity test (High concentrations: 2-5 mg/mL)
Compounds	Fungi			Bacteria
	F-XTBG 8	Hr-seed2	MF5	Mucilage	Air	HRS	Soil	DH-5α	10T-M-8	NoN-M-2-3	NoN-HRS-5	NoN-M-21-2
L-Tyrosine (5 mg/mL)	-	-	-	-	-	-	-	-	-	-	-	-
L-Proline (5 mg/mL)	-	-	-	-	-	-	-	-	-	-	-	-
L-Threonine (5 mg/mL)	-	-	-	-	-	-	-	-	-	-	-	-
L-tryptophan (5 mg/mL)	-	-	-	-	-	-	-	-	-	-	-	-
L-Valine (5 mg/mL)	-	-	-	-	-	-	-	-	-	-	-	-
Trans-4-Hydroxy-L-Proline (5 mg/mL)	-	-	-	-	-	-	-	-	-	-	-	+
3-Hydroxy-3-methylglutamic acid (5 mg/mL)	-	-	-	-	-	++	+	-	++	+	-	++
Epigallocatechin gallate (5 mg/mL)	-	-	-	-	+	++	++	-	++	++	-	-
Naringin (5 mg/mL)	-	-	-	-	-	-	-	-	-	-	-	-
Linolenic acid (5 mg/mL)	-	-	-	-	-	-	-	-	-	-	-	-
Choline (5 mg/mL)	-	-	-	-	-	-	-	-	+	-	-	-
Spermine (5 mg/mL)	-	++	-	+	-	+	+	++	+	+++	+	+++
Gallic acid (5 mg/mL)	-	-	-	-	+	+	+	+	++	++	+	+
Phthalic anhydride (5 mg/mL)	-	-	-	++	-	++	+	+	+	-	-	+
Epicatechin (2 mg/mL)	-	-	-	-	-	-	-	-	-	-	-	-
Quinic acid (2 mg/mL)	-	-	-	-	-	-	-	-	+	+	-	-
Note: d/D meaning the zone ratio is equal to the zone of inhibition of the candicate compound divided by the positive control, +：d(Compound)/D(CK+)＞10%；++：d(Compound)/D(CK+)＞50%；+++：d(Compound)/D(CK+)＞80%；
Hr-seed2: Fusarium concentricum; MF5: Neopestalotiopsis aotearoa; DH-5α: Escherichia coli DH-5α; 10T-M-8, NoN-M-2-3, NoN-HRS-5 and NoN-M-21-2 isolates from mucilage sample.

## Sheet: Low  concentrations
Table. S9-2 Mucilage compounds for anti-microbe activity test (Low concentrations: 50 μg/mL)
Compounds	Fungi			Bacteria
	F-XTBG8	Hr-seed2	MF2	Mucilage	Air	HRS	Soil	DH-5α	10T-M-8	NoN-M-2-3	NoN-HRS-5	NoN-M-21-2
3-Hydroxy-3-methylglutamic acid (50 μg/mL)	-	-	-	-	-	-	-	-	-	-	-	-
L-Tyrosine (50 μg/mL)	-	-	-	-	-	-	-	-	-	-	-	-
Epicatechin (50 μg/mL)	-	-	-	-	-	-	-	-	-	-	-	-
Epigallocatechin gallate (50 μg/mL)	-	-	-	-	-	-	-	-	-	-	-	-
Choline (50 μg/mL)	-	-	-	-	-	-	-	-	-	-	-	-
Spermine (50 μg/mL)	-	-	-	+	-	-	-	+	-	-	-	-
Phthalic anhydride (50 μg/mL)	-	-	-	-	-	-	-	-	-	-	-	-
Gallic acid (50 μg/mL)	-	-	-	-	-	-	-	-	-	-	-	-
Naringin (50 μg/mL)	-	-	-	-	-	-	-	-	-	-	-	-
Note: d/D meaning the zone ratio is equal to the zone of inhibition of the candicate compound divided by the positive control +：d(Compound)/D(CK+)＞10%；++：d(Compound)/D(CK+)＞50%；+++：d(Compound)/D(CK+)＞80%；
Hr-seed2: Fusarium concentricum; MF5: Neopestalotiopsis aotearoa; DH-5α: Escherichia coli DH-5α; 10T-M-8, NoN-M-2-3, NoN-HRS-5 and NoN-M-21-2 isolates from mucilage sample.

## Sheet: Mucilage metabolites Content
Table. S9-3 Concentration determination of candidate compounds in mucilage
Compounds	Detection platform	Concentration (ug·mL-1)
Epigallocatechin gallate	HPLC	0.1288
Spermine	HPLC	0.2488
Phthalic anhydride	UPLC-MS	NA
Gallic acid	UPLC-MS	0.416
