# Supplementary material for: Microbiota-mediated nitrogen fixation and microhabitat homeostasis in aerial root-mucilage
Source: Microbiome. 2023 Apr 21;11:85. doi: 10.1186/s40168-023-01525-x (PMC10120241; doi:10.1186/s40168-023-01525-x)
Supplement: Supplementary file 4 — Additional file 3: Method S1. Carbohydrate and widely targeted metabolites profiling. Method S2. Plant Genome and transcriptome analysis. [file 40168_2023_1525_MOESM3_ESM.zip]

Archive with 2 entries (2 files):
- Supplemental Material.docx
- Supplemental Material.pdf
